# Supplementary material for: In silico docking yields small molecule negative allosteric modulators targeting the core of Frizzled 7
Source: Nat Commun. 2025 Dec 14;16:11138. doi: 10.1038/s41467-025-67147-z (PMC12705740; doi:10.1038/s41467-025-67147-z)
Supplement: Supplementary file 7 — Supplementary Data 5 [file 41467_2025_67147_MOESM7_ESM.zip › MD_input/non-binder-C476/nb-C476_final-config_prod2.pdb]

TITLE     Title
REMARK    THIS IS A SIMULATION BOX
CRYST1   81.649   81.649  120.946  90.00  90.00  60.00 P 1           1
MODEL        1
ATOM      1  H1  ACE   209      56.369  24.546 102.094  1.00  0.00           H
ATOM      2  CH3 ACE   209      55.747  24.269 101.243  1.00  0.00           C
ATOM      3  H2  ACE   209      55.201  23.337 101.389  1.00  0.00           H
ATOM      4  H3  ACE   209      56.420  24.309 100.387  1.00  0.00           H
ATOM      5  C   ACE   209      54.749  25.419 101.065  1.00  0.00           C
ATOM      6  O   ACE   209      54.834  26.521 101.698  1.00  0.00           O
ATOM      7  N   CYX   210      53.917  25.235 100.099  1.00  0.00           N
ATOM      8  H   CYX   210      54.088  24.419  99.528  1.00  0.00           H
ATOM      9  CA  CYX   210      52.904  26.203  99.697  1.00  0.00           C
ATOM     10  HA  CYX   210      53.412  27.153  99.531  1.00  0.00           H
ATOM     11  CB  CYX   210      52.223  25.766  98.374  1.00  0.00           C
ATOM     12  HB2 CYX   210      51.902  24.729  98.476  1.00  0.00           H
ATOM     13  HB3 CYX   210      51.260  26.245  98.195  1.00  0.00           H
ATOM     14  SG  CYX   210      53.353  25.927  96.981  1.00  0.00           S
ATOM     15  C   CYX   210      51.784  26.356 100.742  1.00  0.00           C
ATOM     16  O   CYX   210      51.254  25.306 101.182  1.00  0.00           O
ATOM     17  N   PRO   211      51.402  27.588 101.106  1.00  0.00           N
ATOM     18  CD  PRO   211      52.062  28.831 100.837  1.00  0.00           C
ATOM     19  HD2 PRO   211      52.221  28.938  99.765  1.00  0.00           H
ATOM     20  HD3 PRO   211      53.039  28.667 101.292  1.00  0.00           H
ATOM     21  CG  PRO   211      51.180  29.958 101.461  1.00  0.00           C
ATOM     22  HG2 PRO   211      50.443  30.177 100.689  1.00  0.00           H
ATOM     23  HG3 PRO   211      51.698  30.881 101.726  1.00  0.00           H
ATOM     24  CB  PRO   211      50.372  29.272 102.555  1.00  0.00           C
ATOM     25  HB2 PRO   211      49.397  29.736 102.702  1.00  0.00           H
ATOM     26  HB3 PRO   211      50.803  29.214 103.554  1.00  0.00           H
ATOM     27  CA  PRO   211      50.255  27.807 101.965  1.00  0.00           C
ATOM     28  HA  PRO   211      50.221  27.140 102.826  1.00  0.00           H
ATOM     29  C   PRO   211      48.956  27.582 101.150  1.00  0.00           C
ATOM     30  O   PRO   211      48.986  27.426  99.948  1.00  0.00           O
ATOM     31  N   ARG   212      47.782  27.376 101.809  1.00  0.00           N
ATOM     32  H   ARG   212      47.845  27.493 102.810  1.00  0.00           H
ATOM     33  CA  ARG   212      46.486  27.062 101.219  1.00  0.00           C
ATOM     34  HA  ARG   212      46.463  26.000 100.976  1.00  0.00           H
ATOM     35  CB  ARG   212      45.420  27.213 102.332  1.00  0.00           C
ATOM     36  HB2 ARG   212      45.744  26.892 103.322  1.00  0.00           H
ATOM     37  HB3 ARG   212      45.236  28.278 102.472  1.00  0.00           H
ATOM     38  CG  ARG   212      44.074  26.537 101.966  1.00  0.00           C
ATOM     39  HG2 ARG   212      43.803  26.951 100.995  1.00  0.00           H
ATOM     40  HG3 ARG   212      44.178  25.452 101.982  1.00  0.00           H
ATOM     41  CD  ARG   212      42.903  26.920 102.885  1.00  0.00           C
ATOM     42  HD2 ARG   212      43.040  26.665 103.936  1.00  0.00           H
ATOM     43  HD3 ARG   212      42.738  27.981 102.700  1.00  0.00           H
ATOM     44  NE  ARG   212      41.674  26.294 102.488  1.00  0.00           N
ATOM     45  HE  ARG   212      41.749  25.355 102.123  1.00  0.00           H
ATOM     46  CZ  ARG   212      40.486  26.855 102.459  1.00  0.00           C
ATOM     47  NH1 ARG   212      40.257  27.965 103.088  1.00  0.00           N
ATOM     48 HH11 ARG   212      40.880  28.274 103.820  1.00  0.00           H
ATOM     49 HH12 ARG   212      39.369  28.400 102.879  1.00  0.00           H
ATOM     50  NH2 ARG   212      39.493  26.340 101.747  1.00  0.00           N
ATOM     51 HH21 ARG   212      39.724  25.427 101.383  1.00  0.00           H
ATOM     52 HH22 ARG   212      38.554  26.709 101.700  1.00  0.00           H
ATOM     53  C   ARG   212      46.161  27.820  99.909  1.00  0.00           C
ATOM     54  O   ARG   212      45.713  27.199  98.920  1.00  0.00           O
ATOM     55  N   GLN   213      46.314  29.165 100.007  1.00  0.00           N
ATOM     56  H   GLN   213      46.586  29.454 100.936  1.00  0.00           H
ATOM     57  CA  GLN   213      46.445  30.120  98.930  1.00  0.00           C
ATOM     58  HA  GLN   213      45.452  30.510  98.708  1.00  0.00           H
ATOM     59  CB  GLN   213      47.293  31.332  99.373  1.00  0.00           C
ATOM     60  HB2 GLN   213      48.256  30.866  99.581  1.00  0.00           H
ATOM     61  HB3 GLN   213      47.490  32.028  98.558  1.00  0.00           H
ATOM     62  CG  GLN   213      47.023  32.353 100.503  1.00  0.00           C
ATOM     63  HG2 GLN   213      47.930  32.958 100.465  1.00  0.00           H
ATOM     64  HG3 GLN   213      46.174  32.943 100.159  1.00  0.00           H
ATOM     65  CD  GLN   213      46.814  31.890 101.923  1.00  0.00           C
ATOM     66  OE1 GLN   213      47.050  30.805 102.373  1.00  0.00           O
ATOM     67  NE2 GLN   213      46.394  32.818 102.747  1.00  0.00           N
ATOM     68 HE21 GLN   213      46.232  32.492 103.689  1.00  0.00           H
ATOM     69 HE22 GLN   213      46.274  33.788 102.495  1.00  0.00           H
ATOM     70  C   GLN   213      46.913  29.614  97.591  1.00  0.00           C
ATOM     71  O   GLN   213      46.307  29.832  96.547  1.00  0.00           O
ATOM     72  N   LEU   214      48.074  28.873  97.613  1.00  0.00           N
ATOM     73  H   LEU   214      48.574  28.612  98.451  1.00  0.00           H
ATOM     74  CA  LEU   214      48.807  28.387  96.437  1.00  0.00           C
ATOM     75  HA  LEU   214      48.615  29.089  95.626  1.00  0.00           H
ATOM     76  CB  LEU   214      50.255  28.708  96.805  1.00  0.00           C
ATOM     77  HB2 LEU   214      50.591  28.295  97.756  1.00  0.00           H
ATOM     78  HB3 LEU   214      50.837  28.278  95.990  1.00  0.00           H
ATOM     79  CG  LEU   214      50.548  30.178  96.885  1.00  0.00           C
ATOM     80  HG  LEU   214      50.002  30.559  97.748  1.00  0.00           H
ATOM     81  CD1 LEU   214      52.121  30.254  96.985  1.00  0.00           C
ATOM     82 HD11 LEU   214      52.643  30.101  96.040  1.00  0.00           H
ATOM     83 HD12 LEU   214      52.429  31.254  97.291  1.00  0.00           H
ATOM     84 HD13 LEU   214      52.587  29.557  97.681  1.00  0.00           H
ATOM     85  CD2 LEU   214      50.199  31.047  95.682  1.00  0.00           C
ATOM     86 HD21 LEU   214      50.593  30.499  94.827  1.00  0.00           H
ATOM     87 HD22 LEU   214      49.129  31.211  95.561  1.00  0.00           H
ATOM     88 HD23 LEU   214      50.801  31.955  95.716  1.00  0.00           H
ATOM     89  C   LEU   214      48.385  26.947  96.005  1.00  0.00           C
ATOM     90  O   LEU   214      48.664  26.659  94.822  1.00  0.00           O
ATOM     91  N   LYS   215      47.749  26.170  96.828  1.00  0.00           N
ATOM     92  H   LYS   215      47.383  26.527  97.700  1.00  0.00           H
ATOM     93  CA  LYS   215      47.485  24.738  96.653  1.00  0.00           C
ATOM     94  HA  LYS   215      48.318  24.251  96.146  1.00  0.00           H
ATOM     95  CB  LYS   215      47.183  24.093  98.044  1.00  0.00           C
ATOM     96  HB2 LYS   215      46.405  24.658  98.558  1.00  0.00           H
ATOM     97  HB3 LYS   215      46.743  23.098  97.986  1.00  0.00           H
ATOM     98  CG  LYS   215      48.393  23.994  98.984  1.00  0.00           C
ATOM     99  HG2 LYS   215      48.871  24.974  98.970  1.00  0.00           H
ATOM    100  HG3 LYS   215      48.063  23.700  99.981  1.00  0.00           H
ATOM    101  CD  LYS   215      49.293  22.894  98.527  1.00  0.00           C
ATOM    102  HD2 LYS   215      49.420  22.812  97.447  1.00  0.00           H
ATOM    103  HD3 LYS   215      50.318  22.993  98.884  1.00  0.00           H
ATOM    104  CE  LYS   215      48.867  21.525  99.034  1.00  0.00           C
ATOM    105  HE2 LYS   215      48.878  21.519 100.124  1.00  0.00           H
ATOM    106  HE3 LYS   215      47.886  21.260  98.640  1.00  0.00           H
ATOM    107  NZ  LYS   215      49.947  20.591  98.577  1.00  0.00           N
ATOM    108  HZ1 LYS   215      49.731  19.637  98.828  1.00  0.00           H
ATOM    109  HZ2 LYS   215      50.059  20.678  97.577  1.00  0.00           H
ATOM    110  HZ3 LYS   215      50.791  20.772  99.100  1.00  0.00           H
ATOM    111  C   LYS   215      46.239  24.497  95.799  1.00  0.00           C
ATOM    112  O   LYS   215      45.257  25.255  95.976  1.00  0.00           O
ATOM    113  N   VAL   216      46.304  23.574  94.836  1.00  0.00           N
ATOM    114  H   VAL   216      47.141  23.012  94.893  1.00  0.00           H
ATOM    115  CA  VAL   216      45.420  23.271  93.697  1.00  0.00           C
ATOM    116  HA  VAL   216      44.470  23.801  93.758  1.00  0.00           H
ATOM    117  CB  VAL   216      46.114  23.783  92.370  1.00  0.00           C
ATOM    118  HB  VAL   216      45.352  23.614  91.609  1.00  0.00           H
ATOM    119  CG1 VAL   216      46.330  25.334  92.426  1.00  0.00           C
ATOM    120 HG11 VAL   216      46.532  25.734  91.432  1.00  0.00           H
ATOM    121 HG12 VAL   216      45.452  25.745  92.923  1.00  0.00           H
ATOM    122 HG13 VAL   216      47.173  25.776  92.957  1.00  0.00           H
ATOM    123  CG2 VAL   216      47.416  23.076  91.998  1.00  0.00           C
ATOM    124 HG21 VAL   216      48.203  23.205  92.742  1.00  0.00           H
ATOM    125 HG22 VAL   216      47.297  22.005  91.830  1.00  0.00           H
ATOM    126 HG23 VAL   216      47.895  23.596  91.169  1.00  0.00           H
ATOM    127  C   VAL   216      45.068  21.759  93.797  1.00  0.00           C
ATOM    128  O   VAL   216      45.921  21.006  94.213  1.00  0.00           O
ATOM    129  N   PRO   217      43.865  21.341  93.288  1.00  0.00           N
ATOM    130  CD  PRO   217      42.934  22.242  92.650  1.00  0.00           C
ATOM    131  HD2 PRO   217      43.263  22.866  91.819  1.00  0.00           H
ATOM    132  HD3 PRO   217      42.557  22.882  93.448  1.00  0.00           H
ATOM    133  CG  PRO   217      41.774  21.332  92.196  1.00  0.00           C
ATOM    134  HG2 PRO   217      41.314  21.707  91.281  1.00  0.00           H
ATOM    135  HG3 PRO   217      41.030  21.333  92.993  1.00  0.00           H
ATOM    136  CB  PRO   217      42.389  19.953  91.926  1.00  0.00           C
ATOM    137  HB2 PRO   217      42.844  20.064  90.942  1.00  0.00           H
ATOM    138  HB3 PRO   217      41.697  19.111  91.929  1.00  0.00           H
ATOM    139  CA  PRO   217      43.461  19.914  93.026  1.00  0.00           C
ATOM    140  HA  PRO   217      43.059  19.515  93.957  1.00  0.00           H
ATOM    141  C   PRO   217      44.687  19.048  92.607  1.00  0.00           C
ATOM    142  O   PRO   217      45.429  19.364  91.654  1.00  0.00           O
ATOM    143  N   PRO   218      44.883  17.844  93.188  1.00  0.00           N
ATOM    144  CD  PRO   218      44.331  17.371  94.487  1.00  0.00           C
ATOM    145  HD2 PRO   218      43.430  16.774  94.348  1.00  0.00           H
ATOM    146  HD3 PRO   218      44.113  18.080  95.287  1.00  0.00           H
ATOM    147  CG  PRO   218      45.386  16.550  95.131  1.00  0.00           C
ATOM    148  HG2 PRO   218      44.961  15.954  95.938  1.00  0.00           H
ATOM    149  HG3 PRO   218      46.240  17.150  95.445  1.00  0.00           H
ATOM    150  CB  PRO   218      45.807  15.837  93.954  1.00  0.00           C
ATOM    151  HB2 PRO   218      45.165  15.029  93.602  1.00  0.00           H
ATOM    152  HB3 PRO   218      46.775  15.339  94.004  1.00  0.00           H
ATOM    153  CA  PRO   218      45.940  16.906  92.839  1.00  0.00           C
ATOM    154  HA  PRO   218      46.941  17.330  92.913  1.00  0.00           H
ATOM    155  C   PRO   218      45.934  16.355  91.388  1.00  0.00           C
ATOM    156  O   PRO   218      47.035  16.250  90.805  1.00  0.00           O
ATOM    157  N   TYR   219      44.842  15.960  90.899  1.00  0.00           N
ATOM    158  H   TYR   219      44.053  16.101  91.513  1.00  0.00           H
ATOM    159  CA  TYR   219      44.729  15.361  89.586  1.00  0.00           C
ATOM    160  HA  TYR   219      45.310  14.439  89.580  1.00  0.00           H
ATOM    161  CB  TYR   219      43.306  14.858  89.280  1.00  0.00           C
ATOM    162  HB2 TYR   219      43.384  14.350  88.319  1.00  0.00           H
ATOM    163  HB3 TYR   219      43.063  14.209  90.121  1.00  0.00           H
ATOM    164  CG  TYR   219      42.233  15.897  89.108  1.00  0.00           C
ATOM    165  CD1 TYR   219      41.428  16.209  90.141  1.00  0.00           C
ATOM    166  HD1 TYR   219      41.664  15.868  91.138  1.00  0.00           H
ATOM    167  CE1 TYR   219      40.365  17.074  89.945  1.00  0.00           C
ATOM    168  HE1 TYR   219      39.635  17.344  90.693  1.00  0.00           H
ATOM    169  CZ  TYR   219      40.129  17.763  88.691  1.00  0.00           C
ATOM    170  OH  TYR   219      39.213  18.725  88.452  1.00  0.00           O
ATOM    171  HH  TYR   219      38.441  18.554  88.996  1.00  0.00           H
ATOM    172  CE2 TYR   219      40.923  17.314  87.596  1.00  0.00           C
ATOM    173  HE2 TYR   219      40.731  17.681  86.599  1.00  0.00           H
ATOM    174  CD2 TYR   219      41.979  16.384  87.814  1.00  0.00           C
ATOM    175  HD2 TYR   219      42.583  16.092  86.968  1.00  0.00           H
ATOM    176  C   TYR   219      45.293  16.139  88.402  1.00  0.00           C
ATOM    177  O   TYR   219      45.383  15.564  87.330  1.00  0.00           O
ATOM    178  N   LEU   220      45.641  17.453  88.526  1.00  0.00           N
ATOM    179  H   LEU   220      45.387  17.930  89.379  1.00  0.00           H
ATOM    180  CA  LEU   220      46.450  18.270  87.538  1.00  0.00           C
ATOM    181  HA  LEU   220      46.063  18.117  86.531  1.00  0.00           H
ATOM    182  CB  LEU   220      46.187  19.677  87.947  1.00  0.00           C
ATOM    183  HB2 LEU   220      46.552  19.835  88.962  1.00  0.00           H
ATOM    184  HB3 LEU   220      46.771  20.308  87.277  1.00  0.00           H
ATOM    185  CG  LEU   220      44.735  20.186  88.055  1.00  0.00           C
ATOM    186  HG  LEU   220      44.292  19.567  88.835  1.00  0.00           H
ATOM    187  CD1 LEU   220      44.714  21.595  88.633  1.00  0.00           C
ATOM    188 HD11 LEU   220      45.030  21.625  89.676  1.00  0.00           H
ATOM    189 HD12 LEU   220      45.299  22.184  87.926  1.00  0.00           H
ATOM    190 HD13 LEU   220      43.726  22.037  88.503  1.00  0.00           H
ATOM    191  CD2 LEU   220      43.813  20.040  86.794  1.00  0.00           C
ATOM    192 HD21 LEU   220      42.832  20.300  87.190  1.00  0.00           H
ATOM    193 HD22 LEU   220      44.107  20.616  85.916  1.00  0.00           H
ATOM    194 HD23 LEU   220      43.859  18.969  86.597  1.00  0.00           H
ATOM    195  C   LEU   220      47.942  17.961  87.498  1.00  0.00           C
ATOM    196  O   LEU   220      48.616  18.304  86.504  1.00  0.00           O
ATOM    197  N   GLY   221      48.552  17.320  88.542  1.00  0.00           N
ATOM    198  H   GLY   221      47.992  17.142  89.363  1.00  0.00           H
ATOM    199  CA  GLY   221      49.930  17.040  88.700  1.00  0.00           C
ATOM    200  HA2 GLY   221      50.162  16.266  89.431  1.00  0.00           H
ATOM    201  HA3 GLY   221      50.189  16.464  87.812  1.00  0.00           H
ATOM    202  C   GLY   221      50.911  18.229  88.679  1.00  0.00           C
ATOM    203  O   GLY   221      52.048  18.111  88.283  1.00  0.00           O
ATOM    204  N   TYR   222      50.438  19.382  89.282  1.00  0.00           N
ATOM    205  H   TYR   222      49.557  19.447  89.772  1.00  0.00           H
ATOM    206  CA  TYR   222      51.196  20.641  89.465  1.00  0.00           C
ATOM    207  HA  TYR   222      51.751  20.799  88.540  1.00  0.00           H
ATOM    208  CB  TYR   222      50.130  21.761  89.660  1.00  0.00           C
ATOM    209  HB2 TYR   222      49.391  21.417  90.383  1.00  0.00           H
ATOM    210  HB3 TYR   222      50.682  22.456  90.292  1.00  0.00           H
ATOM    211  CG  TYR   222      49.402  22.504  88.479  1.00  0.00           C
ATOM    212  CD1 TYR   222      48.941  21.883  87.287  1.00  0.00           C
ATOM    213  HD1 TYR   222      49.324  20.902  87.047  1.00  0.00           H
ATOM    214  CE1 TYR   222      48.312  22.622  86.251  1.00  0.00           C
ATOM    215  HE1 TYR   222      47.999  22.198  85.308  1.00  0.00           H
ATOM    216  CZ  TYR   222      48.061  23.985  86.429  1.00  0.00           C
ATOM    217  OH  TYR   222      47.284  24.669  85.527  1.00  0.00           O
ATOM    218  HH  TYR   222      47.083  25.591  85.704  1.00  0.00           H
ATOM    219  CE2 TYR   222      48.469  24.670  87.601  1.00  0.00           C
ATOM    220  HE2 TYR   222      48.160  25.683  87.811  1.00  0.00           H
ATOM    221  CD2 TYR   222      49.156  23.910  88.663  1.00  0.00           C
ATOM    222  HD2 TYR   222      49.434  24.460  89.550  1.00  0.00           H
ATOM    223  C   TYR   222      52.212  20.490  90.603  1.00  0.00           C
ATOM    224  O   TYR   222      52.099  19.564  91.449  1.00  0.00           O
ATOM    225  N   ARG   223      53.221  21.379  90.623  1.00  0.00           N
ATOM    226  H   ARG   223      53.225  22.111  89.927  1.00  0.00           H
ATOM    227  CA  ARG   223      54.248  21.483  91.596  1.00  0.00           C
ATOM    228  HA  ARG   223      53.824  21.581  92.596  1.00  0.00           H
ATOM    229  CB  ARG   223      55.230  20.250  91.514  1.00  0.00           C
ATOM    230  HB2 ARG   223      54.689  19.318  91.353  1.00  0.00           H
ATOM    231  HB3 ARG   223      55.871  20.315  90.635  1.00  0.00           H
ATOM    232  CG  ARG   223      56.109  20.083  92.761  1.00  0.00           C
ATOM    233  HG2 ARG   223      56.532  21.042  93.062  1.00  0.00           H
ATOM    234  HG3 ARG   223      55.444  19.843  93.591  1.00  0.00           H
ATOM    235  CD  ARG   223      57.211  19.032  92.619  1.00  0.00           C
ATOM    236  HD2 ARG   223      57.444  18.659  93.617  1.00  0.00           H
ATOM    237  HD3 ARG   223      56.703  18.164  92.199  1.00  0.00           H
ATOM    238  NE  ARG   223      58.432  19.441  91.909  1.00  0.00           N
ATOM    239  HE  ARG   223      58.378  20.222  91.270  1.00  0.00           H
ATOM    240  CZ  ARG   223      59.648  18.903  92.188  1.00  0.00           C
ATOM    241  NH1 ARG   223      59.786  17.870  92.968  1.00  0.00           N
ATOM    242 HH11 ARG   223      58.953  17.379  93.259  1.00  0.00           H
ATOM    243 HH12 ARG   223      60.663  17.378  93.058  1.00  0.00           H
ATOM    244  NH2 ARG   223      60.732  19.453  91.660  1.00  0.00           N
ATOM    245 HH21 ARG   223      60.581  20.321  91.166  1.00  0.00           H
ATOM    246 HH22 ARG   223      61.646  19.065  91.846  1.00  0.00           H
ATOM    247  C   ARG   223      55.011  22.854  91.446  1.00  0.00           C
ATOM    248  O   ARG   223      55.290  23.252  90.322  1.00  0.00           O
ATOM    249  N   PHE   224      55.072  23.533  92.598  1.00  0.00           N
ATOM    250  H   PHE   224      54.752  23.040  93.420  1.00  0.00           H
ATOM    251  CA  PHE   224      55.763  24.791  92.707  1.00  0.00           C
ATOM    252  HA  PHE   224      56.458  24.980  91.888  1.00  0.00           H
ATOM    253  CB  PHE   224      54.701  25.949  92.483  1.00  0.00           C
ATOM    254  HB2 PHE   224      54.353  25.915  91.451  1.00  0.00           H
ATOM    255  HB3 PHE   224      53.826  25.728  93.095  1.00  0.00           H
ATOM    256  CG  PHE   224      55.174  27.304  92.745  1.00  0.00           C
ATOM    257  CD1 PHE   224      56.117  27.914  91.869  1.00  0.00           C
ATOM    258  HD1 PHE   224      56.545  27.433  91.001  1.00  0.00           H
ATOM    259  CE1 PHE   224      56.542  29.248  92.174  1.00  0.00           C
ATOM    260  HE1 PHE   224      57.300  29.744  91.587  1.00  0.00           H
ATOM    261  CZ  PHE   224      56.017  29.922  93.312  1.00  0.00           C
ATOM    262  HZ  PHE   224      56.396  30.917  93.492  1.00  0.00           H
ATOM    263  CE2 PHE   224      55.053  29.336  94.161  1.00  0.00           C
ATOM    264  HE2 PHE   224      54.604  29.849  94.998  1.00  0.00           H
ATOM    265  CD2 PHE   224      54.654  28.057  93.802  1.00  0.00           C
ATOM    266  HD2 PHE   224      53.897  27.583  94.409  1.00  0.00           H
ATOM    267  C   PHE   224      56.459  24.808  94.114  1.00  0.00           C
ATOM    268  O   PHE   224      55.885  24.201  95.033  1.00  0.00           O
ATOM    269  N   LEU   225      57.725  25.199  94.200  1.00  0.00           N
ATOM    270  H   LEU   225      58.149  25.704  93.435  1.00  0.00           H
ATOM    271  CA  LEU   225      58.585  25.156  95.408  1.00  0.00           C
ATOM    272  HA  LEU   225      59.481  25.675  95.064  1.00  0.00           H
ATOM    273  CB  LEU   225      57.961  25.845  96.626  1.00  0.00           C
ATOM    274  HB2 LEU   225      57.191  25.236  97.101  1.00  0.00           H
ATOM    275  HB3 LEU   225      58.780  25.820  97.345  1.00  0.00           H
ATOM    276  CG  LEU   225      57.472  27.316  96.407  1.00  0.00           C
ATOM    277  HG  LEU   225      56.728  27.407  95.616  1.00  0.00           H
ATOM    278  CD1 LEU   225      56.622  27.659  97.639  1.00  0.00           C
ATOM    279 HD11 LEU   225      57.363  27.716  98.437  1.00  0.00           H
ATOM    280 HD12 LEU   225      56.186  28.645  97.479  1.00  0.00           H
ATOM    281 HD13 LEU   225      55.888  26.911  97.940  1.00  0.00           H
ATOM    282  CD2 LEU   225      58.626  28.369  96.300  1.00  0.00           C
ATOM    283 HD21 LEU   225      58.205  29.361  96.139  1.00  0.00           H
ATOM    284 HD22 LEU   225      59.128  28.392  97.268  1.00  0.00           H
ATOM    285 HD23 LEU   225      59.366  28.136  95.535  1.00  0.00           H
ATOM    286  C   LEU   225      59.185  23.796  95.700  1.00  0.00           C
ATOM    287  O   LEU   225      60.029  23.650  96.634  1.00  0.00           O
ATOM    288  N   GLY   226      58.824  22.742  94.988  1.00  0.00           N
ATOM    289  H   GLY   226      58.196  22.992  94.237  1.00  0.00           H
ATOM    290  CA  GLY   226      59.098  21.365  95.194  1.00  0.00           C
ATOM    291  HA2 GLY   226      59.249  20.855  94.242  1.00  0.00           H
ATOM    292  HA3 GLY   226      59.980  21.173  95.806  1.00  0.00           H
ATOM    293  C   GLY   226      57.954  20.592  95.892  1.00  0.00           C
ATOM    294  O   GLY   226      57.968  19.371  95.968  1.00  0.00           O
ATOM    295  N   GLU   227      56.926  21.261  96.422  1.00  0.00           N
ATOM    296  H   GLU   227      56.875  22.245  96.200  1.00  0.00           H
ATOM    297  CA  GLU   227      55.672  20.858  97.061  1.00  0.00           C
ATOM    298  HA  GLU   227      55.871  19.972  97.665  1.00  0.00           H
ATOM    299  CB  GLU   227      55.231  22.053  97.991  1.00  0.00           C
ATOM    300  HB2 GLU   227      55.981  22.262  98.754  1.00  0.00           H
ATOM    301  HB3 GLU   227      55.066  22.978  97.439  1.00  0.00           H
ATOM    302  CG  GLU   227      53.854  21.883  98.617  1.00  0.00           C
ATOM    303  HG2 GLU   227      53.719  22.679  99.349  1.00  0.00           H
ATOM    304  HG3 GLU   227      53.077  21.914  97.853  1.00  0.00           H
ATOM    305  CD  GLU   227      53.692  20.576  99.327  1.00  0.00           C
ATOM    306  OE1 GLU   227      54.643  19.928  99.909  1.00  0.00           O
ATOM    307  OE2 GLU   227      52.534  20.142  99.653  1.00  0.00           O
ATOM    308  C   GLU   227      54.636  20.521  96.069  1.00  0.00           C
ATOM    309  O   GLU   227      54.279  21.355  95.235  1.00  0.00           O
ATOM    310  N   ARG   228      54.151  19.261  96.103  1.00  0.00           N
ATOM    311  H   ARG   228      54.406  18.636  96.854  1.00  0.00           H
ATOM    312  CA  ARG   228      53.136  18.839  95.164  1.00  0.00           C
ATOM    313  HA  ARG   228      53.517  19.095  94.175  1.00  0.00           H
ATOM    314  CB  ARG   228      52.906  17.356  95.294  1.00  0.00           C
ATOM    315  HB2 ARG   228      52.630  17.096  96.316  1.00  0.00           H
ATOM    316  HB3 ARG   228      52.047  17.056  94.694  1.00  0.00           H
ATOM    317  CG  ARG   228      54.082  16.614  94.648  1.00  0.00           C
ATOM    318  HG2 ARG   228      54.508  16.986  93.717  1.00  0.00           H
ATOM    319  HG3 ARG   228      54.918  16.597  95.347  1.00  0.00           H
ATOM    320  CD  ARG   228      53.527  15.193  94.509  1.00  0.00           C
ATOM    321  HD2 ARG   228      53.528  14.845  95.542  1.00  0.00           H
ATOM    322  HD3 ARG   228      52.494  15.171  94.162  1.00  0.00           H
ATOM    323  NE  ARG   228      54.381  14.322  93.634  1.00  0.00           N
ATOM    324  HE  ARG   228      55.082  13.692  93.997  1.00  0.00           H
ATOM    325  CZ  ARG   228      54.299  14.264  92.354  1.00  0.00           C
ATOM    326  NH1 ARG   228      53.486  14.995  91.679  1.00  0.00           N
ATOM    327 HH11 ARG   228      52.769  15.581  92.083  1.00  0.00           H
ATOM    328 HH12 ARG   228      53.459  14.965  90.670  1.00  0.00           H
ATOM    329  NH2 ARG   228      55.017  13.385  91.700  1.00  0.00           N
ATOM    330 HH21 ARG   228      55.584  12.769  92.265  1.00  0.00           H
ATOM    331 HH22 ARG   228      54.936  13.251  90.702  1.00  0.00           H
ATOM    332  C   ARG   228      51.833  19.632  95.362  1.00  0.00           C
ATOM    333  O   ARG   228      51.471  20.012  96.468  1.00  0.00           O
ATOM    334  N   ASP   229      51.207  19.852  94.159  1.00  0.00           N
ATOM    335  H   ASP   229      51.663  19.365  93.400  1.00  0.00           H
ATOM    336  CA  ASP   229      49.804  20.357  93.995  1.00  0.00           C
ATOM    337  HA  ASP   229      49.628  20.220  92.928  1.00  0.00           H
ATOM    338  CB  ASP   229      48.784  19.440  94.777  1.00  0.00           C
ATOM    339  HB2 ASP   229      48.781  19.453  95.867  1.00  0.00           H
ATOM    340  HB3 ASP   229      47.809  19.687  94.359  1.00  0.00           H
ATOM    341  CG  ASP   229      49.055  17.966  94.538  1.00  0.00           C
ATOM    342  OD1 ASP   229      49.237  17.522  93.343  1.00  0.00           O
ATOM    343  OD2 ASP   229      49.114  17.293  95.580  1.00  0.00           O
ATOM    344  C   ASP   229      49.624  21.857  94.213  1.00  0.00           C
ATOM    345  O   ASP   229      48.840  22.145  95.083  1.00  0.00           O
ATOM    346  N   CYX   230      50.477  22.639  93.652  1.00  0.00           N
ATOM    347  H   CYX   230      51.221  22.170  93.153  1.00  0.00           H
ATOM    348  CA  CYX   230      50.629  24.047  93.950  1.00  0.00           C
ATOM    349  HA  CYX   230      49.633  24.434  94.165  1.00  0.00           H
ATOM    350  CB  CYX   230      51.558  24.242  95.122  1.00  0.00           C
ATOM    351  HB2 CYX   230      51.198  23.814  96.058  1.00  0.00           H
ATOM    352  HB3 CYX   230      52.520  23.822  94.826  1.00  0.00           H
ATOM    353  SG  CYX   230      51.907  25.970  95.527  1.00  0.00           S
ATOM    354  C   CYX   230      51.062  24.805  92.658  1.00  0.00           C
ATOM    355  O   CYX   230      51.796  24.223  91.812  1.00  0.00           O
ATOM    356  N   GLY   231      50.535  26.020  92.537  1.00  0.00           N
ATOM    357  H   GLY   231      50.028  26.409  93.319  1.00  0.00           H
ATOM    358  CA  GLY   231      50.672  26.856  91.332  1.00  0.00           C
ATOM    359  HA2 GLY   231      51.370  26.417  90.620  1.00  0.00           H
ATOM    360  HA3 GLY   231      49.648  27.031  91.001  1.00  0.00           H
ATOM    361  C   GLY   231      51.245  28.218  91.662  1.00  0.00           C
ATOM    362  O   GLY   231      50.588  28.953  92.394  1.00  0.00           O
ATOM    363  N   ALA   232      52.341  28.579  90.978  1.00  0.00           N
ATOM    364  H   ALA   232      52.704  27.941  90.285  1.00  0.00           H
ATOM    365  CA  ALA   232      52.752  29.943  90.781  1.00  0.00           C
ATOM    366  HA  ALA   232      53.278  30.146  91.714  1.00  0.00           H
ATOM    367  CB  ALA   232      53.771  30.093  89.686  1.00  0.00           C
ATOM    368  HB1 ALA   232      54.137  31.112  89.562  1.00  0.00           H
ATOM    369  HB2 ALA   232      54.657  29.462  89.768  1.00  0.00           H
ATOM    370  HB3 ALA   232      53.230  29.921  88.755  1.00  0.00           H
ATOM    371  C   ALA   232      51.538  30.879  90.613  1.00  0.00           C
ATOM    372  O   ALA   232      50.902  30.757  89.552  1.00  0.00           O
ATOM    373  N   PRO   233      51.406  31.988  91.419  1.00  0.00           N
ATOM    374  CD  PRO   233      52.177  32.188  92.649  1.00  0.00           C
ATOM    375  HD2 PRO   233      53.266  32.177  92.610  1.00  0.00           H
ATOM    376  HD3 PRO   233      51.746  31.527  93.401  1.00  0.00           H
ATOM    377  CG  PRO   233      51.683  33.599  93.130  1.00  0.00           C
ATOM    378  HG2 PRO   233      52.341  34.327  92.656  1.00  0.00           H
ATOM    379  HG3 PRO   233      51.607  33.591  94.217  1.00  0.00           H
ATOM    380  CB  PRO   233      50.251  33.763  92.543  1.00  0.00           C
ATOM    381  HB2 PRO   233      50.136  34.828  92.340  1.00  0.00           H
ATOM    382  HB3 PRO   233      49.436  33.377  93.154  1.00  0.00           H
ATOM    383  CA  PRO   233      50.363  33.017  91.215  1.00  0.00           C
ATOM    384  HA  PRO   233      49.458  32.484  90.924  1.00  0.00           H
ATOM    385  C   PRO   233      50.834  33.927  90.140  1.00  0.00           C
ATOM    386  O   PRO   233      51.989  34.405  89.977  1.00  0.00           O
ATOM    387  N   CYX   234      49.872  34.473  89.403  1.00  0.00           N
ATOM    388  H   CYX   234      48.950  34.111  89.604  1.00  0.00           H
ATOM    389  CA  CYX   234      49.965  35.535  88.353  1.00  0.00           C
ATOM    390  HA  CYX   234      50.877  35.304  87.802  1.00  0.00           H
ATOM    391  CB  CYX   234      48.733  35.469  87.410  1.00  0.00           C
ATOM    392  HB2 CYX   234      47.857  35.663  88.030  1.00  0.00           H
ATOM    393  HB3 CYX   234      48.673  36.131  86.546  1.00  0.00           H
ATOM    394  SG  CYX   234      48.305  33.898  86.668  1.00  0.00           S
ATOM    395  C   CYX   234      50.052  36.918  88.997  1.00  0.00           C
ATOM    396  O   CYX   234      49.134  37.688  89.052  1.00  0.00           O
ATOM    397  N   GLU   235      51.136  37.161  89.762  1.00  0.00           N
ATOM    398  H   GLU   235      51.869  36.469  89.825  1.00  0.00           H
ATOM    399  CA  GLU   235      51.307  38.401  90.503  1.00  0.00           C
ATOM    400  HA  GLU   235      50.830  39.210  89.950  1.00  0.00           H
ATOM    401  CB  GLU   235      50.777  38.142  91.895  1.00  0.00           C
ATOM    402  HB2 GLU   235      49.757  37.773  91.792  1.00  0.00           H
ATOM    403  HB3 GLU   235      51.235  37.299  92.412  1.00  0.00           H
ATOM    404  CG  GLU   235      50.768  39.337  92.861  1.00  0.00           C
ATOM    405  HG2 GLU   235      50.187  38.952  93.699  1.00  0.00           H
ATOM    406  HG3 GLU   235      51.737  39.553  93.312  1.00  0.00           H
ATOM    407  CD  GLU   235      50.082  40.589  92.274  1.00  0.00           C
ATOM    408  OE1 GLU   235      49.026  40.428  91.618  1.00  0.00           O
ATOM    409  OE2 GLU   235      50.557  41.751  92.329  1.00  0.00           O
ATOM    410  C   GLU   235      52.839  38.645  90.519  1.00  0.00           C
ATOM    411  O   GLU   235      53.597  37.834  91.053  1.00  0.00           O
ATOM    412  N   PRO   236      53.328  39.785  89.974  1.00  0.00           N
ATOM    413  CD  PRO   236      52.562  40.829  89.290  1.00  0.00           C
ATOM    414  HD2 PRO   236      51.556  40.930  89.697  1.00  0.00           H
ATOM    415  HD3 PRO   236      52.550  40.665  88.212  1.00  0.00           H
ATOM    416  CG  PRO   236      53.258  42.067  89.675  1.00  0.00           C
ATOM    417  HG2 PRO   236      52.913  42.300  90.683  1.00  0.00           H
ATOM    418  HG3 PRO   236      53.046  42.767  88.867  1.00  0.00           H
ATOM    419  CB  PRO   236      54.695  41.595  89.555  1.00  0.00           C
ATOM    420  HB2 PRO   236      55.389  42.251  90.080  1.00  0.00           H
ATOM    421  HB3 PRO   236      55.031  41.536  88.520  1.00  0.00           H
ATOM    422  CA  PRO   236      54.627  40.230  90.192  1.00  0.00           C
ATOM    423  HA  PRO   236      55.260  39.569  89.600  1.00  0.00           H
ATOM    424  C   PRO   236      55.051  40.246  91.653  1.00  0.00           C
ATOM    425  O   PRO   236      54.327  40.644  92.493  1.00  0.00           O
ATOM    426  N   GLY   237      56.338  39.827  91.888  1.00  0.00           N
ATOM    427  H   GLY   237      56.928  39.613  91.096  1.00  0.00           H
ATOM    428  CA  GLY   237      56.829  39.747  93.259  1.00  0.00           C
ATOM    429  HA2 GLY   237      57.910  39.616  93.219  1.00  0.00           H
ATOM    430  HA3 GLY   237      56.651  40.642  93.855  1.00  0.00           H
ATOM    431  C   GLY   237      56.370  38.500  94.061  1.00  0.00           C
ATOM    432  O   GLY   237      56.747  38.244  95.208  1.00  0.00           O
ATOM    433  N   ARG   238      55.434  37.659  93.526  1.00  0.00           N
ATOM    434  H   ARG   238      55.076  37.771  92.589  1.00  0.00           H
ATOM    435  CA  ARG   238      55.016  36.378  94.194  1.00  0.00           C
ATOM    436  HA  ARG   238      55.601  36.189  95.094  1.00  0.00           H
ATOM    437  CB  ARG   238      53.545  36.489  94.546  1.00  0.00           C
ATOM    438  HB2 ARG   238      52.967  36.818  93.682  1.00  0.00           H
ATOM    439  HB3 ARG   238      53.225  35.479  94.805  1.00  0.00           H
ATOM    440  CG  ARG   238      53.178  37.385  95.655  1.00  0.00           C
ATOM    441  HG2 ARG   238      53.754  37.197  96.561  1.00  0.00           H
ATOM    442  HG3 ARG   238      53.412  38.352  95.210  1.00  0.00           H
ATOM    443  CD  ARG   238      51.658  37.192  96.083  1.00  0.00           C
ATOM    444  HD2 ARG   238      51.223  38.119  96.457  1.00  0.00           H
ATOM    445  HD3 ARG   238      51.133  36.839  95.195  1.00  0.00           H
ATOM    446  NE  ARG   238      51.566  36.105  97.008  1.00  0.00           N
ATOM    447  HE  ARG   238      52.432  35.939  97.499  1.00  0.00           H
ATOM    448  CZ  ARG   238      50.438  35.362  97.083  1.00  0.00           C
ATOM    449  NH1 ARG   238      49.316  35.599  96.495  1.00  0.00           N
ATOM    450 HH11 ARG   238      49.133  36.535  96.163  1.00  0.00           H
ATOM    451 HH12 ARG   238      48.506  34.999  96.568  1.00  0.00           H
ATOM    452  NH2 ARG   238      50.476  34.328  97.841  1.00  0.00           N
ATOM    453 HH21 ARG   238      51.329  34.172  98.360  1.00  0.00           H
ATOM    454 HH22 ARG   238      49.611  33.903  98.144  1.00  0.00           H
ATOM    455  C   ARG   238      55.238  35.080  93.373  1.00  0.00           C
ATOM    456  O   ARG   238      55.227  34.022  93.953  1.00  0.00           O
ATOM    457  N   ALA   239      55.472  35.195  92.052  1.00  0.00           N
ATOM    458  H   ALA   239      55.511  36.136  91.686  1.00  0.00           H
ATOM    459  CA  ALA   239      55.594  34.069  91.045  1.00  0.00           C
ATOM    460  HA  ALA   239      54.835  33.317  91.258  1.00  0.00           H
ATOM    461  CB  ALA   239      55.490  34.553  89.633  1.00  0.00           C
ATOM    462  HB1 ALA   239      56.241  35.288  89.343  1.00  0.00           H
ATOM    463  HB2 ALA   239      55.549  33.680  88.983  1.00  0.00           H
ATOM    464  HB3 ALA   239      54.595  35.144  89.438  1.00  0.00           H
ATOM    465  C   ALA   239      56.948  33.364  91.207  1.00  0.00           C
ATOM    466  O   ALA   239      57.026  32.178  90.830  1.00  0.00           O
ATOM    467  N   ASN   240      57.962  34.073  91.662  1.00  0.00           N
ATOM    468  H   ASN   240      57.837  35.064  91.813  1.00  0.00           H
ATOM    469  CA  ASN   240      59.348  33.504  91.633  1.00  0.00           C
ATOM    470  HA  ASN   240      60.013  34.263  92.045  1.00  0.00           H
ATOM    471  CB  ASN   240      59.586  32.284  92.398  1.00  0.00           C
ATOM    472  HB2 ASN   240      58.891  31.488  92.128  1.00  0.00           H
ATOM    473  HB3 ASN   240      60.632  31.982  92.344  1.00  0.00           H
ATOM    474  CG  ASN   240      59.381  32.471  93.894  1.00  0.00           C
ATOM    475  OD1 ASN   240      58.539  33.278  94.336  1.00  0.00           O
ATOM    476  ND2 ASN   240      60.022  31.666  94.686  1.00  0.00           N
ATOM    477 HD21 ASN   240      60.243  31.983  95.619  1.00  0.00           H
ATOM    478 HD22 ASN   240      60.637  30.989  94.257  1.00  0.00           H
ATOM    479  C   ASN   240      59.820  33.418  90.137  1.00  0.00           C
ATOM    480  O   ASN   240      60.341  32.423  89.715  1.00  0.00           O
ATOM    481  N   GLY   241      59.439  34.387  89.380  1.00  0.00           N
ATOM    482  H   GLY   241      58.997  35.221  89.739  1.00  0.00           H
ATOM    483  CA  GLY   241      59.524  34.382  87.934  1.00  0.00           C
ATOM    484  HA2 GLY   241      60.419  33.856  87.603  1.00  0.00           H
ATOM    485  HA3 GLY   241      58.709  33.847  87.447  1.00  0.00           H
ATOM    486  C   GLY   241      59.571  35.805  87.401  1.00  0.00           C
ATOM    487  O   GLY   241      58.773  36.628  87.905  1.00  0.00           O
ATOM    488  N   LEU   242      60.446  36.215  86.460  1.00  0.00           N
ATOM    489  H   LEU   242      61.226  35.652  86.153  1.00  0.00           H
ATOM    490  CA  LEU   242      60.235  37.572  85.822  1.00  0.00           C
ATOM    491  HA  LEU   242      60.327  38.264  86.659  1.00  0.00           H
ATOM    492  CB  LEU   242      61.380  37.805  84.840  1.00  0.00           C
ATOM    493  HB2 LEU   242      62.341  37.710  85.347  1.00  0.00           H
ATOM    494  HB3 LEU   242      61.413  36.924  84.200  1.00  0.00           H
ATOM    495  CG  LEU   242      61.357  39.025  83.892  1.00  0.00           C
ATOM    496  HG  LEU   242      60.382  38.975  83.406  1.00  0.00           H
ATOM    497  CD1 LEU   242      61.471  40.430  84.730  1.00  0.00           C
ATOM    498 HD11 LEU   242      61.835  41.237  84.094  1.00  0.00           H
ATOM    499 HD12 LEU   242      60.549  40.740  85.221  1.00  0.00           H
ATOM    500 HD13 LEU   242      62.185  40.354  85.550  1.00  0.00           H
ATOM    501  CD2 LEU   242      62.497  38.949  82.824  1.00  0.00           C
ATOM    502 HD21 LEU   242      62.273  38.146  82.122  1.00  0.00           H
ATOM    503 HD22 LEU   242      62.404  39.883  82.269  1.00  0.00           H
ATOM    504 HD23 LEU   242      63.494  38.794  83.236  1.00  0.00           H
ATOM    505  C   LEU   242      58.858  37.742  85.146  1.00  0.00           C
ATOM    506  O   LEU   242      58.458  36.899  84.328  1.00  0.00           O
ATOM    507  N   MET   243      58.180  38.801  85.489  1.00  0.00           N
ATOM    508  H   MET   243      58.502  39.389  86.245  1.00  0.00           H
ATOM    509  CA  MET   243      56.764  39.108  85.038  1.00  0.00           C
ATOM    510  HA  MET   243      56.725  38.864  83.976  1.00  0.00           H
ATOM    511  CB  MET   243      55.763  38.329  85.933  1.00  0.00           C
ATOM    512  HB2 MET   243      56.079  37.319  86.196  1.00  0.00           H
ATOM    513  HB3 MET   243      55.611  39.036  86.749  1.00  0.00           H
ATOM    514  CG  MET   243      54.439  38.201  85.208  1.00  0.00           C
ATOM    515  HG2 MET   243      54.280  39.094  84.602  1.00  0.00           H
ATOM    516  HG3 MET   243      54.439  37.353  84.524  1.00  0.00           H
ATOM    517  SD  MET   243      53.155  37.911  86.462  1.00  0.00           S
ATOM    518  CE  MET   243      53.435  36.198  86.991  1.00  0.00           C
ATOM    519  HE1 MET   243      54.501  35.992  86.888  1.00  0.00           H
ATOM    520  HE2 MET   243      53.167  36.070  88.040  1.00  0.00           H
ATOM    521  HE3 MET   243      52.846  35.607  86.291  1.00  0.00           H
ATOM    522  C   MET   243      56.301  40.568  84.881  1.00  0.00           C
ATOM    523  O   MET   243      55.495  40.887  84.009  1.00  0.00           O
ATOM    524  N   TYR   244      56.832  41.470  85.678  1.00  0.00           N
ATOM    525  H   TYR   244      57.487  41.093  86.348  1.00  0.00           H
ATOM    526  CA  TYR   244      56.503  42.879  85.650  1.00  0.00           C
ATOM    527  HA  TYR   244      57.154  43.451  86.310  1.00  0.00           H
ATOM    528  CB  TYR   244      56.750  43.550  84.309  1.00  0.00           C
ATOM    529  HB2 TYR   244      56.158  43.223  83.453  1.00  0.00           H
ATOM    530  HB3 TYR   244      56.366  44.568  84.367  1.00  0.00           H
ATOM    531  CG  TYR   244      58.180  43.619  83.850  1.00  0.00           C
ATOM    532  CD1 TYR   244      58.435  43.303  82.486  1.00  0.00           C
ATOM    533  HD1 TYR   244      57.642  43.098  81.782  1.00  0.00           H
ATOM    534  CE1 TYR   244      59.788  43.429  82.035  1.00  0.00           C
ATOM    535  HE1 TYR   244      60.100  43.184  81.030  1.00  0.00           H
ATOM    536  CZ  TYR   244      60.763  43.996  82.859  1.00  0.00           C
ATOM    537  OH  TYR   244      62.086  44.143  82.489  1.00  0.00           O
ATOM    538  HH  TYR   244      62.575  44.310  83.298  1.00  0.00           H
ATOM    539  CE2 TYR   244      60.433  44.230  84.209  1.00  0.00           C
ATOM    540  HE2 TYR   244      61.168  44.574  84.922  1.00  0.00           H
ATOM    541  CD2 TYR   244      59.177  43.956  84.729  1.00  0.00           C
ATOM    542  HD2 TYR   244      58.854  44.192  85.733  1.00  0.00           H
ATOM    543  C   TYR   244      55.007  43.198  86.032  1.00  0.00           C
ATOM    544  O   TYR   244      54.111  42.326  85.958  1.00  0.00           O
ATOM    545  N   PHE   245      54.736  44.448  86.349  1.00  0.00           N
ATOM    546  H   PHE   245      55.484  45.121  86.440  1.00  0.00           H
ATOM    547  CA  PHE   245      53.421  45.008  86.602  1.00  0.00           C
ATOM    548  HA  PHE   245      52.752  44.234  86.978  1.00  0.00           H
ATOM    549  CB  PHE   245      53.542  46.137  87.636  1.00  0.00           C
ATOM    550  HB2 PHE   245      54.121  46.944  87.187  1.00  0.00           H
ATOM    551  HB3 PHE   245      52.592  46.629  87.841  1.00  0.00           H
ATOM    552  CG  PHE   245      54.149  45.687  89.013  1.00  0.00           C
ATOM    553  CD1 PHE   245      55.547  45.288  89.102  1.00  0.00           C
ATOM    554  HD1 PHE   245      56.085  45.228  88.167  1.00  0.00           H
ATOM    555  CE1 PHE   245      56.118  44.961  90.337  1.00  0.00           C
ATOM    556  HE1 PHE   245      57.173  44.750  90.430  1.00  0.00           H
ATOM    557  CZ  PHE   245      55.264  44.733  91.402  1.00  0.00           C
ATOM    558  HZ  PHE   245      55.684  44.367  92.327  1.00  0.00           H
ATOM    559  CE2 PHE   245      53.901  45.013  91.303  1.00  0.00           C
ATOM    560  HE2 PHE   245      53.327  44.733  92.174  1.00  0.00           H
ATOM    561  CD2 PHE   245      53.366  45.407  90.112  1.00  0.00           C
ATOM    562  HD2 PHE   245      52.302  45.593  90.131  1.00  0.00           H
ATOM    563  C   PHE   245      52.668  45.375  85.316  1.00  0.00           C
ATOM    564  O   PHE   245      53.334  45.815  84.322  1.00  0.00           O
ATOM    565  N   LYS   246      51.389  45.072  85.400  1.00  0.00           N
ATOM    566  H   LYS   246      50.932  45.140  86.298  1.00  0.00           H
ATOM    567  CA  LYS   246      50.485  44.960  84.252  1.00  0.00           C
ATOM    568  HA  LYS   246      50.743  44.025  83.754  1.00  0.00           H
ATOM    569  CB  LYS   246      49.067  44.624  84.754  1.00  0.00           C
ATOM    570  HB2 LYS   246      49.161  43.798  85.459  1.00  0.00           H
ATOM    571  HB3 LYS   246      48.623  45.419  85.354  1.00  0.00           H
ATOM    572  CG  LYS   246      48.131  44.148  83.567  1.00  0.00           C
ATOM    573  HG2 LYS   246      47.731  44.989  83.001  1.00  0.00           H
ATOM    574  HG3 LYS   246      48.676  43.562  82.827  1.00  0.00           H
ATOM    575  CD  LYS   246      46.974  43.249  84.033  1.00  0.00           C
ATOM    576  HD2 LYS   246      47.549  42.430  84.465  1.00  0.00           H
ATOM    577  HD3 LYS   246      46.375  43.759  84.787  1.00  0.00           H
ATOM    578  CE  LYS   246      46.193  42.601  82.898  1.00  0.00           C
ATOM    579  HE2 LYS   246      45.482  43.291  82.443  1.00  0.00           H
ATOM    580  HE3 LYS   246      46.900  42.334  82.112  1.00  0.00           H
ATOM    581  NZ  LYS   246      45.517  41.349  83.298  1.00  0.00           N
ATOM    582  HZ1 LYS   246      44.736  41.124  82.699  1.00  0.00           H
ATOM    583  HZ2 LYS   246      46.160  40.571  83.296  1.00  0.00           H
ATOM    584  HZ3 LYS   246      45.123  41.470  84.221  1.00  0.00           H
ATOM    585  C   LYS   246      50.612  46.106  83.236  1.00  0.00           C
ATOM    586  O   LYS   246      50.508  45.899  82.040  1.00  0.00           O
ATOM    587  N   GLU   247      50.640  47.313  83.801  1.00  0.00           N
ATOM    588  H   GLU   247      50.496  47.332  84.800  1.00  0.00           H
ATOM    589  CA  GLU   247      50.452  48.568  83.068  1.00  0.00           C
ATOM    590  HA  GLU   247      50.098  48.374  82.056  1.00  0.00           H
ATOM    591  CB  GLU   247      49.267  49.323  83.759  1.00  0.00           C
ATOM    592  HB2 GLU   247      49.323  49.342  84.847  1.00  0.00           H
ATOM    593  HB3 GLU   247      49.295  50.314  83.307  1.00  0.00           H
ATOM    594  CG  GLU   247      47.801  48.890  83.447  1.00  0.00           C
ATOM    595  HG2 GLU   247      47.685  47.940  83.969  1.00  0.00           H
ATOM    596  HG3 GLU   247      47.136  49.704  83.736  1.00  0.00           H
ATOM    597  CD  GLU   247      47.508  48.605  81.983  1.00  0.00           C
ATOM    598  OE1 GLU   247      48.063  49.201  81.042  1.00  0.00           O
ATOM    599  OE2 GLU   247      46.651  47.707  81.765  1.00  0.00           O
ATOM    600  C   GLU   247      51.724  49.399  82.973  1.00  0.00           C
ATOM    601  O   GLU   247      51.801  50.583  82.608  1.00  0.00           O
ATOM    602  N   GLU   248      52.806  48.823  83.435  1.00  0.00           N
ATOM    603  H   GLU   248      52.653  48.020  84.028  1.00  0.00           H
ATOM    604  CA  GLU   248      54.144  49.443  83.534  1.00  0.00           C
ATOM    605  HA  GLU   248      54.028  50.496  83.276  1.00  0.00           H
ATOM    606  CB  GLU   248      54.724  49.220  85.023  1.00  0.00           C
ATOM    607  HB2 GLU   248      54.694  48.158  85.267  1.00  0.00           H
ATOM    608  HB3 GLU   248      55.778  49.490  85.096  1.00  0.00           H
ATOM    609  CG  GLU   248      54.041  50.177  86.089  1.00  0.00           C
ATOM    610  HG2 GLU   248      53.089  49.719  86.356  1.00  0.00           H
ATOM    611  HG3 GLU   248      54.673  50.251  86.975  1.00  0.00           H
ATOM    612  CD  GLU   248      53.912  51.613  85.527  1.00  0.00           C
ATOM    613  OE1 GLU   248      52.850  52.237  85.651  1.00  0.00           O
ATOM    614  OE2 GLU   248      54.796  52.116  84.770  1.00  0.00           O
ATOM    615  C   GLU   248      54.994  48.772  82.483  1.00  0.00           C
ATOM    616  O   GLU   248      54.613  48.852  81.309  1.00  0.00           O
ATOM    617  N   GLU   249      56.159  48.086  82.824  1.00  0.00           N
ATOM    618  H   GLU   249      56.500  48.003  83.771  1.00  0.00           H
ATOM    619  CA  GLU   249      57.000  47.583  81.769  1.00  0.00           C
ATOM    620  HA  GLU   249      57.159  48.437  81.111  1.00  0.00           H
ATOM    621  CB  GLU   249      58.391  47.126  82.300  1.00  0.00           C
ATOM    622  HB2 GLU   249      58.250  46.490  83.174  1.00  0.00           H
ATOM    623  HB3 GLU   249      58.930  46.603  81.511  1.00  0.00           H
ATOM    624  CG  GLU   249      59.271  48.270  82.794  1.00  0.00           C
ATOM    625  HG2 GLU   249      60.233  47.784  82.957  1.00  0.00           H
ATOM    626  HG3 GLU   249      59.314  48.997  81.983  1.00  0.00           H
ATOM    627  CD  GLU   249      58.725  49.026  84.086  1.00  0.00           C
ATOM    628  OE1 GLU   249      58.468  48.264  85.062  1.00  0.00           O
ATOM    629  OE2 GLU   249      58.744  50.216  84.199  1.00  0.00           O
ATOM    630  C   GLU   249      56.264  46.603  80.848  1.00  0.00           C
ATOM    631  O   GLU   249      56.466  46.689  79.616  1.00  0.00           O
ATOM    632  N   ARG   250      55.497  45.704  81.500  1.00  0.00           N
ATOM    633  H   ARG   250      55.347  45.794  82.495  1.00  0.00           H
ATOM    634  CA  ARG   250      54.693  44.650  80.832  1.00  0.00           C
ATOM    635  HA  ARG   250      55.446  44.088  80.280  1.00  0.00           H
ATOM    636  CB  ARG   250      53.904  43.796  81.846  1.00  0.00           C
ATOM    637  HB2 ARG   250      54.314  43.740  82.855  1.00  0.00           H
ATOM    638  HB3 ARG   250      52.894  44.177  81.992  1.00  0.00           H
ATOM    639  CG  ARG   250      53.840  42.270  81.442  1.00  0.00           C
ATOM    640  HG2 ARG   250      53.877  42.234  80.353  1.00  0.00           H
ATOM    641  HG3 ARG   250      54.762  41.758  81.718  1.00  0.00           H
ATOM    642  CD  ARG   250      52.601  41.415  81.995  1.00  0.00           C
ATOM    643  HD2 ARG   250      51.685  41.771  81.523  1.00  0.00           H
ATOM    644  HD3 ARG   250      52.620  40.412  81.569  1.00  0.00           H
ATOM    645  NE  ARG   250      52.531  41.233  83.469  1.00  0.00           N
ATOM    646  HE  ARG   250      53.431  41.246  83.929  1.00  0.00           H
ATOM    647  CZ  ARG   250      51.486  41.107  84.266  1.00  0.00           C
ATOM    648  NH1 ARG   250      50.245  40.865  83.828  1.00  0.00           N
ATOM    649 HH11 ARG   250      50.042  40.571  82.884  1.00  0.00           H
ATOM    650 HH12 ARG   250      49.565  40.549  84.506  1.00  0.00           H
ATOM    651  NH2 ARG   250      51.589  41.223  85.525  1.00  0.00           N
ATOM    652 HH21 ARG   250      52.470  41.550  85.893  1.00  0.00           H
ATOM    653 HH22 ARG   250      50.741  41.377  86.051  1.00  0.00           H
ATOM    654  C   ARG   250      53.772  45.141  79.732  1.00  0.00           C
ATOM    655  O   ARG   250      53.870  44.611  78.655  1.00  0.00           O
ATOM    656  N   ARG   251      53.035  46.199  79.968  1.00  0.00           N
ATOM    657  H   ARG   251      52.919  46.485  80.930  1.00  0.00           H
ATOM    658  CA  ARG   251      52.255  46.904  78.930  1.00  0.00           C
ATOM    659  HA  ARG   251      51.429  46.220  78.737  1.00  0.00           H
ATOM    660  CB  ARG   251      51.580  48.120  79.525  1.00  0.00           C
ATOM    661  HB2 ARG   251      50.963  47.799  80.365  1.00  0.00           H
ATOM    662  HB3 ARG   251      52.301  48.877  79.833  1.00  0.00           H
ATOM    663  CG  ARG   251      50.683  48.843  78.548  1.00  0.00           C
ATOM    664  HG2 ARG   251      50.409  49.749  79.088  1.00  0.00           H
ATOM    665  HG3 ARG   251      51.273  49.262  77.733  1.00  0.00           H
ATOM    666  CD  ARG   251      49.530  48.029  77.857  1.00  0.00           C
ATOM    667  HD2 ARG   251      48.992  48.727  77.216  1.00  0.00           H
ATOM    668  HD3 ARG   251      49.904  47.221  77.229  1.00  0.00           H
ATOM    669  NE  ARG   251      48.635  47.443  78.834  1.00  0.00           N
ATOM    670  HE  ARG   251      48.339  47.995  79.626  1.00  0.00           H
ATOM    671  CZ  ARG   251      48.297  46.191  78.926  1.00  0.00           C
ATOM    672  NH1 ARG   251      48.467  45.299  77.944  1.00  0.00           N
ATOM    673 HH11 ARG   251      48.677  45.620  77.010  1.00  0.00           H
ATOM    674 HH12 ARG   251      48.271  44.327  78.139  1.00  0.00           H
ATOM    675  NH2 ARG   251      47.888  45.753  80.063  1.00  0.00           N
ATOM    676 HH21 ARG   251      47.413  46.510  80.534  1.00  0.00           H
ATOM    677 HH22 ARG   251      47.698  44.768  80.186  1.00  0.00           H
ATOM    678  C   ARG   251      53.074  47.341  77.691  1.00  0.00           C
ATOM    679  O   ARG   251      52.659  47.091  76.540  1.00  0.00           O
ATOM    680  N   PHE   252      54.264  47.846  77.963  1.00  0.00           N
ATOM    681  H   PHE   252      54.544  47.994  78.922  1.00  0.00           H
ATOM    682  CA  PHE   252      55.062  48.505  76.941  1.00  0.00           C
ATOM    683  HA  PHE   252      54.413  49.131  76.328  1.00  0.00           H
ATOM    684  CB  PHE   252      56.193  49.358  77.605  1.00  0.00           C
ATOM    685  HB2 PHE   252      55.791  49.915  78.452  1.00  0.00           H
ATOM    686  HB3 PHE   252      56.921  48.637  77.975  1.00  0.00           H
ATOM    687  CG  PHE   252      56.916  50.340  76.695  1.00  0.00           C
ATOM    688  CD1 PHE   252      58.324  50.503  76.773  1.00  0.00           C
ATOM    689  HD1 PHE   252      59.004  49.838  77.285  1.00  0.00           H
ATOM    690  CE1 PHE   252      58.950  51.493  76.054  1.00  0.00           C
ATOM    691  HE1 PHE   252      59.998  51.671  76.244  1.00  0.00           H
ATOM    692  CZ  PHE   252      58.165  52.319  75.159  1.00  0.00           C
ATOM    693  HZ  PHE   252      58.644  53.122  74.617  1.00  0.00           H
ATOM    694  CE2 PHE   252      56.771  52.214  75.089  1.00  0.00           C
ATOM    695  HE2 PHE   252      56.154  52.909  74.539  1.00  0.00           H
ATOM    696  CD2 PHE   252      56.176  51.282  75.864  1.00  0.00           C
ATOM    697  HD2 PHE   252      55.105  51.220  75.741  1.00  0.00           H
ATOM    698  C   PHE   252      55.543  47.467  75.971  1.00  0.00           C
ATOM    699  O   PHE   252      55.374  47.500  74.735  1.00  0.00           O
ATOM    700  N   ALA   253      56.043  46.375  76.598  1.00  0.00           N
ATOM    701  H   ALA   253      55.959  46.373  77.604  1.00  0.00           H
ATOM    702  CA  ALA   253      56.339  45.009  76.139  1.00  0.00           C
ATOM    703  HA  ALA   253      57.175  45.218  75.472  1.00  0.00           H
ATOM    704  CB  ALA   253      56.808  44.126  77.295  1.00  0.00           C
ATOM    705  HB1 ALA   253      57.540  44.626  77.929  1.00  0.00           H
ATOM    706  HB2 ALA   253      55.969  43.798  77.908  1.00  0.00           H
ATOM    707  HB3 ALA   253      57.277  43.294  76.769  1.00  0.00           H
ATOM    708  C   ALA   253      55.197  44.399  75.269  1.00  0.00           C
ATOM    709  O   ALA   253      55.554  44.006  74.102  1.00  0.00           O
ATOM    710  N   ARG   254      53.916  44.402  75.755  1.00  0.00           N
ATOM    711  H   ARG   254      53.704  44.523  76.736  1.00  0.00           H
ATOM    712  CA  ARG   254      52.764  43.929  74.954  1.00  0.00           C
ATOM    713  HA  ARG   254      53.034  42.924  74.630  1.00  0.00           H
ATOM    714  CB  ARG   254      51.442  43.956  75.765  1.00  0.00           C
ATOM    715  HB2 ARG   254      51.348  44.943  76.219  1.00  0.00           H
ATOM    716  HB3 ARG   254      50.618  43.964  75.052  1.00  0.00           H
ATOM    717  CG  ARG   254      51.312  42.821  76.826  1.00  0.00           C
ATOM    718  HG2 ARG   254      52.142  42.719  77.525  1.00  0.00           H
ATOM    719  HG3 ARG   254      50.415  42.924  77.436  1.00  0.00           H
ATOM    720  CD  ARG   254      51.166  41.481  76.079  1.00  0.00           C
ATOM    721  HD2 ARG   254      50.392  41.568  75.316  1.00  0.00           H
ATOM    722  HD3 ARG   254      52.120  41.217  75.623  1.00  0.00           H
ATOM    723  NE  ARG   254      50.800  40.437  77.084  1.00  0.00           N
ATOM    724  HE  ARG   254      49.844  40.315  77.386  1.00  0.00           H
ATOM    725  CZ  ARG   254      51.668  39.746  77.781  1.00  0.00           C
ATOM    726  NH1 ARG   254      52.939  39.798  77.504  1.00  0.00           N
ATOM    727 HH11 ARG   254      53.076  40.045  76.534  1.00  0.00           H
ATOM    728 HH12 ARG   254      53.587  39.237  78.038  1.00  0.00           H
ATOM    729  NH2 ARG   254      51.278  38.864  78.666  1.00  0.00           N
ATOM    730 HH21 ARG   254      50.290  38.660  78.711  1.00  0.00           H
ATOM    731 HH22 ARG   254      51.874  38.226  79.173  1.00  0.00           H
ATOM    732  C   ARG   254      52.601  44.704  73.619  1.00  0.00           C
ATOM    733  O   ARG   254      52.620  44.085  72.593  1.00  0.00           O
ATOM    734  N   LEU   255      52.486  46.050  73.677  1.00  0.00           N
ATOM    735  H   LEU   255      52.520  46.462  74.598  1.00  0.00           H
ATOM    736  CA  LEU   255      52.339  46.817  72.416  1.00  0.00           C
ATOM    737  HA  LEU   255      51.502  46.301  71.946  1.00  0.00           H
ATOM    738  CB  LEU   255      52.051  48.322  72.773  1.00  0.00           C
ATOM    739  HB2 LEU   255      52.856  48.516  73.483  1.00  0.00           H
ATOM    740  HB3 LEU   255      52.099  48.938  71.875  1.00  0.00           H
ATOM    741  CG  LEU   255      50.734  48.651  73.452  1.00  0.00           C
ATOM    742  HG  LEU   255      50.551  47.833  74.149  1.00  0.00           H
ATOM    743  CD1 LEU   255      50.776  50.057  74.187  1.00  0.00           C
ATOM    744 HD11 LEU   255      50.872  50.795  73.391  1.00  0.00           H
ATOM    745 HD12 LEU   255      49.791  50.119  74.649  1.00  0.00           H
ATOM    746 HD13 LEU   255      51.685  50.163  74.780  1.00  0.00           H
ATOM    747  CD2 LEU   255      49.537  48.780  72.400  1.00  0.00           C
ATOM    748 HD21 LEU   255      48.722  49.453  72.666  1.00  0.00           H
ATOM    749 HD22 LEU   255      49.916  49.289  71.514  1.00  0.00           H
ATOM    750 HD23 LEU   255      49.125  47.797  72.168  1.00  0.00           H
ATOM    751  C   LEU   255      53.488  46.642  71.405  1.00  0.00           C
ATOM    752  O   LEU   255      53.212  46.325  70.224  1.00  0.00           O
ATOM    753  N   TRP   256      54.688  46.746  71.962  1.00  0.00           N
ATOM    754  H   TRP   256      54.781  46.988  72.938  1.00  0.00           H
ATOM    755  CA  TRP   256      55.920  46.604  71.166  1.00  0.00           C
ATOM    756  HA  TRP   256      55.783  47.246  70.295  1.00  0.00           H
ATOM    757  CB  TRP   256      57.175  46.892  71.978  1.00  0.00           C
ATOM    758  HB2 TRP   256      57.086  46.542  73.006  1.00  0.00           H
ATOM    759  HB3 TRP   256      57.988  46.270  71.604  1.00  0.00           H
ATOM    760  CG  TRP   256      57.667  48.258  72.028  1.00  0.00           C
ATOM    761  CD1 TRP   256      57.839  48.896  73.234  1.00  0.00           C
ATOM    762  HD1 TRP   256      57.631  48.533  74.230  1.00  0.00           H
ATOM    763  NE1 TRP   256      58.389  50.170  73.018  1.00  0.00           N
ATOM    764  HE1 TRP   256      58.735  50.787  73.739  1.00  0.00           H
ATOM    765  CE2 TRP   256      58.774  50.259  71.658  1.00  0.00           C
ATOM    766  CZ2 TRP   256      59.372  51.228  70.856  1.00  0.00           C
ATOM    767  HZ2 TRP   256      59.697  52.148  71.319  1.00  0.00           H
ATOM    768  CH2 TRP   256      59.431  51.133  69.476  1.00  0.00           C
ATOM    769  HH2 TRP   256      60.007  51.801  68.853  1.00  0.00           H
ATOM    770  CZ3 TRP   256      58.942  50.041  68.868  1.00  0.00           C
ATOM    771  HZ3 TRP   256      59.146  49.769  67.843  1.00  0.00           H
ATOM    772  CE3 TRP   256      58.367  48.984  69.574  1.00  0.00           C
ATOM    773  HE3 TRP   256      57.857  48.169  69.084  1.00  0.00           H
ATOM    774  CD2 TRP   256      58.238  49.108  71.006  1.00  0.00           C
ATOM    775  C   TRP   256      55.921  45.193  70.536  1.00  0.00           C
ATOM    776  O   TRP   256      56.388  44.944  69.409  1.00  0.00           O
ATOM    777  N   VAL   257      55.511  44.158  71.294  1.00  0.00           N
ATOM    778  H   VAL   257      55.237  44.296  72.256  1.00  0.00           H
ATOM    779  CA  VAL   257      55.514  42.698  70.813  1.00  0.00           C
ATOM    780  HA  VAL   257      56.463  42.466  70.329  1.00  0.00           H
ATOM    781  CB  VAL   257      55.378  41.689  71.977  1.00  0.00           C
ATOM    782  HB  VAL   257      54.692  42.071  72.733  1.00  0.00           H
ATOM    783  CG1 VAL   257      55.018  40.249  71.627  1.00  0.00           C
ATOM    784 HG11 VAL   257      55.230  39.528  72.416  1.00  0.00           H
ATOM    785 HG12 VAL   257      53.993  40.327  71.265  1.00  0.00           H
ATOM    786 HG13 VAL   257      55.637  39.900  70.801  1.00  0.00           H
ATOM    787  CG2 VAL   257      56.701  41.430  72.770  1.00  0.00           C
ATOM    788 HG21 VAL   257      57.446  41.204  72.007  1.00  0.00           H
ATOM    789 HG22 VAL   257      56.987  42.377  73.226  1.00  0.00           H
ATOM    790 HG23 VAL   257      56.614  40.681  73.556  1.00  0.00           H
ATOM    791  C   VAL   257      54.437  42.548  69.720  1.00  0.00           C
ATOM    792  O   VAL   257      54.641  41.746  68.860  1.00  0.00           O
ATOM    793  N   GLY   258      53.365  43.349  69.731  1.00  0.00           N
ATOM    794  H   GLY   258      53.169  43.921  70.540  1.00  0.00           H
ATOM    795  CA  GLY   258      52.334  43.547  68.710  1.00  0.00           C
ATOM    796  HA2 GLY   258      51.827  42.594  68.560  1.00  0.00           H
ATOM    797  HA3 GLY   258      51.680  44.334  69.085  1.00  0.00           H
ATOM    798  C   GLY   258      52.776  44.101  67.369  1.00  0.00           C
ATOM    799  O   GLY   258      52.434  43.508  66.321  1.00  0.00           O
ATOM    800  N   VAL   259      53.591  45.137  67.378  1.00  0.00           N
ATOM    801  H   VAL   259      53.749  45.565  68.279  1.00  0.00           H
ATOM    802  CA  VAL   259      54.325  45.799  66.253  1.00  0.00           C
ATOM    803  HA  VAL   259      53.505  46.183  65.646  1.00  0.00           H
ATOM    804  CB  VAL   259      55.367  46.899  66.649  1.00  0.00           C
ATOM    805  HB  VAL   259      56.046  46.504  67.404  1.00  0.00           H
ATOM    806  CG1 VAL   259      56.237  47.566  65.562  1.00  0.00           C
ATOM    807 HG11 VAL   259      56.868  46.739  65.235  1.00  0.00           H
ATOM    808 HG12 VAL   259      55.798  47.920  64.629  1.00  0.00           H
ATOM    809 HG13 VAL   259      56.890  48.268  66.080  1.00  0.00           H
ATOM    810  CG2 VAL   259      54.550  48.004  67.323  1.00  0.00           C
ATOM    811 HG21 VAL   259      55.259  48.744  67.694  1.00  0.00           H
ATOM    812 HG22 VAL   259      53.768  48.379  66.662  1.00  0.00           H
ATOM    813 HG23 VAL   259      54.064  47.667  68.238  1.00  0.00           H
ATOM    814  C   VAL   259      55.035  44.672  65.623  1.00  0.00           C
ATOM    815  O   VAL   259      54.791  44.350  64.449  1.00  0.00           O
ATOM    816  N   TRP   260      56.129  44.169  66.259  1.00  0.00           N
ATOM    817  H   TRP   260      56.311  44.485  67.201  1.00  0.00           H
ATOM    818  CA  TRP   260      57.084  43.313  65.557  1.00  0.00           C
ATOM    819  HA  TRP   260      57.472  43.867  64.702  1.00  0.00           H
ATOM    820  CB  TRP   260      58.251  42.987  66.476  1.00  0.00           C
ATOM    821  HB2 TRP   260      57.745  42.736  67.408  1.00  0.00           H
ATOM    822  HB3 TRP   260      58.866  42.151  66.144  1.00  0.00           H
ATOM    823  CG  TRP   260      58.962  44.292  66.785  1.00  0.00           C
ATOM    824  CD1 TRP   260      59.036  44.883  68.041  1.00  0.00           C
ATOM    825  HD1 TRP   260      58.549  44.467  68.911  1.00  0.00           H
ATOM    826  NE1 TRP   260      59.769  46.039  68.043  1.00  0.00           N
ATOM    827  HE1 TRP   260      60.024  46.574  68.861  1.00  0.00           H
ATOM    828  CE2 TRP   260      60.199  46.340  66.769  1.00  0.00           C
ATOM    829  CZ2 TRP   260      61.136  47.260  66.220  1.00  0.00           C
ATOM    830  HZ2 TRP   260      61.595  48.028  66.825  1.00  0.00           H
ATOM    831  CH2 TRP   260      61.475  47.245  64.842  1.00  0.00           C
ATOM    832  HH2 TRP   260      62.132  47.962  64.373  1.00  0.00           H
ATOM    833  CZ3 TRP   260      60.842  46.309  64.060  1.00  0.00           C
ATOM    834  HZ3 TRP   260      61.127  46.268  63.019  1.00  0.00           H
ATOM    835  CE3 TRP   260      60.036  45.309  64.639  1.00  0.00           C
ATOM    836  HE3 TRP   260      59.699  44.531  63.969  1.00  0.00           H
ATOM    837  CD2 TRP   260      59.714  45.267  65.983  1.00  0.00           C
ATOM    838  C   TRP   260      56.410  42.033  64.983  1.00  0.00           C
ATOM    839  O   TRP   260      56.574  41.699  63.832  1.00  0.00           O
ATOM    840  N   SER   261      55.610  41.389  65.834  1.00  0.00           N
ATOM    841  H   SER   261      55.580  41.721  66.788  1.00  0.00           H
ATOM    842  CA  SER   261      54.824  40.191  65.330  1.00  0.00           C
ATOM    843  HA  SER   261      55.566  39.498  64.931  1.00  0.00           H
ATOM    844  CB  SER   261      54.035  39.511  66.442  1.00  0.00           C
ATOM    845  HB2 SER   261      53.078  40.009  66.599  1.00  0.00           H
ATOM    846  HB3 SER   261      53.721  38.507  66.156  1.00  0.00           H
ATOM    847  OG  SER   261      54.844  39.360  67.603  1.00  0.00           O
ATOM    848  HG  SER   261      54.776  40.142  68.157  1.00  0.00           H
ATOM    849  C   SER   261      53.894  40.589  64.118  1.00  0.00           C
ATOM    850  O   SER   261      53.849  39.857  63.129  1.00  0.00           O
ATOM    851  N   VAL   262      53.233  41.704  64.039  1.00  0.00           N
ATOM    852  H   VAL   262      53.112  42.270  64.867  1.00  0.00           H
ATOM    853  CA  VAL   262      52.462  42.105  62.873  1.00  0.00           C
ATOM    854  HA  VAL   262      51.893  41.190  62.708  1.00  0.00           H
ATOM    855  CB  VAL   262      51.366  43.140  63.106  1.00  0.00           C
ATOM    856  HB  VAL   262      51.083  43.085  64.157  1.00  0.00           H
ATOM    857  CG1 VAL   262      51.659  44.592  62.848  1.00  0.00           C
ATOM    858 HG11 VAL   262      52.646  44.962  63.124  1.00  0.00           H
ATOM    859 HG12 VAL   262      51.551  44.865  61.798  1.00  0.00           H
ATOM    860 HG13 VAL   262      50.874  45.157  63.350  1.00  0.00           H
ATOM    861  CG2 VAL   262      50.079  42.730  62.347  1.00  0.00           C
ATOM    862 HG21 VAL   262      50.360  42.632  61.299  1.00  0.00           H
ATOM    863 HG22 VAL   262      49.531  41.902  62.797  1.00  0.00           H
ATOM    864 HG23 VAL   262      49.420  43.599  62.374  1.00  0.00           H
ATOM    865  C   VAL   262      53.363  42.418  61.663  1.00  0.00           C
ATOM    866  O   VAL   262      53.104  41.793  60.643  1.00  0.00           O
ATOM    867  N   LEU   263      54.418  43.240  61.751  1.00  0.00           N
ATOM    868  H   LEU   263      54.626  43.566  62.684  1.00  0.00           H
ATOM    869  CA  LEU   263      55.441  43.365  60.670  1.00  0.00           C
ATOM    870  HA  LEU   263      54.922  43.848  59.843  1.00  0.00           H
ATOM    871  CB  LEU   263      56.583  44.323  61.109  1.00  0.00           C
ATOM    872  HB2 LEU   263      57.084  43.822  61.937  1.00  0.00           H
ATOM    873  HB3 LEU   263      57.326  44.323  60.311  1.00  0.00           H
ATOM    874  CG  LEU   263      56.172  45.816  61.322  1.00  0.00           C
ATOM    875  HG  LEU   263      55.307  45.907  61.979  1.00  0.00           H
ATOM    876  CD1 LEU   263      57.355  46.441  62.063  1.00  0.00           C
ATOM    877 HD11 LEU   263      58.224  46.573  61.417  1.00  0.00           H
ATOM    878 HD12 LEU   263      57.011  47.383  62.490  1.00  0.00           H
ATOM    879 HD13 LEU   263      57.594  45.882  62.968  1.00  0.00           H
ATOM    880  CD2 LEU   263      55.915  46.624  60.074  1.00  0.00           C
ATOM    881 HD21 LEU   263      55.082  46.192  59.519  1.00  0.00           H
ATOM    882 HD22 LEU   263      55.828  47.695  60.256  1.00  0.00           H
ATOM    883 HD23 LEU   263      56.715  46.537  59.338  1.00  0.00           H
ATOM    884  C   LEU   263      55.936  42.048  60.166  1.00  0.00           C
ATOM    885  O   LEU   263      55.987  41.842  58.939  1.00  0.00           O
ATOM    886  N   CYS   264      56.224  41.106  61.055  1.00  0.00           N
ATOM    887  H   CYS   264      56.039  41.355  62.017  1.00  0.00           H
ATOM    888  CA  CYS   264      56.630  39.780  60.751  1.00  0.00           C
ATOM    889  HA  CYS   264      57.337  39.795  59.922  1.00  0.00           H
ATOM    890  CB  CYS   264      57.267  39.322  62.064  1.00  0.00           C
ATOM    891  HB2 CYS   264      58.125  39.916  62.380  1.00  0.00           H
ATOM    892  HB3 CYS   264      56.556  39.502  62.870  1.00  0.00           H
ATOM    893  SG  CYS   264      57.741  37.585  61.782  1.00  0.00           S
ATOM    894  HG  CYS   264      56.803  37.071  62.584  1.00  0.00           H
ATOM    895  C   CYS   264      55.454  38.925  60.055  1.00  0.00           C
ATOM    896  O   CYS   264      55.667  38.290  59.026  1.00  0.00           O
ATOM    897  N   CYS   265      54.186  39.028  60.475  1.00  0.00           N
ATOM    898  H   CYS   265      54.102  39.652  61.265  1.00  0.00           H
ATOM    899  CA  CYS   265      53.044  38.564  59.773  1.00  0.00           C
ATOM    900  HA  CYS   265      53.069  37.475  59.745  1.00  0.00           H
ATOM    901  CB  CYS   265      51.774  38.917  60.547  1.00  0.00           C
ATOM    902  HB2 CYS   265      51.637  39.995  60.461  1.00  0.00           H
ATOM    903  HB3 CYS   265      50.922  38.564  59.966  1.00  0.00           H
ATOM    904  SG  CYS   265      51.603  38.209  62.228  1.00  0.00           S
ATOM    905  HG  CYS   265      52.810  38.705  62.513  1.00  0.00           H
ATOM    906  C   CYS   265      52.900  39.182  58.298  1.00  0.00           C
ATOM    907  O   CYS   265      52.574  38.458  57.345  1.00  0.00           O
ATOM    908  N   ALA   266      53.268  40.488  58.079  1.00  0.00           N
ATOM    909  H   ALA   266      53.542  41.088  58.844  1.00  0.00           H
ATOM    910  CA  ALA   266      53.069  41.193  56.771  1.00  0.00           C
ATOM    911  HA  ALA   266      52.029  41.028  56.491  1.00  0.00           H
ATOM    912  CB  ALA   266      53.282  42.704  57.074  1.00  0.00           C
ATOM    913  HB1 ALA   266      54.251  42.928  57.520  1.00  0.00           H
ATOM    914  HB2 ALA   266      53.195  43.222  56.119  1.00  0.00           H
ATOM    915  HB3 ALA   266      52.534  43.095  57.763  1.00  0.00           H
ATOM    916  C   ALA   266      53.959  40.680  55.711  1.00  0.00           C
ATOM    917  O   ALA   266      53.526  40.190  54.658  1.00  0.00           O
ATOM    918  N   SER   267      55.313  40.718  56.035  1.00  0.00           N
ATOM    919  H   SER   267      55.548  41.047  56.961  1.00  0.00           H
ATOM    920  CA  SER   267      56.352  40.191  55.186  1.00  0.00           C
ATOM    921  HA  SER   267      56.300  40.800  54.283  1.00  0.00           H
ATOM    922  CB  SER   267      57.770  40.415  55.820  1.00  0.00           C
ATOM    923  HB2 SER   267      57.746  41.172  56.603  1.00  0.00           H
ATOM    924  HB3 SER   267      58.108  39.467  56.238  1.00  0.00           H
ATOM    925  OG  SER   267      58.639  40.818  54.783  1.00  0.00           O
ATOM    926  HG  SER   267      59.504  40.933  55.185  1.00  0.00           H
ATOM    927  C   SER   267      56.183  38.689  54.877  1.00  0.00           C
ATOM    928  O   SER   267      56.369  38.226  53.770  1.00  0.00           O
ATOM    929  N   THR   268      55.864  37.863  55.815  1.00  0.00           N
ATOM    930  H   THR   268      55.947  38.247  56.745  1.00  0.00           H
ATOM    931  CA  THR   268      55.610  36.416  55.608  1.00  0.00           C
ATOM    932  HA  THR   268      56.465  36.066  55.030  1.00  0.00           H
ATOM    933  CB  THR   268      55.486  35.622  56.931  1.00  0.00           C
ATOM    934  HB  THR   268      55.064  34.643  56.703  1.00  0.00           H
ATOM    935  CG2 THR   268      56.726  35.702  57.824  1.00  0.00           C
ATOM    936 HG21 THR   268      57.432  34.990  57.397  1.00  0.00           H
ATOM    937 HG22 THR   268      57.307  36.623  57.853  1.00  0.00           H
ATOM    938 HG23 THR   268      56.457  35.340  58.817  1.00  0.00           H
ATOM    939  OG1 THR   268      54.539  36.311  57.692  1.00  0.00           O
ATOM    940  HG1 THR   268      54.961  36.989  58.224  1.00  0.00           H
ATOM    941  C   THR   268      54.278  36.148  54.834  1.00  0.00           C
ATOM    942  O   THR   268      54.324  35.524  53.777  1.00  0.00           O
ATOM    943  N   LEU   269      53.121  36.612  55.335  1.00  0.00           N
ATOM    944  H   LEU   269      53.023  36.994  56.265  1.00  0.00           H
ATOM    945  CA  LEU   269      51.876  36.366  54.536  1.00  0.00           C
ATOM    946  HA  LEU   269      51.683  35.297  54.445  1.00  0.00           H
ATOM    947  CB  LEU   269      50.636  36.924  55.376  1.00  0.00           C
ATOM    948  HB2 LEU   269      50.658  36.517  56.388  1.00  0.00           H
ATOM    949  HB3 LEU   269      50.778  38.001  55.467  1.00  0.00           H
ATOM    950  CG  LEU   269      49.175  36.655  54.828  1.00  0.00           C
ATOM    951  HG  LEU   269      49.031  37.370  54.018  1.00  0.00           H
ATOM    952  CD1 LEU   269      49.081  35.201  54.355  1.00  0.00           C
ATOM    953 HD11 LEU   269      49.583  35.143  53.388  1.00  0.00           H
ATOM    954 HD12 LEU   269      49.555  34.583  55.117  1.00  0.00           H
ATOM    955 HD13 LEU   269      48.028  34.920  54.362  1.00  0.00           H
ATOM    956  CD2 LEU   269      48.167  36.979  55.890  1.00  0.00           C
ATOM    957 HD21 LEU   269      48.129  36.266  56.713  1.00  0.00           H
ATOM    958 HD22 LEU   269      48.317  37.992  56.264  1.00  0.00           H
ATOM    959 HD23 LEU   269      47.158  37.032  55.480  1.00  0.00           H
ATOM    960  C   LEU   269      51.877  36.822  53.098  1.00  0.00           C
ATOM    961  O   LEU   269      51.318  36.207  52.211  1.00  0.00           O
ATOM    962  N   PHE   270      52.594  37.903  52.774  1.00  0.00           N
ATOM    963  H   PHE   270      53.141  38.367  53.485  1.00  0.00           H
ATOM    964  CA  PHE   270      52.870  38.407  51.398  1.00  0.00           C
ATOM    965  HA  PHE   270      51.937  38.744  50.947  1.00  0.00           H
ATOM    966  CB  PHE   270      53.924  39.548  51.532  1.00  0.00           C
ATOM    967  HB2 PHE   270      53.533  40.521  51.832  1.00  0.00           H
ATOM    968  HB3 PHE   270      54.637  39.301  52.318  1.00  0.00           H
ATOM    969  CG  PHE   270      54.760  39.954  50.348  1.00  0.00           C
ATOM    970  CD1 PHE   270      54.076  40.312  49.201  1.00  0.00           C
ATOM    971  HD1 PHE   270      52.999  40.376  49.222  1.00  0.00           H
ATOM    972  CE1 PHE   270      54.785  40.608  47.962  1.00  0.00           C
ATOM    973  HE1 PHE   270      54.354  40.969  47.040  1.00  0.00           H
ATOM    974  CZ  PHE   270      56.224  40.537  48.041  1.00  0.00           C
ATOM    975  HZ  PHE   270      56.833  40.699  47.164  1.00  0.00           H
ATOM    976  CE2 PHE   270      56.870  40.043  49.120  1.00  0.00           C
ATOM    977  HE2 PHE   270      57.944  39.996  49.220  1.00  0.00           H
ATOM    978  CD2 PHE   270      56.154  39.734  50.302  1.00  0.00           C
ATOM    979  HD2 PHE   270      56.695  39.292  51.126  1.00  0.00           H
ATOM    980  C   PHE   270      53.326  37.280  50.443  1.00  0.00           C
ATOM    981  O   PHE   270      52.731  36.984  49.368  1.00  0.00           O
ATOM    982  N   THR   271      54.359  36.548  50.882  1.00  0.00           N
ATOM    983  H   THR   271      54.643  36.900  51.785  1.00  0.00           H
ATOM    984  CA  THR   271      54.995  35.429  50.135  1.00  0.00           C
ATOM    985  HA  THR   271      55.277  35.749  49.132  1.00  0.00           H
ATOM    986  CB  THR   271      56.253  34.882  50.815  1.00  0.00           C
ATOM    987  HB  THR   271      56.670  34.129  50.146  1.00  0.00           H
ATOM    988  CG2 THR   271      57.258  36.043  51.059  1.00  0.00           C
ATOM    989 HG21 THR   271      57.185  36.735  50.219  1.00  0.00           H
ATOM    990 HG22 THR   271      56.868  36.552  51.940  1.00  0.00           H
ATOM    991 HG23 THR   271      58.285  35.698  51.176  1.00  0.00           H
ATOM    992  OG1 THR   271      55.887  34.169  51.979  1.00  0.00           O
ATOM    993  HG1 THR   271      55.494  34.748  52.636  1.00  0.00           H
ATOM    994  C   THR   271      54.028  34.290  49.961  1.00  0.00           C
ATOM    995  O   THR   271      53.883  33.919  48.816  1.00  0.00           O
ATOM    996  N   VAL   272      53.217  33.955  50.969  1.00  0.00           N
ATOM    997  H   VAL   272      53.365  34.337  51.893  1.00  0.00           H
ATOM    998  CA  VAL   272      52.159  32.950  50.788  1.00  0.00           C
ATOM    999  HA  VAL   272      52.732  32.077  50.474  1.00  0.00           H
ATOM   1000  CB  VAL   272      51.607  32.607  52.232  1.00  0.00           C
ATOM   1001  HB  VAL   272      51.355  33.494  52.812  1.00  0.00           H
ATOM   1002  CG1 VAL   272      50.375  31.646  52.220  1.00  0.00           C
ATOM   1003 HG11 VAL   272      50.653  30.632  51.932  1.00  0.00           H
ATOM   1004 HG12 VAL   272      50.019  31.342  53.204  1.00  0.00           H
ATOM   1005 HG13 VAL   272      49.521  32.106  51.722  1.00  0.00           H
ATOM   1006  CG2 VAL   272      52.690  31.735  52.967  1.00  0.00           C
ATOM   1007 HG21 VAL   272      53.569  32.326  53.223  1.00  0.00           H
ATOM   1008 HG22 VAL   272      52.254  31.325  53.878  1.00  0.00           H
ATOM   1009 HG23 VAL   272      53.024  30.931  52.310  1.00  0.00           H
ATOM   1010  C   VAL   272      51.114  33.318  49.791  1.00  0.00           C
ATOM   1011  O   VAL   272      50.856  32.524  48.859  1.00  0.00           O
ATOM   1012  N   LEU   273      50.375  34.440  49.965  1.00  0.00           N
ATOM   1013  H   LEU   273      50.508  34.999  50.795  1.00  0.00           H
ATOM   1014  CA  LEU   273      49.345  34.922  48.980  1.00  0.00           C
ATOM   1015  HA  LEU   273      48.594  34.132  48.978  1.00  0.00           H
ATOM   1016  CB  LEU   273      48.690  36.232  49.340  1.00  0.00           C
ATOM   1017  HB2 LEU   273      49.480  36.982  49.386  1.00  0.00           H
ATOM   1018  HB3 LEU   273      48.006  36.528  48.544  1.00  0.00           H
ATOM   1019  CG  LEU   273      47.921  36.214  50.633  1.00  0.00           C
ATOM   1020  HG  LEU   273      48.585  36.017  51.475  1.00  0.00           H
ATOM   1021  CD1 LEU   273      47.299  37.585  50.861  1.00  0.00           C
ATOM   1022 HD11 LEU   273      48.108  38.255  50.571  1.00  0.00           H
ATOM   1023 HD12 LEU   273      46.489  37.850  50.181  1.00  0.00           H
ATOM   1024 HD13 LEU   273      47.075  37.651  51.926  1.00  0.00           H
ATOM   1025  CD2 LEU   273      46.788  35.159  50.584  1.00  0.00           C
ATOM   1026 HD21 LEU   273      47.161  34.143  50.454  1.00  0.00           H
ATOM   1027 HD22 LEU   273      46.235  35.358  51.502  1.00  0.00           H
ATOM   1028 HD23 LEU   273      46.173  35.366  49.708  1.00  0.00           H
ATOM   1029  C   LEU   273      49.916  34.954  47.564  1.00  0.00           C
ATOM   1030  O   LEU   273      49.310  34.363  46.643  1.00  0.00           O
ATOM   1031  N   THR   274      51.093  35.525  47.274  1.00  0.00           N
ATOM   1032  H   THR   274      51.561  35.972  48.050  1.00  0.00           H
ATOM   1033  CA  THR   274      51.600  35.797  45.914  1.00  0.00           C
ATOM   1034  HA  THR   274      50.800  36.212  45.301  1.00  0.00           H
ATOM   1035  CB  THR   274      52.803  36.751  45.882  1.00  0.00           C
ATOM   1036  HB  THR   274      53.352  36.746  44.941  1.00  0.00           H
ATOM   1037  CG2 THR   274      52.510  38.192  46.124  1.00  0.00           C
ATOM   1038 HG21 THR   274      53.357  38.811  45.827  1.00  0.00           H
ATOM   1039 HG22 THR   274      51.727  38.634  45.509  1.00  0.00           H
ATOM   1040 HG23 THR   274      52.181  38.310  47.157  1.00  0.00           H
ATOM   1041  OG1 THR   274      53.798  36.405  46.851  1.00  0.00           O
ATOM   1042  HG1 THR   274      53.388  36.669  47.677  1.00  0.00           H
ATOM   1043  C   THR   274      52.049  34.451  45.323  1.00  0.00           C
ATOM   1044  O   THR   274      51.903  34.181  44.154  1.00  0.00           O
ATOM   1045  N   TYR   275      52.744  33.577  46.125  1.00  0.00           N
ATOM   1046  H   TYR   275      53.050  33.884  47.038  1.00  0.00           H
ATOM   1047  CA  TYR   275      53.019  32.143  45.774  1.00  0.00           C
ATOM   1048  HA  TYR   275      53.727  32.130  44.945  1.00  0.00           H
ATOM   1049  CB  TYR   275      53.860  31.288  46.873  1.00  0.00           C
ATOM   1050  HB2 TYR   275      54.861  31.661  47.089  1.00  0.00           H
ATOM   1051  HB3 TYR   275      53.324  31.444  47.809  1.00  0.00           H
ATOM   1052  CG  TYR   275      53.912  29.763  46.602  1.00  0.00           C
ATOM   1053  CD1 TYR   275      54.375  29.227  45.402  1.00  0.00           C
ATOM   1054  HD1 TYR   275      54.789  29.879  44.648  1.00  0.00           H
ATOM   1055  CE1 TYR   275      54.427  27.840  45.129  1.00  0.00           C
ATOM   1056  HE1 TYR   275      54.894  27.470  44.229  1.00  0.00           H
ATOM   1057  CZ  TYR   275      53.797  27.000  46.078  1.00  0.00           C
ATOM   1058  OH  TYR   275      53.656  25.634  45.813  1.00  0.00           O
ATOM   1059  HH  TYR   275      53.119  25.158  46.450  1.00  0.00           H
ATOM   1060  CE2 TYR   275      53.320  27.541  47.324  1.00  0.00           C
ATOM   1061  HE2 TYR   275      52.939  26.840  48.052  1.00  0.00           H
ATOM   1062  CD2 TYR   275      53.404  28.891  47.635  1.00  0.00           C
ATOM   1063  HD2 TYR   275      53.103  29.264  48.603  1.00  0.00           H
ATOM   1064  C   TYR   275      51.706  31.418  45.388  1.00  0.00           C
ATOM   1065  O   TYR   275      51.692  31.020  44.253  1.00  0.00           O
ATOM   1066  N   LEU   276      50.683  31.284  46.240  1.00  0.00           N
ATOM   1067  H   LEU   276      50.842  31.713  47.141  1.00  0.00           H
ATOM   1068  CA  LEU   276      49.427  30.596  45.988  1.00  0.00           C
ATOM   1069  HA  LEU   276      49.691  29.556  45.796  1.00  0.00           H
ATOM   1070  CB  LEU   276      48.498  30.657  47.264  1.00  0.00           C
ATOM   1071  HB2 LEU   276      48.403  31.711  47.524  1.00  0.00           H
ATOM   1072  HB3 LEU   276      47.480  30.341  47.039  1.00  0.00           H
ATOM   1073  CG  LEU   276      49.016  29.801  48.393  1.00  0.00           C
ATOM   1074  HG  LEU   276      50.087  29.949  48.538  1.00  0.00           H
ATOM   1075  CD1 LEU   276      48.235  30.201  49.658  1.00  0.00           C
ATOM   1076 HD11 LEU   276      47.172  29.967  49.588  1.00  0.00           H
ATOM   1077 HD12 LEU   276      48.609  29.599  50.486  1.00  0.00           H
ATOM   1078 HD13 LEU   276      48.374  31.229  49.993  1.00  0.00           H
ATOM   1079  CD2 LEU   276      48.902  28.298  48.104  1.00  0.00           C
ATOM   1080 HD21 LEU   276      47.975  28.009  47.608  1.00  0.00           H
ATOM   1081 HD22 LEU   276      49.774  28.046  47.501  1.00  0.00           H
ATOM   1082 HD23 LEU   276      48.978  27.707  49.016  1.00  0.00           H
ATOM   1083  C   LEU   276      48.788  31.170  44.691  1.00  0.00           C
ATOM   1084  O   LEU   276      48.324  30.356  43.886  1.00  0.00           O
ATOM   1085  N   VAL   277      48.762  32.478  44.340  1.00  0.00           N
ATOM   1086  H   VAL   277      49.091  33.132  45.036  1.00  0.00           H
ATOM   1087  CA  VAL   277      48.240  33.015  43.109  1.00  0.00           C
ATOM   1088  HA  VAL   277      47.185  32.744  43.065  1.00  0.00           H
ATOM   1089  CB  VAL   277      48.510  34.520  42.972  1.00  0.00           C
ATOM   1090  HB  VAL   277      49.546  34.669  43.277  1.00  0.00           H
ATOM   1091  CG1 VAL   277      48.191  35.044  41.553  1.00  0.00           C
ATOM   1092 HG11 VAL   277      48.450  36.103  41.558  1.00  0.00           H
ATOM   1093 HG12 VAL   277      48.664  34.571  40.693  1.00  0.00           H
ATOM   1094 HG13 VAL   277      47.114  35.019  41.388  1.00  0.00           H
ATOM   1095  CG2 VAL   277      47.622  35.232  43.914  1.00  0.00           C
ATOM   1096 HG21 VAL   277      47.919  35.132  44.958  1.00  0.00           H
ATOM   1097 HG22 VAL   277      47.553  36.287  43.650  1.00  0.00           H
ATOM   1098 HG23 VAL   277      46.631  34.798  43.774  1.00  0.00           H
ATOM   1099  C   VAL   277      48.752  32.295  41.790  1.00  0.00           C
ATOM   1100  O   VAL   277      47.980  32.010  40.898  1.00  0.00           O
ATOM   1101  N   ASP   278      50.051  31.939  41.712  1.00  0.00           N
ATOM   1102  H   ASP   278      50.637  32.150  42.507  1.00  0.00           H
ATOM   1103  CA  ASP   278      50.745  31.251  40.585  1.00  0.00           C
ATOM   1104  HA  ASP   278      49.994  30.582  40.165  1.00  0.00           H
ATOM   1105  CB  ASP   278      51.161  32.207  39.505  1.00  0.00           C
ATOM   1106  HB2 ASP   278      50.348  32.930  39.447  1.00  0.00           H
ATOM   1107  HB3 ASP   278      52.151  32.582  39.761  1.00  0.00           H
ATOM   1108  CG  ASP   278      51.325  31.547  38.164  1.00  0.00           C
ATOM   1109  OD1 ASP   278      51.577  32.310  37.248  1.00  0.00           O
ATOM   1110  OD2 ASP   278      50.998  30.359  37.937  1.00  0.00           O
ATOM   1111  C   ASP   278      51.853  30.275  40.918  1.00  0.00           C
ATOM   1112  O   ASP   278      52.958  30.255  40.279  1.00  0.00           O
ATOM   1113  N   MET   279      51.628  29.237  41.675  1.00  0.00           N
ATOM   1114  H   MET   279      50.695  29.333  42.051  1.00  0.00           H
ATOM   1115  CA  MET   279      52.570  28.246  42.248  1.00  0.00           C
ATOM   1116  HA  MET   279      53.003  28.761  43.106  1.00  0.00           H
ATOM   1117  CB  MET   279      51.947  27.034  42.887  1.00  0.00           C
ATOM   1118  HB2 MET   279      51.533  26.475  42.048  1.00  0.00           H
ATOM   1119  HB3 MET   279      52.794  26.501  43.320  1.00  0.00           H
ATOM   1120  CG  MET   279      50.906  27.375  43.934  1.00  0.00           C
ATOM   1121  HG2 MET   279      51.347  28.169  44.537  1.00  0.00           H
ATOM   1122  HG3 MET   279      50.016  27.758  43.434  1.00  0.00           H
ATOM   1123  SD  MET   279      50.304  25.984  44.943  1.00  0.00           S
ATOM   1124  CE  MET   279      49.568  25.062  43.541  1.00  0.00           C
ATOM   1125  HE1 MET   279      49.361  24.077  43.961  1.00  0.00           H
ATOM   1126  HE2 MET   279      48.684  25.560  43.144  1.00  0.00           H
ATOM   1127  HE3 MET   279      50.240  24.965  42.688  1.00  0.00           H
ATOM   1128  C   MET   279      53.604  27.810  41.276  1.00  0.00           C
ATOM   1129  O   MET   279      54.825  27.912  41.593  1.00  0.00           O
ATOM   1130  N   ARG   280      53.284  27.357  40.089  1.00  0.00           N
ATOM   1131  H   ARG   280      52.356  27.427  39.697  1.00  0.00           H
ATOM   1132  CA  ARG   280      54.270  26.799  39.191  1.00  0.00           C
ATOM   1133  HA  ARG   280      54.777  26.040  39.788  1.00  0.00           H
ATOM   1134  CB  ARG   280      53.535  26.087  37.980  1.00  0.00           C
ATOM   1135  HB2 ARG   280      52.917  26.767  37.394  1.00  0.00           H
ATOM   1136  HB3 ARG   280      54.262  25.710  37.261  1.00  0.00           H
ATOM   1137  CG  ARG   280      52.734  24.807  38.248  1.00  0.00           C
ATOM   1138  HG2 ARG   280      52.486  24.310  37.310  1.00  0.00           H
ATOM   1139  HG3 ARG   280      53.308  24.164  38.916  1.00  0.00           H
ATOM   1140  CD  ARG   280      51.424  24.967  38.981  1.00  0.00           C
ATOM   1141  HD2 ARG   280      51.743  25.340  39.954  1.00  0.00           H
ATOM   1142  HD3 ARG   280      50.637  25.582  38.544  1.00  0.00           H
ATOM   1143  NE  ARG   280      50.762  23.670  39.313  1.00  0.00           N
ATOM   1144  HE  ARG   280      51.204  22.869  38.885  1.00  0.00           H
ATOM   1145  CZ  ARG   280      49.674  23.420  39.987  1.00  0.00           C
ATOM   1146  NH1 ARG   280      48.868  24.241  40.516  1.00  0.00           N
ATOM   1147 HH11 ARG   280      49.032  25.237  40.493  1.00  0.00           H
ATOM   1148 HH12 ARG   280      48.143  23.941  41.152  1.00  0.00           H
ATOM   1149  NH2 ARG   280      49.381  22.148  40.259  1.00  0.00           N
ATOM   1150 HH21 ARG   280      49.917  21.413  39.820  1.00  0.00           H
ATOM   1151 HH22 ARG   280      48.550  21.959  40.801  1.00  0.00           H
ATOM   1152  C   ARG   280      55.375  27.757  38.746  1.00  0.00           C
ATOM   1153  O   ARG   280      56.554  27.371  38.552  1.00  0.00           O
ATOM   1154  N   ARG   281      55.055  29.032  38.652  1.00  0.00           N
ATOM   1155  H   ARG   281      54.153  29.297  39.021  1.00  0.00           H
ATOM   1156  CA  ARG   281      56.032  30.134  38.502  1.00  0.00           C
ATOM   1157  HA  ARG   281      56.330  29.940  37.472  1.00  0.00           H
ATOM   1158  CB  ARG   281      55.143  31.429  38.511  1.00  0.00           C
ATOM   1159  HB2 ARG   281      54.225  31.259  37.950  1.00  0.00           H
ATOM   1160  HB3 ARG   281      55.007  31.677  39.564  1.00  0.00           H
ATOM   1161  CG  ARG   281      55.771  32.588  37.731  1.00  0.00           C
ATOM   1162  HG2 ARG   281      56.755  32.809  38.145  1.00  0.00           H
ATOM   1163  HG3 ARG   281      55.825  32.303  36.680  1.00  0.00           H
ATOM   1164  CD  ARG   281      55.036  33.928  37.821  1.00  0.00           C
ATOM   1165  HD2 ARG   281      54.758  34.079  38.864  1.00  0.00           H
ATOM   1166  HD3 ARG   281      55.715  34.759  37.630  1.00  0.00           H
ATOM   1167  NE  ARG   281      53.862  34.058  36.950  1.00  0.00           N
ATOM   1168  HE  ARG   281      53.007  33.721  37.368  1.00  0.00           H
ATOM   1169  CZ  ARG   281      53.869  33.986  35.662  1.00  0.00           C
ATOM   1170  NH1 ARG   281      54.933  34.355  35.000  1.00  0.00           N
ATOM   1171 HH11 ARG   281      55.764  34.750  35.415  1.00  0.00           H
ATOM   1172 HH12 ARG   281      54.996  34.545  34.011  1.00  0.00           H
ATOM   1173  NH2 ARG   281      52.926  33.412  34.980  1.00  0.00           N
ATOM   1174 HH21 ARG   281      52.184  33.166  35.619  1.00  0.00           H
ATOM   1175 HH22 ARG   281      52.914  33.450  33.971  1.00  0.00           H
ATOM   1176  C   ARG   281      57.301  30.124  39.477  1.00  0.00           C
ATOM   1177  O   ARG   281      58.366  30.577  39.121  1.00  0.00           O
ATOM   1178  N   PHE   282      57.137  29.495  40.707  1.00  0.00           N
ATOM   1179  H   PHE   282      56.249  29.124  41.012  1.00  0.00           H
ATOM   1180  CA  PHE   282      58.178  29.466  41.709  1.00  0.00           C
ATOM   1181  HA  PHE   282      58.901  30.240  41.451  1.00  0.00           H
ATOM   1182  CB  PHE   282      57.653  29.799  43.146  1.00  0.00           C
ATOM   1183  HB2 PHE   282      57.116  28.921  43.502  1.00  0.00           H
ATOM   1184  HB3 PHE   282      58.579  29.836  43.720  1.00  0.00           H
ATOM   1185  CG  PHE   282      56.901  31.169  43.354  1.00  0.00           C
ATOM   1186  CD1 PHE   282      57.465  32.198  44.155  1.00  0.00           C
ATOM   1187  HD1 PHE   282      58.398  32.112  44.693  1.00  0.00           H
ATOM   1188  CE1 PHE   282      56.785  33.474  44.267  1.00  0.00           C
ATOM   1189  HE1 PHE   282      57.231  34.176  44.956  1.00  0.00           H
ATOM   1190  CZ  PHE   282      55.517  33.630  43.737  1.00  0.00           C
ATOM   1191  HZ  PHE   282      54.991  34.564  43.869  1.00  0.00           H
ATOM   1192  CE2 PHE   282      54.994  32.588  42.971  1.00  0.00           C
ATOM   1193  HE2 PHE   282      54.098  32.737  42.386  1.00  0.00           H
ATOM   1194  CD2 PHE   282      55.621  31.360  42.847  1.00  0.00           C
ATOM   1195  HD2 PHE   282      55.079  30.618  42.280  1.00  0.00           H
ATOM   1196  C   PHE   282      59.045  28.160  41.694  1.00  0.00           C
ATOM   1197  O   PHE   282      58.666  27.144  42.181  1.00  0.00           O
ATOM   1198  N   SER   283      60.114  28.249  40.870  1.00  0.00           N
ATOM   1199  H   SER   283      60.094  29.026  40.226  1.00  0.00           H
ATOM   1200  CA  SER   283      61.207  27.231  40.718  1.00  0.00           C
ATOM   1201  HA  SER   283      60.785  26.415  40.131  1.00  0.00           H
ATOM   1202  CB  SER   283      62.319  27.839  39.878  1.00  0.00           C
ATOM   1203  HB2 SER   283      63.025  27.066  39.575  1.00  0.00           H
ATOM   1204  HB3 SER   283      61.799  28.362  39.074  1.00  0.00           H
ATOM   1205  OG  SER   283      63.130  28.698  40.579  1.00  0.00           O
ATOM   1206  HG  SER   283      62.522  29.373  40.889  1.00  0.00           H
ATOM   1207  C   SER   283      61.731  26.623  42.048  1.00  0.00           C
ATOM   1208  O   SER   283      61.721  27.333  43.052  1.00  0.00           O
ATOM   1209  N   TYR   284      62.103  25.324  42.061  1.00  0.00           N
ATOM   1210  H   TYR   284      61.974  24.774  41.224  1.00  0.00           H
ATOM   1211  CA  TYR   284      62.424  24.608  43.321  1.00  0.00           C
ATOM   1212  HA  TYR   284      61.593  24.626  44.026  1.00  0.00           H
ATOM   1213  CB  TYR   284      62.729  23.109  42.865  1.00  0.00           C
ATOM   1214  HB2 TYR   284      61.972  22.762  42.162  1.00  0.00           H
ATOM   1215  HB3 TYR   284      63.683  23.017  42.346  1.00  0.00           H
ATOM   1216  CG  TYR   284      62.694  22.258  44.074  1.00  0.00           C
ATOM   1217  CD1 TYR   284      63.869  22.090  44.849  1.00  0.00           C
ATOM   1218  HD1 TYR   284      64.794  22.386  44.377  1.00  0.00           H
ATOM   1219  CE1 TYR   284      63.790  21.388  46.050  1.00  0.00           C
ATOM   1220  HE1 TYR   284      64.725  21.113  46.514  1.00  0.00           H
ATOM   1221  CZ  TYR   284      62.567  20.781  46.586  1.00  0.00           C
ATOM   1222  OH  TYR   284      62.455  20.003  47.704  1.00  0.00           O
ATOM   1223  HH  TYR   284      61.576  20.091  48.081  1.00  0.00           H
ATOM   1224  CE2 TYR   284      61.380  21.000  45.830  1.00  0.00           C
ATOM   1225  HE2 TYR   284      60.410  20.604  46.092  1.00  0.00           H
ATOM   1226  CD2 TYR   284      61.478  21.785  44.609  1.00  0.00           C
ATOM   1227  HD2 TYR   284      60.577  21.721  44.017  1.00  0.00           H
ATOM   1228  C   TYR   284      63.601  25.224  44.139  1.00  0.00           C
ATOM   1229  O   TYR   284      63.560  25.154  45.399  1.00  0.00           O
ATOM   1230  N   PRO   285      64.644  25.907  43.544  1.00  0.00           N
ATOM   1231  CD  PRO   285      65.248  25.632  42.252  1.00  0.00           C
ATOM   1232  HD2 PRO   285      64.965  26.385  41.517  1.00  0.00           H
ATOM   1233  HD3 PRO   285      65.038  24.608  41.943  1.00  0.00           H
ATOM   1234  CG  PRO   285      66.715  25.811  42.392  1.00  0.00           C
ATOM   1235  HG2 PRO   285      67.203  26.045  41.446  1.00  0.00           H
ATOM   1236  HG3 PRO   285      67.181  24.953  42.877  1.00  0.00           H
ATOM   1237  CB  PRO   285      66.766  27.000  43.338  1.00  0.00           C
ATOM   1238  HB2 PRO   285      66.539  27.949  42.852  1.00  0.00           H
ATOM   1239  HB3 PRO   285      67.742  27.051  43.822  1.00  0.00           H
ATOM   1240  CA  PRO   285      65.621  26.692  44.389  1.00  0.00           C
ATOM   1241  HA  PRO   285      66.151  26.072  45.112  1.00  0.00           H
ATOM   1242  C   PRO   285      64.959  27.968  45.053  1.00  0.00           C
ATOM   1243  O   PRO   285      65.382  28.380  46.075  1.00  0.00           O
ATOM   1244  N   GLU   286      63.842  28.527  44.587  1.00  0.00           N
ATOM   1245  H   GLU   286      63.504  28.130  43.722  1.00  0.00           H
ATOM   1246  CA  GLU   286      63.079  29.553  45.406  1.00  0.00           C
ATOM   1247  HA  GLU   286      63.754  30.193  45.973  1.00  0.00           H
ATOM   1248  CB  GLU   286      62.154  30.315  44.445  1.00  0.00           C
ATOM   1249  HB2 GLU   286      62.647  30.381  43.475  1.00  0.00           H
ATOM   1250  HB3 GLU   286      61.181  29.839  44.321  1.00  0.00           H
ATOM   1251  CG  GLU   286      61.988  31.777  44.960  1.00  0.00           C
ATOM   1252  HG2 GLU   286      61.064  32.134  44.506  1.00  0.00           H
ATOM   1253  HG3 GLU   286      61.738  31.761  46.020  1.00  0.00           H
ATOM   1254  CD  GLU   286      63.120  32.832  44.656  1.00  0.00           C
ATOM   1255  OE1 GLU   286      62.917  34.013  44.991  1.00  0.00           O
ATOM   1256  OE2 GLU   286      64.223  32.438  44.240  1.00  0.00           O
ATOM   1257  C   GLU   286      62.197  28.900  46.477  1.00  0.00           C
ATOM   1258  O   GLU   286      62.053  29.447  47.584  1.00  0.00           O
ATOM   1259  N   ARG   287      61.548  27.779  46.114  1.00  0.00           N
ATOM   1260  H   ARG   287      61.643  27.481  45.154  1.00  0.00           H
ATOM   1261  CA  ARG   287      60.283  27.368  46.787  1.00  0.00           C
ATOM   1262  HA  ARG   287      59.583  28.202  46.728  1.00  0.00           H
ATOM   1263  CB  ARG   287      59.594  26.161  46.004  1.00  0.00           C
ATOM   1264  HB2 ARG   287      59.785  26.209  44.932  1.00  0.00           H
ATOM   1265  HB3 ARG   287      60.093  25.252  46.340  1.00  0.00           H
ATOM   1266  CG  ARG   287      58.089  26.123  46.166  1.00  0.00           C
ATOM   1267  HG2 ARG   287      57.909  26.137  47.241  1.00  0.00           H
ATOM   1268  HG3 ARG   287      57.650  27.062  45.829  1.00  0.00           H
ATOM   1269  CD  ARG   287      57.353  24.958  45.436  1.00  0.00           C
ATOM   1270  HD2 ARG   287      57.778  23.968  45.604  1.00  0.00           H
ATOM   1271  HD3 ARG   287      56.355  24.911  45.870  1.00  0.00           H
ATOM   1272  NE  ARG   287      57.418  25.123  44.030  1.00  0.00           N
ATOM   1273  HE  ARG   287      57.882  25.974  43.746  1.00  0.00           H
ATOM   1274  CZ  ARG   287      56.809  24.377  43.097  1.00  0.00           C
ATOM   1275  NH1 ARG   287      56.113  23.326  43.274  1.00  0.00           N
ATOM   1276 HH11 ARG   287      56.049  23.045  44.242  1.00  0.00           H
ATOM   1277 HH12 ARG   287      55.841  22.677  42.550  1.00  0.00           H
ATOM   1278  NH2 ARG   287      56.800  24.726  41.800  1.00  0.00           N
ATOM   1279 HH21 ARG   287      57.304  25.557  41.526  1.00  0.00           H
ATOM   1280 HH22 ARG   287      56.365  24.062  41.175  1.00  0.00           H
ATOM   1281  C   ARG   287      60.349  27.082  48.301  1.00  0.00           C
ATOM   1282  O   ARG   287      59.329  27.405  48.962  1.00  0.00           O
ATOM   1283  N   PRO   288      61.405  26.551  48.843  1.00  0.00           N
ATOM   1284  CD  PRO   288      62.348  25.690  48.179  1.00  0.00           C
ATOM   1285  HD2 PRO   288      63.113  26.243  47.634  1.00  0.00           H
ATOM   1286  HD3 PRO   288      61.820  24.985  47.535  1.00  0.00           H
ATOM   1287  CG  PRO   288      62.982  24.755  49.222  1.00  0.00           C
ATOM   1288  HG2 PRO   288      63.987  24.537  48.860  1.00  0.00           H
ATOM   1289  HG3 PRO   288      62.473  23.797  49.333  1.00  0.00           H
ATOM   1290  CB  PRO   288      62.889  25.546  50.540  1.00  0.00           C
ATOM   1291  HB2 PRO   288      63.737  26.222  50.647  1.00  0.00           H
ATOM   1292  HB3 PRO   288      62.777  24.817  51.342  1.00  0.00           H
ATOM   1293  CA  PRO   288      61.695  26.566  50.241  1.00  0.00           C
ATOM   1294  HA  PRO   288      60.808  26.056  50.620  1.00  0.00           H
ATOM   1295  C   PRO   288      61.849  27.884  51.038  1.00  0.00           C
ATOM   1296  O   PRO   288      61.552  27.895  52.195  1.00  0.00           O
ATOM   1297  N   ILE   289      62.279  28.980  50.439  1.00  0.00           N
ATOM   1298  H   ILE   289      62.572  28.913  49.475  1.00  0.00           H
ATOM   1299  CA  ILE   289      62.226  30.358  50.977  1.00  0.00           C
ATOM   1300  HA  ILE   289      62.814  30.389  51.895  1.00  0.00           H
ATOM   1301  CB  ILE   289      62.719  31.394  49.960  1.00  0.00           C
ATOM   1302  HB  ILE   289      62.092  31.335  49.070  1.00  0.00           H
ATOM   1303  CG2 ILE   289      62.558  32.804  50.418  1.00  0.00           C
ATOM   1304 HG21 ILE   289      62.946  33.423  49.609  1.00  0.00           H
ATOM   1305 HG22 ILE   289      61.508  32.974  50.652  1.00  0.00           H
ATOM   1306 HG23 ILE   289      63.085  33.055  51.339  1.00  0.00           H
ATOM   1307  CG1 ILE   289      64.173  31.014  49.518  1.00  0.00           C
ATOM   1308 HG12 ILE   289      64.795  31.209  50.392  1.00  0.00           H
ATOM   1309 HG13 ILE   289      64.352  29.955  49.328  1.00  0.00           H
ATOM   1310  CD1 ILE   289      64.861  31.714  48.332  1.00  0.00           C
ATOM   1311 HD11 ILE   289      65.260  32.705  48.551  1.00  0.00           H
ATOM   1312 HD12 ILE   289      65.679  31.130  47.910  1.00  0.00           H
ATOM   1313 HD13 ILE   289      64.219  31.949  47.483  1.00  0.00           H
ATOM   1314  C   ILE   289      60.747  30.615  51.401  1.00  0.00           C
ATOM   1315  O   ILE   289      60.462  31.026  52.523  1.00  0.00           O
ATOM   1316  N   ILE   290      59.778  30.368  50.490  1.00  0.00           N
ATOM   1317  H   ILE   290      60.147  29.992  49.628  1.00  0.00           H
ATOM   1318  CA  ILE   290      58.336  30.466  50.666  1.00  0.00           C
ATOM   1319  HA  ILE   290      58.133  31.509  50.908  1.00  0.00           H
ATOM   1320  CB  ILE   290      57.577  30.060  49.387  1.00  0.00           C
ATOM   1321  HB  ILE   290      57.639  28.972  49.391  1.00  0.00           H
ATOM   1322  CG2 ILE   290      56.160  30.529  49.536  1.00  0.00           C
ATOM   1323 HG21 ILE   290      55.736  30.701  50.525  1.00  0.00           H
ATOM   1324 HG22 ILE   290      56.115  31.491  49.024  1.00  0.00           H
ATOM   1325 HG23 ILE   290      55.584  29.781  48.991  1.00  0.00           H
ATOM   1326  CG1 ILE   290      58.207  30.501  48.064  1.00  0.00           C
ATOM   1327 HG12 ILE   290      58.278  31.588  48.016  1.00  0.00           H
ATOM   1328 HG13 ILE   290      59.255  30.211  48.004  1.00  0.00           H
ATOM   1329  CD1 ILE   290      57.504  30.076  46.709  1.00  0.00           C
ATOM   1330 HD11 ILE   290      56.727  30.755  46.357  1.00  0.00           H
ATOM   1331 HD12 ILE   290      58.391  30.078  46.076  1.00  0.00           H
ATOM   1332 HD13 ILE   290      57.185  29.035  46.761  1.00  0.00           H
ATOM   1333  C   ILE   290      57.868  29.613  51.833  1.00  0.00           C
ATOM   1334  O   ILE   290      57.208  30.176  52.720  1.00  0.00           O
ATOM   1335  N   PHE   291      58.182  28.349  51.805  1.00  0.00           N
ATOM   1336  H   PHE   291      58.715  27.990  51.026  1.00  0.00           H
ATOM   1337  CA  PHE   291      57.735  27.362  52.849  1.00  0.00           C
ATOM   1338  HA  PHE   291      56.653  27.351  52.986  1.00  0.00           H
ATOM   1339  CB  PHE   291      58.199  25.937  52.564  1.00  0.00           C
ATOM   1340  HB2 PHE   291      59.283  25.857  52.636  1.00  0.00           H
ATOM   1341  HB3 PHE   291      57.770  25.336  53.366  1.00  0.00           H
ATOM   1342  CG  PHE   291      57.773  25.325  51.220  1.00  0.00           C
ATOM   1343  CD1 PHE   291      58.659  24.502  50.518  1.00  0.00           C
ATOM   1344  HD1 PHE   291      59.611  24.273  50.975  1.00  0.00           H
ATOM   1345  CE1 PHE   291      58.351  23.797  49.420  1.00  0.00           C
ATOM   1346  HE1 PHE   291      59.060  23.139  48.939  1.00  0.00           H
ATOM   1347  CZ  PHE   291      57.116  24.049  48.805  1.00  0.00           C
ATOM   1348  HZ  PHE   291      56.825  23.609  47.862  1.00  0.00           H
ATOM   1349  CE2 PHE   291      56.230  24.967  49.366  1.00  0.00           C
ATOM   1350  HE2 PHE   291      55.272  25.156  48.903  1.00  0.00           H
ATOM   1351  CD2 PHE   291      56.593  25.630  50.545  1.00  0.00           C
ATOM   1352  HD2 PHE   291      55.813  26.190  51.041  1.00  0.00           H
ATOM   1353  C   PHE   291      58.241  27.734  54.227  1.00  0.00           C
ATOM   1354  O   PHE   291      57.483  27.846  55.162  1.00  0.00           O
ATOM   1355  N   LEU   292      59.539  28.061  54.302  1.00  0.00           N
ATOM   1356  H   LEU   292      60.134  27.841  53.515  1.00  0.00           H
ATOM   1357  CA  LEU   292      60.111  28.786  55.453  1.00  0.00           C
ATOM   1358  HA  LEU   292      60.180  28.018  56.225  1.00  0.00           H
ATOM   1359  CB  LEU   292      61.604  29.113  55.188  1.00  0.00           C
ATOM   1360  HB2 LEU   292      62.113  28.157  55.310  1.00  0.00           H
ATOM   1361  HB3 LEU   292      61.627  29.438  54.148  1.00  0.00           H
ATOM   1362  CG  LEU   292      62.322  30.114  56.106  1.00  0.00           C
ATOM   1363  HG  LEU   292      61.900  30.089  57.111  1.00  0.00           H
ATOM   1364  CD1 LEU   292      63.826  29.757  55.991  1.00  0.00           C
ATOM   1365 HD11 LEU   292      64.266  30.213  55.104  1.00  0.00           H
ATOM   1366 HD12 LEU   292      64.232  30.365  56.799  1.00  0.00           H
ATOM   1367 HD13 LEU   292      64.075  28.705  56.126  1.00  0.00           H
ATOM   1368  CD2 LEU   292      62.051  31.522  55.744  1.00  0.00           C
ATOM   1369 HD21 LEU   292      62.134  31.678  54.668  1.00  0.00           H
ATOM   1370 HD22 LEU   292      61.026  31.830  55.948  1.00  0.00           H
ATOM   1371 HD23 LEU   292      62.729  32.168  56.302  1.00  0.00           H
ATOM   1372  C   LEU   292      59.340  29.995  55.971  1.00  0.00           C
ATOM   1373  O   LEU   292      59.267  30.198  57.178  1.00  0.00           O
ATOM   1374  N   SER   293      58.850  30.833  55.076  1.00  0.00           N
ATOM   1375  H   SER   293      58.916  30.638  54.087  1.00  0.00           H
ATOM   1376  CA  SER   293      57.976  31.995  55.353  1.00  0.00           C
ATOM   1377  HA  SER   293      58.365  32.494  56.241  1.00  0.00           H
ATOM   1378  CB  SER   293      57.998  32.982  54.253  1.00  0.00           C
ATOM   1379  HB2 SER   293      57.352  32.621  53.453  1.00  0.00           H
ATOM   1380  HB3 SER   293      57.525  33.903  54.594  1.00  0.00           H
ATOM   1381  OG  SER   293      59.231  33.282  53.647  1.00  0.00           O
ATOM   1382  HG  SER   293      59.663  32.542  53.214  1.00  0.00           H
ATOM   1383  C   SER   293      56.567  31.724  55.860  1.00  0.00           C
ATOM   1384  O   SER   293      56.161  32.294  56.878  1.00  0.00           O
ATOM   1385  N   GLY   294      55.840  30.667  55.399  1.00  0.00           N
ATOM   1386  H   GLY   294      56.173  30.199  54.568  1.00  0.00           H
ATOM   1387  CA  GLY   294      54.596  30.163  56.086  1.00  0.00           C
ATOM   1388  HA2 GLY   294      53.784  30.890  56.075  1.00  0.00           H
ATOM   1389  HA3 GLY   294      54.193  29.336  55.501  1.00  0.00           H
ATOM   1390  C   GLY   294      54.849  29.652  57.525  1.00  0.00           C
ATOM   1391  O   GLY   294      54.038  29.788  58.362  1.00  0.00           O
ATOM   1392  N   CYS   295      56.097  29.218  57.807  1.00  0.00           N
ATOM   1393  H   CYS   295      56.715  29.443  57.041  1.00  0.00           H
ATOM   1394  CA  CYS   295      56.567  28.800  59.151  1.00  0.00           C
ATOM   1395  HA  CYS   295      55.837  28.113  59.579  1.00  0.00           H
ATOM   1396  CB  CYS   295      57.895  27.985  59.102  1.00  0.00           C
ATOM   1397  HB2 CYS   295      58.720  28.567  58.690  1.00  0.00           H
ATOM   1398  HB3 CYS   295      58.072  27.722  60.145  1.00  0.00           H
ATOM   1399  SG  CYS   295      57.570  26.542  58.044  1.00  0.00           S
ATOM   1400  HG  CYS   295      57.535  26.994  56.787  1.00  0.00           H
ATOM   1401  C   CYS   295      56.729  30.052  60.058  1.00  0.00           C
ATOM   1402  O   CYS   295      56.257  30.045  61.180  1.00  0.00           O
ATOM   1403  N   TYR   296      57.203  31.213  59.581  1.00  0.00           N
ATOM   1404  H   TYR   296      57.620  31.317  58.667  1.00  0.00           H
ATOM   1405  CA  TYR   296      57.381  32.438  60.418  1.00  0.00           C
ATOM   1406  HA  TYR   296      57.824  32.181  61.379  1.00  0.00           H
ATOM   1407  CB  TYR   296      58.424  33.387  59.850  1.00  0.00           C
ATOM   1408  HB2 TYR   296      58.281  33.438  58.771  1.00  0.00           H
ATOM   1409  HB3 TYR   296      58.283  34.383  60.270  1.00  0.00           H
ATOM   1410  CG  TYR   296      59.932  33.041  60.148  1.00  0.00           C
ATOM   1411  CD1 TYR   296      60.698  32.314  59.201  1.00  0.00           C
ATOM   1412  HD1 TYR   296      60.341  32.036  58.220  1.00  0.00           H
ATOM   1413  CE1 TYR   296      62.039  32.005  59.472  1.00  0.00           C
ATOM   1414  HE1 TYR   296      62.680  31.649  58.679  1.00  0.00           H
ATOM   1415  CZ  TYR   296      62.656  32.425  60.613  1.00  0.00           C
ATOM   1416  OH  TYR   296      63.970  32.009  60.808  1.00  0.00           O
ATOM   1417  HH  TYR   296      64.357  32.492  61.542  1.00  0.00           H
ATOM   1418  CE2 TYR   296      61.884  33.086  61.600  1.00  0.00           C
ATOM   1419  HE2 TYR   296      62.402  33.401  62.494  1.00  0.00           H
ATOM   1420  CD2 TYR   296      60.556  33.482  61.321  1.00  0.00           C
ATOM   1421  HD2 TYR   296      60.035  34.101  62.036  1.00  0.00           H
ATOM   1422  C   TYR   296      56.106  33.110  60.585  1.00  0.00           C
ATOM   1423  O   TYR   296      55.876  33.708  61.641  1.00  0.00           O
ATOM   1424  N   PHE   297      55.170  32.850  59.688  1.00  0.00           N
ATOM   1425  H   PHE   297      55.404  32.206  58.946  1.00  0.00           H
ATOM   1426  CA  PHE   297      53.792  33.321  59.841  1.00  0.00           C
ATOM   1427  HA  PHE   297      53.797  34.387  60.066  1.00  0.00           H
ATOM   1428  CB  PHE   297      53.002  33.177  58.588  1.00  0.00           C
ATOM   1429  HB2 PHE   297      53.609  33.704  57.853  1.00  0.00           H
ATOM   1430  HB3 PHE   297      53.127  32.152  58.240  1.00  0.00           H
ATOM   1431  CG  PHE   297      51.511  33.637  58.552  1.00  0.00           C
ATOM   1432  CD1 PHE   297      50.515  32.691  58.696  1.00  0.00           C
ATOM   1433  HD1 PHE   297      50.825  31.658  58.751  1.00  0.00           H
ATOM   1434  CE1 PHE   297      49.188  33.104  58.820  1.00  0.00           C
ATOM   1435  HE1 PHE   297      48.414  32.353  58.879  1.00  0.00           H
ATOM   1436  CZ  PHE   297      48.792  34.453  58.791  1.00  0.00           C
ATOM   1437  HZ  PHE   297      47.765  34.771  58.895  1.00  0.00           H
ATOM   1438  CE2 PHE   297      49.818  35.405  58.624  1.00  0.00           C
ATOM   1439  HE2 PHE   297      49.553  36.450  58.566  1.00  0.00           H
ATOM   1440  CD2 PHE   297      51.215  35.013  58.497  1.00  0.00           C
ATOM   1441  HD2 PHE   297      51.986  35.742  58.297  1.00  0.00           H
ATOM   1442  C   PHE   297      53.047  32.703  61.038  1.00  0.00           C
ATOM   1443  O   PHE   297      52.569  33.406  61.874  1.00  0.00           O
ATOM   1444  N   MET   298      53.079  31.388  61.185  1.00  0.00           N
ATOM   1445  H   MET   298      53.513  30.768  60.516  1.00  0.00           H
ATOM   1446  CA  MET   298      52.563  30.695  62.267  1.00  0.00           C
ATOM   1447  HA  MET   298      51.519  30.985  62.384  1.00  0.00           H
ATOM   1448  CB  MET   298      52.553  29.174  61.989  1.00  0.00           C
ATOM   1449  HB2 MET   298      53.612  28.965  61.838  1.00  0.00           H
ATOM   1450  HB3 MET   298      52.246  28.589  62.856  1.00  0.00           H
ATOM   1451  CG  MET   298      51.707  28.753  60.767  1.00  0.00           C
ATOM   1452  HG2 MET   298      52.221  29.151  59.892  1.00  0.00           H
ATOM   1453  HG3 MET   298      51.821  27.676  60.647  1.00  0.00           H
ATOM   1454  SD  MET   298      49.981  29.086  60.702  1.00  0.00           S
ATOM   1455  CE  MET   298      49.496  28.617  62.395  1.00  0.00           C
ATOM   1456  HE1 MET   298      50.108  29.003  63.210  1.00  0.00           H
ATOM   1457  HE2 MET   298      48.419  28.708  62.537  1.00  0.00           H
ATOM   1458  HE3 MET   298      49.817  27.575  62.397  1.00  0.00           H
ATOM   1459  C   MET   298      53.098  31.014  63.648  1.00  0.00           C
ATOM   1460  O   MET   298      52.239  31.332  64.510  1.00  0.00           O
ATOM   1461  N   VAL   299      54.432  31.056  63.842  1.00  0.00           N
ATOM   1462  H   VAL   299      55.013  30.766  63.068  1.00  0.00           H
ATOM   1463  CA  VAL   299      55.154  31.734  65.000  1.00  0.00           C
ATOM   1464  HA  VAL   299      55.041  31.073  65.860  1.00  0.00           H
ATOM   1465  CB  VAL   299      56.638  31.921  64.698  1.00  0.00           C
ATOM   1466  HB  VAL   299      56.766  32.459  63.759  1.00  0.00           H
ATOM   1467  CG1 VAL   299      57.329  32.784  65.734  1.00  0.00           C
ATOM   1468 HG11 VAL   299      58.416  32.752  65.666  1.00  0.00           H
ATOM   1469 HG12 VAL   299      56.852  33.763  65.683  1.00  0.00           H
ATOM   1470 HG13 VAL   299      57.118  32.449  66.750  1.00  0.00           H
ATOM   1471  CG2 VAL   299      57.408  30.599  64.560  1.00  0.00           C
ATOM   1472 HG21 VAL   299      58.487  30.754  64.544  1.00  0.00           H
ATOM   1473 HG22 VAL   299      57.053  29.878  65.295  1.00  0.00           H
ATOM   1474 HG23 VAL   299      57.253  30.217  63.551  1.00  0.00           H
ATOM   1475  C   VAL   299      54.516  33.131  65.304  1.00  0.00           C
ATOM   1476  O   VAL   299      54.010  33.335  66.347  1.00  0.00           O
ATOM   1477  N   ALA   300      54.487  34.002  64.295  1.00  0.00           N
ATOM   1478  H   ALA   300      54.819  33.797  63.364  1.00  0.00           H
ATOM   1479  CA  ALA   300      54.117  35.376  64.524  1.00  0.00           C
ATOM   1480  HA  ALA   300      54.820  35.773  65.256  1.00  0.00           H
ATOM   1481  CB  ALA   300      54.399  36.236  63.254  1.00  0.00           C
ATOM   1482  HB1 ALA   300      54.186  37.265  63.543  1.00  0.00           H
ATOM   1483  HB2 ALA   300      55.456  36.266  62.988  1.00  0.00           H
ATOM   1484  HB3 ALA   300      53.852  35.844  62.396  1.00  0.00           H
ATOM   1485  C   ALA   300      52.668  35.474  65.097  1.00  0.00           C
ATOM   1486  O   ALA   300      52.399  36.300  65.933  1.00  0.00           O
ATOM   1487  N   VAL   301      51.724  34.651  64.586  1.00  0.00           N
ATOM   1488  H   VAL   301      52.064  33.873  64.039  1.00  0.00           H
ATOM   1489  CA  VAL   301      50.296  34.686  64.879  1.00  0.00           C
ATOM   1490  HA  VAL   301      50.058  35.728  65.092  1.00  0.00           H
ATOM   1491  CB  VAL   301      49.378  34.214  63.731  1.00  0.00           C
ATOM   1492  HB  VAL   301      48.401  34.448  64.155  1.00  0.00           H
ATOM   1493  CG1 VAL   301      49.516  34.966  62.466  1.00  0.00           C
ATOM   1494 HG11 VAL   301      48.519  34.931  62.026  1.00  0.00           H
ATOM   1495 HG12 VAL   301      49.969  35.950  62.588  1.00  0.00           H
ATOM   1496 HG13 VAL   301      50.237  34.471  61.815  1.00  0.00           H
ATOM   1497  CG2 VAL   301      49.316  32.728  63.404  1.00  0.00           C
ATOM   1498 HG21 VAL   301      49.142  32.147  64.310  1.00  0.00           H
ATOM   1499 HG22 VAL   301      48.558  32.412  62.687  1.00  0.00           H
ATOM   1500 HG23 VAL   301      50.262  32.483  62.921  1.00  0.00           H
ATOM   1501  C   VAL   301      49.833  33.960  66.110  1.00  0.00           C
ATOM   1502  O   VAL   301      48.678  34.246  66.592  1.00  0.00           O
ATOM   1503  N   ALA   302      50.676  33.032  66.571  1.00  0.00           N
ATOM   1504  H   ALA   302      51.429  32.787  65.945  1.00  0.00           H
ATOM   1505  CA  ALA   302      50.763  32.618  67.978  1.00  0.00           C
ATOM   1506  HA  ALA   302      49.718  32.448  68.238  1.00  0.00           H
ATOM   1507  CB  ALA   302      51.578  31.362  68.133  1.00  0.00           C
ATOM   1508  HB1 ALA   302      51.320  30.911  69.091  1.00  0.00           H
ATOM   1509  HB2 ALA   302      51.479  30.667  67.299  1.00  0.00           H
ATOM   1510  HB3 ALA   302      52.633  31.635  68.161  1.00  0.00           H
ATOM   1511  C   ALA   302      51.211  33.841  68.934  1.00  0.00           C
ATOM   1512  O   ALA   302      50.665  33.986  70.017  1.00  0.00           O
ATOM   1513  N   HIE   303      52.139  34.803  68.579  1.00  0.00           N
ATOM   1514  H   HIE   303      52.643  34.672  67.713  1.00  0.00           H
ATOM   1515  CA  HIE   303      52.424  35.986  69.408  1.00  0.00           C
ATOM   1516  HA  HIE   303      52.513  35.628  70.433  1.00  0.00           H
ATOM   1517  CB  HIE   303      53.783  36.603  69.073  1.00  0.00           C
ATOM   1518  HB2 HIE   303      53.802  36.858  68.014  1.00  0.00           H
ATOM   1519  HB3 HIE   303      53.817  37.494  69.700  1.00  0.00           H
ATOM   1520  CG  HIE   303      54.972  35.766  69.428  1.00  0.00           C
ATOM   1521  ND1 HIE   303      55.032  35.041  70.620  1.00  0.00           N
ATOM   1522  CE1 HIE   303      56.265  34.448  70.601  1.00  0.00           C
ATOM   1523  HE1 HIE   303      56.623  33.866  71.438  1.00  0.00           H
ATOM   1524  NE2 HIE   303      56.994  34.801  69.467  1.00  0.00           N
ATOM   1525  HE2 HIE   303      57.923  34.456  69.272  1.00  0.00           H
ATOM   1526  CD2 HIE   303      56.092  35.553  68.675  1.00  0.00           C
ATOM   1527  HD2 HIE   303      56.247  36.163  67.797  1.00  0.00           H
ATOM   1528  C   HIE   303      51.376  37.033  69.355  1.00  0.00           C
ATOM   1529  O   HIE   303      51.090  37.697  70.340  1.00  0.00           O
ATOM   1530  N   VAL   304      50.601  37.161  68.292  1.00  0.00           N
ATOM   1531  H   VAL   304      50.901  36.833  67.385  1.00  0.00           H
ATOM   1532  CA  VAL   304      49.443  38.089  68.061  1.00  0.00           C
ATOM   1533  HA  VAL   304      49.721  39.069  68.449  1.00  0.00           H
ATOM   1534  CB  VAL   304      49.127  38.289  66.593  1.00  0.00           C
ATOM   1535  HB  VAL   304      49.097  37.314  66.106  1.00  0.00           H
ATOM   1536  CG1 VAL   304      47.799  39.058  66.323  1.00  0.00           C
ATOM   1537 HG11 VAL   304      47.902  40.037  66.789  1.00  0.00           H
ATOM   1538 HG12 VAL   304      47.718  39.435  65.304  1.00  0.00           H
ATOM   1539 HG13 VAL   304      46.961  38.443  66.652  1.00  0.00           H
ATOM   1540  CG2 VAL   304      50.202  39.162  65.912  1.00  0.00           C
ATOM   1541 HG21 VAL   304      50.126  39.249  64.829  1.00  0.00           H
ATOM   1542 HG22 VAL   304      50.126  40.133  66.403  1.00  0.00           H
ATOM   1543 HG23 VAL   304      51.196  38.815  66.196  1.00  0.00           H
ATOM   1544  C   VAL   304      48.301  37.585  68.904  1.00  0.00           C
ATOM   1545  O   VAL   304      47.599  38.391  69.499  1.00  0.00           O
ATOM   1546  N   ALA   305      47.994  36.252  68.882  1.00  0.00           N
ATOM   1547  H   ALA   305      48.516  35.777  68.160  1.00  0.00           H
ATOM   1548  CA  ALA   305      46.997  35.680  69.751  1.00  0.00           C
ATOM   1549  HA  ALA   305      46.042  36.144  69.506  1.00  0.00           H
ATOM   1550  CB  ALA   305      46.788  34.212  69.366  1.00  0.00           C
ATOM   1551  HB1 ALA   305      46.122  33.763  70.103  1.00  0.00           H
ATOM   1552  HB2 ALA   305      46.455  34.197  68.328  1.00  0.00           H
ATOM   1553  HB3 ALA   305      47.697  33.614  69.423  1.00  0.00           H
ATOM   1554  C   ALA   305      47.347  35.839  71.283  1.00  0.00           C
ATOM   1555  O   ALA   305      46.536  36.322  72.087  1.00  0.00           O
ATOM   1556  N   GLY   306      48.599  35.547  71.673  1.00  0.00           N
ATOM   1557  H   GLY   306      49.162  35.064  70.987  1.00  0.00           H
ATOM   1558  CA  GLY   306      49.165  35.855  72.961  1.00  0.00           C
ATOM   1559  HA2 GLY   306      48.649  35.173  73.636  1.00  0.00           H
ATOM   1560  HA3 GLY   306      50.246  35.714  72.951  1.00  0.00           H
ATOM   1561  C   GLY   306      49.016  37.304  73.372  1.00  0.00           C
ATOM   1562  O   GLY   306      48.480  37.522  74.488  1.00  0.00           O
ATOM   1563  N   PHE   307      49.208  38.214  72.472  1.00  0.00           N
ATOM   1564  H   PHE   307      49.786  38.018  71.668  1.00  0.00           H
ATOM   1565  CA  PHE   307      49.017  39.632  72.728  1.00  0.00           C
ATOM   1566  HA  PHE   307      49.661  39.990  73.532  1.00  0.00           H
ATOM   1567  CB  PHE   307      49.695  40.363  71.500  1.00  0.00           C
ATOM   1568  HB2 PHE   307      50.781  40.276  71.527  1.00  0.00           H
ATOM   1569  HB3 PHE   307      49.360  39.835  70.607  1.00  0.00           H
ATOM   1570  CG  PHE   307      49.332  41.820  71.299  1.00  0.00           C
ATOM   1571  CD1 PHE   307      49.670  42.767  72.315  1.00  0.00           C
ATOM   1572  HD1 PHE   307      50.004  42.378  73.265  1.00  0.00           H
ATOM   1573  CE1 PHE   307      49.344  44.170  72.119  1.00  0.00           C
ATOM   1574  HE1 PHE   307      49.580  44.855  72.920  1.00  0.00           H
ATOM   1575  CZ  PHE   307      48.634  44.617  70.965  1.00  0.00           C
ATOM   1576  HZ  PHE   307      48.347  45.636  70.749  1.00  0.00           H
ATOM   1577  CE2 PHE   307      48.311  43.640  70.019  1.00  0.00           C
ATOM   1578  HE2 PHE   307      47.753  44.038  69.184  1.00  0.00           H
ATOM   1579  CD2 PHE   307      48.690  42.291  70.104  1.00  0.00           C
ATOM   1580  HD2 PHE   307      48.379  41.567  69.366  1.00  0.00           H
ATOM   1581  C   PHE   307      47.616  40.087  72.910  1.00  0.00           C
ATOM   1582  O   PHE   307      47.407  40.991  73.679  1.00  0.00           O
ATOM   1583  N   LEU   308      46.683  39.446  72.203  1.00  0.00           N
ATOM   1584  H   LEU   308      46.915  38.667  71.605  1.00  0.00           H
ATOM   1585  CA  LEU   308      45.320  39.899  72.181  1.00  0.00           C
ATOM   1586  HA  LEU   308      45.257  40.969  72.379  1.00  0.00           H
ATOM   1587  CB  LEU   308      44.627  39.524  70.851  1.00  0.00           C
ATOM   1588  HB2 LEU   308      44.660  38.455  70.637  1.00  0.00           H
ATOM   1589  HB3 LEU   308      43.592  39.782  71.074  1.00  0.00           H
ATOM   1590  CG  LEU   308      45.098  40.377  69.596  1.00  0.00           C
ATOM   1591  HG  LEU   308      46.185  40.454  69.594  1.00  0.00           H
ATOM   1592  CD1 LEU   308      44.579  39.858  68.242  1.00  0.00           C
ATOM   1593 HD11 LEU   308      44.641  38.770  68.208  1.00  0.00           H
ATOM   1594 HD12 LEU   308      43.522  40.088  68.102  1.00  0.00           H
ATOM   1595 HD13 LEU   308      45.164  40.254  67.412  1.00  0.00           H
ATOM   1596  CD2 LEU   308      44.748  41.838  69.692  1.00  0.00           C
ATOM   1597 HD21 LEU   308      45.045  42.340  70.614  1.00  0.00           H
ATOM   1598 HD22 LEU   308      45.259  42.381  68.897  1.00  0.00           H
ATOM   1599 HD23 LEU   308      43.700  41.946  69.413  1.00  0.00           H
ATOM   1600  C   LEU   308      44.584  39.248  73.382  1.00  0.00           C
ATOM   1601  O   LEU   308      43.557  39.807  73.749  1.00  0.00           O
ATOM   1602  N   LEU   309      45.072  38.231  74.124  1.00  0.00           N
ATOM   1603  H   LEU   309      45.854  37.773  73.679  1.00  0.00           H
ATOM   1604  CA  LEU   309      44.431  37.684  75.407  1.00  0.00           C
ATOM   1605  HA  LEU   309      43.361  37.882  75.468  1.00  0.00           H
ATOM   1606  CB  LEU   309      44.605  36.137  75.325  1.00  0.00           C
ATOM   1607  HB2 LEU   309      45.655  35.972  75.084  1.00  0.00           H
ATOM   1608  HB3 LEU   309      44.458  35.699  76.312  1.00  0.00           H
ATOM   1609  CG  LEU   309      43.827  35.407  74.205  1.00  0.00           C
ATOM   1610  HG  LEU   309      43.865  35.996  73.288  1.00  0.00           H
ATOM   1611  CD1 LEU   309      44.420  34.008  74.127  1.00  0.00           C
ATOM   1612 HD11 LEU   309      45.430  34.113  73.730  1.00  0.00           H
ATOM   1613 HD12 LEU   309      44.505  33.496  75.086  1.00  0.00           H
ATOM   1614 HD13 LEU   309      43.860  33.414  73.405  1.00  0.00           H
ATOM   1615  CD2 LEU   309      42.329  35.191  74.596  1.00  0.00           C
ATOM   1616 HD21 LEU   309      41.909  36.196  74.645  1.00  0.00           H
ATOM   1617 HD22 LEU   309      41.824  34.672  73.781  1.00  0.00           H
ATOM   1618 HD23 LEU   309      42.174  34.736  75.574  1.00  0.00           H
ATOM   1619  C   LEU   309      45.032  38.210  76.718  1.00  0.00           C
ATOM   1620  O   LEU   309      44.625  37.864  77.799  1.00  0.00           O
ATOM   1621  N   GLU   310      46.041  39.081  76.590  1.00  0.00           N
ATOM   1622  H   GLU   310      46.255  39.387  75.652  1.00  0.00           H
ATOM   1623  CA  GLU   310      46.502  39.835  77.789  1.00  0.00           C
ATOM   1624  HA  GLU   310      47.106  40.654  77.399  1.00  0.00           H
ATOM   1625  CB  GLU   310      45.337  40.717  78.433  1.00  0.00           C
ATOM   1626  HB2 GLU   310      45.000  41.474  77.724  1.00  0.00           H
ATOM   1627  HB3 GLU   310      44.514  40.124  78.830  1.00  0.00           H
ATOM   1628  CG  GLU   310      45.841  41.622  79.580  1.00  0.00           C
ATOM   1629  HG2 GLU   310      45.077  42.191  80.109  1.00  0.00           H
ATOM   1630  HG3 GLU   310      46.259  40.965  80.343  1.00  0.00           H
ATOM   1631  CD  GLU   310      47.015  42.513  79.121  1.00  0.00           C
ATOM   1632  OE1 GLU   310      47.053  42.846  77.935  1.00  0.00           O
ATOM   1633  OE2 GLU   310      47.825  42.988  79.940  1.00  0.00           O
ATOM   1634  C   GLU   310      47.350  39.046  78.767  1.00  0.00           C
ATOM   1635  O   GLU   310      48.571  39.240  78.816  1.00  0.00           O
ATOM   1636  N   ASP   311      46.786  38.119  79.583  1.00  0.00           N
ATOM   1637  H   ASP   311      45.776  38.101  79.551  1.00  0.00           H
ATOM   1638  CA  ASP   311      47.494  37.011  80.241  1.00  0.00           C
ATOM   1639  HA  ASP   311      48.418  36.792  79.706  1.00  0.00           H
ATOM   1640  CB  ASP   311      47.703  37.336  81.735  1.00  0.00           C
ATOM   1641  HB2 ASP   311      48.152  36.423  82.127  1.00  0.00           H
ATOM   1642  HB3 ASP   311      48.369  38.193  81.838  1.00  0.00           H
ATOM   1643  CG  ASP   311      46.403  37.760  82.445  1.00  0.00           C
ATOM   1644  OD1 ASP   311      46.417  38.771  83.188  1.00  0.00           O
ATOM   1645  OD2 ASP   311      45.263  37.286  82.215  1.00  0.00           O
ATOM   1646  C   ASP   311      46.641  35.714  80.162  1.00  0.00           C
ATOM   1647  O   ASP   311      47.112  34.695  80.685  1.00  0.00           O
ATOM   1648  N   ARG   312      45.482  35.694  79.471  1.00  0.00           N
ATOM   1649  H   ARG   312      45.184  36.573  79.075  1.00  0.00           H
ATOM   1650  CA  ARG   312      44.455  34.609  79.534  1.00  0.00           C
ATOM   1651  HA  ARG   312      44.273  34.229  80.539  1.00  0.00           H
ATOM   1652  CB  ARG   312      43.135  35.052  79.034  1.00  0.00           C
ATOM   1653  HB2 ARG   312      43.356  35.365  78.014  1.00  0.00           H
ATOM   1654  HB3 ARG   312      42.416  34.235  78.980  1.00  0.00           H
ATOM   1655  CG  ARG   312      42.567  36.162  79.944  1.00  0.00           C
ATOM   1656  HG2 ARG   312      42.569  35.893  81.000  1.00  0.00           H
ATOM   1657  HG3 ARG   312      43.156  37.069  79.806  1.00  0.00           H
ATOM   1658  CD  ARG   312      41.123  36.490  79.504  1.00  0.00           C
ATOM   1659  HD2 ARG   312      40.574  35.555  79.396  1.00  0.00           H
ATOM   1660  HD3 ARG   312      40.589  37.064  80.262  1.00  0.00           H
ATOM   1661  NE  ARG   312      41.106  37.211  78.163  1.00  0.00           N
ATOM   1662  HE  ARG   312      41.791  37.945  78.054  1.00  0.00           H
ATOM   1663  CZ  ARG   312      40.191  37.168  77.207  1.00  0.00           C
ATOM   1664  NH1 ARG   312      39.282  36.199  77.065  1.00  0.00           N
ATOM   1665 HH11 ARG   312      39.336  35.401  77.681  1.00  0.00           H
ATOM   1666 HH12 ARG   312      38.701  36.071  76.249  1.00  0.00           H
ATOM   1667  NH2 ARG   312      40.262  38.121  76.306  1.00  0.00           N
ATOM   1668 HH21 ARG   312      40.988  38.823  76.280  1.00  0.00           H
ATOM   1669 HH22 ARG   312      39.547  37.982  75.607  1.00  0.00           H
ATOM   1670  C   ARG   312      44.928  33.322  78.795  1.00  0.00           C
ATOM   1671  O   ARG   312      44.408  32.256  78.938  1.00  0.00           O
ATOM   1672  N   ALA   313      45.847  33.448  77.912  1.00  0.00           N
ATOM   1673  H   ALA   313      46.159  34.393  77.742  1.00  0.00           H
ATOM   1674  CA  ALA   313      46.481  32.263  77.294  1.00  0.00           C
ATOM   1675  HA  ALA   313      45.777  31.629  76.755  1.00  0.00           H
ATOM   1676  CB  ALA   313      47.460  32.723  76.225  1.00  0.00           C
ATOM   1677  HB1 ALA   313      47.022  33.407  75.497  1.00  0.00           H
ATOM   1678  HB2 ALA   313      48.211  33.309  76.756  1.00  0.00           H
ATOM   1679  HB3 ALA   313      47.970  31.899  75.727  1.00  0.00           H
ATOM   1680  C   ALA   313      47.228  31.287  78.278  1.00  0.00           C
ATOM   1681  O   ALA   313      47.274  30.089  78.009  1.00  0.00           O
ATOM   1682  N   VAL   314      47.778  31.804  79.454  1.00  0.00           N
ATOM   1683  H   VAL   314      47.441  32.686  79.812  1.00  0.00           H
ATOM   1684  CA  VAL   314      48.447  30.983  80.398  1.00  0.00           C
ATOM   1685  HA  VAL   314      48.179  29.928  80.344  1.00  0.00           H
ATOM   1686  CB  VAL   314      49.987  31.101  80.137  1.00  0.00           C
ATOM   1687  HB  VAL   314      50.547  30.611  80.934  1.00  0.00           H
ATOM   1688  CG1 VAL   314      50.455  30.388  78.871  1.00  0.00           C
ATOM   1689 HG11 VAL   314      50.138  29.348  78.951  1.00  0.00           H
ATOM   1690 HG12 VAL   314      49.918  30.696  77.974  1.00  0.00           H
ATOM   1691 HG13 VAL   314      51.526  30.438  78.676  1.00  0.00           H
ATOM   1692  CG2 VAL   314      50.511  32.567  80.139  1.00  0.00           C
ATOM   1693 HG21 VAL   314      50.089  33.113  80.982  1.00  0.00           H
ATOM   1694 HG22 VAL   314      51.596  32.522  80.236  1.00  0.00           H
ATOM   1695 HG23 VAL   314      50.149  33.025  79.218  1.00  0.00           H
ATOM   1696  C   VAL   314      48.251  31.297  81.837  1.00  0.00           C
ATOM   1697  O   VAL   314      48.665  30.433  82.621  1.00  0.00           O
ATOM   1698  N   CYX   315      47.734  32.444  82.316  1.00  0.00           N
ATOM   1699  H   CYX   315      47.405  33.021  81.555  1.00  0.00           H
ATOM   1700  CA  CYX   315      47.112  32.593  83.620  1.00  0.00           C
ATOM   1701  HA  CYX   315      47.664  32.083  84.410  1.00  0.00           H
ATOM   1702  CB  CYX   315      47.075  34.071  83.932  1.00  0.00           C
ATOM   1703  HB2 CYX   315      48.034  34.566  83.778  1.00  0.00           H
ATOM   1704  HB3 CYX   315      46.224  34.553  83.452  1.00  0.00           H
ATOM   1705  SG  CYX   315      46.653  34.264  85.662  1.00  0.00           S
ATOM   1706  C   CYX   315      45.660  32.097  83.677  1.00  0.00           C
ATOM   1707  O   CYX   315      44.803  32.471  82.969  1.00  0.00           O
ATOM   1708  N   VAL   316      45.544  31.027  84.432  1.00  0.00           N
ATOM   1709  H   VAL   316      46.352  30.818  85.002  1.00  0.00           H
ATOM   1710  CA  VAL   316      44.284  30.235  84.796  1.00  0.00           C
ATOM   1711  HA  VAL   316      43.553  30.341  83.995  1.00  0.00           H
ATOM   1712  CB  VAL   316      44.607  28.796  84.981  1.00  0.00           C
ATOM   1713  HB  VAL   316      45.251  28.688  85.854  1.00  0.00           H
ATOM   1714  CG1 VAL   316      43.319  28.049  85.307  1.00  0.00           C
ATOM   1715 HG11 VAL   316      42.954  28.195  86.324  1.00  0.00           H
ATOM   1716 HG12 VAL   316      42.645  28.206  84.465  1.00  0.00           H
ATOM   1717 HG13 VAL   316      43.456  26.968  85.283  1.00  0.00           H
ATOM   1718  CG2 VAL   316      45.255  28.215  83.736  1.00  0.00           C
ATOM   1719 HG21 VAL   316      46.187  28.713  83.469  1.00  0.00           H
ATOM   1720 HG22 VAL   316      45.661  27.217  83.902  1.00  0.00           H
ATOM   1721 HG23 VAL   316      44.695  28.102  82.808  1.00  0.00           H
ATOM   1722  C   VAL   316      43.640  30.833  86.003  1.00  0.00           C
ATOM   1723  O   VAL   316      44.290  31.091  87.005  1.00  0.00           O
ATOM   1724  N   GLU   317      42.295  31.129  85.997  1.00  0.00           N
ATOM   1725  H   GLU   317      41.704  30.879  85.218  1.00  0.00           H
ATOM   1726  CA  GLU   317      41.620  31.697  87.250  1.00  0.00           C
ATOM   1727  HA  GLU   317      42.185  32.590  87.520  1.00  0.00           H
ATOM   1728  CB  GLU   317      40.147  32.074  87.046  1.00  0.00           C
ATOM   1729  HB2 GLU   317      39.607  31.136  86.924  1.00  0.00           H
ATOM   1730  HB3 GLU   317      39.769  32.467  87.990  1.00  0.00           H
ATOM   1731  CG  GLU   317      39.810  33.122  85.975  1.00  0.00           C
ATOM   1732  HG2 GLU   317      39.916  32.655  84.996  1.00  0.00           H
ATOM   1733  HG3 GLU   317      38.802  33.505  86.138  1.00  0.00           H
ATOM   1734  CD  GLU   317      40.855  34.237  85.885  1.00  0.00           C
ATOM   1735  OE1 GLU   317      41.264  34.687  84.756  1.00  0.00           O
ATOM   1736  OE2 GLU   317      41.297  34.691  86.982  1.00  0.00           O
ATOM   1737  C   GLU   317      41.629  30.802  88.502  1.00  0.00           C
ATOM   1738  O   GLU   317      41.755  29.574  88.430  1.00  0.00           O
ATOM   1739  N   ARG   318      41.475  31.412  89.729  1.00  0.00           N
ATOM   1740  H   ARG   318      41.419  32.419  89.783  1.00  0.00           H
ATOM   1741  CA  ARG   318      41.483  30.735  90.998  1.00  0.00           C
ATOM   1742  HA  ARG   318      42.485  30.323  91.118  1.00  0.00           H
ATOM   1743  CB  ARG   318      41.250  31.703  92.114  1.00  0.00           C
ATOM   1744  HB2 ARG   318      41.599  31.133  92.975  1.00  0.00           H
ATOM   1745  HB3 ARG   318      41.895  32.577  92.020  1.00  0.00           H
ATOM   1746  CG  ARG   318      39.759  32.137  92.231  1.00  0.00           C
ATOM   1747  HG2 ARG   318      39.387  32.655  91.347  1.00  0.00           H
ATOM   1748  HG3 ARG   318      39.078  31.309  92.427  1.00  0.00           H
ATOM   1749  CD  ARG   318      39.587  33.110  93.372  1.00  0.00           C
ATOM   1750  HD2 ARG   318      38.553  33.454  93.340  1.00  0.00           H
ATOM   1751  HD3 ARG   318      39.793  32.538  94.276  1.00  0.00           H
ATOM   1752  NE  ARG   318      40.448  34.277  93.239  1.00  0.00           N
ATOM   1753  HE  ARG   318      40.938  34.489  92.382  1.00  0.00           H
ATOM   1754  CZ  ARG   318      40.709  35.143  94.184  1.00  0.00           C
ATOM   1755  NH1 ARG   318      40.100  35.281  95.353  1.00  0.00           N
ATOM   1756 HH11 ARG   318      39.570  34.472  95.646  1.00  0.00           H
ATOM   1757 HH12 ARG   318      40.588  35.852  96.029  1.00  0.00           H
ATOM   1758  NH2 ARG   318      41.650  35.977  93.961  1.00  0.00           N
ATOM   1759 HH21 ARG   318      42.065  35.962  93.040  1.00  0.00           H
ATOM   1760 HH22 ARG   318      41.816  36.762  94.573  1.00  0.00           H
ATOM   1761  C   ARG   318      40.537  29.529  91.045  1.00  0.00           C
ATOM   1762  O   ARG   318      39.357  29.714  90.607  1.00  0.00           O
ATOM   1763  N   PHE   319      41.019  28.421  91.564  1.00  0.00           N
ATOM   1764  H   PHE   319      42.016  28.327  91.701  1.00  0.00           H
ATOM   1765  CA  PHE   319      40.269  27.181  91.832  1.00  0.00           C
ATOM   1766  HA  PHE   319      39.413  27.155  91.157  1.00  0.00           H
ATOM   1767  CB  PHE   319      41.238  26.018  91.635  1.00  0.00           C
ATOM   1768  HB2 PHE   319      42.074  26.033  92.334  1.00  0.00           H
ATOM   1769  HB3 PHE   319      40.698  25.085  91.792  1.00  0.00           H
ATOM   1770  CG  PHE   319      41.824  25.942  90.200  1.00  0.00           C
ATOM   1771  CD1 PHE   319      40.938  25.731  89.114  1.00  0.00           C
ATOM   1772  HD1 PHE   319      39.892  25.862  89.350  1.00  0.00           H
ATOM   1773  CE1 PHE   319      41.494  25.422  87.831  1.00  0.00           C
ATOM   1774  HE1 PHE   319      40.826  25.466  86.983  1.00  0.00           H
ATOM   1775  CZ  PHE   319      42.907  25.454  87.645  1.00  0.00           C
ATOM   1776  HZ  PHE   319      43.393  25.123  86.739  1.00  0.00           H
ATOM   1777  CE2 PHE   319      43.775  25.731  88.660  1.00  0.00           C
ATOM   1778  HE2 PHE   319      44.839  25.742  88.478  1.00  0.00           H
ATOM   1779  CD2 PHE   319      43.271  25.911  89.956  1.00  0.00           C
ATOM   1780  HD2 PHE   319      43.925  26.037  90.806  1.00  0.00           H
ATOM   1781  C   PHE   319      39.602  27.140  93.235  1.00  0.00           C
ATOM   1782  O   PHE   319      38.855  26.120  93.472  1.00  0.00           O
ATOM   1783  N   SER   320      39.719  28.140  94.099  1.00  0.00           N
ATOM   1784  H   SER   320      40.392  28.844  93.831  1.00  0.00           H
ATOM   1785  CA  SER   320      38.894  28.391  95.258  1.00  0.00           C
ATOM   1786  HA  SER   320      37.853  28.167  95.027  1.00  0.00           H
ATOM   1787  CB  SER   320      39.411  27.488  96.428  1.00  0.00           C
ATOM   1788  HB2 SER   320      39.237  26.482  96.047  1.00  0.00           H
ATOM   1789  HB3 SER   320      40.488  27.636  96.508  1.00  0.00           H
ATOM   1790  OG  SER   320      38.837  27.735  97.676  1.00  0.00           O
ATOM   1791  HG  SER   320      37.899  27.533  97.641  1.00  0.00           H
ATOM   1792  C   SER   320      38.923  29.844  95.587  1.00  0.00           C
ATOM   1793  O   SER   320      39.982  30.435  95.462  1.00  0.00           O
ATOM   1794  N   ASP   321      37.758  30.395  95.958  1.00  0.00           N
ATOM   1795  H   ASP   321      36.963  29.774  96.021  1.00  0.00           H
ATOM   1796  CA  ASP   321      37.587  31.844  96.245  1.00  0.00           C
ATOM   1797  HA  ASP   321      37.761  32.432  95.344  1.00  0.00           H
ATOM   1798  CB  ASP   321      36.195  32.131  96.747  1.00  0.00           C
ATOM   1799  HB2 ASP   321      36.037  31.554  97.658  1.00  0.00           H
ATOM   1800  HB3 ASP   321      36.151  33.210  96.893  1.00  0.00           H
ATOM   1801  CG  ASP   321      35.060  31.912  95.740  1.00  0.00           C
ATOM   1802  OD1 ASP   321      33.990  31.594  96.293  1.00  0.00           O
ATOM   1803  OD2 ASP   321      35.265  32.197  94.551  1.00  0.00           O
ATOM   1804  C   ASP   321      38.641  32.232  97.290  1.00  0.00           C
ATOM   1805  O   ASP   321      39.183  33.333  97.242  1.00  0.00           O
ATOM   1806  N   ASP   322      38.912  31.384  98.338  1.00  0.00           N
ATOM   1807  H   ASP   322      38.500  30.466  98.247  1.00  0.00           H
ATOM   1808  CA  ASP   322      39.944  31.510  99.407  1.00  0.00           C
ATOM   1809  HA  ASP   322      39.630  32.392  99.964  1.00  0.00           H
ATOM   1810  CB  ASP   322      39.835  30.310 100.305  1.00  0.00           C
ATOM   1811  HB2 ASP   322      40.071  29.344  99.859  1.00  0.00           H
ATOM   1812  HB3 ASP   322      40.491  30.554 101.140  1.00  0.00           H
ATOM   1813  CG  ASP   322      38.452  30.164 100.974  1.00  0.00           C
ATOM   1814  OD1 ASP   322      38.260  29.245 101.791  1.00  0.00           O
ATOM   1815  OD2 ASP   322      37.574  30.991 100.777  1.00  0.00           O
ATOM   1816  C   ASP   322      41.341  31.709  98.766  1.00  0.00           C
ATOM   1817  O   ASP   322      42.275  32.025  99.528  1.00  0.00           O
ATOM   1818  N   GLY   323      41.585  31.230  97.557  1.00  0.00           N
ATOM   1819  H   GLY   323      40.753  30.909  97.083  1.00  0.00           H
ATOM   1820  CA  GLY   323      42.811  31.195  96.753  1.00  0.00           C
ATOM   1821  HA2 GLY   323      43.730  31.264  97.335  1.00  0.00           H
ATOM   1822  HA3 GLY   323      42.846  30.251  96.209  1.00  0.00           H
ATOM   1823  C   GLY   323      42.978  32.343  95.768  1.00  0.00           C
ATOM   1824  O   GLY   323      42.379  33.378  95.795  1.00  0.00           O
ATOM   1825  N   TYR   324      43.742  32.031  94.763  1.00  0.00           N
ATOM   1826  H   TYR   324      44.216  31.143  94.682  1.00  0.00           H
ATOM   1827  CA  TYR   324      44.162  32.997  93.752  1.00  0.00           C
ATOM   1828  HA  TYR   324      43.385  33.731  93.538  1.00  0.00           H
ATOM   1829  CB  TYR   324      45.389  33.793  94.359  1.00  0.00           C
ATOM   1830  HB2 TYR   324      45.144  34.184  95.347  1.00  0.00           H
ATOM   1831  HB3 TYR   324      46.262  33.152  94.481  1.00  0.00           H
ATOM   1832  CG  TYR   324      45.792  34.868  93.464  1.00  0.00           C
ATOM   1833  CD1 TYR   324      45.155  36.109  93.555  1.00  0.00           C
ATOM   1834  HD1 TYR   324      44.271  36.257  94.157  1.00  0.00           H
ATOM   1835  CE1 TYR   324      45.542  37.161  92.796  1.00  0.00           C
ATOM   1836  HE1 TYR   324      45.035  38.114  92.816  1.00  0.00           H
ATOM   1837  CZ  TYR   324      46.686  37.090  91.946  1.00  0.00           C
ATOM   1838  OH  TYR   324      47.142  38.151  91.271  1.00  0.00           O
ATOM   1839  HH  TYR   324      47.962  38.062  90.780  1.00  0.00           H
ATOM   1840  CE2 TYR   324      47.362  35.860  91.941  1.00  0.00           C
ATOM   1841  HE2 TYR   324      48.198  35.747  91.266  1.00  0.00           H
ATOM   1842  CD2 TYR   324      46.919  34.695  92.682  1.00  0.00           C
ATOM   1843  HD2 TYR   324      47.309  33.705  92.494  1.00  0.00           H
ATOM   1844  C   TYR   324      44.563  32.382  92.368  1.00  0.00           C
ATOM   1845  O   TYR   324      44.707  31.146  92.308  1.00  0.00           O
ATOM   1846  N   ARG   325      44.602  33.172  91.292  1.00  0.00           N
ATOM   1847  H   ARG   325      44.252  34.114  91.389  1.00  0.00           H
ATOM   1848  CA  ARG   325      44.871  32.771  89.904  1.00  0.00           C
ATOM   1849  HA  ARG   325      44.301  31.854  89.751  1.00  0.00           H
ATOM   1850  CB  ARG   325      44.227  33.797  88.909  1.00  0.00           C
ATOM   1851  HB2 ARG   325      44.430  33.392  87.918  1.00  0.00           H
ATOM   1852  HB3 ARG   325      43.171  33.892  89.163  1.00  0.00           H
ATOM   1853  CG  ARG   325      44.936  35.183  88.839  1.00  0.00           C
ATOM   1854  HG2 ARG   325      45.159  35.647  89.800  1.00  0.00           H
ATOM   1855  HG3 ARG   325      45.891  35.123  88.317  1.00  0.00           H
ATOM   1856  CD  ARG   325      44.047  36.167  88.140  1.00  0.00           C
ATOM   1857  HD2 ARG   325      43.061  36.038  88.587  1.00  0.00           H
ATOM   1858  HD3 ARG   325      44.385  37.184  88.334  1.00  0.00           H
ATOM   1859  NE  ARG   325      43.838  35.861  86.675  1.00  0.00           N
ATOM   1860  HE  ARG   325      43.092  35.200  86.509  1.00  0.00           H
ATOM   1861  CZ  ARG   325      44.295  36.470  85.554  1.00  0.00           C
ATOM   1862  NH1 ARG   325      45.149  37.388  85.532  1.00  0.00           N
ATOM   1863 HH11 ARG   325      45.638  37.603  86.389  1.00  0.00           H
ATOM   1864 HH12 ARG   325      45.401  37.846  84.667  1.00  0.00           H
ATOM   1865  NH2 ARG   325      43.711  36.165  84.456  1.00  0.00           N
ATOM   1866 HH21 ARG   325      42.947  35.504  84.443  1.00  0.00           H
ATOM   1867 HH22 ARG   325      44.167  36.528  83.630  1.00  0.00           H
ATOM   1868  C   ARG   325      46.321  32.410  89.538  1.00  0.00           C
ATOM   1869  O   ARG   325      47.280  33.125  89.822  1.00  0.00           O
ATOM   1870  N   THR   326      46.571  31.256  88.877  1.00  0.00           N
ATOM   1871  H   THR   326      45.809  30.745  88.454  1.00  0.00           H
ATOM   1872  CA  THR   326      47.908  30.612  88.808  1.00  0.00           C
ATOM   1873  HA  THR   326      48.616  31.290  89.286  1.00  0.00           H
ATOM   1874  CB  THR   326      47.990  29.317  89.670  1.00  0.00           C
ATOM   1875  HB  THR   326      49.044  29.055  89.758  1.00  0.00           H
ATOM   1876  CG2 THR   326      47.468  29.435  91.121  1.00  0.00           C
ATOM   1877 HG21 THR   326      46.380  29.447  91.178  1.00  0.00           H
ATOM   1878 HG22 THR   326      47.746  28.543  91.682  1.00  0.00           H
ATOM   1879 HG23 THR   326      47.973  30.284  91.583  1.00  0.00           H
ATOM   1880  OG1 THR   326      47.216  28.262  89.125  1.00  0.00           O
ATOM   1881  HG1 THR   326      46.279  28.456  89.042  1.00  0.00           H
ATOM   1882  C   THR   326      48.258  30.268  87.355  1.00  0.00           C
ATOM   1883  O   THR   326      47.456  30.218  86.370  1.00  0.00           O
ATOM   1884  N   VAL   327      49.548  30.198  86.985  1.00  0.00           N
ATOM   1885  H   VAL   327      50.156  30.305  87.784  1.00  0.00           H
ATOM   1886  CA  VAL   327      50.098  30.074  85.651  1.00  0.00           C
ATOM   1887  HA  VAL   327      49.536  30.676  84.937  1.00  0.00           H
ATOM   1888  CB  VAL   327      51.547  30.674  85.725  1.00  0.00           C
ATOM   1889  HB  VAL   327      52.150  30.064  86.397  1.00  0.00           H
ATOM   1890  CG1 VAL   327      52.067  30.749  84.278  1.00  0.00           C
ATOM   1891 HG11 VAL   327      52.952  31.385  84.297  1.00  0.00           H
ATOM   1892 HG12 VAL   327      52.184  29.761  83.832  1.00  0.00           H
ATOM   1893 HG13 VAL   327      51.323  31.267  83.673  1.00  0.00           H
ATOM   1894  CG2 VAL   327      51.493  32.185  86.174  1.00  0.00           C
ATOM   1895 HG21 VAL   327      50.704  32.642  85.577  1.00  0.00           H
ATOM   1896 HG22 VAL   327      51.057  32.320  87.164  1.00  0.00           H
ATOM   1897 HG23 VAL   327      52.489  32.628  86.159  1.00  0.00           H
ATOM   1898  C   VAL   327      50.198  28.641  85.231  1.00  0.00           C
ATOM   1899  O   VAL   327      50.587  27.803  86.116  1.00  0.00           O
ATOM   1900  N   ALA   328      49.584  28.280  84.077  1.00  0.00           N
ATOM   1901  H   ALA   328      49.213  28.973  83.442  1.00  0.00           H
ATOM   1902  CA  ALA   328      49.525  26.919  83.463  1.00  0.00           C
ATOM   1903  HA  ALA   328      48.752  26.301  83.920  1.00  0.00           H
ATOM   1904  CB  ALA   328      49.306  27.127  81.931  1.00  0.00           C
ATOM   1905  HB1 ALA   328      49.993  27.862  81.513  1.00  0.00           H
ATOM   1906  HB2 ALA   328      49.454  26.155  81.461  1.00  0.00           H
ATOM   1907  HB3 ALA   328      48.272  27.385  81.699  1.00  0.00           H
ATOM   1908  C   ALA   328      50.823  26.172  83.709  1.00  0.00           C
ATOM   1909  O   ALA   328      51.862  26.721  83.450  1.00  0.00           O
ATOM   1910  N   GLN   329      50.695  24.951  84.227  1.00  0.00           N
ATOM   1911  H   GLN   329      49.747  24.688  84.458  1.00  0.00           H
ATOM   1912  CA  GLN   329      51.777  23.880  84.125  1.00  0.00           C
ATOM   1913  HA  GLN   329      52.641  24.242  83.567  1.00  0.00           H
ATOM   1914  CB  GLN   329      52.257  23.484  85.489  1.00  0.00           C
ATOM   1915  HB2 GLN   329      51.486  22.768  85.775  1.00  0.00           H
ATOM   1916  HB3 GLN   329      53.226  22.988  85.436  1.00  0.00           H
ATOM   1917  CG  GLN   329      52.341  24.510  86.618  1.00  0.00           C
ATOM   1918  HG2 GLN   329      52.825  25.430  86.291  1.00  0.00           H
ATOM   1919  HG3 GLN   329      51.323  24.882  86.739  1.00  0.00           H
ATOM   1920  CD  GLN   329      52.753  23.959  87.929  1.00  0.00           C
ATOM   1921  OE1 GLN   329      52.994  22.795  88.110  1.00  0.00           O
ATOM   1922  NE2 GLN   329      52.861  24.709  89.004  1.00  0.00           N
ATOM   1923 HE21 GLN   329      53.405  24.346  89.774  1.00  0.00           H
ATOM   1924 HE22 GLN   329      52.763  25.705  88.867  1.00  0.00           H
ATOM   1925  C   GLN   329      51.219  22.585  83.405  1.00  0.00           C
ATOM   1926  O   GLN   329      49.966  22.295  83.328  1.00  0.00           O
ATOM   1927  N   GLY   330      52.134  21.836  82.817  1.00  0.00           N
ATOM   1928  H   GLY   330      53.089  21.937  83.129  1.00  0.00           H
ATOM   1929  CA  GLY   330      51.924  20.732  81.821  1.00  0.00           C
ATOM   1930  HA2 GLY   330      52.887  20.474  81.382  1.00  0.00           H
ATOM   1931  HA3 GLY   330      51.538  19.875  82.373  1.00  0.00           H
ATOM   1932  C   GLY   330      51.004  21.053  80.636  1.00  0.00           C
ATOM   1933  O   GLY   330      50.940  22.161  80.202  1.00  0.00           O
ATOM   1934  N   THR   331      50.422  19.986  80.097  1.00  0.00           N
ATOM   1935  H   THR   331      50.589  19.093  80.536  1.00  0.00           H
ATOM   1936  CA  THR   331      49.538  20.000  78.905  1.00  0.00           C
ATOM   1937  HA  THR   331      49.563  20.894  78.282  1.00  0.00           H
ATOM   1938  CB  THR   331      49.554  18.854  77.932  1.00  0.00           C
ATOM   1939  HB  THR   331      48.672  18.827  77.292  1.00  0.00           H
ATOM   1940  CG2 THR   331      50.766  18.825  77.062  1.00  0.00           C
ATOM   1941 HG21 THR   331      50.920  17.915  76.483  1.00  0.00           H
ATOM   1942 HG22 THR   331      50.620  19.540  76.252  1.00  0.00           H
ATOM   1943 HG23 THR   331      51.656  19.086  77.635  1.00  0.00           H
ATOM   1944  OG1 THR   331      49.468  17.645  78.690  1.00  0.00           O
ATOM   1945  HG1 THR   331      48.601  17.510  79.080  1.00  0.00           H
ATOM   1946  C   THR   331      48.083  20.195  79.475  1.00  0.00           C
ATOM   1947  O   THR   331      47.089  20.066  78.734  1.00  0.00           O
ATOM   1948  N   LYS   332      47.880  20.371  80.746  1.00  0.00           N
ATOM   1949  H   LYS   332      48.658  20.385  81.390  1.00  0.00           H
ATOM   1950  CA  LYS   332      46.486  20.198  81.298  1.00  0.00           C
ATOM   1951  HA  LYS   332      45.948  19.293  81.015  1.00  0.00           H
ATOM   1952  CB  LYS   332      46.542  20.245  82.858  1.00  0.00           C
ATOM   1953  HB2 LYS   332      46.787  21.239  83.233  1.00  0.00           H
ATOM   1954  HB3 LYS   332      45.537  20.127  83.264  1.00  0.00           H
ATOM   1955  CG  LYS   332      47.436  19.119  83.419  1.00  0.00           C
ATOM   1956  HG2 LYS   332      48.395  19.573  83.668  1.00  0.00           H
ATOM   1957  HG3 LYS   332      47.038  18.942  84.419  1.00  0.00           H
ATOM   1958  CD  LYS   332      47.491  17.747  82.742  1.00  0.00           C
ATOM   1959  HD2 LYS   332      46.468  17.401  82.597  1.00  0.00           H
ATOM   1960  HD3 LYS   332      47.969  17.869  81.769  1.00  0.00           H
ATOM   1961  CE  LYS   332      48.296  16.704  83.503  1.00  0.00           C
ATOM   1962  HE2 LYS   332      49.333  16.761  83.173  1.00  0.00           H
ATOM   1963  HE3 LYS   332      48.214  16.976  84.555  1.00  0.00           H
ATOM   1964  NZ  LYS   332      47.561  15.400  83.251  1.00  0.00           N
ATOM   1965  HZ1 LYS   332      47.822  15.025  82.350  1.00  0.00           H
ATOM   1966  HZ2 LYS   332      47.848  14.635  83.844  1.00  0.00           H
ATOM   1967  HZ3 LYS   332      46.560  15.485  83.361  1.00  0.00           H
ATOM   1968  C   LYS   332      45.474  21.293  80.799  1.00  0.00           C
ATOM   1969  O   LYS   332      44.258  21.055  81.044  1.00  0.00           O
ATOM   1970  N   LYS   333      45.869  22.358  80.061  1.00  0.00           N
ATOM   1971  H   LYS   333      46.878  22.377  80.013  1.00  0.00           H
ATOM   1972  CA  LYS   333      44.989  23.342  79.411  1.00  0.00           C
ATOM   1973  HA  LYS   333      43.944  23.153  79.656  1.00  0.00           H
ATOM   1974  CB  LYS   333      45.236  24.760  80.000  1.00  0.00           C
ATOM   1975  HB2 LYS   333      46.189  25.200  79.708  1.00  0.00           H
ATOM   1976  HB3 LYS   333      44.487  25.304  79.424  1.00  0.00           H
ATOM   1977  CG  LYS   333      44.960  25.040  81.459  1.00  0.00           C
ATOM   1978  HG2 LYS   333      45.731  24.613  82.101  1.00  0.00           H
ATOM   1979  HG3 LYS   333      44.976  26.104  81.695  1.00  0.00           H
ATOM   1980  CD  LYS   333      43.681  24.401  82.022  1.00  0.00           C
ATOM   1981  HD2 LYS   333      42.848  24.522  81.329  1.00  0.00           H
ATOM   1982  HD3 LYS   333      43.656  23.315  81.941  1.00  0.00           H
ATOM   1983  CE  LYS   333      43.332  24.900  83.384  1.00  0.00           C
ATOM   1984  HE2 LYS   333      43.911  24.387  84.151  1.00  0.00           H
ATOM   1985  HE3 LYS   333      43.630  25.945  83.462  1.00  0.00           H
ATOM   1986  NZ  LYS   333      41.949  24.667  83.670  1.00  0.00           N
ATOM   1987  HZ1 LYS   333      41.629  23.710  83.697  1.00  0.00           H
ATOM   1988  HZ2 LYS   333      41.615  25.119  84.510  1.00  0.00           H
ATOM   1989  HZ3 LYS   333      41.296  25.032  82.991  1.00  0.00           H
ATOM   1990  C   LYS   333      45.152  23.281  77.864  1.00  0.00           C
ATOM   1991  O   LYS   333      46.291  23.281  77.356  1.00  0.00           O
ATOM   1992  N   GLU   334      44.019  23.269  77.148  1.00  0.00           N
ATOM   1993  H   GLU   334      43.147  23.100  77.630  1.00  0.00           H
ATOM   1994  CA  GLU   334      43.977  23.338  75.726  1.00  0.00           C
ATOM   1995  HA  GLU   334      44.603  22.557  75.293  1.00  0.00           H
ATOM   1996  CB  GLU   334      42.532  23.367  75.213  1.00  0.00           C
ATOM   1997  HB2 GLU   334      42.040  24.151  75.788  1.00  0.00           H
ATOM   1998  HB3 GLU   334      42.470  23.600  74.150  1.00  0.00           H
ATOM   1999  CG  GLU   334      41.871  21.954  75.330  1.00  0.00           C
ATOM   2000  HG2 GLU   334      41.028  22.000  74.640  1.00  0.00           H
ATOM   2001  HG3 GLU   334      42.510  21.165  74.934  1.00  0.00           H
ATOM   2002  CD  GLU   334      41.217  21.627  76.744  1.00  0.00           C
ATOM   2003  OE1 GLU   334      40.467  20.653  76.795  1.00  0.00           O
ATOM   2004  OE2 GLU   334      41.420  22.382  77.713  1.00  0.00           O
ATOM   2005  C   GLU   334      44.757  24.562  75.170  1.00  0.00           C
ATOM   2006  O   GLU   334      45.604  24.344  74.283  1.00  0.00           O
ATOM   2007  N   GLY   335      44.453  25.818  75.461  1.00  0.00           N
ATOM   2008  H   GLY   335      43.727  26.035  76.129  1.00  0.00           H
ATOM   2009  CA  GLY   335      44.981  26.997  74.775  1.00  0.00           C
ATOM   2010  HA2 GLY   335      44.611  26.784  73.772  1.00  0.00           H
ATOM   2011  HA3 GLY   335      44.668  27.955  75.190  1.00  0.00           H
ATOM   2012  C   GLY   335      46.515  26.921  74.761  1.00  0.00           C
ATOM   2013  O   GLY   335      47.228  27.005  73.728  1.00  0.00           O
ATOM   2014  N   CYX   336      47.175  26.829  75.948  1.00  0.00           N
ATOM   2015  H   CYX   336      46.667  26.710  76.813  1.00  0.00           H
ATOM   2016  CA  CYX   336      48.654  26.527  76.134  1.00  0.00           C
ATOM   2017  HA  CYX   336      49.178  27.478  76.041  1.00  0.00           H
ATOM   2018  CB  CYX   336      48.728  26.178  77.583  1.00  0.00           C
ATOM   2019  HB2 CYX   336      48.433  27.069  78.139  1.00  0.00           H
ATOM   2020  HB3 CYX   336      48.026  25.360  77.744  1.00  0.00           H
ATOM   2021  SG  CYX   336      50.272  25.558  78.218  1.00  0.00           S
ATOM   2022  C   CYX   336      49.157  25.344  75.289  1.00  0.00           C
ATOM   2023  O   CYX   336      50.171  25.510  74.647  1.00  0.00           O
ATOM   2024  N   THR   337      48.495  24.208  75.269  1.00  0.00           N
ATOM   2025  H   THR   337      47.715  24.042  75.888  1.00  0.00           H
ATOM   2026  CA  THR   337      48.812  23.101  74.441  1.00  0.00           C
ATOM   2027  HA  THR   337      49.808  22.734  74.688  1.00  0.00           H
ATOM   2028  CB  THR   337      47.934  21.944  74.743  1.00  0.00           C
ATOM   2029  HB  THR   337      46.917  22.330  74.810  1.00  0.00           H
ATOM   2030  CG2 THR   337      47.995  20.674  73.923  1.00  0.00           C
ATOM   2031 HG21 THR   337      47.529  20.892  72.962  1.00  0.00           H
ATOM   2032 HG22 THR   337      49.041  20.374  73.853  1.00  0.00           H
ATOM   2033 HG23 THR   337      47.353  19.885  74.313  1.00  0.00           H
ATOM   2034  OG1 THR   337      48.203  21.487  76.026  1.00  0.00           O
ATOM   2035  HG1 THR   337      47.542  21.809  76.643  1.00  0.00           H
ATOM   2036  C   THR   337      48.899  23.486  72.977  1.00  0.00           C
ATOM   2037  O   THR   337      49.950  23.129  72.398  1.00  0.00           O
ATOM   2038  N   ILE   338      47.875  24.168  72.374  1.00  0.00           N
ATOM   2039  H   ILE   338      47.101  24.439  72.963  1.00  0.00           H
ATOM   2040  CA  ILE   338      47.902  24.591  70.933  1.00  0.00           C
ATOM   2041  HA  ILE   338      48.107  23.728  70.300  1.00  0.00           H
ATOM   2042  CB  ILE   338      46.358  25.127  70.589  1.00  0.00           C
ATOM   2043  HB  ILE   338      46.037  25.858  71.331  1.00  0.00           H
ATOM   2044  CG2 ILE   338      46.418  25.870  69.253  1.00  0.00           C
ATOM   2045 HG21 ILE   338      46.990  25.225  68.585  1.00  0.00           H
ATOM   2046 HG22 ILE   338      45.450  26.083  68.800  1.00  0.00           H
ATOM   2047 HG23 ILE   338      47.083  26.734  69.247  1.00  0.00           H
ATOM   2048  CG1 ILE   338      45.336  24.023  70.444  1.00  0.00           C
ATOM   2049 HG12 ILE   338      45.428  23.445  71.364  1.00  0.00           H
ATOM   2050 HG13 ILE   338      44.398  24.569  70.346  1.00  0.00           H
ATOM   2051  CD1 ILE   338      45.537  23.061  69.322  1.00  0.00           C
ATOM   2052 HD11 ILE   338      46.446  22.483  69.484  1.00  0.00           H
ATOM   2053 HD12 ILE   338      44.619  22.475  69.309  1.00  0.00           H
ATOM   2054 HD13 ILE   338      45.600  23.494  68.324  1.00  0.00           H
ATOM   2055  C   ILE   338      49.022  25.618  70.754  1.00  0.00           C
ATOM   2056  O   ILE   338      49.759  25.516  69.791  1.00  0.00           O
ATOM   2057  N   LEU   339      49.142  26.709  71.586  1.00  0.00           N
ATOM   2058  H   LEU   339      48.476  26.784  72.341  1.00  0.00           H
ATOM   2059  CA  LEU   339      50.210  27.667  71.656  1.00  0.00           C
ATOM   2060  HA  LEU   339      50.163  28.299  70.769  1.00  0.00           H
ATOM   2061  CB  LEU   339      49.904  28.686  72.771  1.00  0.00           C
ATOM   2062  HB2 LEU   339      49.803  28.079  73.670  1.00  0.00           H
ATOM   2063  HB3 LEU   339      50.863  29.179  72.925  1.00  0.00           H
ATOM   2064  CG  LEU   339      48.727  29.592  72.416  1.00  0.00           C
ATOM   2065  HG  LEU   339      47.904  28.988  72.035  1.00  0.00           H
ATOM   2066  CD1 LEU   339      48.328  30.516  73.597  1.00  0.00           C
ATOM   2067 HD11 LEU   339      49.116  31.124  74.040  1.00  0.00           H
ATOM   2068 HD12 LEU   339      47.477  31.097  73.243  1.00  0.00           H
ATOM   2069 HD13 LEU   339      47.980  29.940  74.455  1.00  0.00           H
ATOM   2070  CD2 LEU   339      49.076  30.658  71.305  1.00  0.00           C
ATOM   2071 HD21 LEU   339      49.221  30.134  70.361  1.00  0.00           H
ATOM   2072 HD22 LEU   339      48.393  31.493  71.151  1.00  0.00           H
ATOM   2073 HD23 LEU   339      49.960  31.156  71.703  1.00  0.00           H
ATOM   2074  C   LEU   339      51.651  27.113  71.652  1.00  0.00           C
ATOM   2075  O   LEU   339      52.452  27.570  70.889  1.00  0.00           O
ATOM   2076  N   PHE   340      51.873  26.055  72.377  1.00  0.00           N
ATOM   2077  H   PHE   340      51.206  25.726  73.060  1.00  0.00           H
ATOM   2078  CA  PHE   340      53.092  25.193  72.189  1.00  0.00           C
ATOM   2079  HA  PHE   340      54.032  25.730  72.064  1.00  0.00           H
ATOM   2080  CB  PHE   340      53.233  24.164  73.371  1.00  0.00           C
ATOM   2081  HB2 PHE   340      53.733  24.679  74.191  1.00  0.00           H
ATOM   2082  HB3 PHE   340      52.255  23.928  73.790  1.00  0.00           H
ATOM   2083  CG  PHE   340      54.000  22.934  73.032  1.00  0.00           C
ATOM   2084  CD1 PHE   340      55.382  22.910  72.771  1.00  0.00           C
ATOM   2085  HD1 PHE   340      55.952  23.826  72.760  1.00  0.00           H
ATOM   2086  CE1 PHE   340      56.022  21.738  72.378  1.00  0.00           C
ATOM   2087  HE1 PHE   340      57.084  21.676  72.191  1.00  0.00           H
ATOM   2088  CZ  PHE   340      55.319  20.542  72.306  1.00  0.00           C
ATOM   2089  HZ  PHE   340      55.924  19.683  72.059  1.00  0.00           H
ATOM   2090  CE2 PHE   340      54.006  20.490  72.775  1.00  0.00           C
ATOM   2091  HE2 PHE   340      53.403  19.598  72.690  1.00  0.00           H
ATOM   2092  CD2 PHE   340      53.355  21.666  73.103  1.00  0.00           C
ATOM   2093  HD2 PHE   340      52.285  21.583  73.229  1.00  0.00           H
ATOM   2094  C   PHE   340      53.009  24.357  70.839  1.00  0.00           C
ATOM   2095  O   PHE   340      53.947  24.490  70.050  1.00  0.00           O
ATOM   2096  N   MET   341      51.894  23.691  70.474  1.00  0.00           N
ATOM   2097  H   MET   341      51.191  23.535  71.182  1.00  0.00           H
ATOM   2098  CA  MET   341      51.975  22.929  69.222  1.00  0.00           C
ATOM   2099  HA  MET   341      52.913  22.373  69.211  1.00  0.00           H
ATOM   2100  CB  MET   341      50.806  22.035  69.005  1.00  0.00           C
ATOM   2101  HB2 MET   341      49.815  22.476  69.117  1.00  0.00           H
ATOM   2102  HB3 MET   341      50.856  21.621  67.998  1.00  0.00           H
ATOM   2103  CG  MET   341      50.717  20.831  69.959  1.00  0.00           C
ATOM   2104  HG2 MET   341      51.695  20.379  70.128  1.00  0.00           H
ATOM   2105  HG3 MET   341      50.344  21.097  70.947  1.00  0.00           H
ATOM   2106  SD  MET   341      49.690  19.522  69.268  1.00  0.00           S
ATOM   2107  CE  MET   341      48.047  20.298  69.467  1.00  0.00           C
ATOM   2108  HE1 MET   341      47.907  21.004  68.648  1.00  0.00           H
ATOM   2109  HE2 MET   341      47.284  19.532  69.325  1.00  0.00           H
ATOM   2110  HE3 MET   341      47.821  20.827  70.393  1.00  0.00           H
ATOM   2111  C   MET   341      52.257  23.767  67.960  1.00  0.00           C
ATOM   2112  O   MET   341      52.968  23.303  67.047  1.00  0.00           O
ATOM   2113  N   VAL   342      51.745  25.006  67.891  1.00  0.00           N
ATOM   2114  H   VAL   342      51.200  25.307  68.686  1.00  0.00           H
ATOM   2115  CA  VAL   342      52.068  25.970  66.803  1.00  0.00           C
ATOM   2116  HA  VAL   342      51.960  25.541  65.807  1.00  0.00           H
ATOM   2117  CB  VAL   342      50.963  27.075  66.771  1.00  0.00           C
ATOM   2118  HB  VAL   342      50.886  27.557  67.746  1.00  0.00           H
ATOM   2119  CG1 VAL   342      51.380  28.159  65.793  1.00  0.00           C
ATOM   2120 HG11 VAL   342      50.672  28.984  65.868  1.00  0.00           H
ATOM   2121 HG12 VAL   342      52.391  28.564  65.855  1.00  0.00           H
ATOM   2122 HG13 VAL   342      51.260  27.759  64.786  1.00  0.00           H
ATOM   2123  CG2 VAL   342      49.585  26.553  66.446  1.00  0.00           C
ATOM   2124 HG21 VAL   342      48.908  27.376  66.215  1.00  0.00           H
ATOM   2125 HG22 VAL   342      49.419  25.835  65.643  1.00  0.00           H
ATOM   2126 HG23 VAL   342      49.170  26.042  67.314  1.00  0.00           H
ATOM   2127  C   VAL   342      53.496  26.529  66.953  1.00  0.00           C
ATOM   2128  O   VAL   342      54.303  26.367  66.066  1.00  0.00           O
ATOM   2129  N   LEU   343      53.810  27.206  68.053  1.00  0.00           N
ATOM   2130  H   LEU   343      53.199  27.224  68.857  1.00  0.00           H
ATOM   2131  CA  LEU   343      55.127  27.921  68.164  1.00  0.00           C
ATOM   2132  HA  LEU   343      55.290  28.593  67.323  1.00  0.00           H
ATOM   2133  CB  LEU   343      55.318  28.598  69.504  1.00  0.00           C
ATOM   2134  HB2 LEU   343      54.960  27.959  70.311  1.00  0.00           H
ATOM   2135  HB3 LEU   343      56.377  28.803  69.660  1.00  0.00           H
ATOM   2136  CG  LEU   343      54.639  29.982  69.510  1.00  0.00           C
ATOM   2137  HG  LEU   343      53.641  29.804  69.108  1.00  0.00           H
ATOM   2138  CD1 LEU   343      54.492  30.497  70.917  1.00  0.00           C
ATOM   2139 HD11 LEU   343      53.705  31.225  71.115  1.00  0.00           H
ATOM   2140 HD12 LEU   343      54.386  29.595  71.519  1.00  0.00           H
ATOM   2141 HD13 LEU   343      55.467  30.850  71.255  1.00  0.00           H
ATOM   2142  CD2 LEU   343      55.407  31.020  68.757  1.00  0.00           C
ATOM   2143 HD21 LEU   343      54.900  31.984  68.721  1.00  0.00           H
ATOM   2144 HD22 LEU   343      56.324  31.313  69.269  1.00  0.00           H
ATOM   2145 HD23 LEU   343      55.677  30.657  67.766  1.00  0.00           H
ATOM   2146  C   LEU   343      56.262  26.894  68.051  1.00  0.00           C
ATOM   2147  O   LEU   343      57.193  27.129  67.327  1.00  0.00           O
ATOM   2148  N   TYR   344      56.129  25.722  68.789  1.00  0.00           N
ATOM   2149  H   TYR   344      55.304  25.637  69.366  1.00  0.00           H
ATOM   2150  CA  TYR   344      57.149  24.663  68.728  1.00  0.00           C
ATOM   2151  HA  TYR   344      58.097  25.172  68.904  1.00  0.00           H
ATOM   2152  CB  TYR   344      56.953  23.472  69.670  1.00  0.00           C
ATOM   2153  HB2 TYR   344      56.904  23.832  70.698  1.00  0.00           H
ATOM   2154  HB3 TYR   344      56.018  22.941  69.493  1.00  0.00           H
ATOM   2155  CG  TYR   344      58.136  22.503  69.647  1.00  0.00           C
ATOM   2156  CD1 TYR   344      59.240  22.830  70.507  1.00  0.00           C
ATOM   2157  HD1 TYR   344      59.167  23.722  71.111  1.00  0.00           H
ATOM   2158  CE1 TYR   344      60.350  21.957  70.491  1.00  0.00           C
ATOM   2159  HE1 TYR   344      61.215  22.218  71.082  1.00  0.00           H
ATOM   2160  CZ  TYR   344      60.416  20.842  69.547  1.00  0.00           C
ATOM   2161  OH  TYR   344      61.625  20.168  69.316  1.00  0.00           O
ATOM   2162  HH  TYR   344      62.266  20.232  70.028  1.00  0.00           H
ATOM   2163  CE2 TYR   344      59.312  20.548  68.775  1.00  0.00           C
ATOM   2164  HE2 TYR   344      59.265  19.639  68.193  1.00  0.00           H
ATOM   2165  CD2 TYR   344      58.177  21.360  68.815  1.00  0.00           C
ATOM   2166  HD2 TYR   344      57.372  21.138  68.131  1.00  0.00           H
ATOM   2167  C   TYR   344      57.295  24.047  67.310  1.00  0.00           C
ATOM   2168  O   TYR   344      58.408  24.106  66.722  1.00  0.00           O
ATOM   2169  N   PHE   345      56.175  23.522  66.754  1.00  0.00           N
ATOM   2170  H   PHE   345      55.299  23.489  67.256  1.00  0.00           H
ATOM   2171  CA  PHE   345      56.230  22.905  65.450  1.00  0.00           C
ATOM   2172  HA  PHE   345      56.984  22.118  65.460  1.00  0.00           H
ATOM   2173  CB  PHE   345      54.869  22.218  65.106  1.00  0.00           C
ATOM   2174  HB2 PHE   345      54.524  21.514  65.863  1.00  0.00           H
ATOM   2175  HB3 PHE   345      54.121  23.008  65.054  1.00  0.00           H
ATOM   2176  CG  PHE   345      54.931  21.352  63.899  1.00  0.00           C
ATOM   2177  CD1 PHE   345      54.853  19.936  64.068  1.00  0.00           C
ATOM   2178  HD1 PHE   345      54.944  19.473  65.040  1.00  0.00           H
ATOM   2179  CE1 PHE   345      54.748  19.089  62.941  1.00  0.00           C
ATOM   2180  HE1 PHE   345      54.633  18.019  63.030  1.00  0.00           H
ATOM   2181  CZ  PHE   345      54.614  19.682  61.733  1.00  0.00           C
ATOM   2182  HZ  PHE   345      54.479  19.041  60.875  1.00  0.00           H
ATOM   2183  CE2 PHE   345      54.745  21.118  61.542  1.00  0.00           C
ATOM   2184  HE2 PHE   345      54.758  21.547  60.551  1.00  0.00           H
ATOM   2185  CD2 PHE   345      54.735  21.978  62.671  1.00  0.00           C
ATOM   2186  HD2 PHE   345      54.765  23.055  62.604  1.00  0.00           H
ATOM   2187  C   PHE   345      56.802  23.833  64.307  1.00  0.00           C
ATOM   2188  O   PHE   345      57.842  23.579  63.726  1.00  0.00           O
ATOM   2189  N   PHE   346      56.097  24.881  63.984  1.00  0.00           N
ATOM   2190  H   PHE   346      55.268  25.060  64.533  1.00  0.00           H
ATOM   2191  CA  PHE   346      56.449  25.835  62.918  1.00  0.00           C
ATOM   2192  HA  PHE   346      56.620  25.232  62.026  1.00  0.00           H
ATOM   2193  CB  PHE   346      55.168  26.585  62.573  1.00  0.00           C
ATOM   2194  HB2 PHE   346      54.954  27.083  63.520  1.00  0.00           H
ATOM   2195  HB3 PHE   346      55.457  27.463  61.996  1.00  0.00           H
ATOM   2196  CG  PHE   346      54.022  25.785  61.952  1.00  0.00           C
ATOM   2197  CD1 PHE   346      54.116  25.116  60.714  1.00  0.00           C
ATOM   2198  HD1 PHE   346      55.047  25.180  60.171  1.00  0.00           H
ATOM   2199  CE1 PHE   346      53.133  24.258  60.283  1.00  0.00           C
ATOM   2200  HE1 PHE   346      53.388  23.660  59.421  1.00  0.00           H
ATOM   2201  CZ  PHE   346      52.027  24.013  61.050  1.00  0.00           C
ATOM   2202  HZ  PHE   346      51.372  23.177  60.856  1.00  0.00           H
ATOM   2203  CE2 PHE   346      51.918  24.609  62.358  1.00  0.00           C
ATOM   2204  HE2 PHE   346      51.105  24.264  62.979  1.00  0.00           H
ATOM   2205  CD2 PHE   346      52.869  25.507  62.768  1.00  0.00           C
ATOM   2206  HD2 PHE   346      52.806  25.935  63.758  1.00  0.00           H
ATOM   2207  C   PHE   346      57.706  26.647  63.152  1.00  0.00           C
ATOM   2208  O   PHE   346      58.486  26.800  62.224  1.00  0.00           O
ATOM   2209  N   GLY   347      58.029  27.026  64.404  1.00  0.00           N
ATOM   2210  H   GLY   347      57.500  26.770  65.226  1.00  0.00           H
ATOM   2211  CA  GLY   347      59.444  27.458  64.749  1.00  0.00           C
ATOM   2212  HA2 GLY   347      59.569  28.424  64.261  1.00  0.00           H
ATOM   2213  HA3 GLY   347      59.514  27.481  65.837  1.00  0.00           H
ATOM   2214  C   GLY   347      60.572  26.496  64.275  1.00  0.00           C
ATOM   2215  O   GLY   347      61.490  26.969  63.532  1.00  0.00           O
ATOM   2216  N   MET   348      60.433  25.229  64.544  1.00  0.00           N
ATOM   2217  H   MET   348      59.685  24.946  65.161  1.00  0.00           H
ATOM   2218  CA  MET   348      61.464  24.309  64.103  1.00  0.00           C
ATOM   2219  HA  MET   348      62.443  24.771  64.227  1.00  0.00           H
ATOM   2220  CB  MET   348      61.476  23.114  65.047  1.00  0.00           C
ATOM   2221  HB2 MET   348      60.533  22.567  65.050  1.00  0.00           H
ATOM   2222  HB3 MET   348      62.165  22.431  64.551  1.00  0.00           H
ATOM   2223  CG  MET   348      61.869  23.490  66.506  1.00  0.00           C
ATOM   2224  HG2 MET   348      61.058  24.073  66.944  1.00  0.00           H
ATOM   2225  HG3 MET   348      61.688  22.561  67.046  1.00  0.00           H
ATOM   2226  SD  MET   348      63.483  24.266  66.880  1.00  0.00           S
ATOM   2227  CE  MET   348      63.080  26.041  66.940  1.00  0.00           C
ATOM   2228  HE1 MET   348      63.866  26.575  67.474  1.00  0.00           H
ATOM   2229  HE2 MET   348      62.938  26.477  65.951  1.00  0.00           H
ATOM   2230  HE3 MET   348      62.170  26.230  67.510  1.00  0.00           H
ATOM   2231  C   MET   348      61.359  23.964  62.576  1.00  0.00           C
ATOM   2232  O   MET   348      62.404  23.865  61.929  1.00  0.00           O
ATOM   2233  N   ALA   349      60.181  23.868  62.028  1.00  0.00           N
ATOM   2234  H   ALA   349      59.400  23.993  62.657  1.00  0.00           H
ATOM   2235  CA  ALA   349      59.918  23.569  60.586  1.00  0.00           C
ATOM   2236  HA  ALA   349      60.329  22.599  60.307  1.00  0.00           H
ATOM   2237  CB  ALA   349      58.415  23.474  60.349  1.00  0.00           C
ATOM   2238  HB1 ALA   349      57.989  22.697  60.983  1.00  0.00           H
ATOM   2239  HB2 ALA   349      57.887  24.425  60.408  1.00  0.00           H
ATOM   2240  HB3 ALA   349      58.259  23.165  59.315  1.00  0.00           H
ATOM   2241  C   ALA   349      60.562  24.621  59.620  1.00  0.00           C
ATOM   2242  O   ALA   349      61.266  24.170  58.728  1.00  0.00           O
ATOM   2243  N   SER   350      60.619  25.943  60.027  1.00  0.00           N
ATOM   2244  H   SER   350      60.148  26.107  60.905  1.00  0.00           H
ATOM   2245  CA  SER   350      61.459  27.005  59.416  1.00  0.00           C
ATOM   2246  HA  SER   350      61.223  27.055  58.353  1.00  0.00           H
ATOM   2247  CB  SER   350      61.231  28.367  60.077  1.00  0.00           C
ATOM   2248  HB2 SER   350      61.679  29.158  59.475  1.00  0.00           H
ATOM   2249  HB3 SER   350      60.188  28.506  60.362  1.00  0.00           H
ATOM   2250  OG  SER   350      61.894  28.373  61.323  1.00  0.00           O
ATOM   2251  HG  SER   350      61.317  27.880  61.912  1.00  0.00           H
ATOM   2252  C   SER   350      62.887  26.601  59.371  1.00  0.00           C
ATOM   2253  O   SER   350      63.394  26.497  58.252  1.00  0.00           O
ATOM   2254  N   SER   351      63.527  26.067  60.411  1.00  0.00           N
ATOM   2255  H   SER   351      63.102  26.025  61.326  1.00  0.00           H
ATOM   2256  CA  SER   351      64.920  25.622  60.265  1.00  0.00           C
ATOM   2257  HA  SER   351      65.432  26.326  59.609  1.00  0.00           H
ATOM   2258  CB  SER   351      65.630  25.617  61.611  1.00  0.00           C
ATOM   2259  HB2 SER   351      65.150  24.922  62.300  1.00  0.00           H
ATOM   2260  HB3 SER   351      66.702  25.419  61.622  1.00  0.00           H
ATOM   2261  OG  SER   351      65.559  26.888  62.173  1.00  0.00           O
ATOM   2262  HG  SER   351      65.848  27.551  61.542  1.00  0.00           H
ATOM   2263  C   SER   351      65.088  24.201  59.578  1.00  0.00           C
ATOM   2264  O   SER   351      66.095  23.904  58.888  1.00  0.00           O
ATOM   2265  N   ILE   352      64.005  23.412  59.525  1.00  0.00           N
ATOM   2266  H   ILE   352      63.162  23.615  60.042  1.00  0.00           H
ATOM   2267  CA  ILE   352      64.095  22.119  58.789  1.00  0.00           C
ATOM   2268  HA  ILE   352      65.080  21.730  59.046  1.00  0.00           H
ATOM   2269  CB  ILE   352      63.017  21.089  59.145  1.00  0.00           C
ATOM   2270  HB  ILE   352      62.014  21.515  59.131  1.00  0.00           H
ATOM   2271  CG2 ILE   352      62.972  19.767  58.370  1.00  0.00           C
ATOM   2272 HG21 ILE   352      62.104  19.141  58.576  1.00  0.00           H
ATOM   2273 HG22 ILE   352      62.853  20.088  57.335  1.00  0.00           H
ATOM   2274 HG23 ILE   352      63.920  19.234  58.447  1.00  0.00           H
ATOM   2275  CG1 ILE   352      63.207  20.632  60.618  1.00  0.00           C
ATOM   2276 HG12 ILE   352      64.150  20.104  60.764  1.00  0.00           H
ATOM   2277 HG13 ILE   352      63.227  21.511  61.261  1.00  0.00           H
ATOM   2278  CD1 ILE   352      62.147  19.704  61.197  1.00  0.00           C
ATOM   2279 HD11 ILE   352      62.233  19.698  62.284  1.00  0.00           H
ATOM   2280 HD12 ILE   352      61.155  20.123  61.034  1.00  0.00           H
ATOM   2281 HD13 ILE   352      62.315  18.738  60.721  1.00  0.00           H
ATOM   2282  C   ILE   352      64.130  22.373  57.298  1.00  0.00           C
ATOM   2283  O   ILE   352      64.975  21.836  56.575  1.00  0.00           O
ATOM   2284  N   TRP   353      63.254  23.255  56.796  1.00  0.00           N
ATOM   2285  H   TRP   353      62.546  23.671  57.383  1.00  0.00           H
ATOM   2286  CA  TRP   353      63.330  23.734  55.443  1.00  0.00           C
ATOM   2287  HA  TRP   353      63.254  22.935  54.706  1.00  0.00           H
ATOM   2288  CB  TRP   353      62.187  24.692  55.195  1.00  0.00           C
ATOM   2289  HB2 TRP   353      62.070  25.316  56.081  1.00  0.00           H
ATOM   2290  HB3 TRP   353      62.368  25.310  54.315  1.00  0.00           H
ATOM   2291  CG  TRP   353      60.858  24.089  54.971  1.00  0.00           C
ATOM   2292  CD1 TRP   353      59.854  24.025  55.867  1.00  0.00           C
ATOM   2293  HD1 TRP   353      59.788  24.461  56.853  1.00  0.00           H
ATOM   2294  NE1 TRP   353      58.743  23.407  55.263  1.00  0.00           N
ATOM   2295  HE1 TRP   353      57.885  23.230  55.765  1.00  0.00           H
ATOM   2296  CE2 TRP   353      59.122  22.749  54.166  1.00  0.00           C
ATOM   2297  CZ2 TRP   353      58.366  21.969  53.235  1.00  0.00           C
ATOM   2298  HZ2 TRP   353      57.317  21.749  53.365  1.00  0.00           H
ATOM   2299  CH2 TRP   353      59.052  21.469  52.112  1.00  0.00           C
ATOM   2300  HH2 TRP   353      58.485  20.920  51.374  1.00  0.00           H
ATOM   2301  CZ3 TRP   353      60.447  21.759  51.868  1.00  0.00           C
ATOM   2302  HZ3 TRP   353      60.800  21.485  50.884  1.00  0.00           H
ATOM   2303  CE3 TRP   353      61.084  22.623  52.783  1.00  0.00           C
ATOM   2304  HE3 TRP   353      62.086  22.960  52.561  1.00  0.00           H
ATOM   2305  CD2 TRP   353      60.478  23.117  53.939  1.00  0.00           C
ATOM   2306  C   TRP   353      64.530  24.466  55.103  1.00  0.00           C
ATOM   2307  O   TRP   353      64.966  24.510  53.899  1.00  0.00           O
ATOM   2308  N   TRP   354      65.189  25.185  56.053  1.00  0.00           N
ATOM   2309  H   TRP   354      64.675  25.341  56.909  1.00  0.00           H
ATOM   2310  CA  TRP   354      66.472  25.850  55.874  1.00  0.00           C
ATOM   2311  HA  TRP   354      66.491  26.380  54.922  1.00  0.00           H
ATOM   2312  CB  TRP   354      66.757  26.979  56.835  1.00  0.00           C
ATOM   2313  HB2 TRP   354      65.835  27.559  56.797  1.00  0.00           H
ATOM   2314  HB3 TRP   354      66.778  26.602  57.858  1.00  0.00           H
ATOM   2315  CG  TRP   354      68.001  27.798  56.673  1.00  0.00           C
ATOM   2316  CD1 TRP   354      68.148  28.783  55.806  1.00  0.00           C
ATOM   2317  HD1 TRP   354      67.344  29.117  55.165  1.00  0.00           H
ATOM   2318  NE1 TRP   354      69.368  29.382  56.143  1.00  0.00           N
ATOM   2319  HE1 TRP   354      69.691  30.225  55.689  1.00  0.00           H
ATOM   2320  CE2 TRP   354      70.115  28.653  57.027  1.00  0.00           C
ATOM   2321  CZ2 TRP   354      71.511  28.803  57.308  1.00  0.00           C
ATOM   2322  HZ2 TRP   354      72.010  29.626  56.818  1.00  0.00           H
ATOM   2323  CH2 TRP   354      72.134  27.818  57.984  1.00  0.00           C
ATOM   2324  HH2 TRP   354      73.210  27.817  58.084  1.00  0.00           H
ATOM   2325  CZ3 TRP   354      71.312  26.778  58.574  1.00  0.00           C
ATOM   2326  HZ3 TRP   354      71.730  25.970  59.156  1.00  0.00           H
ATOM   2327  CE3 TRP   354      69.917  26.761  58.309  1.00  0.00           C
ATOM   2328  HE3 TRP   354      69.224  26.004  58.645  1.00  0.00           H
ATOM   2329  CD2 TRP   354      69.316  27.592  57.354  1.00  0.00           C
ATOM   2330  C   TRP   354      67.626  24.809  55.695  1.00  0.00           C
ATOM   2331  O   TRP   354      68.590  25.129  54.919  1.00  0.00           O
ATOM   2332  N   VAL   355      67.557  23.646  56.268  1.00  0.00           N
ATOM   2333  H   VAL   355      66.840  23.412  56.939  1.00  0.00           H
ATOM   2334  CA  VAL   355      68.464  22.556  55.813  1.00  0.00           C
ATOM   2335  HA  VAL   355      69.470  22.974  55.768  1.00  0.00           H
ATOM   2336  CB  VAL   355      68.459  21.385  56.878  1.00  0.00           C
ATOM   2337  HB  VAL   355      67.425  21.166  57.142  1.00  0.00           H
ATOM   2338  CG1 VAL   355      69.253  20.131  56.378  1.00  0.00           C
ATOM   2339 HG11 VAL   355      70.250  20.437  56.062  1.00  0.00           H
ATOM   2340 HG12 VAL   355      69.394  19.331  57.105  1.00  0.00           H
ATOM   2341 HG13 VAL   355      68.714  19.650  55.562  1.00  0.00           H
ATOM   2342  CG2 VAL   355      69.121  21.909  58.167  1.00  0.00           C
ATOM   2343 HG21 VAL   355      68.928  21.249  59.012  1.00  0.00           H
ATOM   2344 HG22 VAL   355      70.185  22.101  58.029  1.00  0.00           H
ATOM   2345 HG23 VAL   355      68.650  22.838  58.488  1.00  0.00           H
ATOM   2346  C   VAL   355      68.143  22.047  54.390  1.00  0.00           C
ATOM   2347  O   VAL   355      69.141  21.812  53.684  1.00  0.00           O
ATOM   2348  N   ILE   356      66.876  21.892  54.023  1.00  0.00           N
ATOM   2349  H   ILE   356      66.187  22.187  54.700  1.00  0.00           H
ATOM   2350  CA  ILE   356      66.430  21.429  52.711  1.00  0.00           C
ATOM   2351  HA  ILE   356      66.957  20.493  52.526  1.00  0.00           H
ATOM   2352  CB  ILE   356      64.959  20.970  52.640  1.00  0.00           C
ATOM   2353  HB  ILE   356      64.329  21.690  53.161  1.00  0.00           H
ATOM   2354  CG2 ILE   356      64.490  20.840  51.194  1.00  0.00           C
ATOM   2355 HG21 ILE   356      63.464  20.485  51.097  1.00  0.00           H
ATOM   2356 HG22 ILE   356      64.408  21.793  50.671  1.00  0.00           H
ATOM   2357 HG23 ILE   356      65.120  20.134  50.652  1.00  0.00           H
ATOM   2358  CG1 ILE   356      64.860  19.685  53.333  1.00  0.00           C
ATOM   2359 HG12 ILE   356      64.929  18.771  52.744  1.00  0.00           H
ATOM   2360 HG13 ILE   356      65.606  19.686  54.128  1.00  0.00           H
ATOM   2361  CD1 ILE   356      63.496  19.449  54.007  1.00  0.00           C
ATOM   2362 HD11 ILE   356      62.694  19.621  53.289  1.00  0.00           H
ATOM   2363 HD12 ILE   356      63.440  18.445  54.427  1.00  0.00           H
ATOM   2364 HD13 ILE   356      63.365  20.125  54.852  1.00  0.00           H
ATOM   2365  C   ILE   356      66.832  22.424  51.644  1.00  0.00           C
ATOM   2366  O   ILE   356      67.213  21.985  50.593  1.00  0.00           O
ATOM   2367  N   LEU   357      66.725  23.748  51.841  1.00  0.00           N
ATOM   2368  H   LEU   357      66.178  24.070  52.627  1.00  0.00           H
ATOM   2369  CA  LEU   357      67.268  24.744  50.944  1.00  0.00           C
ATOM   2370  HA  LEU   357      66.933  24.416  49.959  1.00  0.00           H
ATOM   2371  CB  LEU   357      66.849  26.139  51.391  1.00  0.00           C
ATOM   2372  HB2 LEU   357      65.761  26.197  51.396  1.00  0.00           H
ATOM   2373  HB3 LEU   357      67.106  26.197  52.449  1.00  0.00           H
ATOM   2374  CG  LEU   357      67.415  27.362  50.628  1.00  0.00           C
ATOM   2375  HG  LEU   357      68.496  27.390  50.769  1.00  0.00           H
ATOM   2376  CD1 LEU   357      66.990  27.244  49.142  1.00  0.00           C
ATOM   2377 HD11 LEU   357      65.909  27.104  49.132  1.00  0.00           H
ATOM   2378 HD12 LEU   357      67.285  28.195  48.698  1.00  0.00           H
ATOM   2379 HD13 LEU   357      67.492  26.444  48.598  1.00  0.00           H
ATOM   2380  CD2 LEU   357      66.875  28.618  51.358  1.00  0.00           C
ATOM   2381 HD21 LEU   357      65.857  28.913  51.104  1.00  0.00           H
ATOM   2382 HD22 LEU   357      67.079  28.575  52.428  1.00  0.00           H
ATOM   2383 HD23 LEU   357      67.375  29.423  50.820  1.00  0.00           H
ATOM   2384  C   LEU   357      68.782  24.740  50.820  1.00  0.00           C
ATOM   2385  O   LEU   357      69.434  24.684  49.746  1.00  0.00           O
ATOM   2386  N   SER   358      69.346  24.525  52.025  1.00  0.00           N
ATOM   2387  H   SER   358      68.753  24.516  52.843  1.00  0.00           H
ATOM   2388  CA  SER   358      70.833  24.352  52.129  1.00  0.00           C
ATOM   2389  HA  SER   358      71.198  25.185  51.529  1.00  0.00           H
ATOM   2390  CB  SER   358      71.381  24.471  53.515  1.00  0.00           C
ATOM   2391  HB2 SER   358      70.953  23.667  54.114  1.00  0.00           H
ATOM   2392  HB3 SER   358      72.465  24.503  53.415  1.00  0.00           H
ATOM   2393  OG  SER   358      71.014  25.670  54.167  1.00  0.00           O
ATOM   2394  HG  SER   358      70.193  25.516  54.640  1.00  0.00           H
ATOM   2395  C   SER   358      71.397  23.150  51.425  1.00  0.00           C
ATOM   2396  O   SER   358      72.379  23.262  50.680  1.00  0.00           O
ATOM   2397  N   LEU   359      70.728  21.980  51.481  1.00  0.00           N
ATOM   2398  H   LEU   359      69.878  22.098  52.013  1.00  0.00           H
ATOM   2399  CA  LEU   359      70.873  20.684  50.745  1.00  0.00           C
ATOM   2400  HA  LEU   359      71.899  20.357  50.913  1.00  0.00           H
ATOM   2401  CB  LEU   359      70.019  19.675  51.579  1.00  0.00           C
ATOM   2402  HB2 LEU   359      70.415  19.801  52.586  1.00  0.00           H
ATOM   2403  HB3 LEU   359      68.988  20.030  51.596  1.00  0.00           H
ATOM   2404  CG  LEU   359      70.153  18.285  50.983  1.00  0.00           C
ATOM   2405  HG  LEU   359      69.973  18.261  49.909  1.00  0.00           H
ATOM   2406  CD1 LEU   359      71.469  17.573  51.263  1.00  0.00           C
ATOM   2407 HD11 LEU   359      71.521  16.687  50.630  1.00  0.00           H
ATOM   2408 HD12 LEU   359      72.278  18.257  51.005  1.00  0.00           H
ATOM   2409 HD13 LEU   359      71.375  17.278  52.308  1.00  0.00           H
ATOM   2410  CD2 LEU   359      69.021  17.434  51.549  1.00  0.00           C
ATOM   2411 HD21 LEU   359      68.138  17.704  50.970  1.00  0.00           H
ATOM   2412 HD22 LEU   359      69.404  16.415  51.497  1.00  0.00           H
ATOM   2413 HD23 LEU   359      68.766  17.645  52.588  1.00  0.00           H
ATOM   2414  C   LEU   359      70.522  20.710  49.217  1.00  0.00           C
ATOM   2415  O   LEU   359      71.364  20.240  48.401  1.00  0.00           O
ATOM   2416  N   THR   360      69.521  21.571  48.826  1.00  0.00           N
ATOM   2417  H   THR   360      69.009  22.026  49.568  1.00  0.00           H
ATOM   2418  CA  THR   360      69.160  21.931  47.423  1.00  0.00           C
ATOM   2419  HA  THR   360      68.977  21.005  46.878  1.00  0.00           H
ATOM   2420  CB  THR   360      67.849  22.816  47.489  1.00  0.00           C
ATOM   2421  HB  THR   360      68.050  23.741  48.030  1.00  0.00           H
ATOM   2422  CG2 THR   360      67.516  23.170  46.019  1.00  0.00           C
ATOM   2423 HG21 THR   360      67.335  22.299  45.389  1.00  0.00           H
ATOM   2424 HG22 THR   360      66.653  23.834  46.067  1.00  0.00           H
ATOM   2425 HG23 THR   360      68.368  23.546  45.452  1.00  0.00           H
ATOM   2426  OG1 THR   360      66.739  22.164  47.975  1.00  0.00           O
ATOM   2427  HG1 THR   360      66.814  22.231  48.930  1.00  0.00           H
ATOM   2428  C   THR   360      70.334  22.612  46.749  1.00  0.00           C
ATOM   2429  O   THR   360      70.658  22.317  45.609  1.00  0.00           O
ATOM   2430  N   TRP   361      70.940  23.614  47.397  1.00  0.00           N
ATOM   2431  H   TRP   361      70.559  23.900  48.287  1.00  0.00           H
ATOM   2432  CA  TRP   361      72.047  24.411  46.838  1.00  0.00           C
ATOM   2433  HA  TRP   361      71.896  24.518  45.764  1.00  0.00           H
ATOM   2434  CB  TRP   361      72.253  25.685  47.608  1.00  0.00           C
ATOM   2435  HB2 TRP   361      72.286  25.467  48.676  1.00  0.00           H
ATOM   2436  HB3 TRP   361      73.211  26.110  47.310  1.00  0.00           H
ATOM   2437  CG  TRP   361      71.245  26.701  47.240  1.00  0.00           C
ATOM   2438  CD1 TRP   361      70.405  27.435  48.062  1.00  0.00           C
ATOM   2439  HD1 TRP   361      70.173  27.182  49.086  1.00  0.00           H
ATOM   2440  NE1 TRP   361      69.668  28.277  47.184  1.00  0.00           N
ATOM   2441  HE1 TRP   361      68.935  28.815  47.624  1.00  0.00           H
ATOM   2442  CE2 TRP   361      70.075  28.269  45.934  1.00  0.00           C
ATOM   2443  CZ2 TRP   361      69.681  28.982  44.772  1.00  0.00           C
ATOM   2444  HZ2 TRP   361      68.989  29.811  44.784  1.00  0.00           H
ATOM   2445  CH2 TRP   361      70.349  28.772  43.572  1.00  0.00           C
ATOM   2446  HH2 TRP   361      69.969  29.260  42.687  1.00  0.00           H
ATOM   2447  CZ3 TRP   361      71.436  27.894  43.538  1.00  0.00           C
ATOM   2448  HZ3 TRP   361      71.868  27.601  42.592  1.00  0.00           H
ATOM   2449  CE3 TRP   361      71.757  27.088  44.667  1.00  0.00           C
ATOM   2450  HE3 TRP   361      72.672  26.516  44.611  1.00  0.00           H
ATOM   2451  CD2 TRP   361      71.124  27.310  45.908  1.00  0.00           C
ATOM   2452  C   TRP   361      73.366  23.611  46.801  1.00  0.00           C
ATOM   2453  O   TRP   361      74.283  23.948  46.088  1.00  0.00           O
ATOM   2454  N   PHE   362      73.545  22.628  47.690  1.00  0.00           N
ATOM   2455  H   PHE   362      72.858  22.507  48.421  1.00  0.00           H
ATOM   2456  CA  PHE   362      74.505  21.525  47.664  1.00  0.00           C
ATOM   2457  HA  PHE   362      75.478  21.960  47.436  1.00  0.00           H
ATOM   2458  CB  PHE   362      74.554  20.799  48.986  1.00  0.00           C
ATOM   2459  HB2 PHE   362      74.932  21.469  49.758  1.00  0.00           H
ATOM   2460  HB3 PHE   362      73.569  20.392  49.215  1.00  0.00           H
ATOM   2461  CG  PHE   362      75.498  19.562  48.862  1.00  0.00           C
ATOM   2462  CD1 PHE   362      74.963  18.321  48.474  1.00  0.00           C
ATOM   2463  HD1 PHE   362      73.885  18.270  48.430  1.00  0.00           H
ATOM   2464  CE1 PHE   362      75.888  17.297  48.211  1.00  0.00           C
ATOM   2465  HE1 PHE   362      75.523  16.312  47.958  1.00  0.00           H
ATOM   2466  CZ  PHE   362      77.266  17.460  48.374  1.00  0.00           C
ATOM   2467  HZ  PHE   362      77.956  16.635  48.276  1.00  0.00           H
ATOM   2468  CE2 PHE   362      77.805  18.719  48.655  1.00  0.00           C
ATOM   2469  HE2 PHE   362      78.840  19.001  48.773  1.00  0.00           H
ATOM   2470  CD2 PHE   362      76.885  19.774  48.878  1.00  0.00           C
ATOM   2471  HD2 PHE   362      77.262  20.758  49.115  1.00  0.00           H
ATOM   2472  C   PHE   362      74.268  20.654  46.400  1.00  0.00           C
ATOM   2473  O   PHE   362      75.080  20.487  45.488  1.00  0.00           O
ATOM   2474  N   LEU   363      72.992  20.369  46.105  1.00  0.00           N
ATOM   2475  H   LEU   363      72.266  20.479  46.797  1.00  0.00           H
ATOM   2476  CA  LEU   363      72.651  19.569  44.955  1.00  0.00           C
ATOM   2477  HA  LEU   363      73.372  18.770  44.787  1.00  0.00           H
ATOM   2478  CB  LEU   363      71.254  18.865  45.102  1.00  0.00           C
ATOM   2479  HB2 LEU   363      70.573  19.544  45.617  1.00  0.00           H
ATOM   2480  HB3 LEU   363      70.788  18.523  44.178  1.00  0.00           H
ATOM   2481  CG  LEU   363      71.201  17.699  46.110  1.00  0.00           C
ATOM   2482  HG  LEU   363      71.504  18.078  47.086  1.00  0.00           H
ATOM   2483  CD1 LEU   363      69.833  17.048  46.310  1.00  0.00           C
ATOM   2484 HD11 LEU   363      69.443  16.661  45.368  1.00  0.00           H
ATOM   2485 HD12 LEU   363      69.942  16.344  47.135  1.00  0.00           H
ATOM   2486 HD13 LEU   363      69.101  17.800  46.600  1.00  0.00           H
ATOM   2487  CD2 LEU   363      72.139  16.626  45.768  1.00  0.00           C
ATOM   2488 HD21 LEU   363      71.958  15.816  46.474  1.00  0.00           H
ATOM   2489 HD22 LEU   363      71.958  16.167  44.796  1.00  0.00           H
ATOM   2490 HD23 LEU   363      73.132  17.020  45.982  1.00  0.00           H
ATOM   2491  C   LEU   363      72.833  20.452  43.684  1.00  0.00           C
ATOM   2492  O   LEU   363      73.455  19.957  42.726  1.00  0.00           O
ATOM   2493  N   ALA   364      72.434  21.701  43.551  1.00  0.00           N
ATOM   2494  H   ALA   364      71.766  22.086  44.203  1.00  0.00           H
ATOM   2495  CA  ALA   364      72.465  22.313  42.246  1.00  0.00           C
ATOM   2496  HA  ALA   364      72.122  21.601  41.495  1.00  0.00           H
ATOM   2497  CB  ALA   364      71.417  23.407  42.371  1.00  0.00           C
ATOM   2498  HB1 ALA   364      70.420  22.978  42.472  1.00  0.00           H
ATOM   2499  HB2 ALA   364      71.705  24.089  43.172  1.00  0.00           H
ATOM   2500  HB3 ALA   364      71.500  23.941  41.425  1.00  0.00           H
ATOM   2501  C   ALA   364      73.830  22.828  41.831  1.00  0.00           C
ATOM   2502  O   ALA   364      74.031  23.124  40.643  1.00  0.00           O
ATOM   2503  N   ALA   365      74.746  23.010  42.773  1.00  0.00           N
ATOM   2504  H   ALA   365      74.468  22.782  43.717  1.00  0.00           H
ATOM   2505  CA  ALA   365      76.117  23.430  42.431  1.00  0.00           C
ATOM   2506  HA  ALA   365      76.193  23.522  41.348  1.00  0.00           H
ATOM   2507  CB  ALA   365      76.434  24.820  43.029  1.00  0.00           C
ATOM   2508  HB1 ALA   365      76.189  24.911  44.088  1.00  0.00           H
ATOM   2509  HB2 ALA   365      77.486  25.063  42.881  1.00  0.00           H
ATOM   2510  HB3 ALA   365      75.841  25.600  42.551  1.00  0.00           H
ATOM   2511  C   ALA   365      77.154  22.363  42.793  1.00  0.00           C
ATOM   2512  O   ALA   365      78.023  22.097  41.965  1.00  0.00           O
ATOM   2513  N   GLY   366      77.059  21.739  43.953  1.00  0.00           N
ATOM   2514  H   GLY   366      76.250  21.747  44.558  1.00  0.00           H
ATOM   2515  CA  GLY   366      78.054  20.741  44.415  1.00  0.00           C
ATOM   2516  HA2 GLY   366      79.031  21.187  44.225  1.00  0.00           H
ATOM   2517  HA3 GLY   366      77.930  20.638  45.493  1.00  0.00           H
ATOM   2518  C   GLY   366      77.958  19.305  43.869  1.00  0.00           C
ATOM   2519  O   GLY   366      78.907  18.495  44.028  1.00  0.00           O
ATOM   2520  N   MET   367      76.732  18.983  43.301  1.00  0.00           N
ATOM   2521  H   MET   367      75.927  19.593  43.316  1.00  0.00           H
ATOM   2522  CA  MET   367      76.596  17.768  42.470  1.00  0.00           C
ATOM   2523  HA  MET   367      77.567  17.311  42.277  1.00  0.00           H
ATOM   2524  CB  MET   367      75.820  16.630  43.170  1.00  0.00           C
ATOM   2525  HB2 MET   367      74.917  17.073  43.591  1.00  0.00           H
ATOM   2526  HB3 MET   367      75.568  15.883  42.417  1.00  0.00           H
ATOM   2527  CG  MET   367      76.714  16.102  44.322  1.00  0.00           C
ATOM   2528  HG2 MET   367      77.686  15.722  44.005  1.00  0.00           H
ATOM   2529  HG3 MET   367      76.973  16.983  44.909  1.00  0.00           H
ATOM   2530  SD  MET   367      75.920  14.949  45.437  1.00  0.00           S
ATOM   2531  CE  MET   367      75.424  13.633  44.307  1.00  0.00           C
ATOM   2532  HE1 MET   367      75.440  13.896  43.249  1.00  0.00           H
ATOM   2533  HE2 MET   367      76.061  12.777  44.529  1.00  0.00           H
ATOM   2534  HE3 MET   367      74.395  13.329  44.499  1.00  0.00           H
ATOM   2535  C   MET   367      76.041  18.161  41.100  1.00  0.00           C
ATOM   2536  O   MET   367      75.844  17.253  40.237  1.00  0.00           O
ATOM   2537  N   LYS   368      75.750  19.437  40.812  1.00  0.00           N
ATOM   2538  H   LYS   368      76.152  19.945  41.587  1.00  0.00           H
ATOM   2539  CA  LYS   368      75.529  20.093  39.547  1.00  0.00           C
ATOM   2540  HA  LYS   368      75.878  21.102  39.766  1.00  0.00           H
ATOM   2541  CB  LYS   368      76.614  19.745  38.527  1.00  0.00           C
ATOM   2542  HB2 LYS   368      77.522  19.461  39.059  1.00  0.00           H
ATOM   2543  HB3 LYS   368      76.359  18.816  38.018  1.00  0.00           H
ATOM   2544  CG  LYS   368      76.935  20.784  37.422  1.00  0.00           C
ATOM   2545  HG2 LYS   368      76.040  20.819  36.801  1.00  0.00           H
ATOM   2546  HG3 LYS   368      76.992  21.752  37.920  1.00  0.00           H
ATOM   2547  CD  LYS   368      78.165  20.423  36.590  1.00  0.00           C
ATOM   2548  HD2 LYS   368      78.936  19.996  37.231  1.00  0.00           H
ATOM   2549  HD3 LYS   368      77.906  19.571  35.962  1.00  0.00           H
ATOM   2550  CE  LYS   368      78.700  21.582  35.886  1.00  0.00           C
ATOM   2551  HE2 LYS   368      77.846  21.920  35.299  1.00  0.00           H
ATOM   2552  HE3 LYS   368      78.999  22.272  36.675  1.00  0.00           H
ATOM   2553  NZ  LYS   368      79.805  21.083  35.029  1.00  0.00           N
ATOM   2554  HZ1 LYS   368      79.480  20.396  34.364  1.00  0.00           H
ATOM   2555  HZ2 LYS   368      80.228  21.851  34.527  1.00  0.00           H
ATOM   2556  HZ3 LYS   368      80.635  20.678  35.439  1.00  0.00           H
ATOM   2557  C   LYS   368      74.063  20.146  39.005  1.00  0.00           C
ATOM   2558  O   LYS   368      73.745  20.336  37.836  1.00  0.00           O
ATOM   2559  N   TRP   369      73.145  19.587  39.760  1.00  0.00           N
ATOM   2560  H   TRP   369      73.414  19.279  40.684  1.00  0.00           H
ATOM   2561  CA  TRP   369      71.805  19.157  39.364  1.00  0.00           C
ATOM   2562  HA  TRP   369      71.894  18.556  38.460  1.00  0.00           H
ATOM   2563  CB  TRP   369      70.975  18.399  40.467  1.00  0.00           C
ATOM   2564  HB2 TRP   369      71.023  18.990  41.383  1.00  0.00           H
ATOM   2565  HB3 TRP   369      69.967  18.265  40.075  1.00  0.00           H
ATOM   2566  CG  TRP   369      71.463  17.026  40.820  1.00  0.00           C
ATOM   2567  CD1 TRP   369      72.614  16.474  40.350  1.00  0.00           C
ATOM   2568  HD1 TRP   369      73.437  16.828  39.748  1.00  0.00           H
ATOM   2569  NE1 TRP   369      72.672  15.228  40.967  1.00  0.00           N
ATOM   2570  HE1 TRP   369      73.532  14.740  41.172  1.00  0.00           H
ATOM   2571  CE2 TRP   369      71.573  14.823  41.695  1.00  0.00           C
ATOM   2572  CZ2 TRP   369      71.244  13.619  42.468  1.00  0.00           C
ATOM   2573  HZ2 TRP   369      71.967  12.869  42.755  1.00  0.00           H
ATOM   2574  CH2 TRP   369      69.934  13.579  42.972  1.00  0.00           C
ATOM   2575  HH2 TRP   369      69.546  12.767  43.568  1.00  0.00           H
ATOM   2576  CZ3 TRP   369      69.095  14.697  42.774  1.00  0.00           C
ATOM   2577  HZ3 TRP   369      68.084  14.734  43.151  1.00  0.00           H
ATOM   2578  CE3 TRP   369      69.506  15.893  42.209  1.00  0.00           C
ATOM   2579  HE3 TRP   369      68.844  16.740  42.105  1.00  0.00           H
ATOM   2580  CD2 TRP   369      70.772  15.987  41.643  1.00  0.00           C
ATOM   2581  C   TRP   369      70.903  20.308  38.917  1.00  0.00           C
ATOM   2582  O   TRP   369      70.821  21.337  39.565  1.00  0.00           O
ATOM   2583  N   GLY   370      70.152  20.023  37.793  1.00  0.00           N
ATOM   2584  H   GLY   370      70.291  19.124  37.353  1.00  0.00           H
ATOM   2585  CA  GLY   370      68.967  20.779  37.404  1.00  0.00           C
ATOM   2586  HA2 GLY   370      69.209  21.834  37.277  1.00  0.00           H
ATOM   2587  HA3 GLY   370      68.585  20.356  36.475  1.00  0.00           H
ATOM   2588  C   GLY   370      67.895  20.776  38.455  1.00  0.00           C
ATOM   2589  O   GLY   370      67.878  19.895  39.355  1.00  0.00           O
ATOM   2590  N   HIP   371      66.904  21.641  38.442  1.00  0.00           N
ATOM   2591  H   HIP   371      66.855  22.325  37.701  1.00  0.00           H
ATOM   2592  CA  HIP   371      65.714  21.530  39.351  1.00  0.00           C
ATOM   2593  HA  HIP   371      65.977  21.546  40.408  1.00  0.00           H
ATOM   2594  CB  HIP   371      64.857  22.758  39.202  1.00  0.00           C
ATOM   2595  HB2 HIP   371      64.072  22.735  39.958  1.00  0.00           H
ATOM   2596  HB3 HIP   371      65.461  23.656  39.330  1.00  0.00           H
ATOM   2597  CG  HIP   371      64.105  22.974  37.904  1.00  0.00           C
ATOM   2598  ND1 HIP   371      62.998  22.354  37.466  1.00  0.00           N
ATOM   2599  HD1 HIP   371      62.459  21.684  37.996  1.00  0.00           H
ATOM   2600  CE1 HIP   371      62.575  22.963  36.335  1.00  0.00           C
ATOM   2601  HE1 HIP   371      61.624  22.925  35.824  1.00  0.00           H
ATOM   2602  NE2 HIP   371      63.474  23.867  36.021  1.00  0.00           N
ATOM   2603  HE2 HIP   371      63.436  24.469  35.212  1.00  0.00           H
ATOM   2604  CD2 HIP   371      64.422  23.903  37.012  1.00  0.00           C
ATOM   2605  HD2 HIP   371      65.086  24.747  37.128  1.00  0.00           H
ATOM   2606  C   HIP   371      64.990  20.226  39.229  1.00  0.00           C
ATOM   2607  O   HIP   371      64.570  19.730  40.248  1.00  0.00           O
ATOM   2608  N   GLU   372      64.939  19.664  37.999  1.00  0.00           N
ATOM   2609  H   GLU   372      65.313  20.143  37.192  1.00  0.00           H
ATOM   2610  CA  GLU   372      64.275  18.383  37.577  1.00  0.00           C
ATOM   2611  HA  GLU   372      63.230  18.477  37.875  1.00  0.00           H
ATOM   2612  CB  GLU   372      64.447  18.195  36.046  1.00  0.00           C
ATOM   2613  HB2 GLU   372      65.385  18.592  35.658  1.00  0.00           H
ATOM   2614  HB3 GLU   372      64.378  17.137  35.794  1.00  0.00           H
ATOM   2615  CG  GLU   372      63.288  18.840  35.201  1.00  0.00           C
ATOM   2616  HG2 GLU   372      63.135  19.875  35.506  1.00  0.00           H
ATOM   2617  HG3 GLU   372      63.595  19.029  34.173  1.00  0.00           H
ATOM   2618  CD  GLU   372      61.948  17.992  35.205  1.00  0.00           C
ATOM   2619  OE1 GLU   372      60.845  18.605  35.389  1.00  0.00           O
ATOM   2620  OE2 GLU   372      61.979  16.803  34.904  1.00  0.00           O
ATOM   2621  C   GLU   372      64.693  17.092  38.401  1.00  0.00           C
ATOM   2622  O   GLU   372      63.835  16.189  38.676  1.00  0.00           O
ATOM   2623  N   ALA   373      66.001  16.938  38.750  1.00  0.00           N
ATOM   2624  H   ALA   373      66.656  17.609  38.372  1.00  0.00           H
ATOM   2625  CA  ALA   373      66.471  15.808  39.594  1.00  0.00           C
ATOM   2626  HA  ALA   373      66.129  14.816  39.300  1.00  0.00           H
ATOM   2627  CB  ALA   373      67.971  15.656  39.318  1.00  0.00           C
ATOM   2628  HB1 ALA   373      68.303  14.876  40.004  1.00  0.00           H
ATOM   2629  HB2 ALA   373      68.200  15.383  38.288  1.00  0.00           H
ATOM   2630  HB3 ALA   373      68.455  16.599  39.574  1.00  0.00           H
ATOM   2631  C   ALA   373      66.156  15.986  41.071  1.00  0.00           C
ATOM   2632  O   ALA   373      65.792  15.047  41.721  1.00  0.00           O
ATOM   2633  N   ILE   374      66.221  17.243  41.559  1.00  0.00           N
ATOM   2634  H   ILE   374      66.529  17.976  40.937  1.00  0.00           H
ATOM   2635  CA  ILE   374      65.912  17.540  42.974  1.00  0.00           C
ATOM   2636  HA  ILE   374      66.345  16.830  43.679  1.00  0.00           H
ATOM   2637  CB  ILE   374      66.388  18.958  43.498  1.00  0.00           C
ATOM   2638  HB  ILE   374      65.802  19.734  43.005  1.00  0.00           H
ATOM   2639  CG2 ILE   374      66.360  19.226  45.038  1.00  0.00           C
ATOM   2640 HG21 ILE   374      66.468  20.308  45.106  1.00  0.00           H
ATOM   2641 HG22 ILE   374      65.409  18.938  45.486  1.00  0.00           H
ATOM   2642 HG23 ILE   374      67.111  18.635  45.563  1.00  0.00           H
ATOM   2643  CG1 ILE   374      67.881  19.249  43.080  1.00  0.00           C
ATOM   2644 HG12 ILE   374      68.462  18.425  43.494  1.00  0.00           H
ATOM   2645 HG13 ILE   374      67.909  19.197  41.992  1.00  0.00           H
ATOM   2646  CD1 ILE   374      68.589  20.533  43.536  1.00  0.00           C
ATOM   2647 HD11 ILE   374      68.014  21.435  43.325  1.00  0.00           H
ATOM   2648 HD12 ILE   374      68.791  20.300  44.581  1.00  0.00           H
ATOM   2649 HD13 ILE   374      69.557  20.588  43.038  1.00  0.00           H
ATOM   2650  C   ILE   374      64.429  17.484  43.186  1.00  0.00           C
ATOM   2651  O   ILE   374      63.970  16.858  44.152  1.00  0.00           O
ATOM   2652  N   GLU   375      63.620  18.026  42.255  1.00  0.00           N
ATOM   2653  H   GLU   375      64.098  18.493  41.498  1.00  0.00           H
ATOM   2654  CA  GLU   375      62.133  17.875  42.227  1.00  0.00           C
ATOM   2655  HA  GLU   375      61.721  18.408  43.084  1.00  0.00           H
ATOM   2656  CB  GLU   375      61.695  18.586  40.925  1.00  0.00           C
ATOM   2657  HB2 GLU   375      62.337  18.327  40.083  1.00  0.00           H
ATOM   2658  HB3 GLU   375      60.710  18.194  40.672  1.00  0.00           H
ATOM   2659  CG  GLU   375      61.570  20.077  41.204  1.00  0.00           C
ATOM   2660  HG2 GLU   375      61.009  20.149  42.136  1.00  0.00           H
ATOM   2661  HG3 GLU   375      62.565  20.440  41.462  1.00  0.00           H
ATOM   2662  CD  GLU   375      61.067  20.813  39.976  1.00  0.00           C
ATOM   2663  OE1 GLU   375      60.051  21.561  40.066  1.00  0.00           O
ATOM   2664  OE2 GLU   375      61.565  20.560  38.854  1.00  0.00           O
ATOM   2665  C   GLU   375      61.695  16.343  42.174  1.00  0.00           C
ATOM   2666  O   GLU   375      60.751  16.018  42.897  1.00  0.00           O
ATOM   2667  N   ALA   376      62.284  15.479  41.356  1.00  0.00           N
ATOM   2668  H   ALA   376      62.857  15.800  40.589  1.00  0.00           H
ATOM   2669  CA  ALA   376      61.915  14.171  41.279  1.00  0.00           C
ATOM   2670  HA  ALA   376      60.837  14.115  41.128  1.00  0.00           H
ATOM   2671  CB  ALA   376      62.775  13.495  40.147  1.00  0.00           C
ATOM   2672  HB1 ALA   376      62.613  12.417  40.122  1.00  0.00           H
ATOM   2673  HB2 ALA   376      62.688  13.864  39.126  1.00  0.00           H
ATOM   2674  HB3 ALA   376      63.836  13.662  40.331  1.00  0.00           H
ATOM   2675  C   ALA   376      62.294  13.370  42.528  1.00  0.00           C
ATOM   2676  O   ALA   376      61.694  12.319  42.728  1.00  0.00           O
ATOM   2677  N   ASN   377      63.294  13.813  43.388  1.00  0.00           N
ATOM   2678  H   ASN   377      63.806  14.647  43.136  1.00  0.00           H
ATOM   2679  CA  ASN   377      63.597  13.316  44.718  1.00  0.00           C
ATOM   2680  HA  ASN   377      63.043  12.377  44.712  1.00  0.00           H
ATOM   2681  CB  ASN   377      65.090  13.140  44.825  1.00  0.00           C
ATOM   2682  HB2 ASN   377      65.639  14.018  44.485  1.00  0.00           H
ATOM   2683  HB3 ASN   377      65.456  12.863  45.814  1.00  0.00           H
ATOM   2684  CG  ASN   377      65.534  12.001  43.924  1.00  0.00           C
ATOM   2685  OD1 ASN   377      65.298  10.850  44.206  1.00  0.00           O
ATOM   2686  ND2 ASN   377      66.100  12.354  42.748  1.00  0.00           N
ATOM   2687 HD21 ASN   377      66.311  11.676  42.030  1.00  0.00           H
ATOM   2688 HD22 ASN   377      66.126  13.318  42.448  1.00  0.00           H
ATOM   2689  C   ASN   377      62.968  14.246  45.840  1.00  0.00           C
ATOM   2690  O   ASN   377      63.456  14.200  46.945  1.00  0.00           O
ATOM   2691  N   SER   378      62.028  15.113  45.601  1.00  0.00           N
ATOM   2692  H   SER   378      61.607  15.080  44.684  1.00  0.00           H
ATOM   2693  CA  SER   378      61.659  16.142  46.578  1.00  0.00           C
ATOM   2694  HA  SER   378      62.534  16.528  47.101  1.00  0.00           H
ATOM   2695  CB  SER   378      61.011  17.360  45.916  1.00  0.00           C
ATOM   2696  HB2 SER   378      60.739  18.066  46.701  1.00  0.00           H
ATOM   2697  HB3 SER   378      61.702  17.963  45.327  1.00  0.00           H
ATOM   2698  OG  SER   378      59.908  16.977  45.142  1.00  0.00           O
ATOM   2699  HG  SER   378      60.276  16.608  44.335  1.00  0.00           H
ATOM   2700  C   SER   378      60.630  15.695  47.601  1.00  0.00           C
ATOM   2701  O   SER   378      60.546  16.209  48.746  1.00  0.00           O
ATOM   2702  N   GLN   379      59.925  14.617  47.281  1.00  0.00           N
ATOM   2703  H   GLN   379      59.941  14.329  46.313  1.00  0.00           H
ATOM   2704  CA  GLN   379      58.883  14.056  48.148  1.00  0.00           C
ATOM   2705  HA  GLN   379      58.208  14.847  48.477  1.00  0.00           H
ATOM   2706  CB  GLN   379      58.061  13.074  47.299  1.00  0.00           C
ATOM   2707  HB2 GLN   379      57.255  12.712  47.937  1.00  0.00           H
ATOM   2708  HB3 GLN   379      57.638  13.641  46.470  1.00  0.00           H
ATOM   2709  CG  GLN   379      58.835  11.901  46.774  1.00  0.00           C
ATOM   2710  HG2 GLN   379      59.579  11.516  47.472  1.00  0.00           H
ATOM   2711  HG3 GLN   379      58.141  11.062  46.728  1.00  0.00           H
ATOM   2712  CD  GLN   379      59.418  12.077  45.402  1.00  0.00           C
ATOM   2713  OE1 GLN   379      59.629  13.188  44.910  1.00  0.00           O
ATOM   2714  NE2 GLN   379      59.901  11.079  44.700  1.00  0.00           N
ATOM   2715 HE21 GLN   379      60.455  11.361  43.904  1.00  0.00           H
ATOM   2716 HE22 GLN   379      59.538  10.155  44.890  1.00  0.00           H
ATOM   2717  C   GLN   379      59.415  13.493  49.438  1.00  0.00           C
ATOM   2718  O   GLN   379      58.773  13.565  50.486  1.00  0.00           O
ATOM   2719  N   TYR   380      60.672  13.000  49.395  1.00  0.00           N
ATOM   2720  H   TYR   380      61.096  12.957  48.479  1.00  0.00           H
ATOM   2721  CA  TYR   380      61.425  12.592  50.583  1.00  0.00           C
ATOM   2722  HA  TYR   380      60.798  11.889  51.130  1.00  0.00           H
ATOM   2723  CB  TYR   380      62.801  11.809  50.295  1.00  0.00           C
ATOM   2724  HB2 TYR   380      63.494  12.539  49.875  1.00  0.00           H
ATOM   2725  HB3 TYR   380      63.234  11.300  51.156  1.00  0.00           H
ATOM   2726  CG  TYR   380      62.550  10.810  49.183  1.00  0.00           C
ATOM   2727  CD1 TYR   380      61.582   9.719  49.317  1.00  0.00           C
ATOM   2728  HD1 TYR   380      61.266   9.460  50.317  1.00  0.00           H
ATOM   2729  CE1 TYR   380      61.296   8.880  48.265  1.00  0.00           C
ATOM   2730  HE1 TYR   380      60.584   8.083  48.421  1.00  0.00           H
ATOM   2731  CZ  TYR   380      61.904   9.120  47.044  1.00  0.00           C
ATOM   2732  OH  TYR   380      61.595   8.315  46.014  1.00  0.00           O
ATOM   2733  HH  TYR   380      61.044   7.571  46.265  1.00  0.00           H
ATOM   2734  CE2 TYR   380      62.786  10.188  46.794  1.00  0.00           C
ATOM   2735  HE2 TYR   380      63.191  10.371  45.810  1.00  0.00           H
ATOM   2736  CD2 TYR   380      63.095  11.049  47.911  1.00  0.00           C
ATOM   2737  HD2 TYR   380      63.781  11.874  47.788  1.00  0.00           H
ATOM   2738  C   TYR   380      61.648  13.738  51.557  1.00  0.00           C
ATOM   2739  O   TYR   380      61.208  13.662  52.725  1.00  0.00           O
ATOM   2740  N   PHE   381      62.104  14.813  50.972  1.00  0.00           N
ATOM   2741  H   PHE   381      62.266  14.718  49.980  1.00  0.00           H
ATOM   2742  CA  PHE   381      62.311  16.058  51.667  1.00  0.00           C
ATOM   2743  HA  PHE   381      62.952  15.836  52.520  1.00  0.00           H
ATOM   2744  CB  PHE   381      62.963  17.081  50.687  1.00  0.00           C
ATOM   2745  HB2 PHE   381      62.281  17.397  49.897  1.00  0.00           H
ATOM   2746  HB3 PHE   381      63.281  17.993  51.191  1.00  0.00           H
ATOM   2747  CG  PHE   381      64.329  16.671  50.084  1.00  0.00           C
ATOM   2748  CD1 PHE   381      65.189  15.803  50.750  1.00  0.00           C
ATOM   2749  HD1 PHE   381      65.051  15.500  51.777  1.00  0.00           H
ATOM   2750  CE1 PHE   381      66.326  15.289  50.083  1.00  0.00           C
ATOM   2751  HE1 PHE   381      67.009  14.597  50.553  1.00  0.00           H
ATOM   2752  CZ  PHE   381      66.471  15.584  48.713  1.00  0.00           C
ATOM   2753  HZ  PHE   381      67.226  15.109  48.103  1.00  0.00           H
ATOM   2754  CE2 PHE   381      65.622  16.542  48.121  1.00  0.00           C
ATOM   2755  HE2 PHE   381      65.811  16.746  47.077  1.00  0.00           H
ATOM   2756  CD2 PHE   381      64.605  17.129  48.826  1.00  0.00           C
ATOM   2757  HD2 PHE   381      64.054  17.916  48.332  1.00  0.00           H
ATOM   2758  C   PHE   381      61.002  16.578  52.252  1.00  0.00           C
ATOM   2759  O   PHE   381      60.948  16.889  53.469  1.00  0.00           O
ATOM   2760  N   HID   382      59.927  16.758  51.419  1.00  0.00           N
ATOM   2761  H   HID   382      60.039  16.610  50.426  1.00  0.00           H
ATOM   2762  CA  HID   382      58.707  17.368  51.909  1.00  0.00           C
ATOM   2763  HA  HID   382      58.878  18.320  52.412  1.00  0.00           H
ATOM   2764  CB  HID   382      57.803  17.656  50.674  1.00  0.00           C
ATOM   2765  HB2 HID   382      57.707  16.654  50.257  1.00  0.00           H
ATOM   2766  HB3 HID   382      56.829  18.042  50.977  1.00  0.00           H
ATOM   2767  CG  HID   382      58.439  18.682  49.728  1.00  0.00           C
ATOM   2768  ND1 HID   382      57.739  19.318  48.690  1.00  0.00           N
ATOM   2769  HD1 HID   382      56.819  19.157  48.305  1.00  0.00           H
ATOM   2770  CE1 HID   382      58.580  20.267  48.154  1.00  0.00           C
ATOM   2771  HE1 HID   382      58.321  20.971  47.376  1.00  0.00           H
ATOM   2772  NE2 HID   382      59.773  20.217  48.796  1.00  0.00           N
ATOM   2773  CD2 HID   382      59.715  19.174  49.701  1.00  0.00           C
ATOM   2774  HD2 HID   382      60.514  18.965  50.398  1.00  0.00           H
ATOM   2775  C   HID   382      58.049  16.543  53.041  1.00  0.00           C
ATOM   2776  O   HID   382      57.555  17.159  53.992  1.00  0.00           O
ATOM   2777  N   LEU   383      58.168  15.246  52.984  1.00  0.00           N
ATOM   2778  H   LEU   383      58.546  14.835  52.143  1.00  0.00           H
ATOM   2779  CA  LEU   383      57.812  14.303  54.066  1.00  0.00           C
ATOM   2780  HA  LEU   383      56.818  14.597  54.404  1.00  0.00           H
ATOM   2781  CB  LEU   383      57.790  12.827  53.660  1.00  0.00           C
ATOM   2782  HB2 LEU   383      57.101  12.734  52.821  1.00  0.00           H
ATOM   2783  HB3 LEU   383      58.778  12.492  53.344  1.00  0.00           H
ATOM   2784  CG  LEU   383      57.296  11.879  54.787  1.00  0.00           C
ATOM   2785  HG  LEU   383      57.951  11.961  55.654  1.00  0.00           H
ATOM   2786  CD1 LEU   383      55.896  12.140  55.329  1.00  0.00           C
ATOM   2787 HD11 LEU   383      55.834  11.426  56.150  1.00  0.00           H
ATOM   2788 HD12 LEU   383      55.823  13.134  55.771  1.00  0.00           H
ATOM   2789 HD13 LEU   383      55.109  11.877  54.622  1.00  0.00           H
ATOM   2790  CD2 LEU   383      57.344  10.378  54.348  1.00  0.00           C
ATOM   2791 HD21 LEU   383      56.606  10.301  53.549  1.00  0.00           H
ATOM   2792 HD22 LEU   383      58.308  10.040  53.966  1.00  0.00           H
ATOM   2793 HD23 LEU   383      57.037   9.734  55.172  1.00  0.00           H
ATOM   2794  C   LEU   383      58.594  14.492  55.376  1.00  0.00           C
ATOM   2795  O   LEU   383      57.965  14.658  56.420  1.00  0.00           O
ATOM   2796  N   ALA   384      59.886  14.649  55.360  1.00  0.00           N
ATOM   2797  H   ALA   384      60.343  14.779  54.469  1.00  0.00           H
ATOM   2798  CA  ALA   384      60.639  15.040  56.614  1.00  0.00           C
ATOM   2799  HA  ALA   384      60.373  14.427  57.475  1.00  0.00           H
ATOM   2800  CB  ALA   384      62.077  14.842  56.323  1.00  0.00           C
ATOM   2801  HB1 ALA   384      62.442  15.286  55.397  1.00  0.00           H
ATOM   2802  HB2 ALA   384      62.569  15.293  57.185  1.00  0.00           H
ATOM   2803  HB3 ALA   384      62.177  13.760  56.238  1.00  0.00           H
ATOM   2804  C   ALA   384      60.268  16.475  57.063  1.00  0.00           C
ATOM   2805  O   ALA   384      60.299  16.658  58.306  1.00  0.00           O
ATOM   2806  N   ALA   385      59.973  17.465  56.181  1.00  0.00           N
ATOM   2807  H   ALA   385      60.088  17.264  55.198  1.00  0.00           H
ATOM   2808  CA  ALA   385      59.507  18.746  56.692  1.00  0.00           C
ATOM   2809  HA  ALA   385      60.301  19.161  57.313  1.00  0.00           H
ATOM   2810  CB  ALA   385      59.249  19.622  55.473  1.00  0.00           C
ATOM   2811  HB1 ALA   385      58.801  20.569  55.772  1.00  0.00           H
ATOM   2812  HB2 ALA   385      60.151  19.903  54.929  1.00  0.00           H
ATOM   2813  HB3 ALA   385      58.560  19.257  54.711  1.00  0.00           H
ATOM   2814  C   ALA   385      58.190  18.668  57.524  1.00  0.00           C
ATOM   2815  O   ALA   385      57.937  19.625  58.343  1.00  0.00           O
ATOM   2816  N   TRP   386      57.405  17.627  57.429  1.00  0.00           N
ATOM   2817  H   TRP   386      57.707  16.930  56.763  1.00  0.00           H
ATOM   2818  CA  TRP   386      56.312  17.384  58.376  1.00  0.00           C
ATOM   2819  HA  TRP   386      56.020  18.283  58.920  1.00  0.00           H
ATOM   2820  CB  TRP   386      55.021  17.007  57.487  1.00  0.00           C
ATOM   2821  HB2 TRP   386      55.178  16.320  56.656  1.00  0.00           H
ATOM   2822  HB3 TRP   386      54.276  16.525  58.120  1.00  0.00           H
ATOM   2823  CG  TRP   386      54.377  18.203  56.864  1.00  0.00           C
ATOM   2824  CD1 TRP   386      54.760  18.670  55.632  1.00  0.00           C
ATOM   2825  HD1 TRP   386      55.505  18.288  54.950  1.00  0.00           H
ATOM   2826  NE1 TRP   386      54.007  19.782  55.417  1.00  0.00           N
ATOM   2827  HE1 TRP   386      54.171  20.384  54.624  1.00  0.00           H
ATOM   2828  CE2 TRP   386      53.167  20.086  56.436  1.00  0.00           C
ATOM   2829  CZ2 TRP   386      52.427  21.237  56.715  1.00  0.00           C
ATOM   2830  HZ2 TRP   386      52.326  22.066  56.030  1.00  0.00           H
ATOM   2831  CH2 TRP   386      51.727  21.280  57.894  1.00  0.00           C
ATOM   2832  HH2 TRP   386      51.116  22.145  58.108  1.00  0.00           H
ATOM   2833  CZ3 TRP   386      51.802  20.253  58.819  1.00  0.00           C
ATOM   2834  HZ3 TRP   386      51.189  20.381  59.699  1.00  0.00           H
ATOM   2835  CE3 TRP   386      52.708  19.183  58.647  1.00  0.00           C
ATOM   2836  HE3 TRP   386      52.862  18.443  59.418  1.00  0.00           H
ATOM   2837  CD2 TRP   386      53.333  19.053  57.389  1.00  0.00           C
ATOM   2838  C   TRP   386      56.511  16.300  59.430  1.00  0.00           C
ATOM   2839  O   TRP   386      56.206  16.565  60.610  1.00  0.00           O
ATOM   2840  N   ALA   387      57.061  15.134  59.092  1.00  0.00           N
ATOM   2841  H   ALA   387      57.289  14.922  58.131  1.00  0.00           H
ATOM   2842  CA  ALA   387      57.453  14.076  60.002  1.00  0.00           C
ATOM   2843  HA  ALA   387      56.604  13.804  60.629  1.00  0.00           H
ATOM   2844  CB  ALA   387      57.826  12.839  59.155  1.00  0.00           C
ATOM   2845  HB1 ALA   387      57.808  11.912  59.728  1.00  0.00           H
ATOM   2846  HB2 ALA   387      57.073  12.785  58.369  1.00  0.00           H
ATOM   2847  HB3 ALA   387      58.817  13.048  58.750  1.00  0.00           H
ATOM   2848  C   ALA   387      58.460  14.401  61.089  1.00  0.00           C
ATOM   2849  O   ALA   387      58.197  14.032  62.197  1.00  0.00           O
ATOM   2850  N   VAL   388      59.394  15.237  60.817  1.00  0.00           N
ATOM   2851  H   VAL   388      59.317  15.692  59.918  1.00  0.00           H
ATOM   2852  CA  VAL   388      60.503  15.415  61.807  1.00  0.00           C
ATOM   2853  HA  VAL   388      60.805  14.464  62.245  1.00  0.00           H
ATOM   2854  CB  VAL   388      61.842  15.857  61.246  1.00  0.00           C
ATOM   2855  HB  VAL   388      61.595  16.751  60.674  1.00  0.00           H
ATOM   2856  CG1 VAL   388      62.878  16.247  62.271  1.00  0.00           C
ATOM   2857 HG11 VAL   388      62.523  17.114  62.829  1.00  0.00           H
ATOM   2858 HG12 VAL   388      63.031  15.459  63.008  1.00  0.00           H
ATOM   2859 HG13 VAL   388      63.829  16.483  61.794  1.00  0.00           H
ATOM   2860  CG2 VAL   388      62.409  14.744  60.310  1.00  0.00           C
ATOM   2861 HG21 VAL   388      63.360  15.022  59.855  1.00  0.00           H
ATOM   2862 HG22 VAL   388      62.677  13.832  60.843  1.00  0.00           H
ATOM   2863 HG23 VAL   388      61.751  14.452  59.491  1.00  0.00           H
ATOM   2864  C   VAL   388      59.934  16.289  62.973  1.00  0.00           C
ATOM   2865  O   VAL   388      60.059  15.806  64.113  1.00  0.00           O
ATOM   2866  N   PRO   389      59.359  17.471  62.706  1.00  0.00           N
ATOM   2867  CD  PRO   389      59.051  18.214  61.429  1.00  0.00           C
ATOM   2868  HD2 PRO   389      58.229  17.701  60.928  1.00  0.00           H
ATOM   2869  HD3 PRO   389      59.784  18.392  60.642  1.00  0.00           H
ATOM   2870  CG  PRO   389      58.360  19.463  61.869  1.00  0.00           C
ATOM   2871  HG2 PRO   389      57.306  19.342  61.618  1.00  0.00           H
ATOM   2872  HG3 PRO   389      58.645  20.362  61.321  1.00  0.00           H
ATOM   2873  CB  PRO   389      58.389  19.625  63.414  1.00  0.00           C
ATOM   2874  HB2 PRO   389      57.420  19.941  63.801  1.00  0.00           H
ATOM   2875  HB3 PRO   389      59.197  20.335  63.591  1.00  0.00           H
ATOM   2876  CA  PRO   389      58.799  18.201  63.885  1.00  0.00           C
ATOM   2877  HA  PRO   389      59.587  18.398  64.612  1.00  0.00           H
ATOM   2878  C   PRO   389      57.516  17.511  64.476  1.00  0.00           C
ATOM   2879  O   PRO   389      57.272  17.687  65.687  1.00  0.00           O
ATOM   2880  N   ALA   390      56.796  16.652  63.721  1.00  0.00           N
ATOM   2881  H   ALA   390      56.983  16.516  62.738  1.00  0.00           H
ATOM   2882  CA  ALA   390      55.703  15.873  64.322  1.00  0.00           C
ATOM   2883  HA  ALA   390      55.040  16.524  64.893  1.00  0.00           H
ATOM   2884  CB  ALA   390      54.930  15.250  63.151  1.00  0.00           C
ATOM   2885  HB1 ALA   390      54.008  14.774  63.488  1.00  0.00           H
ATOM   2886  HB2 ALA   390      54.764  16.068  62.451  1.00  0.00           H
ATOM   2887  HB3 ALA   390      55.568  14.554  62.607  1.00  0.00           H
ATOM   2888  C   ALA   390      56.209  14.867  65.333  1.00  0.00           C
ATOM   2889  O   ALA   390      55.578  14.759  66.431  1.00  0.00           O
ATOM   2890  N   VAL   391      57.260  13.974  65.014  1.00  0.00           N
ATOM   2891  H   VAL   391      57.749  14.054  64.134  1.00  0.00           H
ATOM   2892  CA  VAL   391      57.659  12.971  65.976  1.00  0.00           C
ATOM   2893  HA  VAL   391      56.745  12.436  66.231  1.00  0.00           H
ATOM   2894  CB  VAL   391      58.732  12.016  65.405  1.00  0.00           C
ATOM   2895  HB  VAL   391      59.538  12.619  64.986  1.00  0.00           H
ATOM   2896  CG1 VAL   391      59.267  10.977  66.365  1.00  0.00           C
ATOM   2897 HG11 VAL   391      59.722  11.492  67.211  1.00  0.00           H
ATOM   2898 HG12 VAL   391      58.506  10.304  66.762  1.00  0.00           H
ATOM   2899 HG13 VAL   391      60.073  10.378  65.940  1.00  0.00           H
ATOM   2900  CG2 VAL   391      58.263  11.299  64.140  1.00  0.00           C
ATOM   2901 HG21 VAL   391      59.190  10.971  63.670  1.00  0.00           H
ATOM   2902 HG22 VAL   391      57.599  10.470  64.383  1.00  0.00           H
ATOM   2903 HG23 VAL   391      57.765  11.978  63.447  1.00  0.00           H
ATOM   2904  C   VAL   391      58.135  13.570  67.302  1.00  0.00           C
ATOM   2905  O   VAL   391      57.610  13.133  68.400  1.00  0.00           O
ATOM   2906  N   LYS   392      58.866  14.677  67.196  1.00  0.00           N
ATOM   2907  H   LYS   392      58.977  15.099  66.285  1.00  0.00           H
ATOM   2908  CA  LYS   392      59.355  15.483  68.337  1.00  0.00           C
ATOM   2909  HA  LYS   392      59.806  14.734  68.988  1.00  0.00           H
ATOM   2910  CB  LYS   392      60.388  16.345  67.701  1.00  0.00           C
ATOM   2911  HB2 LYS   392      60.914  15.839  66.891  1.00  0.00           H
ATOM   2912  HB3 LYS   392      59.883  17.179  67.215  1.00  0.00           H
ATOM   2913  CG  LYS   392      61.350  16.854  68.828  1.00  0.00           C
ATOM   2914  HG2 LYS   392      61.968  17.665  68.443  1.00  0.00           H
ATOM   2915  HG3 LYS   392      60.665  17.258  69.574  1.00  0.00           H
ATOM   2916  CD  LYS   392      62.346  15.786  69.414  1.00  0.00           C
ATOM   2917  HD2 LYS   392      62.791  16.232  70.304  1.00  0.00           H
ATOM   2918  HD3 LYS   392      61.903  14.898  69.865  1.00  0.00           H
ATOM   2919  CE  LYS   392      63.475  15.267  68.447  1.00  0.00           C
ATOM   2920  HE2 LYS   392      62.906  14.662  67.741  1.00  0.00           H
ATOM   2921  HE3 LYS   392      63.895  16.039  67.802  1.00  0.00           H
ATOM   2922  NZ  LYS   392      64.422  14.466  69.233  1.00  0.00           N
ATOM   2923  HZ1 LYS   392      65.090  13.958  68.672  1.00  0.00           H
ATOM   2924  HZ2 LYS   392      64.862  15.013  69.960  1.00  0.00           H
ATOM   2925  HZ3 LYS   392      63.947  13.804  69.830  1.00  0.00           H
ATOM   2926  C   LYS   392      58.296  16.180  69.199  1.00  0.00           C
ATOM   2927  O   LYS   392      58.234  15.935  70.408  1.00  0.00           O
ATOM   2928  N   THR   393      57.326  16.817  68.532  1.00  0.00           N
ATOM   2929  H   THR   393      57.370  16.851  67.523  1.00  0.00           H
ATOM   2930  CA  THR   393      56.113  17.339  69.210  1.00  0.00           C
ATOM   2931  HA  THR   393      56.453  18.108  69.903  1.00  0.00           H
ATOM   2932  CB  THR   393      55.218  18.174  68.258  1.00  0.00           C
ATOM   2933  HB  THR   393      54.935  17.518  67.434  1.00  0.00           H
ATOM   2934  CG2 THR   393      54.046  18.922  68.886  1.00  0.00           C
ATOM   2935 HG21 THR   393      53.251  18.182  68.975  1.00  0.00           H
ATOM   2936 HG22 THR   393      54.376  19.360  69.827  1.00  0.00           H
ATOM   2937 HG23 THR   393      53.797  19.692  68.156  1.00  0.00           H
ATOM   2938  OG1 THR   393      56.024  19.105  67.589  1.00  0.00           O
ATOM   2939  HG1 THR   393      56.570  18.646  66.947  1.00  0.00           H
ATOM   2940  C   THR   393      55.344  16.266  69.907  1.00  0.00           C
ATOM   2941  O   THR   393      54.993  16.484  71.048  1.00  0.00           O
ATOM   2942  N   ILE   394      55.197  15.068  69.278  1.00  0.00           N
ATOM   2943  H   ILE   394      55.538  14.934  68.337  1.00  0.00           H
ATOM   2944  CA  ILE   394      54.415  13.973  69.967  1.00  0.00           C
ATOM   2945  HA  ILE   394      53.462  14.394  70.288  1.00  0.00           H
ATOM   2946  CB  ILE   394      54.242  12.844  68.959  1.00  0.00           C
ATOM   2947  HB  ILE   394      55.220  12.567  68.565  1.00  0.00           H
ATOM   2948  CG2 ILE   394      53.682  11.539  69.508  1.00  0.00           C
ATOM   2949 HG21 ILE   394      52.656  11.688  69.846  1.00  0.00           H
ATOM   2950 HG22 ILE   394      53.755  10.747  68.763  1.00  0.00           H
ATOM   2951 HG23 ILE   394      54.244  11.177  70.369  1.00  0.00           H
ATOM   2952  CG1 ILE   394      53.295  13.257  67.773  1.00  0.00           C
ATOM   2953 HG12 ILE   394      52.273  13.306  68.148  1.00  0.00           H
ATOM   2954 HG13 ILE   394      53.437  14.317  67.561  1.00  0.00           H
ATOM   2955  CD1 ILE   394      53.288  12.449  66.429  1.00  0.00           C
ATOM   2956 HD11 ILE   394      52.743  12.960  65.636  1.00  0.00           H
ATOM   2957 HD12 ILE   394      54.324  12.293  66.128  1.00  0.00           H
ATOM   2958 HD13 ILE   394      52.848  11.459  66.549  1.00  0.00           H
ATOM   2959  C   ILE   394      55.097  13.372  71.182  1.00  0.00           C
ATOM   2960  O   ILE   394      54.478  12.898  72.130  1.00  0.00           O
ATOM   2961  N   THR   395      56.455  13.347  71.069  1.00  0.00           N
ATOM   2962  H   THR   395      56.936  13.730  70.267  1.00  0.00           H
ATOM   2963  CA  THR   395      57.309  12.985  72.269  1.00  0.00           C
ATOM   2964  HA  THR   395      57.215  11.932  72.534  1.00  0.00           H
ATOM   2965  CB  THR   395      58.783  13.216  71.834  1.00  0.00           C
ATOM   2966  HB  THR   395      59.180  14.229  71.774  1.00  0.00           H
ATOM   2967  CG2 THR   395      59.566  12.552  72.954  1.00  0.00           C
ATOM   2968 HG21 THR   395      59.175  12.915  73.905  1.00  0.00           H
ATOM   2969 HG22 THR   395      59.525  11.474  72.803  1.00  0.00           H
ATOM   2970 HG23 THR   395      60.612  12.860  72.926  1.00  0.00           H
ATOM   2971  OG1 THR   395      59.073  12.512  70.666  1.00  0.00           O
ATOM   2972  HG1 THR   395      58.601  12.866  69.909  1.00  0.00           H
ATOM   2973  C   THR   395      57.050  13.890  73.446  1.00  0.00           C
ATOM   2974  O   THR   395      56.757  13.446  74.605  1.00  0.00           O
ATOM   2975  N   ILE   396      57.117  15.204  73.168  1.00  0.00           N
ATOM   2976  H   ILE   396      57.315  15.531  72.233  1.00  0.00           H
ATOM   2977  CA  ILE   396      56.935  16.238  74.170  1.00  0.00           C
ATOM   2978  HA  ILE   396      57.565  15.901  74.992  1.00  0.00           H
ATOM   2979  CB  ILE   396      57.470  17.581  73.573  1.00  0.00           C
ATOM   2980  HB  ILE   396      56.904  17.893  72.696  1.00  0.00           H
ATOM   2981  CG2 ILE   396      57.333  18.657  74.656  1.00  0.00           C
ATOM   2982 HG21 ILE   396      57.787  18.264  75.566  1.00  0.00           H
ATOM   2983 HG22 ILE   396      57.884  19.565  74.410  1.00  0.00           H
ATOM   2984 HG23 ILE   396      56.283  18.838  74.887  1.00  0.00           H
ATOM   2985  CG1 ILE   396      59.000  17.554  73.219  1.00  0.00           C
ATOM   2986 HG12 ILE   396      59.710  17.480  74.043  1.00  0.00           H
ATOM   2987 HG13 ILE   396      59.193  16.590  72.749  1.00  0.00           H
ATOM   2988  CD1 ILE   396      59.366  18.626  72.168  1.00  0.00           C
ATOM   2989 HD11 ILE   396      58.874  18.475  71.207  1.00  0.00           H
ATOM   2990 HD12 ILE   396      59.150  19.656  72.452  1.00  0.00           H
ATOM   2991 HD13 ILE   396      60.421  18.698  71.900  1.00  0.00           H
ATOM   2992  C   ILE   396      55.499  16.309  74.767  1.00  0.00           C
ATOM   2993  O   ILE   396      55.364  16.392  75.994  1.00  0.00           O
ATOM   2994  N   LEU   397      54.415  16.144  73.931  1.00  0.00           N
ATOM   2995  H   LEU   397      54.536  16.173  72.929  1.00  0.00           H
ATOM   2996  CA  LEU   397      53.044  15.952  74.489  1.00  0.00           C
ATOM   2997  HA  LEU   397      52.817  16.850  75.064  1.00  0.00           H
ATOM   2998  CB  LEU   397      51.964  15.828  73.383  1.00  0.00           C
ATOM   2999  HB2 LEU   397      52.133  14.902  72.835  1.00  0.00           H
ATOM   3000  HB3 LEU   397      50.969  15.622  73.778  1.00  0.00           H
ATOM   3001  CG  LEU   397      51.702  16.969  72.373  1.00  0.00           C
ATOM   3002  HG  LEU   397      52.668  17.225  71.938  1.00  0.00           H
ATOM   3003  CD1 LEU   397      50.948  16.320  71.215  1.00  0.00           C
ATOM   3004 HD11 LEU   397      51.419  15.386  70.911  1.00  0.00           H
ATOM   3005 HD12 LEU   397      49.933  16.060  71.515  1.00  0.00           H
ATOM   3006 HD13 LEU   397      50.921  17.029  70.388  1.00  0.00           H
ATOM   3007  CD2 LEU   397      51.083  18.167  73.038  1.00  0.00           C
ATOM   3008 HD21 LEU   397      50.706  18.943  72.373  1.00  0.00           H
ATOM   3009 HD22 LEU   397      50.231  17.858  73.645  1.00  0.00           H
ATOM   3010 HD23 LEU   397      51.916  18.566  73.617  1.00  0.00           H
ATOM   3011  C   LEU   397      52.959  14.760  75.432  1.00  0.00           C
ATOM   3012  O   LEU   397      52.545  14.992  76.587  1.00  0.00           O
ATOM   3013  N   ALA   398      53.457  13.528  75.163  1.00  0.00           N
ATOM   3014  H   ALA   398      53.925  13.409  74.276  1.00  0.00           H
ATOM   3015  CA  ALA   398      53.480  12.392  76.066  1.00  0.00           C
ATOM   3016  HA  ALA   398      52.466  12.154  76.389  1.00  0.00           H
ATOM   3017  CB  ALA   398      53.922  11.245  75.198  1.00  0.00           C
ATOM   3018  HB1 ALA   398      54.909  11.419  74.770  1.00  0.00           H
ATOM   3019  HB2 ALA   398      54.055  10.417  75.895  1.00  0.00           H
ATOM   3020  HB3 ALA   398      53.180  11.062  74.421  1.00  0.00           H
ATOM   3021  C   ALA   398      54.356  12.599  77.294  1.00  0.00           C
ATOM   3022  O   ALA   398      54.019  12.203  78.408  1.00  0.00           O
ATOM   3023  N   MET   399      55.554  13.138  77.202  1.00  0.00           N
ATOM   3024  H   MET   399      55.791  13.425  76.263  1.00  0.00           H
ATOM   3025  CA  MET   399      56.418  13.460  78.350  1.00  0.00           C
ATOM   3026  HA  MET   399      56.521  12.578  78.982  1.00  0.00           H
ATOM   3027  CB  MET   399      57.817  13.832  77.884  1.00  0.00           C
ATOM   3028  HB2 MET   399      57.821  14.555  77.068  1.00  0.00           H
ATOM   3029  HB3 MET   399      58.353  14.158  78.774  1.00  0.00           H
ATOM   3030  CG  MET   399      58.355  12.455  77.328  1.00  0.00           C
ATOM   3031  HG2 MET   399      58.246  11.852  78.229  1.00  0.00           H
ATOM   3032  HG3 MET   399      57.689  12.117  76.534  1.00  0.00           H
ATOM   3033  SD  MET   399      60.105  12.463  76.959  1.00  0.00           S
ATOM   3034  CE  MET   399      60.257  10.813  76.368  1.00  0.00           C
ATOM   3035  HE1 MET   399      61.252  10.511  76.694  1.00  0.00           H
ATOM   3036  HE2 MET   399      59.473  10.233  76.857  1.00  0.00           H
ATOM   3037  HE3 MET   399      60.124  10.863  75.287  1.00  0.00           H
ATOM   3038  C   MET   399      55.695  14.509  79.253  1.00  0.00           C
ATOM   3039  O   MET   399      55.945  14.491  80.489  1.00  0.00           O
ATOM   3040  N   GLY   400      54.842  15.311  78.672  1.00  0.00           N
ATOM   3041  H   GLY   400      54.620  15.116  77.707  1.00  0.00           H
ATOM   3042  CA  GLY   400      54.121  16.505  79.222  1.00  0.00           C
ATOM   3043  HA2 GLY   400      53.259  16.932  78.710  1.00  0.00           H
ATOM   3044  HA3 GLY   400      53.714  16.140  80.164  1.00  0.00           H
ATOM   3045  C   GLY   400      55.044  17.609  79.569  1.00  0.00           C
ATOM   3046  O   GLY   400      54.750  18.392  80.495  1.00  0.00           O
ATOM   3047  N   GLN   401      56.144  17.820  78.893  1.00  0.00           N
ATOM   3048  H   GLN   401      56.275  17.312  78.030  1.00  0.00           H
ATOM   3049  CA  GLN   401      57.151  18.818  79.240  1.00  0.00           C
ATOM   3050  HA  GLN   401      57.082  19.081  80.296  1.00  0.00           H
ATOM   3051  CB  GLN   401      58.543  18.220  78.790  1.00  0.00           C
ATOM   3052  HB2 GLN   401      58.497  17.796  77.788  1.00  0.00           H
ATOM   3053  HB3 GLN   401      59.250  19.050  78.781  1.00  0.00           H
ATOM   3054  CG  GLN   401      59.009  17.104  79.765  1.00  0.00           C
ATOM   3055  HG2 GLN   401      59.002  17.494  80.782  1.00  0.00           H
ATOM   3056  HG3 GLN   401      58.297  16.283  79.672  1.00  0.00           H
ATOM   3057  CD  GLN   401      60.448  16.612  79.560  1.00  0.00           C
ATOM   3058  OE1 GLN   401      60.701  15.415  79.294  1.00  0.00           O
ATOM   3059  NE2 GLN   401      61.459  17.386  79.769  1.00  0.00           N
ATOM   3060 HE21 GLN   401      62.383  17.087  79.492  1.00  0.00           H
ATOM   3061 HE22 GLN   401      61.318  18.320  80.126  1.00  0.00           H
ATOM   3062  C   GLN   401      56.827  20.129  78.545  1.00  0.00           C
ATOM   3063  O   GLN   401      57.373  20.400  77.486  1.00  0.00           O
ATOM   3064  N   VAL   402      55.874  20.835  79.099  1.00  0.00           N
ATOM   3065  H   VAL   402      55.444  20.381  79.893  1.00  0.00           H
ATOM   3066  CA  VAL   402      55.249  22.085  78.584  1.00  0.00           C
ATOM   3067  HA  VAL   402      55.887  22.669  77.919  1.00  0.00           H
ATOM   3068  CB  VAL   402      53.985  21.620  77.796  1.00  0.00           C
ATOM   3069  HB  VAL   402      53.450  20.983  78.501  1.00  0.00           H
ATOM   3070  CG1 VAL   402      52.955  22.753  77.548  1.00  0.00           C
ATOM   3071 HG11 VAL   402      53.358  23.329  76.715  1.00  0.00           H
ATOM   3072 HG12 VAL   402      52.067  22.201  77.241  1.00  0.00           H
ATOM   3073 HG13 VAL   402      52.707  23.343  78.431  1.00  0.00           H
ATOM   3074  CG2 VAL   402      54.254  20.908  76.484  1.00  0.00           C
ATOM   3075 HG21 VAL   402      53.310  20.569  76.059  1.00  0.00           H
ATOM   3076 HG22 VAL   402      54.704  21.687  75.869  1.00  0.00           H
ATOM   3077 HG23 VAL   402      54.981  20.096  76.480  1.00  0.00           H
ATOM   3078  C   VAL   402      54.875  23.062  79.734  1.00  0.00           C
ATOM   3079  O   VAL   402      54.397  22.580  80.798  1.00  0.00           O
ATOM   3080  N   ASP   403      55.166  24.308  79.623  1.00  0.00           N
ATOM   3081  H   ASP   403      55.308  24.602  78.668  1.00  0.00           H
ATOM   3082  CA  ASP   403      55.112  25.319  80.674  1.00  0.00           C
ATOM   3083  HA  ASP   403      54.431  25.028  81.473  1.00  0.00           H
ATOM   3084  CB  ASP   403      56.441  25.536  81.287  1.00  0.00           C
ATOM   3085  HB2 ASP   403      57.144  25.684  80.468  1.00  0.00           H
ATOM   3086  HB3 ASP   403      56.314  26.477  81.822  1.00  0.00           H
ATOM   3087  CG  ASP   403      56.821  24.403  82.200  1.00  0.00           C
ATOM   3088  OD1 ASP   403      56.190  24.273  83.275  1.00  0.00           O
ATOM   3089  OD2 ASP   403      57.823  23.698  81.931  1.00  0.00           O
ATOM   3090  C   ASP   403      54.417  26.584  80.173  1.00  0.00           C
ATOM   3091  O   ASP   403      54.669  26.945  78.968  1.00  0.00           O
ATOM   3092  N   GLY   404      53.664  27.355  80.997  1.00  0.00           N
ATOM   3093  H   GLY   404      53.335  26.982  81.876  1.00  0.00           H
ATOM   3094  CA  GLY   404      53.236  28.688  80.584  1.00  0.00           C
ATOM   3095  HA2 GLY   404      53.290  28.742  79.497  1.00  0.00           H
ATOM   3096  HA3 GLY   404      52.314  28.911  81.122  1.00  0.00           H
ATOM   3097  C   GLY   404      54.157  29.844  80.975  1.00  0.00           C
ATOM   3098  O   GLY   404      54.898  29.724  81.980  1.00  0.00           O
ATOM   3099  N   ASP   405      54.182  30.929  80.280  1.00  0.00           N
ATOM   3100  H   ASP   405      53.718  31.024  79.388  1.00  0.00           H
ATOM   3101  CA  ASP   405      54.871  32.117  80.804  1.00  0.00           C
ATOM   3102  HA  ASP   405      55.026  32.051  81.881  1.00  0.00           H
ATOM   3103  CB  ASP   405      56.264  32.268  80.242  1.00  0.00           C
ATOM   3104  HB2 ASP   405      56.912  31.576  80.781  1.00  0.00           H
ATOM   3105  HB3 ASP   405      56.269  31.963  79.196  1.00  0.00           H
ATOM   3106  CG  ASP   405      56.904  33.682  80.274  1.00  0.00           C
ATOM   3107  OD1 ASP   405      56.951  34.306  81.389  1.00  0.00           O
ATOM   3108  OD2 ASP   405      57.150  34.315  79.238  1.00  0.00           O
ATOM   3109  C   ASP   405      54.088  33.366  80.539  1.00  0.00           C
ATOM   3110  O   ASP   405      53.966  33.793  79.421  1.00  0.00           O
ATOM   3111  N   LEU   406      53.573  33.998  81.598  1.00  0.00           N
ATOM   3112  H   LEU   406      53.834  33.670  82.517  1.00  0.00           H
ATOM   3113  CA  LEU   406      52.778  35.210  81.464  1.00  0.00           C
ATOM   3114  HA  LEU   406      52.002  34.961  80.740  1.00  0.00           H
ATOM   3115  CB  LEU   406      52.182  35.580  82.816  1.00  0.00           C
ATOM   3116  HB2 LEU   406      51.965  34.654  83.349  1.00  0.00           H
ATOM   3117  HB3 LEU   406      52.983  36.047  83.389  1.00  0.00           H
ATOM   3118  CG  LEU   406      50.914  36.416  82.873  1.00  0.00           C
ATOM   3119  HG  LEU   406      50.242  36.048  82.098  1.00  0.00           H
ATOM   3120  CD1 LEU   406      50.182  36.210  84.256  1.00  0.00           C
ATOM   3121 HD11 LEU   406      50.105  35.127  84.356  1.00  0.00           H
ATOM   3122 HD12 LEU   406      50.709  36.740  85.050  1.00  0.00           H
ATOM   3123 HD13 LEU   406      49.255  36.715  83.984  1.00  0.00           H
ATOM   3124  CD2 LEU   406      51.142  37.913  82.721  1.00  0.00           C
ATOM   3125 HD21 LEU   406      51.928  38.227  83.408  1.00  0.00           H
ATOM   3126 HD22 LEU   406      51.427  38.141  81.694  1.00  0.00           H
ATOM   3127 HD23 LEU   406      50.220  38.472  82.880  1.00  0.00           H
ATOM   3128  C   LEU   406      53.536  36.396  80.829  1.00  0.00           C
ATOM   3129  O   LEU   406      52.902  37.258  80.161  1.00  0.00           O
ATOM   3130  N   LEU   407      54.902  36.544  80.875  1.00  0.00           N
ATOM   3131  H   LEU   407      55.411  35.783  81.302  1.00  0.00           H
ATOM   3132  CA  LEU   407      55.593  37.661  80.219  1.00  0.00           C
ATOM   3133  HA  LEU   407      55.071  38.590  80.445  1.00  0.00           H
ATOM   3134  CB  LEU   407      56.929  37.648  80.864  1.00  0.00           C
ATOM   3135  HB2 LEU   407      56.854  37.728  81.948  1.00  0.00           H
ATOM   3136  HB3 LEU   407      57.383  36.694  80.596  1.00  0.00           H
ATOM   3137  CG  LEU   407      58.007  38.606  80.305  1.00  0.00           C
ATOM   3138  HG  LEU   407      57.956  38.841  79.242  1.00  0.00           H
ATOM   3139  CD1 LEU   407      57.852  39.910  81.106  1.00  0.00           C
ATOM   3140 HD11 LEU   407      57.863  39.737  82.182  1.00  0.00           H
ATOM   3141 HD12 LEU   407      58.697  40.533  80.812  1.00  0.00           H
ATOM   3142 HD13 LEU   407      56.916  40.443  80.936  1.00  0.00           H
ATOM   3143  CD2 LEU   407      59.388  38.010  80.527  1.00  0.00           C
ATOM   3144 HD21 LEU   407      59.522  37.599  81.528  1.00  0.00           H
ATOM   3145 HD22 LEU   407      59.543  37.214  79.798  1.00  0.00           H
ATOM   3146 HD23 LEU   407      60.184  38.744  80.400  1.00  0.00           H
ATOM   3147  C   LEU   407      55.745  37.701  78.741  1.00  0.00           C
ATOM   3148  O   LEU   407      55.355  38.727  78.240  1.00  0.00           O
ATOM   3149  N   SER   408      55.909  36.563  78.079  1.00  0.00           N
ATOM   3150  H   SER   408      56.057  35.741  78.647  1.00  0.00           H
ATOM   3151  CA  SER   408      55.632  36.411  76.627  1.00  0.00           C
ATOM   3152  HA  SER   408      55.928  37.292  76.059  1.00  0.00           H
ATOM   3153  CB  SER   408      56.513  35.229  76.075  1.00  0.00           C
ATOM   3154  HB2 SER   408      56.410  35.117  74.995  1.00  0.00           H
ATOM   3155  HB3 SER   408      57.563  35.449  76.269  1.00  0.00           H
ATOM   3156  OG  SER   408      56.153  34.121  76.826  1.00  0.00           O
ATOM   3157  HG  SER   408      56.623  34.200  77.659  1.00  0.00           H
ATOM   3158  C   SER   408      54.152  36.116  76.363  1.00  0.00           C
ATOM   3159  O   SER   408      53.675  36.298  75.248  1.00  0.00           O
ATOM   3160  N   GLY   409      53.409  35.740  77.420  1.00  0.00           N
ATOM   3161  H   GLY   409      53.794  35.630  78.347  1.00  0.00           H
ATOM   3162  CA  GLY   409      51.965  35.446  77.415  1.00  0.00           C
ATOM   3163  HA2 GLY   409      51.629  35.345  78.447  1.00  0.00           H
ATOM   3164  HA3 GLY   409      51.417  36.233  76.896  1.00  0.00           H
ATOM   3165  C   GLY   409      51.653  34.235  76.621  1.00  0.00           C
ATOM   3166  O   GLY   409      50.530  34.052  76.154  1.00  0.00           O
ATOM   3167  N   VAL   410      52.604  33.280  76.474  1.00  0.00           N
ATOM   3168  H   VAL   410      53.508  33.472  76.880  1.00  0.00           H
ATOM   3169  CA  VAL   410      52.448  32.103  75.637  1.00  0.00           C
ATOM   3170  HA  VAL   410      51.418  31.744  75.648  1.00  0.00           H
ATOM   3171  CB  VAL   410      52.960  32.191  74.191  1.00  0.00           C
ATOM   3172  HB  VAL   410      52.700  31.321  73.588  1.00  0.00           H
ATOM   3173  CG1 VAL   410      52.241  33.380  73.465  1.00  0.00           C
ATOM   3174 HG11 VAL   410      51.165  33.330  73.628  1.00  0.00           H
ATOM   3175 HG12 VAL   410      52.475  34.333  73.940  1.00  0.00           H
ATOM   3176 HG13 VAL   410      52.542  33.471  72.421  1.00  0.00           H
ATOM   3177  CG2 VAL   410      54.487  32.530  74.044  1.00  0.00           C
ATOM   3178 HG21 VAL   410      54.846  33.475  74.452  1.00  0.00           H
ATOM   3179 HG22 VAL   410      55.110  31.747  74.475  1.00  0.00           H
ATOM   3180 HG23 VAL   410      54.847  32.636  73.021  1.00  0.00           H
ATOM   3181  C   VAL   410      53.158  30.856  76.263  1.00  0.00           C
ATOM   3182  O   VAL   410      54.131  30.932  77.040  1.00  0.00           O
ATOM   3183  N   CYX   411      52.635  29.686  75.822  1.00  0.00           N
ATOM   3184  H   CYX   411      51.862  29.720  75.173  1.00  0.00           H
ATOM   3185  CA  CYX   411      53.185  28.365  76.226  1.00  0.00           C
ATOM   3186  HA  CYX   411      53.754  28.505  77.146  1.00  0.00           H
ATOM   3187  CB  CYX   411      52.109  27.264  76.438  1.00  0.00           C
ATOM   3188  HB2 CYX   411      51.351  27.575  75.719  1.00  0.00           H
ATOM   3189  HB3 CYX   411      52.588  26.339  76.117  1.00  0.00           H
ATOM   3190  SG  CYX   411      51.465  27.141  78.153  1.00  0.00           S
ATOM   3191  C   CYX   411      54.232  27.953  75.146  1.00  0.00           C
ATOM   3192  O   CYX   411      54.004  28.125  73.948  1.00  0.00           O
ATOM   3193  N   TYR   412      55.328  27.338  75.669  1.00  0.00           N
ATOM   3194  H   TYR   412      55.353  27.265  76.676  1.00  0.00           H
ATOM   3195  CA  TYR   412      56.319  26.542  74.939  1.00  0.00           C
ATOM   3196  HA  TYR   412      55.828  26.040  74.105  1.00  0.00           H
ATOM   3197  CB  TYR   412      57.441  27.561  74.606  1.00  0.00           C
ATOM   3198  HB2 TYR   412      57.024  28.560  74.481  1.00  0.00           H
ATOM   3199  HB3 TYR   412      58.087  27.583  75.483  1.00  0.00           H
ATOM   3200  CG  TYR   412      58.355  27.217  73.414  1.00  0.00           C
ATOM   3201  CD1 TYR   412      57.749  27.223  72.132  1.00  0.00           C
ATOM   3202  HD1 TYR   412      56.729  27.519  71.937  1.00  0.00           H
ATOM   3203  CE1 TYR   412      58.526  26.906  70.980  1.00  0.00           C
ATOM   3204  HE1 TYR   412      58.148  27.030  69.976  1.00  0.00           H
ATOM   3205  CZ  TYR   412      59.976  26.633  71.129  1.00  0.00           C
ATOM   3206  OH  TYR   412      60.733  26.328  70.047  1.00  0.00           O
ATOM   3207  HH  TYR   412      61.568  26.793  70.147  1.00  0.00           H
ATOM   3208  CE2 TYR   412      60.493  26.588  72.448  1.00  0.00           C
ATOM   3209  HE2 TYR   412      61.478  26.197  72.657  1.00  0.00           H
ATOM   3210  CD2 TYR   412      59.677  26.874  73.554  1.00  0.00           C
ATOM   3211  HD2 TYR   412      60.217  26.834  74.488  1.00  0.00           H
ATOM   3212  C   TYR   412      56.781  25.343  75.812  1.00  0.00           C
ATOM   3213  O   TYR   412      56.374  25.027  76.943  1.00  0.00           O
ATOM   3214  N   VAL   413      57.740  24.638  75.268  1.00  0.00           N
ATOM   3215  H   VAL   413      58.150  24.935  74.394  1.00  0.00           H
ATOM   3216  CA  VAL   413      58.448  23.502  75.915  1.00  0.00           C
ATOM   3217  HA  VAL   413      57.619  22.848  76.187  1.00  0.00           H
ATOM   3218  CB  VAL   413      59.162  22.738  74.775  1.00  0.00           C
ATOM   3219  HB  VAL   413      58.445  22.117  74.238  1.00  0.00           H
ATOM   3220  CG1 VAL   413      59.978  23.500  73.759  1.00  0.00           C
ATOM   3221 HG11 VAL   413      60.907  23.810  74.237  1.00  0.00           H
ATOM   3222 HG12 VAL   413      60.239  22.905  72.883  1.00  0.00           H
ATOM   3223 HG13 VAL   413      59.369  24.311  73.359  1.00  0.00           H
ATOM   3224  CG2 VAL   413      60.117  21.691  75.340  1.00  0.00           C
ATOM   3225 HG21 VAL   413      59.671  20.991  76.047  1.00  0.00           H
ATOM   3226 HG22 VAL   413      60.459  21.119  74.478  1.00  0.00           H
ATOM   3227 HG23 VAL   413      60.911  22.215  75.873  1.00  0.00           H
ATOM   3228  C   VAL   413      59.301  23.890  77.131  1.00  0.00           C
ATOM   3229  O   VAL   413      60.110  24.792  77.011  1.00  0.00           O
ATOM   3230  N   GLY   414      59.213  23.119  78.213  1.00  0.00           N
ATOM   3231  H   GLY   414      58.638  22.303  78.056  1.00  0.00           H
ATOM   3232  CA  GLY   414      60.251  23.061  79.265  1.00  0.00           C
ATOM   3233  HA2 GLY   414      59.930  22.344  80.020  1.00  0.00           H
ATOM   3234  HA3 GLY   414      61.118  22.732  78.692  1.00  0.00           H
ATOM   3235  C   GLY   414      60.733  24.295  80.071  1.00  0.00           C
ATOM   3236  O   GLY   414      61.901  24.334  80.495  1.00  0.00           O
ATOM   3237  N   LEU   415      59.818  25.221  80.299  1.00  0.00           N
ATOM   3238  H   LEU   415      58.955  25.236  79.774  1.00  0.00           H
ATOM   3239  CA  LEU   415      60.208  26.578  80.903  1.00  0.00           C
ATOM   3240  HA  LEU   415      61.190  26.864  80.527  1.00  0.00           H
ATOM   3241  CB  LEU   415      59.227  27.807  80.611  1.00  0.00           C
ATOM   3242  HB2 LEU   415      58.427  27.626  81.329  1.00  0.00           H
ATOM   3243  HB3 LEU   415      59.788  28.691  80.916  1.00  0.00           H
ATOM   3244  CG  LEU   415      58.610  27.870  79.201  1.00  0.00           C
ATOM   3245  HG  LEU   415      58.164  26.912  78.934  1.00  0.00           H
ATOM   3246  CD1 LEU   415      57.533  28.954  79.151  1.00  0.00           C
ATOM   3247 HD11 LEU   415      57.933  29.919  79.464  1.00  0.00           H
ATOM   3248 HD12 LEU   415      57.161  29.038  78.130  1.00  0.00           H
ATOM   3249 HD13 LEU   415      56.806  28.490  79.818  1.00  0.00           H
ATOM   3250  CD2 LEU   415      59.724  28.252  78.209  1.00  0.00           C
ATOM   3251 HD21 LEU   415      60.545  27.536  78.244  1.00  0.00           H
ATOM   3252 HD22 LEU   415      59.249  28.313  77.230  1.00  0.00           H
ATOM   3253 HD23 LEU   415      60.094  29.231  78.514  1.00  0.00           H
ATOM   3254  C   LEU   415      60.526  26.480  82.397  1.00  0.00           C
ATOM   3255  O   LEU   415      61.352  27.247  82.905  1.00  0.00           O
ATOM   3256  N   SER   416      60.154  25.359  83.009  1.00  0.00           N
ATOM   3257  H   SER   416      59.485  24.782  82.519  1.00  0.00           H
ATOM   3258  CA  SER   416      60.651  24.979  84.381  1.00  0.00           C
ATOM   3259  HA  SER   416      60.826  25.955  84.834  1.00  0.00           H
ATOM   3260  CB  SER   416      59.486  24.504  85.198  1.00  0.00           C
ATOM   3261  HB2 SER   416      59.923  24.302  86.176  1.00  0.00           H
ATOM   3262  HB3 SER   416      58.753  25.300  85.327  1.00  0.00           H
ATOM   3263  OG  SER   416      58.863  23.308  84.666  1.00  0.00           O
ATOM   3264  HG  SER   416      58.300  23.621  83.955  1.00  0.00           H
ATOM   3265  C   SER   416      61.874  24.044  84.519  1.00  0.00           C
ATOM   3266  O   SER   416      62.188  23.712  85.674  1.00  0.00           O
ATOM   3267  N   SER   417      62.622  23.765  83.397  1.00  0.00           N
ATOM   3268  H   SER   417      62.238  24.245  82.596  1.00  0.00           H
ATOM   3269  CA  SER   417      63.675  22.724  83.341  1.00  0.00           C
ATOM   3270  HA  SER   417      64.268  22.920  84.234  1.00  0.00           H
ATOM   3271  CB  SER   417      63.046  21.338  83.357  1.00  0.00           C
ATOM   3272  HB2 SER   417      62.431  21.237  84.251  1.00  0.00           H
ATOM   3273  HB3 SER   417      62.433  21.255  82.460  1.00  0.00           H
ATOM   3274  OG  SER   417      63.997  20.257  83.288  1.00  0.00           O
ATOM   3275  HG  SER   417      63.558  19.420  83.455  1.00  0.00           H
ATOM   3276  C   SER   417      64.623  22.895  82.158  1.00  0.00           C
ATOM   3277  O   SER   417      64.325  22.998  81.003  1.00  0.00           O
ATOM   3278  N   VAL   418      65.890  22.886  82.522  1.00  0.00           N
ATOM   3279  H   VAL   418      66.057  23.003  83.511  1.00  0.00           H
ATOM   3280  CA  VAL   418      67.041  23.252  81.717  1.00  0.00           C
ATOM   3281  HA  VAL   418      66.749  24.038  81.020  1.00  0.00           H
ATOM   3282  CB  VAL   418      68.135  23.877  82.556  1.00  0.00           C
ATOM   3283  HB  VAL   418      68.547  23.119  83.222  1.00  0.00           H
ATOM   3284  CG1 VAL   418      69.286  24.287  81.591  1.00  0.00           C
ATOM   3285 HG11 VAL   418      69.799  23.371  81.297  1.00  0.00           H
ATOM   3286 HG12 VAL   418      68.955  24.766  80.669  1.00  0.00           H
ATOM   3287 HG13 VAL   418      69.989  24.962  82.078  1.00  0.00           H
ATOM   3288  CG2 VAL   418      67.556  25.137  83.220  1.00  0.00           C
ATOM   3289 HG21 VAL   418      67.027  24.811  84.116  1.00  0.00           H
ATOM   3290 HG22 VAL   418      68.412  25.690  83.603  1.00  0.00           H
ATOM   3291 HG23 VAL   418      66.853  25.762  82.668  1.00  0.00           H
ATOM   3292  C   VAL   418      67.559  21.982  80.929  1.00  0.00           C
ATOM   3293  O   VAL   418      67.971  22.047  79.790  1.00  0.00           O
ATOM   3294  N   ASP   419      67.252  20.764  81.425  1.00  0.00           N
ATOM   3295  H   ASP   419      66.877  20.637  82.354  1.00  0.00           H
ATOM   3296  CA  ASP   419      67.504  19.575  80.669  1.00  0.00           C
ATOM   3297  HA  ASP   419      68.498  19.792  80.279  1.00  0.00           H
ATOM   3298  CB  ASP   419      67.503  18.333  81.636  1.00  0.00           C
ATOM   3299  HB2 ASP   419      68.081  18.558  82.532  1.00  0.00           H
ATOM   3300  HB3 ASP   419      66.438  18.250  81.854  1.00  0.00           H
ATOM   3301  CG  ASP   419      67.890  16.985  80.919  1.00  0.00           C
ATOM   3302  OD1 ASP   419      68.817  16.987  80.073  1.00  0.00           O
ATOM   3303  OD2 ASP   419      67.321  15.900  81.350  1.00  0.00           O
ATOM   3304  C   ASP   419      66.612  19.472  79.385  1.00  0.00           C
ATOM   3305  O   ASP   419      67.132  19.143  78.319  1.00  0.00           O
ATOM   3306  N   ALA   420      65.339  19.820  79.545  1.00  0.00           N
ATOM   3307  H   ALA   420      65.049  20.082  80.476  1.00  0.00           H
ATOM   3308  CA  ALA   420      64.441  20.194  78.397  1.00  0.00           C
ATOM   3309  HA  ALA   420      64.273  19.280  77.828  1.00  0.00           H
ATOM   3310  CB  ALA   420      63.039  20.447  78.916  1.00  0.00           C
ATOM   3311  HB1 ALA   420      62.979  21.371  79.492  1.00  0.00           H
ATOM   3312  HB2 ALA   420      62.381  20.667  78.076  1.00  0.00           H
ATOM   3313  HB3 ALA   420      62.741  19.605  79.541  1.00  0.00           H
ATOM   3314  C   ALA   420      65.006  21.349  77.501  1.00  0.00           C
ATOM   3315  O   ALA   420      65.034  21.129  76.273  1.00  0.00           O
ATOM   3316  N   LEU   421      65.379  22.487  78.058  1.00  0.00           N
ATOM   3317  H   LEU   421      65.206  22.506  79.052  1.00  0.00           H
ATOM   3318  CA  LEU   421      65.930  23.620  77.289  1.00  0.00           C
ATOM   3319  HA  LEU   421      65.161  24.061  76.655  1.00  0.00           H
ATOM   3320  CB  LEU   421      66.369  24.749  78.237  1.00  0.00           C
ATOM   3321  HB2 LEU   421      65.471  24.975  78.811  1.00  0.00           H
ATOM   3322  HB3 LEU   421      67.153  24.457  78.936  1.00  0.00           H
ATOM   3323  CG  LEU   421      66.928  26.136  77.819  1.00  0.00           C
ATOM   3324  HG  LEU   421      66.187  26.565  77.144  1.00  0.00           H
ATOM   3325  CD1 LEU   421      67.218  27.058  79.014  1.00  0.00           C
ATOM   3326 HD11 LEU   421      66.260  27.529  79.233  1.00  0.00           H
ATOM   3327 HD12 LEU   421      67.493  26.497  79.907  1.00  0.00           H
ATOM   3328 HD13 LEU   421      67.928  27.856  78.797  1.00  0.00           H
ATOM   3329  CD2 LEU   421      68.269  25.912  77.165  1.00  0.00           C
ATOM   3330 HD21 LEU   421      68.057  25.499  76.178  1.00  0.00           H
ATOM   3331 HD22 LEU   421      68.781  26.863  77.017  1.00  0.00           H
ATOM   3332 HD23 LEU   421      68.741  25.111  77.735  1.00  0.00           H
ATOM   3333  C   LEU   421      67.038  23.173  76.306  1.00  0.00           C
ATOM   3334  O   LEU   421      66.985  23.344  75.044  1.00  0.00           O
ATOM   3335  N   ARG   422      68.082  22.507  76.918  1.00  0.00           N
ATOM   3336  H   ARG   422      68.041  22.427  77.924  1.00  0.00           H
ATOM   3337  CA  ARG   422      69.113  21.803  76.157  1.00  0.00           C
ATOM   3338  HA  ARG   422      69.622  22.583  75.591  1.00  0.00           H
ATOM   3339  CB  ARG   422      70.170  21.151  77.111  1.00  0.00           C
ATOM   3340  HB2 ARG   422      69.655  20.467  77.785  1.00  0.00           H
ATOM   3341  HB3 ARG   422      70.759  20.509  76.455  1.00  0.00           H
ATOM   3342  CG  ARG   422      70.837  22.231  77.903  1.00  0.00           C
ATOM   3343  HG2 ARG   422      71.467  22.879  77.293  1.00  0.00           H
ATOM   3344  HG3 ARG   422      70.099  22.798  78.470  1.00  0.00           H
ATOM   3345  CD  ARG   422      71.746  21.487  78.856  1.00  0.00           C
ATOM   3346  HD2 ARG   422      72.229  22.250  79.467  1.00  0.00           H
ATOM   3347  HD3 ARG   422      71.155  20.841  79.505  1.00  0.00           H
ATOM   3348  NE  ARG   422      72.756  20.666  78.217  1.00  0.00           N
ATOM   3349  HE  ARG   422      72.524  19.686  78.303  1.00  0.00           H
ATOM   3350  CZ  ARG   422      73.951  21.062  77.832  1.00  0.00           C
ATOM   3351  NH1 ARG   422      74.504  22.232  77.846  1.00  0.00           N
ATOM   3352 HH11 ARG   422      73.983  23.054  78.115  1.00  0.00           H
ATOM   3353 HH12 ARG   422      75.482  22.299  77.602  1.00  0.00           H
ATOM   3354  NH2 ARG   422      74.739  20.114  77.452  1.00  0.00           N
ATOM   3355 HH21 ARG   422      74.383  19.170  77.402  1.00  0.00           H
ATOM   3356 HH22 ARG   422      75.735  20.280  77.432  1.00  0.00           H
ATOM   3357  C   ARG   422      68.489  20.866  75.162  1.00  0.00           C
ATOM   3358  O   ARG   422      68.519  21.159  73.929  1.00  0.00           O
ATOM   3359  N   GLY   423      68.051  19.723  75.664  1.00  0.00           N
ATOM   3360  H   GLY   423      67.882  19.641  76.656  1.00  0.00           H
ATOM   3361  CA  GLY   423      67.594  18.512  74.875  1.00  0.00           C
ATOM   3362  HA2 GLY   423      68.522  18.227  74.380  1.00  0.00           H
ATOM   3363  HA3 GLY   423      67.136  17.734  75.485  1.00  0.00           H
ATOM   3364  C   GLY   423      66.539  18.777  73.798  1.00  0.00           C
ATOM   3365  O   GLY   423      66.545  18.103  72.812  1.00  0.00           O
ATOM   3366  N   PHE   424      65.557  19.710  74.013  1.00  0.00           N
ATOM   3367  H   PHE   424      65.630  20.299  74.831  1.00  0.00           H
ATOM   3368  CA  PHE   424      64.313  19.734  73.211  1.00  0.00           C
ATOM   3369  HA  PHE   424      64.339  19.043  72.368  1.00  0.00           H
ATOM   3370  CB  PHE   424      63.010  19.455  74.025  1.00  0.00           C
ATOM   3371  HB2 PHE   424      63.087  19.838  75.043  1.00  0.00           H
ATOM   3372  HB3 PHE   424      62.189  19.989  73.547  1.00  0.00           H
ATOM   3373  CG  PHE   424      62.534  18.036  74.239  1.00  0.00           C
ATOM   3374  CD1 PHE   424      62.097  17.647  75.535  1.00  0.00           C
ATOM   3375  HD1 PHE   424      62.196  18.343  76.355  1.00  0.00           H
ATOM   3376  CE1 PHE   424      61.604  16.369  75.905  1.00  0.00           C
ATOM   3377  HE1 PHE   424      61.267  16.117  76.900  1.00  0.00           H
ATOM   3378  CZ  PHE   424      61.484  15.419  74.807  1.00  0.00           C
ATOM   3379  HZ  PHE   424      61.098  14.454  75.102  1.00  0.00           H
ATOM   3380  CE2 PHE   424      62.022  15.728  73.531  1.00  0.00           C
ATOM   3381  HE2 PHE   424      62.042  14.931  72.802  1.00  0.00           H
ATOM   3382  CD2 PHE   424      62.532  17.015  73.231  1.00  0.00           C
ATOM   3383  HD2 PHE   424      62.791  17.327  72.230  1.00  0.00           H
ATOM   3384  C   PHE   424      64.254  21.002  72.331  1.00  0.00           C
ATOM   3385  O   PHE   424      63.407  20.979  71.401  1.00  0.00           O
ATOM   3386  N   VAL   425      65.188  21.933  72.516  1.00  0.00           N
ATOM   3387  H   VAL   425      65.873  21.883  73.256  1.00  0.00           H
ATOM   3388  CA  VAL   425      65.210  23.042  71.576  1.00  0.00           C
ATOM   3389  HA  VAL   425      64.935  22.669  70.589  1.00  0.00           H
ATOM   3390  CB  VAL   425      64.273  24.220  72.008  1.00  0.00           C
ATOM   3391  HB  VAL   425      63.259  23.857  71.839  1.00  0.00           H
ATOM   3392  CG1 VAL   425      64.327  24.549  73.530  1.00  0.00           C
ATOM   3393 HG11 VAL   425      63.596  25.305  73.816  1.00  0.00           H
ATOM   3394 HG12 VAL   425      64.089  23.624  74.056  1.00  0.00           H
ATOM   3395 HG13 VAL   425      65.288  24.921  73.883  1.00  0.00           H
ATOM   3396  CG2 VAL   425      64.510  25.609  71.224  1.00  0.00           C
ATOM   3397 HG21 VAL   425      65.557  25.910  71.190  1.00  0.00           H
ATOM   3398 HG22 VAL   425      64.197  25.421  70.196  1.00  0.00           H
ATOM   3399 HG23 VAL   425      63.850  26.405  71.567  1.00  0.00           H
ATOM   3400  C   VAL   425      66.601  23.580  71.276  1.00  0.00           C
ATOM   3401  O   VAL   425      66.909  23.796  70.102  1.00  0.00           O
ATOM   3402  N   LEU   426      67.491  23.811  72.240  1.00  0.00           N
ATOM   3403  H   LEU   426      67.192  23.760  73.204  1.00  0.00           H
ATOM   3404  CA  LEU   426      68.886  24.274  71.961  1.00  0.00           C
ATOM   3405  HA  LEU   426      68.844  25.111  71.264  1.00  0.00           H
ATOM   3406  CB  LEU   426      69.571  24.656  73.301  1.00  0.00           C
ATOM   3407  HB2 LEU   426      69.125  25.568  73.697  1.00  0.00           H
ATOM   3408  HB3 LEU   426      69.371  23.820  73.971  1.00  0.00           H
ATOM   3409  CG  LEU   426      71.047  24.975  73.160  1.00  0.00           C
ATOM   3410  HG  LEU   426      71.645  24.101  72.901  1.00  0.00           H
ATOM   3411  CD1 LEU   426      71.371  25.924  71.988  1.00  0.00           C
ATOM   3412 HD11 LEU   426      70.846  26.867  72.139  1.00  0.00           H
ATOM   3413 HD12 LEU   426      72.368  26.334  71.830  1.00  0.00           H
ATOM   3414 HD13 LEU   426      71.149  25.497  71.010  1.00  0.00           H
ATOM   3415  CD2 LEU   426      71.614  25.368  74.506  1.00  0.00           C
ATOM   3416 HD21 LEU   426      71.540  24.538  75.209  1.00  0.00           H
ATOM   3417 HD22 LEU   426      72.663  25.654  74.427  1.00  0.00           H
ATOM   3418 HD23 LEU   426      70.936  26.079  74.977  1.00  0.00           H
ATOM   3419  C   LEU   426      69.625  23.225  71.165  1.00  0.00           C
ATOM   3420  O   LEU   426      70.028  23.575  70.067  1.00  0.00           O
ATOM   3421  N   ALA   427      69.660  21.960  71.595  1.00  0.00           N
ATOM   3422  H   ALA   427      69.106  21.740  72.410  1.00  0.00           H
ATOM   3423  CA  ALA   427      70.305  20.917  70.797  1.00  0.00           C
ATOM   3424  HA  ALA   427      71.366  21.150  70.705  1.00  0.00           H
ATOM   3425  CB  ALA   427      70.404  19.618  71.592  1.00  0.00           C
ATOM   3426  HB1 ALA   427      69.415  19.289  71.911  1.00  0.00           H
ATOM   3427  HB2 ALA   427      70.819  18.801  71.001  1.00  0.00           H
ATOM   3428  HB3 ALA   427      70.980  19.788  72.502  1.00  0.00           H
ATOM   3429  C   ALA   427      69.742  20.797  69.359  1.00  0.00           C
ATOM   3430  O   ALA   427      70.533  20.632  68.399  1.00  0.00           O
ATOM   3431  N   PRO   428      68.420  20.830  69.065  1.00  0.00           N
ATOM   3432  CD  PRO   428      67.412  20.342  69.985  1.00  0.00           C
ATOM   3433  HD2 PRO   428      67.254  21.118  70.733  1.00  0.00           H
ATOM   3434  HD3 PRO   428      67.693  19.415  70.484  1.00  0.00           H
ATOM   3435  CG  PRO   428      66.212  19.911  69.168  1.00  0.00           C
ATOM   3436  HG2 PRO   428      65.313  20.175  69.725  1.00  0.00           H
ATOM   3437  HG3 PRO   428      66.187  18.828  69.048  1.00  0.00           H
ATOM   3438  CB  PRO   428      66.401  20.640  67.875  1.00  0.00           C
ATOM   3439  HB2 PRO   428      65.848  21.579  67.827  1.00  0.00           H
ATOM   3440  HB3 PRO   428      65.958  20.063  67.063  1.00  0.00           H
ATOM   3441  CA  PRO   428      67.915  20.888  67.706  1.00  0.00           C
ATOM   3442  HA  PRO   428      68.352  20.080  67.120  1.00  0.00           H
ATOM   3443  C   PRO   428      68.279  22.127  66.846  1.00  0.00           C
ATOM   3444  O   PRO   428      68.838  21.828  65.760  1.00  0.00           O
ATOM   3445  N   LEU   429      68.091  23.337  67.322  1.00  0.00           N
ATOM   3446  H   LEU   429      67.774  23.402  68.278  1.00  0.00           H
ATOM   3447  CA  LEU   429      68.577  24.549  66.649  1.00  0.00           C
ATOM   3448  HA  LEU   429      68.137  24.548  65.652  1.00  0.00           H
ATOM   3449  CB  LEU   429      68.229  25.771  67.390  1.00  0.00           C
ATOM   3450  HB2 LEU   429      67.170  25.661  67.622  1.00  0.00           H
ATOM   3451  HB3 LEU   429      68.820  25.762  68.306  1.00  0.00           H
ATOM   3452  CG  LEU   429      68.547  27.105  66.745  1.00  0.00           C
ATOM   3453  HG  LEU   429      69.601  27.180  66.480  1.00  0.00           H
ATOM   3454  CD1 LEU   429      67.826  27.316  65.400  1.00  0.00           C
ATOM   3455 HD11 LEU   429      68.203  28.274  65.042  1.00  0.00           H
ATOM   3456 HD12 LEU   429      67.970  26.424  64.791  1.00  0.00           H
ATOM   3457 HD13 LEU   429      66.759  27.431  65.590  1.00  0.00           H
ATOM   3458  CD2 LEU   429      68.019  28.170  67.629  1.00  0.00           C
ATOM   3459 HD21 LEU   429      68.636  28.076  68.523  1.00  0.00           H
ATOM   3460 HD22 LEU   429      68.124  29.139  67.141  1.00  0.00           H
ATOM   3461 HD23 LEU   429      66.956  28.110  67.860  1.00  0.00           H
ATOM   3462  C   LEU   429      70.063  24.464  66.319  1.00  0.00           C
ATOM   3463  O   LEU   429      70.342  24.801  65.158  1.00  0.00           O
ATOM   3464  N   PHE   430      70.887  23.872  67.228  1.00  0.00           N
ATOM   3465  H   PHE   430      70.600  23.813  68.194  1.00  0.00           H
ATOM   3466  CA  PHE   430      72.341  23.662  66.919  1.00  0.00           C
ATOM   3467  HA  PHE   430      72.699  24.587  66.469  1.00  0.00           H
ATOM   3468  CB  PHE   430      72.993  23.248  68.262  1.00  0.00           C
ATOM   3469  HB2 PHE   430      72.676  23.990  68.995  1.00  0.00           H
ATOM   3470  HB3 PHE   430      72.524  22.337  68.634  1.00  0.00           H
ATOM   3471  CG  PHE   430      74.480  23.082  68.281  1.00  0.00           C
ATOM   3472  CD1 PHE   430      75.323  24.190  68.072  1.00  0.00           C
ATOM   3473  HD1 PHE   430      74.910  25.188  68.087  1.00  0.00           H
ATOM   3474  CE1 PHE   430      76.683  23.922  67.703  1.00  0.00           C
ATOM   3475  HE1 PHE   430      77.299  24.769  67.440  1.00  0.00           H
ATOM   3476  CZ  PHE   430      77.192  22.575  67.764  1.00  0.00           C
ATOM   3477  HZ  PHE   430      78.228  22.372  67.533  1.00  0.00           H
ATOM   3478  CE2 PHE   430      76.346  21.571  68.168  1.00  0.00           C
ATOM   3479  HE2 PHE   430      76.722  20.559  68.196  1.00  0.00           H
ATOM   3480  CD2 PHE   430      74.974  21.771  68.434  1.00  0.00           C
ATOM   3481  HD2 PHE   430      74.334  20.939  68.689  1.00  0.00           H
ATOM   3482  C   PHE   430      72.557  22.620  65.696  1.00  0.00           C
ATOM   3483  O   PHE   430      73.188  22.992  64.742  1.00  0.00           O
ATOM   3484  N   VAL   431      71.807  21.506  65.695  1.00  0.00           N
ATOM   3485  H   VAL   431      71.243  21.323  66.513  1.00  0.00           H
ATOM   3486  CA  VAL   431      71.805  20.510  64.625  1.00  0.00           C
ATOM   3487  HA  VAL   431      72.832  20.174  64.485  1.00  0.00           H
ATOM   3488  CB  VAL   431      70.924  19.283  65.025  1.00  0.00           C
ATOM   3489  HB  VAL   431      69.924  19.579  65.343  1.00  0.00           H
ATOM   3490  CG1 VAL   431      70.745  18.304  63.845  1.00  0.00           C
ATOM   3491 HG11 VAL   431      70.239  17.425  64.243  1.00  0.00           H
ATOM   3492 HG12 VAL   431      70.069  18.712  63.094  1.00  0.00           H
ATOM   3493 HG13 VAL   431      71.739  18.059  63.470  1.00  0.00           H
ATOM   3494  CG2 VAL   431      71.680  18.523  66.156  1.00  0.00           C
ATOM   3495 HG21 VAL   431      72.691  18.234  65.867  1.00  0.00           H
ATOM   3496 HG22 VAL   431      71.806  19.147  67.041  1.00  0.00           H
ATOM   3497 HG23 VAL   431      71.240  17.558  66.406  1.00  0.00           H
ATOM   3498  C   VAL   431      71.359  21.062  63.317  1.00  0.00           C
ATOM   3499  O   VAL   431      72.081  20.819  62.380  1.00  0.00           O
ATOM   3500  N   TYR   432      70.316  21.877  63.264  1.00  0.00           N
ATOM   3501  H   TYR   432      69.721  22.051  64.062  1.00  0.00           H
ATOM   3502  CA  TYR   432      69.931  22.464  62.007  1.00  0.00           C
ATOM   3503  HA  TYR   432      69.940  21.643  61.290  1.00  0.00           H
ATOM   3504  CB  TYR   432      68.492  22.956  62.125  1.00  0.00           C
ATOM   3505  HB2 TYR   432      68.541  23.819  62.789  1.00  0.00           H
ATOM   3506  HB3 TYR   432      68.207  23.127  61.087  1.00  0.00           H
ATOM   3507  CG  TYR   432      67.302  22.165  62.650  1.00  0.00           C
ATOM   3508  CD1 TYR   432      66.512  22.744  63.733  1.00  0.00           C
ATOM   3509  HD1 TYR   432      66.726  23.724  64.133  1.00  0.00           H
ATOM   3510  CE1 TYR   432      65.440  22.054  64.307  1.00  0.00           C
ATOM   3511  HE1 TYR   432      64.942  22.520  65.144  1.00  0.00           H
ATOM   3512  CZ  TYR   432      65.257  20.725  63.917  1.00  0.00           C
ATOM   3513  OH  TYR   432      64.340  19.964  64.538  1.00  0.00           O
ATOM   3514  HH  TYR   432      63.759  20.470  65.110  1.00  0.00           H
ATOM   3515  CE2 TYR   432      66.050  20.136  62.910  1.00  0.00           C
ATOM   3516  HE2 TYR   432      65.824  19.109  62.662  1.00  0.00           H
ATOM   3517  CD2 TYR   432      67.049  20.823  62.223  1.00  0.00           C
ATOM   3518  HD2 TYR   432      67.669  20.288  61.519  1.00  0.00           H
ATOM   3519  C   TYR   432      70.877  23.575  61.495  1.00  0.00           C
ATOM   3520  O   TYR   432      71.038  23.762  60.262  1.00  0.00           O
ATOM   3521  N   LEU   433      71.576  24.239  62.427  1.00  0.00           N
ATOM   3522  H   LEU   433      71.517  23.795  63.333  1.00  0.00           H
ATOM   3523  CA  LEU   433      72.613  25.247  62.096  1.00  0.00           C
ATOM   3524  HA  LEU   433      72.266  25.744  61.190  1.00  0.00           H
ATOM   3525  CB  LEU   433      72.696  26.313  63.176  1.00  0.00           C
ATOM   3526  HB2 LEU   433      71.665  26.566  63.423  1.00  0.00           H
ATOM   3527  HB3 LEU   433      73.081  25.899  64.108  1.00  0.00           H
ATOM   3528  CG  LEU   433      73.468  27.539  62.676  1.00  0.00           C
ATOM   3529  HG  LEU   433      73.471  27.535  61.586  1.00  0.00           H
ATOM   3530  CD1 LEU   433      72.985  28.913  63.049  1.00  0.00           C
ATOM   3531 HD11 LEU   433      73.544  29.655  62.478  1.00  0.00           H
ATOM   3532 HD12 LEU   433      71.928  29.029  62.808  1.00  0.00           H
ATOM   3533 HD13 LEU   433      73.091  29.060  64.124  1.00  0.00           H
ATOM   3534  CD2 LEU   433      74.847  27.497  63.200  1.00  0.00           C
ATOM   3535 HD21 LEU   433      75.405  26.617  62.880  1.00  0.00           H
ATOM   3536 HD22 LEU   433      75.410  28.370  62.869  1.00  0.00           H
ATOM   3537 HD23 LEU   433      74.791  27.653  64.278  1.00  0.00           H
ATOM   3538  C   LEU   433      73.917  24.578  61.649  1.00  0.00           C
ATOM   3539  O   LEU   433      74.571  25.131  60.736  1.00  0.00           O
ATOM   3540  N   PHE   434      74.309  23.436  62.236  1.00  0.00           N
ATOM   3541  H   PHE   434      73.797  23.053  63.017  1.00  0.00           H
ATOM   3542  CA  PHE   434      75.626  22.827  61.911  1.00  0.00           C
ATOM   3543  HA  PHE   434      76.418  23.546  61.702  1.00  0.00           H
ATOM   3544  CB  PHE   434      75.974  21.926  63.103  1.00  0.00           C
ATOM   3545  HB2 PHE   434      75.830  22.525  64.002  1.00  0.00           H
ATOM   3546  HB3 PHE   434      75.241  21.131  63.241  1.00  0.00           H
ATOM   3547  CG  PHE   434      77.359  21.301  63.002  1.00  0.00           C
ATOM   3548  CD1 PHE   434      77.591  20.059  62.259  1.00  0.00           C
ATOM   3549  HD1 PHE   434      76.753  19.624  61.735  1.00  0.00           H
ATOM   3550  CE1 PHE   434      78.888  19.584  62.151  1.00  0.00           C
ATOM   3551  HE1 PHE   434      79.113  18.610  61.742  1.00  0.00           H
ATOM   3552  CZ  PHE   434      79.956  20.374  62.641  1.00  0.00           C
ATOM   3553  HZ  PHE   434      80.964  19.999  62.540  1.00  0.00           H
ATOM   3554  CE2 PHE   434      79.682  21.554  63.318  1.00  0.00           C
ATOM   3555  HE2 PHE   434      80.519  22.113  63.708  1.00  0.00           H
ATOM   3556  CD2 PHE   434      78.414  21.965  63.599  1.00  0.00           C
ATOM   3557  HD2 PHE   434      78.238  22.898  64.114  1.00  0.00           H
ATOM   3558  C   PHE   434      75.543  22.049  60.616  1.00  0.00           C
ATOM   3559  O   PHE   434      76.360  22.203  59.742  1.00  0.00           O
ATOM   3560  N   ILE   435      74.437  21.308  60.399  1.00  0.00           N
ATOM   3561  H   ILE   435      73.661  21.343  61.044  1.00  0.00           H
ATOM   3562  CA  ILE   435      74.083  20.643  59.091  1.00  0.00           C
ATOM   3563  HA  ILE   435      74.959  20.189  58.628  1.00  0.00           H
ATOM   3564  CB  ILE   435      73.041  19.597  59.396  1.00  0.00           C
ATOM   3565  HB  ILE   435      72.231  20.166  59.852  1.00  0.00           H
ATOM   3566  CG2 ILE   435      72.606  18.836  58.103  1.00  0.00           C
ATOM   3567 HG21 ILE   435      71.801  18.138  58.331  1.00  0.00           H
ATOM   3568 HG22 ILE   435      72.327  19.432  57.234  1.00  0.00           H
ATOM   3569 HG23 ILE   435      73.477  18.227  57.861  1.00  0.00           H
ATOM   3570  CG1 ILE   435      73.705  18.552  60.464  1.00  0.00           C
ATOM   3571 HG12 ILE   435      73.788  19.049  61.430  1.00  0.00           H
ATOM   3572 HG13 ILE   435      72.990  17.730  60.488  1.00  0.00           H
ATOM   3573  CD1 ILE   435      75.046  17.843  60.211  1.00  0.00           C
ATOM   3574 HD11 ILE   435      75.292  17.182  61.042  1.00  0.00           H
ATOM   3575 HD12 ILE   435      74.809  17.196  59.367  1.00  0.00           H
ATOM   3576 HD13 ILE   435      75.846  18.526  59.925  1.00  0.00           H
ATOM   3577  C   ILE   435      73.614  21.562  57.943  1.00  0.00           C
ATOM   3578  O   ILE   435      74.067  21.401  56.832  1.00  0.00           O
ATOM   3579  N   GLY   436      72.648  22.446  58.182  1.00  0.00           N
ATOM   3580  H   GLY   436      72.128  22.463  59.048  1.00  0.00           H
ATOM   3581  CA  GLY   436      72.381  23.491  57.274  1.00  0.00           C
ATOM   3582  HA2 GLY   436      71.856  23.129  56.390  1.00  0.00           H
ATOM   3583  HA3 GLY   436      71.678  24.144  57.790  1.00  0.00           H
ATOM   3584  C   GLY   436      73.566  24.219  56.785  1.00  0.00           C
ATOM   3585  O   GLY   436      73.951  24.112  55.638  1.00  0.00           O
ATOM   3586  N   THR   437      74.362  24.870  57.735  1.00  0.00           N
ATOM   3587  H   THR   437      73.990  25.050  58.657  1.00  0.00           H
ATOM   3588  CA  THR   437      75.585  25.578  57.285  1.00  0.00           C
ATOM   3589  HA  THR   437      75.262  26.389  56.632  1.00  0.00           H
ATOM   3590  CB  THR   437      76.276  26.137  58.566  1.00  0.00           C
ATOM   3591  HB  THR   437      76.605  25.338  59.230  1.00  0.00           H
ATOM   3592  CG2 THR   437      77.533  26.968  58.284  1.00  0.00           C
ATOM   3593 HG21 THR   437      78.318  26.233  58.105  1.00  0.00           H
ATOM   3594 HG22 THR   437      77.310  27.596  57.422  1.00  0.00           H
ATOM   3595 HG23 THR   437      77.789  27.526  59.185  1.00  0.00           H
ATOM   3596  OG1 THR   437      75.510  27.075  59.254  1.00  0.00           O
ATOM   3597  HG1 THR   437      75.175  26.475  59.924  1.00  0.00           H
ATOM   3598  C   THR   437      76.558  24.678  56.515  1.00  0.00           C
ATOM   3599  O   THR   437      77.285  25.193  55.721  1.00  0.00           O
ATOM   3600  N   SER   438      76.573  23.348  56.893  1.00  0.00           N
ATOM   3601  H   SER   438      75.850  23.049  57.531  1.00  0.00           H
ATOM   3602  CA  SER   438      77.405  22.337  56.183  1.00  0.00           C
ATOM   3603  HA  SER   438      78.436  22.691  56.188  1.00  0.00           H
ATOM   3604  CB  SER   438      77.333  21.013  56.809  1.00  0.00           C
ATOM   3605  HB2 SER   438      76.290  20.768  57.009  1.00  0.00           H
ATOM   3606  HB3 SER   438      77.724  20.243  56.144  1.00  0.00           H
ATOM   3607  OG  SER   438      78.192  21.073  57.954  1.00  0.00           O
ATOM   3608  HG  SER   438      77.671  21.503  58.636  1.00  0.00           H
ATOM   3609  C   SER   438      77.053  22.294  54.733  1.00  0.00           C
ATOM   3610  O   SER   438      77.841  22.688  53.865  1.00  0.00           O
ATOM   3611  N   PHE   439      75.797  21.936  54.415  1.00  0.00           N
ATOM   3612  H   PHE   439      75.136  21.701  55.141  1.00  0.00           H
ATOM   3613  CA  PHE   439      75.335  21.963  53.047  1.00  0.00           C
ATOM   3614  HA  PHE   439      76.080  21.351  52.538  1.00  0.00           H
ATOM   3615  CB  PHE   439      73.994  21.278  52.976  1.00  0.00           C
ATOM   3616  HB2 PHE   439      73.234  21.843  53.515  1.00  0.00           H
ATOM   3617  HB3 PHE   439      73.807  21.310  51.902  1.00  0.00           H
ATOM   3618  CG  PHE   439      74.065  19.791  53.408  1.00  0.00           C
ATOM   3619  CD1 PHE   439      73.236  19.350  54.431  1.00  0.00           C
ATOM   3620  HD1 PHE   439      72.471  19.989  54.846  1.00  0.00           H
ATOM   3621  CE1 PHE   439      73.173  17.950  54.699  1.00  0.00           C
ATOM   3622  HE1 PHE   439      72.429  17.564  55.380  1.00  0.00           H
ATOM   3623  CZ  PHE   439      74.019  17.051  54.129  1.00  0.00           C
ATOM   3624  HZ  PHE   439      74.113  16.035  54.481  1.00  0.00           H
ATOM   3625  CE2 PHE   439      74.905  17.523  53.092  1.00  0.00           C
ATOM   3626  HE2 PHE   439      75.593  16.891  52.550  1.00  0.00           H
ATOM   3627  CD2 PHE   439      74.825  18.869  52.712  1.00  0.00           C
ATOM   3628  HD2 PHE   439      75.423  19.214  51.882  1.00  0.00           H
ATOM   3629  C   PHE   439      75.402  23.326  52.319  1.00  0.00           C
ATOM   3630  O   PHE   439      75.965  23.400  51.243  1.00  0.00           O
ATOM   3631  N   LEU   440      74.987  24.386  53.050  1.00  0.00           N
ATOM   3632  H   LEU   440      74.570  24.250  53.959  1.00  0.00           H
ATOM   3633  CA  LEU   440      74.973  25.736  52.579  1.00  0.00           C
ATOM   3634  HA  LEU   440      74.328  25.770  51.701  1.00  0.00           H
ATOM   3635  CB  LEU   440      74.425  26.723  53.625  1.00  0.00           C
ATOM   3636  HB2 LEU   440      73.393  26.646  53.967  1.00  0.00           H
ATOM   3637  HB3 LEU   440      74.971  26.549  54.552  1.00  0.00           H
ATOM   3638  CG  LEU   440      74.595  28.245  53.245  1.00  0.00           C
ATOM   3639  HG  LEU   440      75.675  28.349  53.134  1.00  0.00           H
ATOM   3640  CD1 LEU   440      73.741  28.593  52.005  1.00  0.00           C
ATOM   3641 HD11 LEU   440      72.705  28.266  51.924  1.00  0.00           H
ATOM   3642 HD12 LEU   440      73.719  29.682  51.962  1.00  0.00           H
ATOM   3643 HD13 LEU   440      74.143  28.092  51.124  1.00  0.00           H
ATOM   3644  CD2 LEU   440      74.102  28.957  54.467  1.00  0.00           C
ATOM   3645 HD21 LEU   440      73.938  29.994  54.173  1.00  0.00           H
ATOM   3646 HD22 LEU   440      73.103  28.636  54.762  1.00  0.00           H
ATOM   3647 HD23 LEU   440      74.807  28.882  55.295  1.00  0.00           H
ATOM   3648  C   LEU   440      76.361  26.074  52.024  1.00  0.00           C
ATOM   3649  O   LEU   440      76.570  26.532  50.917  1.00  0.00           O
ATOM   3650  N   LEU   441      77.415  25.902  52.861  1.00  0.00           N
ATOM   3651  H   LEU   441      77.304  25.582  53.813  1.00  0.00           H
ATOM   3652  CA  LEU   441      78.818  26.301  52.428  1.00  0.00           C
ATOM   3653  HA  LEU   441      78.811  27.333  52.079  1.00  0.00           H
ATOM   3654  CB  LEU   441      79.770  26.177  53.687  1.00  0.00           C
ATOM   3655  HB2 LEU   441      79.392  26.839  54.466  1.00  0.00           H
ATOM   3656  HB3 LEU   441      79.829  25.148  54.043  1.00  0.00           H
ATOM   3657  CG  LEU   441      81.193  26.642  53.350  1.00  0.00           C
ATOM   3658  HG  LEU   441      81.559  25.891  52.650  1.00  0.00           H
ATOM   3659  CD1 LEU   441      81.368  28.063  52.945  1.00  0.00           C
ATOM   3660 HD11 LEU   441      80.853  28.752  53.614  1.00  0.00           H
ATOM   3661 HD12 LEU   441      82.416  28.321  52.799  1.00  0.00           H
ATOM   3662 HD13 LEU   441      80.891  28.211  51.976  1.00  0.00           H
ATOM   3663  CD2 LEU   441      81.964  26.452  54.650  1.00  0.00           C
ATOM   3664 HD21 LEU   441      81.827  25.550  55.245  1.00  0.00           H
ATOM   3665 HD22 LEU   441      83.032  26.476  54.433  1.00  0.00           H
ATOM   3666 HD23 LEU   441      81.789  27.351  55.242  1.00  0.00           H
ATOM   3667  C   LEU   441      79.406  25.456  51.367  1.00  0.00           C
ATOM   3668  O   LEU   441      80.019  25.920  50.388  1.00  0.00           O
ATOM   3669  N   ALA   442      79.230  24.128  51.463  1.00  0.00           N
ATOM   3670  H   ALA   442      78.742  23.801  52.285  1.00  0.00           H
ATOM   3671  CA  ALA   442      79.438  23.266  50.285  1.00  0.00           C
ATOM   3672  HA  ALA   442      80.501  23.262  50.042  1.00  0.00           H
ATOM   3673  CB  ALA   442      79.005  21.866  50.717  1.00  0.00           C
ATOM   3674  HB1 ALA   442      77.922  21.848  50.838  1.00  0.00           H
ATOM   3675  HB2 ALA   442      79.331  21.111  50.002  1.00  0.00           H
ATOM   3676  HB3 ALA   442      79.372  21.662  51.723  1.00  0.00           H
ATOM   3677  C   ALA   442      78.736  23.724  48.972  1.00  0.00           C
ATOM   3678  O   ALA   442      79.436  23.704  47.935  1.00  0.00           O
ATOM   3679  N   GLY   443      77.449  24.163  49.049  1.00  0.00           N
ATOM   3680  H   GLY   443      76.940  24.081  49.917  1.00  0.00           H
ATOM   3681  CA  GLY   443      76.783  24.835  47.992  1.00  0.00           C
ATOM   3682  HA2 GLY   443      76.962  24.188  47.133  1.00  0.00           H
ATOM   3683  HA3 GLY   443      75.697  24.848  48.080  1.00  0.00           H
ATOM   3684  C   GLY   443      77.349  26.159  47.537  1.00  0.00           C
ATOM   3685  O   GLY   443      77.657  26.278  46.335  1.00  0.00           O
ATOM   3686  N   PHE   444      77.745  26.999  48.452  1.00  0.00           N
ATOM   3687  H   PHE   444      77.584  26.701  49.403  1.00  0.00           H
ATOM   3688  CA  PHE   444      78.349  28.333  48.244  1.00  0.00           C
ATOM   3689  HA  PHE   444      77.742  28.918  47.552  1.00  0.00           H
ATOM   3690  CB  PHE   444      78.317  29.118  49.580  1.00  0.00           C
ATOM   3691  HB2 PHE   444      77.353  28.972  50.066  1.00  0.00           H
ATOM   3692  HB3 PHE   444      79.073  28.757  50.279  1.00  0.00           H
ATOM   3693  CG  PHE   444      78.531  30.623  49.331  1.00  0.00           C
ATOM   3694  CD1 PHE   444      79.762  31.249  49.437  1.00  0.00           C
ATOM   3695  HD1 PHE   444      80.682  30.764  49.730  1.00  0.00           H
ATOM   3696  CE1 PHE   444      79.837  32.694  49.200  1.00  0.00           C
ATOM   3697  HE1 PHE   444      80.764  33.248  49.206  1.00  0.00           H
ATOM   3698  CZ  PHE   444      78.609  33.437  48.953  1.00  0.00           C
ATOM   3699  HZ  PHE   444      78.654  34.508  48.824  1.00  0.00           H
ATOM   3700  CE2 PHE   444      77.368  32.743  48.857  1.00  0.00           C
ATOM   3701  HE2 PHE   444      76.436  33.268  48.707  1.00  0.00           H
ATOM   3702  CD2 PHE   444      77.383  31.371  48.996  1.00  0.00           C
ATOM   3703  HD2 PHE   444      76.452  30.823  49.002  1.00  0.00           H
ATOM   3704  C   PHE   444      79.769  28.259  47.659  1.00  0.00           C
ATOM   3705  O   PHE   444      80.093  28.994  46.705  1.00  0.00           O
ATOM   3706  N   VAL   445      80.599  27.319  48.056  1.00  0.00           N
ATOM   3707  H   VAL   445      80.382  26.871  48.935  1.00  0.00           H
ATOM   3708  CA  VAL   445      81.980  27.031  47.484  1.00  0.00           C
ATOM   3709  HA  VAL   445      82.534  27.968  47.427  1.00  0.00           H
ATOM   3710  CB  VAL   445      82.854  26.214  48.466  1.00  0.00           C
ATOM   3711  HB  VAL   445      82.397  25.254  48.707  1.00  0.00           H
ATOM   3712  CG1 VAL   445      84.283  25.887  47.986  1.00  0.00           C
ATOM   3713 HG11 VAL   445      84.776  26.834  47.768  1.00  0.00           H
ATOM   3714 HG12 VAL   445      84.940  25.400  48.707  1.00  0.00           H
ATOM   3715 HG13 VAL   445      84.333  25.357  47.035  1.00  0.00           H
ATOM   3716  CG2 VAL   445      82.978  26.995  49.858  1.00  0.00           C
ATOM   3717 HG21 VAL   445      83.348  26.272  50.585  1.00  0.00           H
ATOM   3718 HG22 VAL   445      83.732  27.780  49.792  1.00  0.00           H
ATOM   3719 HG23 VAL   445      82.022  27.344  50.248  1.00  0.00           H
ATOM   3720  C   VAL   445      81.989  26.463  46.084  1.00  0.00           C
ATOM   3721  O   VAL   445      82.838  26.744  45.237  1.00  0.00           O
ATOM   3722  N   SER   446      80.988  25.630  45.777  1.00  0.00           N
ATOM   3723  H   SER   446      80.412  25.367  46.564  1.00  0.00           H
ATOM   3724  CA  SER   446      80.560  25.070  44.509  1.00  0.00           C
ATOM   3725  HA  SER   446      81.418  24.490  44.170  1.00  0.00           H
ATOM   3726  CB  SER   446      79.622  23.871  44.758  1.00  0.00           C
ATOM   3727  HB2 SER   446      78.718  24.072  45.334  1.00  0.00           H
ATOM   3728  HB3 SER   446      79.382  23.342  43.836  1.00  0.00           H
ATOM   3729  OG  SER   446      80.344  22.941  45.565  1.00  0.00           O
ATOM   3730  HG  SER   446      79.915  22.919  46.423  1.00  0.00           H
ATOM   3731  C   SER   446      80.148  26.034  43.432  1.00  0.00           C
ATOM   3732  O   SER   446      80.758  26.004  42.430  1.00  0.00           O
ATOM   3733  N   LEU   447      79.268  27.002  43.734  1.00  0.00           N
ATOM   3734  H   LEU   447      78.662  26.805  44.518  1.00  0.00           H
ATOM   3735  CA  LEU   447      78.992  28.253  43.069  1.00  0.00           C
ATOM   3736  HA  LEU   447      78.670  27.901  42.089  1.00  0.00           H
ATOM   3737  CB  LEU   447      77.852  29.062  43.819  1.00  0.00           C
ATOM   3738  HB2 LEU   447      78.024  29.067  44.895  1.00  0.00           H
ATOM   3739  HB3 LEU   447      77.980  30.106  43.530  1.00  0.00           H
ATOM   3740  CG  LEU   447      76.434  28.574  43.650  1.00  0.00           C
ATOM   3741  HG  LEU   447      76.470  27.490  43.758  1.00  0.00           H
ATOM   3742  CD1 LEU   447      75.519  29.224  44.602  1.00  0.00           C
ATOM   3743 HD11 LEU   447      75.595  28.866  45.629  1.00  0.00           H
ATOM   3744 HD12 LEU   447      75.702  30.296  44.537  1.00  0.00           H
ATOM   3745 HD13 LEU   447      74.488  29.098  44.269  1.00  0.00           H
ATOM   3746  CD2 LEU   447      75.888  28.923  42.240  1.00  0.00           C
ATOM   3747 HD21 LEU   447      74.917  28.490  41.998  1.00  0.00           H
ATOM   3748 HD22 LEU   447      75.862  29.997  42.056  1.00  0.00           H
ATOM   3749 HD23 LEU   447      76.679  28.628  41.551  1.00  0.00           H
ATOM   3750  C   LEU   447      80.286  29.042  42.727  1.00  0.00           C
ATOM   3751  O   LEU   447      80.699  29.125  41.549  1.00  0.00           O
ATOM   3752  N   PHE   448      81.117  29.247  43.779  1.00  0.00           N
ATOM   3753  H   PHE   448      80.757  29.024  44.696  1.00  0.00           H
ATOM   3754  CA  PHE   448      82.465  29.787  43.617  1.00  0.00           C
ATOM   3755  HA  PHE   448      82.165  30.701  43.103  1.00  0.00           H
ATOM   3756  CB  PHE   448      83.213  30.135  44.935  1.00  0.00           C
ATOM   3757  HB2 PHE   448      82.488  30.658  45.559  1.00  0.00           H
ATOM   3758  HB3 PHE   448      83.555  29.200  45.378  1.00  0.00           H
ATOM   3759  CG  PHE   448      84.426  31.058  44.827  1.00  0.00           C
ATOM   3760  CD1 PHE   448      84.294  32.317  44.248  1.00  0.00           C
ATOM   3761  HD1 PHE   448      83.331  32.657  43.896  1.00  0.00           H
ATOM   3762  CE1 PHE   448      85.448  33.042  43.879  1.00  0.00           C
ATOM   3763  HE1 PHE   448      85.384  33.896  43.221  1.00  0.00           H
ATOM   3764  CZ  PHE   448      86.647  32.557  44.294  1.00  0.00           C
ATOM   3765  HZ  PHE   448      87.587  33.040  44.075  1.00  0.00           H
ATOM   3766  CE2 PHE   448      86.784  31.423  45.164  1.00  0.00           C
ATOM   3767  HE2 PHE   448      87.749  31.121  45.542  1.00  0.00           H
ATOM   3768  CD2 PHE   448      85.641  30.685  45.395  1.00  0.00           C
ATOM   3769  HD2 PHE   448      85.658  29.881  46.115  1.00  0.00           H
ATOM   3770  C   PHE   448      83.385  28.939  42.704  1.00  0.00           C
ATOM   3771  O   PHE   448      84.143  29.503  41.903  1.00  0.00           O
ATOM   3772  N   ARG   449      83.290  27.548  42.662  1.00  0.00           N
ATOM   3773  H   ARG   449      82.708  27.148  43.384  1.00  0.00           H
ATOM   3774  CA  ARG   449      84.016  26.738  41.767  1.00  0.00           C
ATOM   3775  HA  ARG   449      85.054  27.060  41.677  1.00  0.00           H
ATOM   3776  CB  ARG   449      84.046  25.220  42.075  1.00  0.00           C
ATOM   3777  HB2 ARG   449      84.380  25.199  43.113  1.00  0.00           H
ATOM   3778  HB3 ARG   449      83.079  24.724  42.160  1.00  0.00           H
ATOM   3779  CG  ARG   449      84.967  24.508  41.158  1.00  0.00           C
ATOM   3780  HG2 ARG   449      84.589  24.557  40.137  1.00  0.00           H
ATOM   3781  HG3 ARG   449      85.966  24.943  41.175  1.00  0.00           H
ATOM   3782  CD  ARG   449      85.090  23.055  41.559  1.00  0.00           C
ATOM   3783  HD2 ARG   449      85.526  23.124  42.555  1.00  0.00           H
ATOM   3784  HD3 ARG   449      84.107  22.585  41.589  1.00  0.00           H
ATOM   3785  NE  ARG   449      86.083  22.327  40.754  1.00  0.00           N
ATOM   3786  HE  ARG   449      87.033  22.415  41.084  1.00  0.00           H
ATOM   3787  CZ  ARG   449      85.882  21.487  39.689  1.00  0.00           C
ATOM   3788  NH1 ARG   449      84.744  21.385  38.998  1.00  0.00           N
ATOM   3789 HH11 ARG   449      84.133  22.186  38.930  1.00  0.00           H
ATOM   3790 HH12 ARG   449      84.668  20.648  38.311  1.00  0.00           H
ATOM   3791  NH2 ARG   449      86.976  20.891  39.378  1.00  0.00           N
ATOM   3792 HH21 ARG   449      87.832  21.049  39.889  1.00  0.00           H
ATOM   3793 HH22 ARG   449      86.844  20.211  38.643  1.00  0.00           H
ATOM   3794  C   ARG   449      83.574  26.943  40.376  1.00  0.00           C
ATOM   3795  O   ARG   449      84.377  27.285  39.559  1.00  0.00           O
ATOM   3796  N   ILE   450      82.299  26.776  40.058  1.00  0.00           N
ATOM   3797  H   ILE   450      81.737  26.343  40.777  1.00  0.00           H
ATOM   3798  CA  ILE   450      81.549  27.124  38.878  1.00  0.00           C
ATOM   3799  HA  ILE   450      81.747  26.362  38.125  1.00  0.00           H
ATOM   3800  CB  ILE   450      80.030  26.950  39.141  1.00  0.00           C
ATOM   3801  HB  ILE   450      79.739  27.450  40.065  1.00  0.00           H
ATOM   3802  CG2 ILE   450      79.199  27.625  38.006  1.00  0.00           C
ATOM   3803 HG21 ILE   450      79.252  28.713  37.978  1.00  0.00           H
ATOM   3804 HG22 ILE   450      79.561  27.275  37.040  1.00  0.00           H
ATOM   3805 HG23 ILE   450      78.147  27.348  38.062  1.00  0.00           H
ATOM   3806  CG1 ILE   450      79.595  25.476  39.257  1.00  0.00           C
ATOM   3807 HG12 ILE   450      80.039  24.908  38.440  1.00  0.00           H
ATOM   3808 HG13 ILE   450      80.105  25.130  40.157  1.00  0.00           H
ATOM   3809  CD1 ILE   450      78.145  25.206  39.414  1.00  0.00           C
ATOM   3810 HD11 ILE   450      77.972  24.314  40.017  1.00  0.00           H
ATOM   3811 HD12 ILE   450      77.708  26.076  39.904  1.00  0.00           H
ATOM   3812 HD13 ILE   450      77.719  25.097  38.417  1.00  0.00           H
ATOM   3813  C   ILE   450      82.091  28.479  38.292  1.00  0.00           C
ATOM   3814  O   ILE   450      82.560  28.590  37.143  1.00  0.00           O
ATOM   3815  N   ARG   451      82.045  29.567  39.065  1.00  0.00           N
ATOM   3816  H   ARG   451      81.544  29.456  39.935  1.00  0.00           H
ATOM   3817  CA  ARG   451      82.628  30.905  38.731  1.00  0.00           C
ATOM   3818  HA  ARG   451      82.132  31.363  37.875  1.00  0.00           H
ATOM   3819  CB  ARG   451      82.468  31.742  39.978  1.00  0.00           C
ATOM   3820  HB2 ARG   451      81.467  31.646  40.400  1.00  0.00           H
ATOM   3821  HB3 ARG   451      83.014  31.286  40.803  1.00  0.00           H
ATOM   3822  CG  ARG   451      82.822  33.238  39.881  1.00  0.00           C
ATOM   3823  HG2 ARG   451      82.230  33.587  39.035  1.00  0.00           H
ATOM   3824  HG3 ARG   451      82.457  33.608  40.839  1.00  0.00           H
ATOM   3825  CD  ARG   451      84.288  33.667  39.758  1.00  0.00           C
ATOM   3826  HD2 ARG   451      84.834  33.382  40.657  1.00  0.00           H
ATOM   3827  HD3 ARG   451      84.663  33.140  38.880  1.00  0.00           H
ATOM   3828  NE  ARG   451      84.253  35.087  39.474  1.00  0.00           N
ATOM   3829  HE  ARG   451      83.335  35.492  39.362  1.00  0.00           H
ATOM   3830  CZ  ARG   451      85.323  35.816  39.309  1.00  0.00           C
ATOM   3831  NH1 ARG   451      86.480  35.495  39.736  1.00  0.00           N
ATOM   3832 HH11 ARG   451      86.664  34.609  40.185  1.00  0.00           H
ATOM   3833 HH12 ARG   451      87.160  36.230  39.608  1.00  0.00           H
ATOM   3834  NH2 ARG   451      85.201  36.970  38.828  1.00  0.00           N
ATOM   3835 HH21 ARG   451      84.324  37.138  38.355  1.00  0.00           H
ATOM   3836 HH22 ARG   451      85.925  37.671  38.763  1.00  0.00           H
ATOM   3837  C   ARG   451      84.038  30.854  38.360  1.00  0.00           C
ATOM   3838  O   ARG   451      84.458  31.381  37.333  1.00  0.00           O
ATOM   3839  N   THR   452      84.902  30.239  39.112  1.00  0.00           N
ATOM   3840  H   THR   452      84.524  30.135  40.043  1.00  0.00           H
ATOM   3841  CA  THR   452      86.325  30.099  38.797  1.00  0.00           C
ATOM   3842  HA  THR   452      86.659  31.122  38.624  1.00  0.00           H
ATOM   3843  CB  THR   452      86.982  29.464  40.057  1.00  0.00           C
ATOM   3844  HB  THR   452      86.580  28.475  40.275  1.00  0.00           H
ATOM   3845  CG2 THR   452      88.531  29.458  40.070  1.00  0.00           C
ATOM   3846 HG21 THR   452      88.910  29.116  41.033  1.00  0.00           H
ATOM   3847 HG22 THR   452      88.892  28.782  39.295  1.00  0.00           H
ATOM   3848 HG23 THR   452      89.019  30.396  39.804  1.00  0.00           H
ATOM   3849  OG1 THR   452      86.671  30.221  41.176  1.00  0.00           O
ATOM   3850  HG1 THR   452      85.875  29.866  41.577  1.00  0.00           H
ATOM   3851  C   THR   452      86.495  29.340  37.418  1.00  0.00           C
ATOM   3852  O   THR   452      87.007  29.929  36.494  1.00  0.00           O
ATOM   3853  N   ILE   453      85.961  28.076  37.275  1.00  0.00           N
ATOM   3854  H   ILE   453      85.560  27.725  38.133  1.00  0.00           H
ATOM   3855  CA  ILE   453      85.904  27.283  35.933  1.00  0.00           C
ATOM   3856  HA  ILE   453      86.895  26.977  35.598  1.00  0.00           H
ATOM   3857  CB  ILE   453      84.979  26.007  35.856  1.00  0.00           C
ATOM   3858  HB  ILE   453      83.961  26.383  35.760  1.00  0.00           H
ATOM   3859  CG2 ILE   453      85.174  25.139  34.532  1.00  0.00           C
ATOM   3860 HG21 ILE   453      84.424  24.375  34.329  1.00  0.00           H
ATOM   3861 HG22 ILE   453      85.275  25.758  33.641  1.00  0.00           H
ATOM   3862 HG23 ILE   453      86.079  24.532  34.506  1.00  0.00           H
ATOM   3863  CG1 ILE   453      85.149  25.148  37.056  1.00  0.00           C
ATOM   3864 HG12 ILE   453      84.665  25.454  37.984  1.00  0.00           H
ATOM   3865 HG13 ILE   453      84.645  24.185  36.975  1.00  0.00           H
ATOM   3866  CD1 ILE   453      86.572  24.743  37.354  1.00  0.00           C
ATOM   3867 HD11 ILE   453      86.951  24.232  36.469  1.00  0.00           H
ATOM   3868 HD12 ILE   453      87.189  25.546  37.759  1.00  0.00           H
ATOM   3869 HD13 ILE   453      86.544  24.048  38.193  1.00  0.00           H
ATOM   3870  C   ILE   453      85.637  28.181  34.705  1.00  0.00           C
ATOM   3871  O   ILE   453      86.348  28.348  33.735  1.00  0.00           O
ATOM   3872  N   MET   454      84.481  28.830  34.809  1.00  0.00           N
ATOM   3873  H   MET   454      83.909  28.713  35.634  1.00  0.00           H
ATOM   3874  CA  MET   454      83.911  29.785  33.835  1.00  0.00           C
ATOM   3875  HA  MET   454      83.717  29.268  32.895  1.00  0.00           H
ATOM   3876  CB  MET   454      82.564  30.297  34.304  1.00  0.00           C
ATOM   3877  HB2 MET   454      82.744  30.745  35.281  1.00  0.00           H
ATOM   3878  HB3 MET   454      82.270  31.101  33.628  1.00  0.00           H
ATOM   3879  CG  MET   454      81.480  29.182  34.292  1.00  0.00           C
ATOM   3880  HG2 MET   454      81.236  29.017  33.243  1.00  0.00           H
ATOM   3881  HG3 MET   454      81.915  28.269  34.699  1.00  0.00           H
ATOM   3882  SD  MET   454      80.024  29.591  35.384  1.00  0.00           S
ATOM   3883  CE  MET   454      79.099  30.802  34.372  1.00  0.00           C
ATOM   3884  HE1 MET   454      79.215  30.578  33.312  1.00  0.00           H
ATOM   3885  HE2 MET   454      78.064  30.883  34.704  1.00  0.00           H
ATOM   3886  HE3 MET   454      79.603  31.758  34.516  1.00  0.00           H
ATOM   3887  C   MET   454      84.817  30.990  33.606  1.00  0.00           C
ATOM   3888  O   MET   454      84.896  31.384  32.395  1.00  0.00           O
ATOM   3889  N   LYS   455      85.398  31.639  34.633  1.00  0.00           N
ATOM   3890  H   LYS   455      85.053  31.467  35.567  1.00  0.00           H
ATOM   3891  CA  LYS   455      86.408  32.681  34.489  1.00  0.00           C
ATOM   3892  HA  LYS   455      85.885  33.419  33.881  1.00  0.00           H
ATOM   3893  CB  LYS   455      86.939  33.342  35.788  1.00  0.00           C
ATOM   3894  HB2 LYS   455      86.171  33.308  36.560  1.00  0.00           H
ATOM   3895  HB3 LYS   455      87.604  32.597  36.226  1.00  0.00           H
ATOM   3896  CG  LYS   455      87.685  34.675  35.888  1.00  0.00           C
ATOM   3897  HG2 LYS   455      87.777  34.906  36.949  1.00  0.00           H
ATOM   3898  HG3 LYS   455      88.691  34.550  35.488  1.00  0.00           H
ATOM   3899  CD  LYS   455      86.890  35.809  35.121  1.00  0.00           C
ATOM   3900  HD2 LYS   455      85.830  35.629  35.300  1.00  0.00           H
ATOM   3901  HD3 LYS   455      87.343  36.735  35.475  1.00  0.00           H
ATOM   3902  CE  LYS   455      87.252  35.847  33.639  1.00  0.00           C
ATOM   3903  HE2 LYS   455      88.296  36.144  33.548  1.00  0.00           H
ATOM   3904  HE3 LYS   455      86.942  34.885  33.229  1.00  0.00           H
ATOM   3905  NZ  LYS   455      86.587  36.904  32.806  1.00  0.00           N
ATOM   3906  HZ1 LYS   455      86.766  36.684  31.837  1.00  0.00           H
ATOM   3907  HZ2 LYS   455      85.581  36.995  32.805  1.00  0.00           H
ATOM   3908  HZ3 LYS   455      86.893  37.853  32.969  1.00  0.00           H
ATOM   3909  C   LYS   455      87.517  32.205  33.569  1.00  0.00           C
ATOM   3910  O   LYS   455      87.958  32.897  32.638  1.00  0.00           O
ATOM   3911  N   HIP   456      88.005  30.935  33.839  1.00  0.00           N
ATOM   3912  H   HIP   456      87.602  30.398  34.593  1.00  0.00           H
ATOM   3913  CA  HIP   456      89.005  30.206  33.058  1.00  0.00           C
ATOM   3914  HA  HIP   456      89.869  30.870  33.051  1.00  0.00           H
ATOM   3915  CB  HIP   456      89.535  28.979  33.750  1.00  0.00           C
ATOM   3916  HB2 HIP   456      88.778  28.223  33.539  1.00  0.00           H
ATOM   3917  HB3 HIP   456      90.466  28.664  33.277  1.00  0.00           H
ATOM   3918  CG  HIP   456      89.917  29.061  35.170  1.00  0.00           C
ATOM   3919  ND1 HIP   456      90.733  30.081  35.664  1.00  0.00           N
ATOM   3920  HD1 HIP   456      90.999  30.936  35.197  1.00  0.00           H
ATOM   3921  CE1 HIP   456      91.332  29.685  36.818  1.00  0.00           C
ATOM   3922  HE1 HIP   456      91.952  30.298  37.455  1.00  0.00           H
ATOM   3923  NE2 HIP   456      90.784  28.500  37.078  1.00  0.00           N
ATOM   3924  HE2 HIP   456      91.016  27.956  37.897  1.00  0.00           H
ATOM   3925  CD2 HIP   456      90.004  28.027  36.070  1.00  0.00           C
ATOM   3926  HD2 HIP   456      89.538  27.055  36.000  1.00  0.00           H
ATOM   3927  C   HIP   456      88.614  29.935  31.580  1.00  0.00           C
ATOM   3928  O   HIP   456      89.513  30.177  30.788  1.00  0.00           O
ATOM   3929  N   ASP   457      87.436  29.425  31.277  1.00  0.00           N
ATOM   3930  H   ASP   457      87.039  29.041  32.122  1.00  0.00           H
ATOM   3931  CA  ASP   457      86.810  29.439  29.929  1.00  0.00           C
ATOM   3932  HA  ASP   457      87.499  28.816  29.360  1.00  0.00           H
ATOM   3933  CB  ASP   457      85.427  28.844  30.010  1.00  0.00           C
ATOM   3934  HB2 ASP   457      85.466  27.864  30.487  1.00  0.00           H
ATOM   3935  HB3 ASP   457      84.783  29.371  30.714  1.00  0.00           H
ATOM   3936  CG  ASP   457      84.699  28.930  28.609  1.00  0.00           C
ATOM   3937  OD1 ASP   457      84.421  27.796  28.217  1.00  0.00           O
ATOM   3938  OD2 ASP   457      84.405  30.044  28.110  1.00  0.00           O
ATOM   3939  C   ASP   457      86.824  30.816  29.321  1.00  0.00           C
ATOM   3940  O   ASP   457      87.389  30.982  28.224  1.00  0.00           O
ATOM   3941  N   GLY   458      86.399  31.886  30.030  1.00  0.00           N
ATOM   3942  H   GLY   458      85.972  31.707  30.927  1.00  0.00           H
ATOM   3943  CA  GLY   458      86.217  33.241  29.438  1.00  0.00           C
ATOM   3944  HA2 GLY   458      86.818  33.957  29.999  1.00  0.00           H
ATOM   3945  HA3 GLY   458      86.468  33.232  28.378  1.00  0.00           H
ATOM   3946  C   GLY   458      84.725  33.609  29.461  1.00  0.00           C
ATOM   3947  O   GLY   458      84.413  34.788  29.427  1.00  0.00           O
ATOM   3948  N   THR   459      83.776  32.627  29.555  1.00  0.00           N
ATOM   3949  H   THR   459      84.146  31.688  29.556  1.00  0.00           H
ATOM   3950  CA  THR   459      82.335  32.695  29.712  1.00  0.00           C
ATOM   3951  HA  THR   459      82.008  32.971  28.710  1.00  0.00           H
ATOM   3952  CB  THR   459      81.658  31.380  29.933  1.00  0.00           C
ATOM   3953  HB  THR   459      81.866  31.132  30.974  1.00  0.00           H
ATOM   3954  CG2 THR   459      80.101  31.393  29.919  1.00  0.00           C
ATOM   3955 HG21 THR   459      79.725  31.568  28.912  1.00  0.00           H
ATOM   3956 HG22 THR   459      79.583  30.577  30.423  1.00  0.00           H
ATOM   3957 HG23 THR   459      79.661  32.201  30.503  1.00  0.00           H
ATOM   3958  OG1 THR   459      81.913  30.375  28.987  1.00  0.00           O
ATOM   3959  HG1 THR   459      82.771  30.340  28.558  1.00  0.00           H
ATOM   3960  C   THR   459      81.986  33.747  30.753  1.00  0.00           C
ATOM   3961  O   THR   459      82.717  33.910  31.761  1.00  0.00           O
ATOM   3962  N   LYS   460      80.930  34.538  30.688  1.00  0.00           N
ATOM   3963  H   LYS   460      80.421  34.449  29.821  1.00  0.00           H
ATOM   3964  CA  LYS   460      80.461  35.419  31.762  1.00  0.00           C
ATOM   3965  HA  LYS   460      81.374  35.960  32.012  1.00  0.00           H
ATOM   3966  CB  LYS   460      79.457  36.456  31.128  1.00  0.00           C
ATOM   3967  HB2 LYS   460      78.569  35.966  30.728  1.00  0.00           H
ATOM   3968  HB3 LYS   460      79.167  37.125  31.938  1.00  0.00           H
ATOM   3969  CG  LYS   460      80.139  37.441  30.056  1.00  0.00           C
ATOM   3970  HG2 LYS   460      80.967  37.890  30.604  1.00  0.00           H
ATOM   3971  HG3 LYS   460      80.515  36.852  29.219  1.00  0.00           H
ATOM   3972  CD  LYS   460      79.174  38.516  29.538  1.00  0.00           C
ATOM   3973  HD2 LYS   460      79.734  39.007  28.743  1.00  0.00           H
ATOM   3974  HD3 LYS   460      78.239  38.091  29.171  1.00  0.00           H
ATOM   3975  CE  LYS   460      78.839  39.480  30.660  1.00  0.00           C
ATOM   3976  HE2 LYS   460      77.922  39.169  31.160  1.00  0.00           H
ATOM   3977  HE3 LYS   460      79.728  39.569  31.285  1.00  0.00           H
ATOM   3978  NZ  LYS   460      78.493  40.750  30.088  1.00  0.00           N
ATOM   3979  HZ1 LYS   460      77.736  40.668  29.425  1.00  0.00           H
ATOM   3980  HZ2 LYS   460      78.079  41.299  30.828  1.00  0.00           H
ATOM   3981  HZ3 LYS   460      79.261  41.237  29.648  1.00  0.00           H
ATOM   3982  C   LYS   460      80.036  34.802  33.096  1.00  0.00           C
ATOM   3983  O   LYS   460      79.342  33.771  33.113  1.00  0.00           O
ATOM   3984  N   THR   461      80.437  35.446  34.208  1.00  0.00           N
ATOM   3985  H   THR   461      80.894  36.342  34.113  1.00  0.00           H
ATOM   3986  CA  THR   461      80.004  35.040  35.560  1.00  0.00           C
ATOM   3987  HA  THR   461      79.294  34.214  35.581  1.00  0.00           H
ATOM   3988  CB  THR   461      81.239  34.522  36.388  1.00  0.00           C
ATOM   3989  HB  THR   461      81.076  34.560  37.465  1.00  0.00           H
ATOM   3990  CG2 THR   461      81.577  33.154  35.810  1.00  0.00           C
ATOM   3991 HG21 THR   461      82.400  32.824  36.444  1.00  0.00           H
ATOM   3992 HG22 THR   461      80.765  32.435  35.925  1.00  0.00           H
ATOM   3993 HG23 THR   461      81.802  33.154  34.743  1.00  0.00           H
ATOM   3994  OG1 THR   461      82.266  35.284  36.327  1.00  0.00           O
ATOM   3995  HG1 THR   461      82.362  35.700  37.186  1.00  0.00           H
ATOM   3996  C   THR   461      79.358  36.161  36.380  1.00  0.00           C
ATOM   3997  O   THR   461      79.194  35.994  37.551  1.00  0.00           O
ATOM   3998  N   GLU   462      79.009  37.311  35.779  1.00  0.00           N
ATOM   3999  H   GLU   462      79.104  37.514  34.794  1.00  0.00           H
ATOM   4000  CA  GLU   462      78.352  38.438  36.492  1.00  0.00           C
ATOM   4001  HA  GLU   462      79.002  38.635  37.345  1.00  0.00           H
ATOM   4002  CB  GLU   462      78.363  39.706  35.626  1.00  0.00           C
ATOM   4003  HB2 GLU   462      79.420  39.750  35.362  1.00  0.00           H
ATOM   4004  HB3 GLU   462      77.898  39.532  34.656  1.00  0.00           H
ATOM   4005  CG  GLU   462      77.731  40.995  36.255  1.00  0.00           C
ATOM   4006  HG2 GLU   462      77.221  40.767  37.191  1.00  0.00           H
ATOM   4007  HG3 GLU   462      78.522  41.726  36.423  1.00  0.00           H
ATOM   4008  CD  GLU   462      76.670  41.721  35.494  1.00  0.00           C
ATOM   4009  OE1 GLU   462      75.710  42.304  36.020  1.00  0.00           O
ATOM   4010  OE2 GLU   462      76.575  41.636  34.230  1.00  0.00           O
ATOM   4011  C   GLU   462      77.021  38.072  37.183  1.00  0.00           C
ATOM   4012  O   GLU   462      76.806  38.514  38.330  1.00  0.00           O
ATOM   4013  N   LYS   463      76.053  37.394  36.574  1.00  0.00           N
ATOM   4014  H   LYS   463      76.332  36.931  35.721  1.00  0.00           H
ATOM   4015  CA  LYS   463      74.779  37.156  37.315  1.00  0.00           C
ATOM   4016  HA  LYS   463      74.504  38.040  37.890  1.00  0.00           H
ATOM   4017  CB  LYS   463      73.520  36.927  36.468  1.00  0.00           C
ATOM   4018  HB2 LYS   463      73.545  35.908  36.080  1.00  0.00           H
ATOM   4019  HB3 LYS   463      72.718  37.053  37.195  1.00  0.00           H
ATOM   4020  CG  LYS   463      73.298  37.821  35.334  1.00  0.00           C
ATOM   4021  HG2 LYS   463      74.141  37.565  34.693  1.00  0.00           H
ATOM   4022  HG3 LYS   463      72.317  37.567  34.932  1.00  0.00           H
ATOM   4023  CD  LYS   463      73.193  39.301  35.570  1.00  0.00           C
ATOM   4024  HD2 LYS   463      72.393  39.617  36.239  1.00  0.00           H
ATOM   4025  HD3 LYS   463      74.152  39.548  36.026  1.00  0.00           H
ATOM   4026  CE  LYS   463      73.073  40.031  34.227  1.00  0.00           C
ATOM   4027  HE2 LYS   463      73.853  39.683  33.550  1.00  0.00           H
ATOM   4028  HE3 LYS   463      72.107  39.762  33.801  1.00  0.00           H
ATOM   4029  NZ  LYS   463      73.388  41.524  34.359  1.00  0.00           N
ATOM   4030  HZ1 LYS   463      73.486  41.960  33.454  1.00  0.00           H
ATOM   4031  HZ2 LYS   463      72.636  41.911  34.911  1.00  0.00           H
ATOM   4032  HZ3 LYS   463      74.199  41.719  34.929  1.00  0.00           H
ATOM   4033  C   LYS   463      75.010  36.038  38.343  1.00  0.00           C
ATOM   4034  O   LYS   463      74.309  36.069  39.315  1.00  0.00           O
ATOM   4035  N   LEU   464      75.875  35.050  38.108  1.00  0.00           N
ATOM   4036  H   LEU   464      76.149  34.921  37.145  1.00  0.00           H
ATOM   4037  CA  LEU   464      76.321  34.040  39.118  1.00  0.00           C
ATOM   4038  HA  LEU   464      75.471  33.463  39.483  1.00  0.00           H
ATOM   4039  CB  LEU   464      77.253  32.936  38.422  1.00  0.00           C
ATOM   4040  HB2 LEU   464      76.953  32.855  37.377  1.00  0.00           H
ATOM   4041  HB3 LEU   464      78.275  33.304  38.338  1.00  0.00           H
ATOM   4042  CG  LEU   464      77.294  31.564  39.162  1.00  0.00           C
ATOM   4043  HG  LEU   464      76.900  31.621  40.177  1.00  0.00           H
ATOM   4044  CD1 LEU   464      76.663  30.508  38.298  1.00  0.00           C
ATOM   4045 HD11 LEU   464      77.276  30.351  37.411  1.00  0.00           H
ATOM   4046 HD12 LEU   464      76.498  29.568  38.825  1.00  0.00           H
ATOM   4047 HD13 LEU   464      75.695  30.825  37.908  1.00  0.00           H
ATOM   4048  CD2 LEU   464      78.794  31.168  39.417  1.00  0.00           C
ATOM   4049 HD21 LEU   464      79.089  31.781  40.268  1.00  0.00           H
ATOM   4050 HD22 LEU   464      78.889  30.127  39.726  1.00  0.00           H
ATOM   4051 HD23 LEU   464      79.381  31.236  38.501  1.00  0.00           H
ATOM   4052  C   LEU   464      77.016  34.675  40.330  1.00  0.00           C
ATOM   4053  O   LEU   464      76.683  34.319  41.497  1.00  0.00           O
ATOM   4054  N   GLU   465      77.854  35.680  40.129  1.00  0.00           N
ATOM   4055  H   GLU   465      78.200  35.872  39.199  1.00  0.00           H
ATOM   4056  CA  GLU   465      78.521  36.466  41.131  1.00  0.00           C
ATOM   4057  HA  GLU   465      79.044  35.791  41.808  1.00  0.00           H
ATOM   4058  CB  GLU   465      79.563  37.436  40.668  1.00  0.00           C
ATOM   4059  HB2 GLU   465      79.181  37.837  39.729  1.00  0.00           H
ATOM   4060  HB3 GLU   465      79.667  38.235  41.402  1.00  0.00           H
ATOM   4061  CG  GLU   465      80.937  36.786  40.368  1.00  0.00           C
ATOM   4062  HG2 GLU   465      81.406  36.729  41.350  1.00  0.00           H
ATOM   4063  HG3 GLU   465      80.826  35.737  40.091  1.00  0.00           H
ATOM   4064  CD  GLU   465      81.850  37.522  39.351  1.00  0.00           C
ATOM   4065  OE1 GLU   465      82.467  36.852  38.503  1.00  0.00           O
ATOM   4066  OE2 GLU   465      81.847  38.794  39.374  1.00  0.00           O
ATOM   4067  C   GLU   465      77.523  37.305  41.994  1.00  0.00           C
ATOM   4068  O   GLU   465      77.768  37.504  43.228  1.00  0.00           O
ATOM   4069  N   LYS   466      76.452  37.680  41.408  1.00  0.00           N
ATOM   4070  H   LYS   466      76.352  37.507  40.418  1.00  0.00           H
ATOM   4071  CA  LYS   466      75.349  38.392  42.031  1.00  0.00           C
ATOM   4072  HA  LYS   466      75.697  39.101  42.783  1.00  0.00           H
ATOM   4073  CB  LYS   466      74.626  39.342  41.017  1.00  0.00           C
ATOM   4074  HB2 LYS   466      74.680  38.945  40.003  1.00  0.00           H
ATOM   4075  HB3 LYS   466      73.577  39.462  41.285  1.00  0.00           H
ATOM   4076  CG  LYS   466      75.283  40.737  40.995  1.00  0.00           C
ATOM   4077  HG2 LYS   466      75.310  41.248  41.957  1.00  0.00           H
ATOM   4078  HG3 LYS   466      76.337  40.619  40.746  1.00  0.00           H
ATOM   4079  CD  LYS   466      74.740  41.578  39.851  1.00  0.00           C
ATOM   4080  HD2 LYS   466      74.752  41.000  38.927  1.00  0.00           H
ATOM   4081  HD3 LYS   466      73.713  41.870  40.072  1.00  0.00           H
ATOM   4082  CE  LYS   466      75.516  42.896  39.587  1.00  0.00           C
ATOM   4083  HE2 LYS   466      75.523  43.534  40.471  1.00  0.00           H
ATOM   4084  HE3 LYS   466      76.539  42.595  39.364  1.00  0.00           H
ATOM   4085  NZ  LYS   466      74.935  43.680  38.413  1.00  0.00           N
ATOM   4086  HZ1 LYS   466      75.248  43.311  37.526  1.00  0.00           H
ATOM   4087  HZ2 LYS   466      73.930  43.614  38.332  1.00  0.00           H
ATOM   4088  HZ3 LYS   466      75.137  44.669  38.448  1.00  0.00           H
ATOM   4089  C   LYS   466      74.483  37.395  42.819  1.00  0.00           C
ATOM   4090  O   LYS   466      73.942  37.755  43.846  1.00  0.00           O
ATOM   4091  N   LEU   467      74.411  36.142  42.408  1.00  0.00           N
ATOM   4092  H   LEU   467      74.761  35.972  41.476  1.00  0.00           H
ATOM   4093  CA  LEU   467      73.827  35.098  43.226  1.00  0.00           C
ATOM   4094  HA  LEU   467      72.892  35.545  43.564  1.00  0.00           H
ATOM   4095  CB  LEU   467      73.485  33.898  42.300  1.00  0.00           C
ATOM   4096  HB2 LEU   467      72.923  34.200  41.416  1.00  0.00           H
ATOM   4097  HB3 LEU   467      74.417  33.505  41.893  1.00  0.00           H
ATOM   4098  CG  LEU   467      72.753  32.723  42.994  1.00  0.00           C
ATOM   4099  HG  LEU   467      73.037  32.525  44.028  1.00  0.00           H
ATOM   4100  CD1 LEU   467      71.218  32.942  43.076  1.00  0.00           C
ATOM   4101 HD11 LEU   467      70.903  33.239  42.075  1.00  0.00           H
ATOM   4102 HD12 LEU   467      70.576  32.113  43.373  1.00  0.00           H
ATOM   4103 HD13 LEU   467      71.026  33.850  43.647  1.00  0.00           H
ATOM   4104  CD2 LEU   467      72.963  31.350  42.212  1.00  0.00           C
ATOM   4105 HD21 LEU   467      72.539  30.538  42.802  1.00  0.00           H
ATOM   4106 HD22 LEU   467      72.551  31.366  41.203  1.00  0.00           H
ATOM   4107 HD23 LEU   467      74.034  31.155  42.177  1.00  0.00           H
ATOM   4108  C   LEU   467      74.699  34.797  44.387  1.00  0.00           C
ATOM   4109  O   LEU   467      74.100  34.579  45.427  1.00  0.00           O
ATOM   4110  N   MET   468      76.047  34.860  44.305  1.00  0.00           N
ATOM   4111  H   MET   468      76.442  35.030  43.391  1.00  0.00           H
ATOM   4112  CA  MET   468      76.823  34.735  45.552  1.00  0.00           C
ATOM   4113  HA  MET   468      76.432  33.849  46.053  1.00  0.00           H
ATOM   4114  CB  MET   468      78.274  34.527  45.314  1.00  0.00           C
ATOM   4115  HB2 MET   468      78.624  35.436  44.826  1.00  0.00           H
ATOM   4116  HB3 MET   468      78.715  34.483  46.310  1.00  0.00           H
ATOM   4117  CG  MET   468      78.670  33.243  44.595  1.00  0.00           C
ATOM   4118  HG2 MET   468      78.474  32.354  45.195  1.00  0.00           H
ATOM   4119  HG3 MET   468      78.139  33.004  43.674  1.00  0.00           H
ATOM   4120  SD  MET   468      80.452  33.281  44.124  1.00  0.00           S
ATOM   4121  CE  MET   468      81.135  33.010  45.814  1.00  0.00           C
ATOM   4122  HE1 MET   468      80.894  33.918  46.368  1.00  0.00           H
ATOM   4123  HE2 MET   468      80.649  32.189  46.341  1.00  0.00           H
ATOM   4124  HE3 MET   468      82.220  32.910  45.783  1.00  0.00           H
ATOM   4125  C   MET   468      76.555  35.946  46.497  1.00  0.00           C
ATOM   4126  O   MET   468      76.629  35.679  47.652  1.00  0.00           O
ATOM   4127  N   VAL   469      76.280  37.186  46.047  1.00  0.00           N
ATOM   4128  H   VAL   469      76.343  37.350  45.053  1.00  0.00           H
ATOM   4129  CA  VAL   469      75.827  38.284  46.863  1.00  0.00           C
ATOM   4130  HA  VAL   469      76.461  38.343  47.748  1.00  0.00           H
ATOM   4131  CB  VAL   469      76.015  39.568  46.138  1.00  0.00           C
ATOM   4132  HB  VAL   469      75.477  39.501  45.193  1.00  0.00           H
ATOM   4133  CG1 VAL   469      75.359  40.679  46.935  1.00  0.00           C
ATOM   4134 HG11 VAL   469      74.277  40.581  46.845  1.00  0.00           H
ATOM   4135 HG12 VAL   469      75.617  40.591  47.991  1.00  0.00           H
ATOM   4136 HG13 VAL   469      75.628  41.644  46.506  1.00  0.00           H
ATOM   4137  CG2 VAL   469      77.470  39.783  45.922  1.00  0.00           C
ATOM   4138 HG21 VAL   469      77.698  40.809  45.634  1.00  0.00           H
ATOM   4139 HG22 VAL   469      78.070  39.674  46.825  1.00  0.00           H
ATOM   4140 HG23 VAL   469      77.814  39.091  45.153  1.00  0.00           H
ATOM   4141  C   VAL   469      74.380  38.187  47.425  1.00  0.00           C
ATOM   4142  O   VAL   469      74.112  38.528  48.532  1.00  0.00           O
ATOM   4143  N   ARG   470      73.405  37.670  46.632  1.00  0.00           N
ATOM   4144  H   ARG   470      73.717  37.282  45.754  1.00  0.00           H
ATOM   4145  CA  ARG   470      72.010  37.440  47.052  1.00  0.00           C
ATOM   4146  HA  ARG   470      71.714  38.324  47.618  1.00  0.00           H
ATOM   4147  CB  ARG   470      70.971  37.090  45.936  1.00  0.00           C
ATOM   4148  HB2 ARG   470      70.901  37.761  45.080  1.00  0.00           H
ATOM   4149  HB3 ARG   470      71.295  36.103  45.606  1.00  0.00           H
ATOM   4150  CG  ARG   470      69.516  36.927  46.569  1.00  0.00           C
ATOM   4151  HG2 ARG   470      69.516  36.130  47.312  1.00  0.00           H
ATOM   4152  HG3 ARG   470      69.194  37.827  47.093  1.00  0.00           H
ATOM   4153  CD  ARG   470      68.518  36.413  45.476  1.00  0.00           C
ATOM   4154  HD2 ARG   470      68.471  37.049  44.592  1.00  0.00           H
ATOM   4155  HD3 ARG   470      68.801  35.411  45.155  1.00  0.00           H
ATOM   4156  NE  ARG   470      67.081  36.368  45.976  1.00  0.00           N
ATOM   4157  HE  ARG   470      66.799  37.234  46.414  1.00  0.00           H
ATOM   4158  CZ  ARG   470      66.224  35.477  45.651  1.00  0.00           C
ATOM   4159  NH1 ARG   470      66.412  34.641  44.706  1.00  0.00           N
ATOM   4160 HH11 ARG   470      67.320  34.537  44.276  1.00  0.00           H
ATOM   4161 HH12 ARG   470      65.770  33.865  44.626  1.00  0.00           H
ATOM   4162  NH2 ARG   470      65.026  35.485  46.191  1.00  0.00           N
ATOM   4163 HH21 ARG   470      64.779  36.085  46.965  1.00  0.00           H
ATOM   4164 HH22 ARG   470      64.323  34.937  45.716  1.00  0.00           H
ATOM   4165  C   ARG   470      72.040  36.267  48.100  1.00  0.00           C
ATOM   4166  O   ARG   470      71.611  36.538  49.267  1.00  0.00           O
ATOM   4167  N   ILE   471      72.541  35.120  47.766  1.00  0.00           N
ATOM   4168  H   ILE   471      72.857  35.107  46.807  1.00  0.00           H
ATOM   4169  CA  ILE   471      72.792  34.091  48.770  1.00  0.00           C
ATOM   4170  HA  ILE   471      71.869  33.852  49.298  1.00  0.00           H
ATOM   4171  CB  ILE   471      73.329  32.774  48.096  1.00  0.00           C
ATOM   4172  HB  ILE   471      74.177  33.054  47.471  1.00  0.00           H
ATOM   4173  CG2 ILE   471      73.717  31.679  49.164  1.00  0.00           C
ATOM   4174 HG21 ILE   471      72.890  31.365  49.801  1.00  0.00           H
ATOM   4175 HG22 ILE   471      74.040  30.793  48.618  1.00  0.00           H
ATOM   4176 HG23 ILE   471      74.527  31.959  49.838  1.00  0.00           H
ATOM   4177  CG1 ILE   471      72.301  32.212  47.095  1.00  0.00           C
ATOM   4178 HG12 ILE   471      71.364  32.085  47.637  1.00  0.00           H
ATOM   4179 HG13 ILE   471      72.057  32.966  46.346  1.00  0.00           H
ATOM   4180  CD1 ILE   471      72.594  30.927  46.382  1.00  0.00           C
ATOM   4181 HD11 ILE   471      73.504  30.976  45.783  1.00  0.00           H
ATOM   4182 HD12 ILE   471      72.705  30.100  47.083  1.00  0.00           H
ATOM   4183 HD13 ILE   471      71.710  30.670  45.798  1.00  0.00           H
ATOM   4184  C   ILE   471      73.691  34.512  49.969  1.00  0.00           C
ATOM   4185  O   ILE   471      73.283  34.188  51.107  1.00  0.00           O
ATOM   4186  N   GLY   472      74.777  35.212  49.714  1.00  0.00           N
ATOM   4187  H   GLY   472      75.128  35.301  48.771  1.00  0.00           H
ATOM   4188  CA  GLY   472      75.713  35.638  50.677  1.00  0.00           C
ATOM   4189  HA2 GLY   472      76.040  34.782  51.268  1.00  0.00           H
ATOM   4190  HA3 GLY   472      76.555  36.130  50.192  1.00  0.00           H
ATOM   4191  C   GLY   472      75.227  36.621  51.807  1.00  0.00           C
ATOM   4192  O   GLY   472      75.428  36.186  52.964  1.00  0.00           O
ATOM   4193  N   VAL   473      74.443  37.557  51.472  1.00  0.00           N
ATOM   4194  H   VAL   473      74.429  37.686  50.471  1.00  0.00           H
ATOM   4195  CA  VAL   473      73.649  38.468  52.306  1.00  0.00           C
ATOM   4196  HA  VAL   473      74.312  38.899  53.055  1.00  0.00           H
ATOM   4197  CB  VAL   473      73.131  39.770  51.633  1.00  0.00           C
ATOM   4198  HB  VAL   473      72.468  39.577  50.790  1.00  0.00           H
ATOM   4199  CG1 VAL   473      72.405  40.477  52.813  1.00  0.00           C
ATOM   4200 HG11 VAL   473      72.892  40.343  53.779  1.00  0.00           H
ATOM   4201 HG12 VAL   473      72.155  41.515  52.589  1.00  0.00           H
ATOM   4202 HG13 VAL   473      71.427  39.997  52.792  1.00  0.00           H
ATOM   4203  CG2 VAL   473      74.317  40.663  51.225  1.00  0.00           C
ATOM   4204 HG21 VAL   473      74.943  40.304  50.409  1.00  0.00           H
ATOM   4205 HG22 VAL   473      73.886  41.573  50.809  1.00  0.00           H
ATOM   4206 HG23 VAL   473      74.852  41.050  52.092  1.00  0.00           H
ATOM   4207  C   VAL   473      72.524  37.735  53.080  1.00  0.00           C
ATOM   4208  O   VAL   473      72.431  37.769  54.344  1.00  0.00           O
ATOM   4209  N   PHE   474      71.573  37.109  52.325  1.00  0.00           N
ATOM   4210  H   PHE   474      71.668  36.956  51.331  1.00  0.00           H
ATOM   4211  CA  PHE   474      70.427  36.431  52.955  1.00  0.00           C
ATOM   4212  HA  PHE   474      69.992  37.092  53.705  1.00  0.00           H
ATOM   4213  CB  PHE   474      69.360  36.237  51.968  1.00  0.00           C
ATOM   4214  HB2 PHE   474      69.733  35.601  51.165  1.00  0.00           H
ATOM   4215  HB3 PHE   474      68.538  35.733  52.476  1.00  0.00           H
ATOM   4216  CG  PHE   474      68.709  37.538  51.523  1.00  0.00           C
ATOM   4217  CD1 PHE   474      68.953  38.050  50.206  1.00  0.00           C
ATOM   4218  HD1 PHE   474      69.495  37.441  49.498  1.00  0.00           H
ATOM   4219  CE1 PHE   474      68.440  39.319  49.867  1.00  0.00           C
ATOM   4220  HE1 PHE   474      68.560  39.746  48.882  1.00  0.00           H
ATOM   4221  CZ  PHE   474      67.794  40.101  50.762  1.00  0.00           C
ATOM   4222  HZ  PHE   474      67.464  41.075  50.433  1.00  0.00           H
ATOM   4223  CE2 PHE   474      67.592  39.636  52.065  1.00  0.00           C
ATOM   4224  HE2 PHE   474      66.972  40.253  52.698  1.00  0.00           H
ATOM   4225  CD2 PHE   474      68.066  38.416  52.498  1.00  0.00           C
ATOM   4226  HD2 PHE   474      67.878  38.009  53.481  1.00  0.00           H
ATOM   4227  C   PHE   474      70.831  35.207  53.845  1.00  0.00           C
ATOM   4228  O   PHE   474      70.171  34.884  54.816  1.00  0.00           O
ATOM   4229  N   SER   475      71.972  34.583  53.542  1.00  0.00           N
ATOM   4230  H   SER   475      72.373  34.873  52.661  1.00  0.00           H
ATOM   4231  CA  SER   475      72.672  33.643  54.464  1.00  0.00           C
ATOM   4232  HA  SER   475      71.851  32.963  54.693  1.00  0.00           H
ATOM   4233  CB  SER   475      73.735  32.784  53.883  1.00  0.00           C
ATOM   4234  HB2 SER   475      74.531  33.448  53.547  1.00  0.00           H
ATOM   4235  HB3 SER   475      74.225  32.215  54.672  1.00  0.00           H
ATOM   4236  OG  SER   475      73.008  31.943  52.903  1.00  0.00           O
ATOM   4237  HG  SER   475      72.598  32.516  52.252  1.00  0.00           H
ATOM   4238  C   SER   475      73.039  34.336  55.817  1.00  0.00           C
ATOM   4239  O   SER   475      72.758  33.853  56.877  1.00  0.00           O
ATOM   4240  N   VAL   476      73.774  35.460  55.820  1.00  0.00           N
ATOM   4241  H   VAL   476      73.817  35.826  54.880  1.00  0.00           H
ATOM   4242  CA  VAL   476      74.379  36.181  56.979  1.00  0.00           C
ATOM   4243  HA  VAL   476      74.885  35.477  57.640  1.00  0.00           H
ATOM   4244  CB  VAL   476      75.497  37.098  56.521  1.00  0.00           C
ATOM   4245  HB  VAL   476      75.275  37.784  55.704  1.00  0.00           H
ATOM   4246  CG1 VAL   476      75.948  38.060  57.599  1.00  0.00           C
ATOM   4247 HG11 VAL   476      76.249  37.504  58.487  1.00  0.00           H
ATOM   4248 HG12 VAL   476      76.857  38.559  57.263  1.00  0.00           H
ATOM   4249 HG13 VAL   476      75.275  38.905  57.746  1.00  0.00           H
ATOM   4250  CG2 VAL   476      76.738  36.296  56.236  1.00  0.00           C
ATOM   4251 HG21 VAL   476      77.430  36.897  55.645  1.00  0.00           H
ATOM   4252 HG22 VAL   476      77.201  35.988  57.174  1.00  0.00           H
ATOM   4253 HG23 VAL   476      76.506  35.456  55.581  1.00  0.00           H
ATOM   4254  C   VAL   476      73.369  36.822  57.810  1.00  0.00           C
ATOM   4255  O   VAL   476      73.523  36.907  59.007  1.00  0.00           O
ATOM   4256  N   LEU   477      72.214  37.209  57.170  1.00  0.00           N
ATOM   4257  H   LEU   477      72.180  37.231  56.161  1.00  0.00           H
ATOM   4258  CA  LEU   477      70.982  37.671  57.791  1.00  0.00           C
ATOM   4259  HA  LEU   477      71.368  38.367  58.536  1.00  0.00           H
ATOM   4260  CB  LEU   477      70.132  38.617  56.836  1.00  0.00           C
ATOM   4261  HB2 LEU   477      69.996  38.104  55.884  1.00  0.00           H
ATOM   4262  HB3 LEU   477      69.153  38.817  57.270  1.00  0.00           H
ATOM   4263  CG  LEU   477      70.706  39.985  56.530  1.00  0.00           C
ATOM   4264  HG  LEU   477      71.730  39.872  56.175  1.00  0.00           H
ATOM   4265  CD1 LEU   477      69.785  40.569  55.443  1.00  0.00           C
ATOM   4266 HD11 LEU   477      70.250  41.396  54.906  1.00  0.00           H
ATOM   4267 HD12 LEU   477      69.600  39.770  54.724  1.00  0.00           H
ATOM   4268 HD13 LEU   477      68.807  40.770  55.880  1.00  0.00           H
ATOM   4269  CD2 LEU   477      70.836  40.839  57.711  1.00  0.00           C
ATOM   4270 HD21 LEU   477      69.897  41.209  58.122  1.00  0.00           H
ATOM   4271 HD22 LEU   477      71.443  40.403  58.504  1.00  0.00           H
ATOM   4272 HD23 LEU   477      71.380  41.724  57.378  1.00  0.00           H
ATOM   4273  C   LEU   477      70.139  36.569  58.511  1.00  0.00           C
ATOM   4274  O   LEU   477      69.528  36.886  59.519  1.00  0.00           O
ATOM   4275  N   TYR   478      70.168  35.374  58.021  1.00  0.00           N
ATOM   4276  H   TYR   478      70.671  35.247  57.155  1.00  0.00           H
ATOM   4277  CA  TYR   478      69.736  34.172  58.801  1.00  0.00           C
ATOM   4278  HA  TYR   478      68.762  34.358  59.253  1.00  0.00           H
ATOM   4279  CB  TYR   478      69.551  33.008  57.813  1.00  0.00           C
ATOM   4280  HB2 TYR   478      69.100  33.498  56.951  1.00  0.00           H
ATOM   4281  HB3 TYR   478      70.534  32.617  57.549  1.00  0.00           H
ATOM   4282  CG  TYR   478      68.676  31.841  58.273  1.00  0.00           C
ATOM   4283  CD1 TYR   478      69.187  30.916  59.278  1.00  0.00           C
ATOM   4284  HD1 TYR   478      70.204  30.897  59.641  1.00  0.00           H
ATOM   4285  CE1 TYR   478      68.317  29.958  59.819  1.00  0.00           C
ATOM   4286  HE1 TYR   478      68.722  29.035  60.207  1.00  0.00           H
ATOM   4287  CZ  TYR   478      66.947  30.000  59.528  1.00  0.00           C
ATOM   4288  OH  TYR   478      66.130  29.087  60.127  1.00  0.00           O
ATOM   4289  HH  TYR   478      65.223  29.347  59.951  1.00  0.00           H
ATOM   4290  CE2 TYR   478      66.440  30.965  58.638  1.00  0.00           C
ATOM   4291  HE2 TYR   478      65.379  31.006  58.441  1.00  0.00           H
ATOM   4292  CD2 TYR   478      67.301  31.919  58.041  1.00  0.00           C
ATOM   4293  HD2 TYR   478      66.947  32.668  57.348  1.00  0.00           H
ATOM   4294  C   TYR   478      70.680  33.774  59.927  1.00  0.00           C
ATOM   4295  O   TYR   478      70.356  33.648  61.093  1.00  0.00           O
ATOM   4296  N   THR   479      71.956  33.517  59.580  1.00  0.00           N
ATOM   4297  H   THR   479      72.112  33.642  58.590  1.00  0.00           H
ATOM   4298  CA  THR   479      72.882  32.790  60.481  1.00  0.00           C
ATOM   4299  HA  THR   479      72.387  32.014  61.063  1.00  0.00           H
ATOM   4300  CB  THR   479      73.980  32.174  59.678  1.00  0.00           C
ATOM   4301  HB  THR   479      74.672  31.782  60.424  1.00  0.00           H
ATOM   4302  CG2 THR   479      73.414  31.063  58.733  1.00  0.00           C
ATOM   4303 HG21 THR   479      74.281  30.835  58.112  1.00  0.00           H
ATOM   4304 HG22 THR   479      73.096  30.117  59.172  1.00  0.00           H
ATOM   4305 HG23 THR   479      72.632  31.476  58.096  1.00  0.00           H
ATOM   4306  OG1 THR   479      74.686  33.124  58.889  1.00  0.00           O
ATOM   4307  HG1 THR   479      74.247  33.133  58.035  1.00  0.00           H
ATOM   4308  C   THR   479      73.557  33.621  61.661  1.00  0.00           C
ATOM   4309  O   THR   479      73.960  33.046  62.684  1.00  0.00           O
ATOM   4310  N   VAL   480      73.651  34.993  61.579  1.00  0.00           N
ATOM   4311  H   VAL   480      73.355  35.519  60.769  1.00  0.00           H
ATOM   4312  CA  VAL   480      74.066  35.825  62.769  1.00  0.00           C
ATOM   4313  HA  VAL   480      74.918  35.281  63.175  1.00  0.00           H
ATOM   4314  CB  VAL   480      74.621  37.246  62.403  1.00  0.00           C
ATOM   4315  HB  VAL   480      73.917  37.770  61.756  1.00  0.00           H
ATOM   4316  CG1 VAL   480      74.930  38.167  63.617  1.00  0.00           C
ATOM   4317 HG11 VAL   480      74.120  38.279  64.338  1.00  0.00           H
ATOM   4318 HG12 VAL   480      75.717  37.777  64.263  1.00  0.00           H
ATOM   4319 HG13 VAL   480      75.334  39.141  63.341  1.00  0.00           H
ATOM   4320  CG2 VAL   480      75.907  37.165  61.649  1.00  0.00           C
ATOM   4321 HG21 VAL   480      76.615  36.516  62.165  1.00  0.00           H
ATOM   4322 HG22 VAL   480      75.685  36.658  60.710  1.00  0.00           H
ATOM   4323 HG23 VAL   480      76.329  38.137  61.398  1.00  0.00           H
ATOM   4324  C   VAL   480      72.950  35.891  63.782  1.00  0.00           C
ATOM   4325  O   VAL   480      73.205  35.486  64.916  1.00  0.00           O
ATOM   4326  N   PRO   481      71.693  36.193  63.475  1.00  0.00           N
ATOM   4327  CD  PRO   481      71.174  36.913  62.335  1.00  0.00           C
ATOM   4328  HD2 PRO   481      70.961  36.126  61.612  1.00  0.00           H
ATOM   4329  HD3 PRO   481      71.838  37.704  61.985  1.00  0.00           H
ATOM   4330  CG  PRO   481      69.819  37.583  62.762  1.00  0.00           C
ATOM   4331  HG2 PRO   481      69.230  37.897  61.900  1.00  0.00           H
ATOM   4332  HG3 PRO   481      70.023  38.419  63.431  1.00  0.00           H
ATOM   4333  CB  PRO   481      69.227  36.518  63.550  1.00  0.00           C
ATOM   4334  HB2 PRO   481      68.873  35.708  62.913  1.00  0.00           H
ATOM   4335  HB3 PRO   481      68.533  37.060  64.192  1.00  0.00           H
ATOM   4336  CA  PRO   481      70.521  36.100  64.353  1.00  0.00           C
ATOM   4337  HA  PRO   481      70.650  36.780  65.195  1.00  0.00           H
ATOM   4338  C   PRO   481      70.341  34.691  64.917  1.00  0.00           C
ATOM   4339  O   PRO   481      70.068  34.542  66.138  1.00  0.00           O
ATOM   4340  N   ALA   482      70.562  33.647  64.099  1.00  0.00           N
ATOM   4341  H   ALA   482      70.870  33.887  63.168  1.00  0.00           H
ATOM   4342  CA  ALA   482      70.539  32.261  64.454  1.00  0.00           C
ATOM   4343  HA  ALA   482      69.544  31.995  64.808  1.00  0.00           H
ATOM   4344  CB  ALA   482      70.609  31.296  63.260  1.00  0.00           C
ATOM   4345  HB1 ALA   482      70.323  30.285  63.551  1.00  0.00           H
ATOM   4346  HB2 ALA   482      69.792  31.612  62.611  1.00  0.00           H
ATOM   4347  HB3 ALA   482      71.611  31.331  62.830  1.00  0.00           H
ATOM   4348  C   ALA   482      71.548  31.836  65.531  1.00  0.00           C
ATOM   4349  O   ALA   482      71.104  31.333  66.597  1.00  0.00           O
ATOM   4350  N   THR   483      72.775  32.335  65.410  1.00  0.00           N
ATOM   4351  H   THR   483      72.920  32.852  64.555  1.00  0.00           H
ATOM   4352  CA  THR   483      73.883  32.181  66.356  1.00  0.00           C
ATOM   4353  HA  THR   483      74.078  31.122  66.526  1.00  0.00           H
ATOM   4354  CB  THR   483      75.178  32.762  65.807  1.00  0.00           C
ATOM   4355  HB  THR   483      75.037  33.836  65.680  1.00  0.00           H
ATOM   4356  CG2 THR   483      76.429  32.440  66.676  1.00  0.00           C
ATOM   4357 HG21 THR   483      76.241  32.617  67.735  1.00  0.00           H
ATOM   4358 HG22 THR   483      76.642  31.376  66.568  1.00  0.00           H
ATOM   4359 HG23 THR   483      77.208  33.105  66.304  1.00  0.00           H
ATOM   4360  OG1 THR   483      75.618  32.100  64.619  1.00  0.00           O
ATOM   4361  HG1 THR   483      74.987  32.433  63.977  1.00  0.00           H
ATOM   4362  C   THR   483      73.543  32.879  67.647  1.00  0.00           C
ATOM   4363  O   THR   483      73.675  32.321  68.743  1.00  0.00           O
ATOM   4364  N   ILE   484      73.142  34.139  67.505  1.00  0.00           N
ATOM   4365  H   ILE   484      73.094  34.422  66.536  1.00  0.00           H
ATOM   4366  CA  ILE   484      72.573  34.880  68.604  1.00  0.00           C
ATOM   4367  HA  ILE   484      73.356  34.941  69.360  1.00  0.00           H
ATOM   4368  CB  ILE   484      72.223  36.287  68.225  1.00  0.00           C
ATOM   4369  HB  ILE   484      71.490  36.348  67.421  1.00  0.00           H
ATOM   4370  CG2 ILE   484      71.556  36.841  69.420  1.00  0.00           C
ATOM   4371 HG21 ILE   484      71.246  37.874  69.266  1.00  0.00           H
ATOM   4372 HG22 ILE   484      70.582  36.364  69.522  1.00  0.00           H
ATOM   4373 HG23 ILE   484      72.148  36.878  70.335  1.00  0.00           H
ATOM   4374  CG1 ILE   484      73.337  37.253  67.731  1.00  0.00           C
ATOM   4375 HG12 ILE   484      73.830  36.776  66.884  1.00  0.00           H
ATOM   4376 HG13 ILE   484      72.953  38.208  67.371  1.00  0.00           H
ATOM   4377  CD1 ILE   484      74.512  37.597  68.628  1.00  0.00           C
ATOM   4378 HD11 ILE   484      74.871  36.715  69.157  1.00  0.00           H
ATOM   4379 HD12 ILE   484      75.249  38.052  67.967  1.00  0.00           H
ATOM   4380 HD13 ILE   484      74.116  38.233  69.419  1.00  0.00           H
ATOM   4381  C   ILE   484      71.538  34.086  69.404  1.00  0.00           C
ATOM   4382  O   ILE   484      71.608  34.023  70.627  1.00  0.00           O
ATOM   4383  N   VAL   485      70.511  33.535  68.784  1.00  0.00           N
ATOM   4384  H   VAL   485      70.536  33.418  67.781  1.00  0.00           H
ATOM   4385  CA  VAL   485      69.509  32.676  69.402  1.00  0.00           C
ATOM   4386  HA  VAL   485      69.085  33.197  70.260  1.00  0.00           H
ATOM   4387  CB  VAL   485      68.331  32.263  68.466  1.00  0.00           C
ATOM   4388  HB  VAL   485      68.717  31.964  67.492  1.00  0.00           H
ATOM   4389  CG1 VAL   485      67.397  31.119  68.946  1.00  0.00           C
ATOM   4390 HG11 VAL   485      66.687  31.582  69.632  1.00  0.00           H
ATOM   4391 HG12 VAL   485      66.799  30.822  68.084  1.00  0.00           H
ATOM   4392 HG13 VAL   485      67.991  30.288  69.324  1.00  0.00           H
ATOM   4393  CG2 VAL   485      67.411  33.452  68.208  1.00  0.00           C
ATOM   4394 HG21 VAL   485      66.597  33.176  67.537  1.00  0.00           H
ATOM   4395 HG22 VAL   485      66.934  33.695  69.157  1.00  0.00           H
ATOM   4396 HG23 VAL   485      67.929  34.301  67.761  1.00  0.00           H
ATOM   4397  C   VAL   485      70.186  31.524  70.153  1.00  0.00           C
ATOM   4398  O   VAL   485      69.925  31.436  71.350  1.00  0.00           O
ATOM   4399  N   LEU   486      71.015  30.789  69.477  1.00  0.00           N
ATOM   4400  H   LEU   486      71.175  30.953  68.493  1.00  0.00           H
ATOM   4401  CA  LEU   486      71.830  29.682  70.130  1.00  0.00           C
ATOM   4402  HA  LEU   486      71.185  28.821  70.303  1.00  0.00           H
ATOM   4403  CB  LEU   486      72.860  29.126  69.159  1.00  0.00           C
ATOM   4404  HB2 LEU   486      73.345  30.027  68.781  1.00  0.00           H
ATOM   4405  HB3 LEU   486      73.467  28.415  69.719  1.00  0.00           H
ATOM   4406  CG  LEU   486      72.225  28.253  68.003  1.00  0.00           C
ATOM   4407  HG  LEU   486      71.420  28.803  67.515  1.00  0.00           H
ATOM   4408  CD1 LEU   486      73.338  27.971  66.902  1.00  0.00           C
ATOM   4409 HD11 LEU   486      74.219  27.448  67.274  1.00  0.00           H
ATOM   4410 HD12 LEU   486      72.931  27.269  66.174  1.00  0.00           H
ATOM   4411 HD13 LEU   486      73.619  28.910  66.425  1.00  0.00           H
ATOM   4412  CD2 LEU   486      71.663  26.903  68.557  1.00  0.00           C
ATOM   4413 HD21 LEU   486      72.462  26.267  68.939  1.00  0.00           H
ATOM   4414 HD22 LEU   486      70.997  27.069  69.404  1.00  0.00           H
ATOM   4415 HD23 LEU   486      71.183  26.339  67.758  1.00  0.00           H
ATOM   4416  C   LEU   486      72.518  30.135  71.404  1.00  0.00           C
ATOM   4417  O   LEU   486      72.637  29.369  72.387  1.00  0.00           O
ATOM   4418  N   ALA   487      73.205  31.290  71.357  1.00  0.00           N
ATOM   4419  H   ALA   487      73.218  31.859  70.522  1.00  0.00           H
ATOM   4420  CA  ALA   487      74.029  31.757  72.442  1.00  0.00           C
ATOM   4421  HA  ALA   487      74.584  30.938  72.900  1.00  0.00           H
ATOM   4422  CB  ALA   487      75.006  32.768  71.929  1.00  0.00           C
ATOM   4423  HB1 ALA   487      75.451  33.303  72.768  1.00  0.00           H
ATOM   4424  HB2 ALA   487      75.728  32.165  71.379  1.00  0.00           H
ATOM   4425  HB3 ALA   487      74.550  33.462  71.222  1.00  0.00           H
ATOM   4426  C   ALA   487      73.314  32.350  73.621  1.00  0.00           C
ATOM   4427  O   ALA   487      73.627  32.233  74.822  1.00  0.00           O
ATOM   4428  N   CYS   488      72.178  33.011  73.269  1.00  0.00           N
ATOM   4429  H   CYS   488      71.987  33.191  72.294  1.00  0.00           H
ATOM   4430  CA  CYS   488      71.231  33.509  74.272  1.00  0.00           C
ATOM   4431  HA  CYS   488      71.734  34.083  75.050  1.00  0.00           H
ATOM   4432  CB  CYS   488      70.283  34.536  73.647  1.00  0.00           C
ATOM   4433  HB2 CYS   488      69.712  34.125  72.815  1.00  0.00           H
ATOM   4434  HB3 CYS   488      69.611  34.920  74.415  1.00  0.00           H
ATOM   4435  SG  CYS   488      71.079  35.999  72.992  1.00  0.00           S
ATOM   4436  HG  CYS   488      71.553  35.489  71.852  1.00  0.00           H
ATOM   4437  C   CYS   488      70.601  32.315  75.038  1.00  0.00           C
ATOM   4438  O   CYS   488      70.189  32.507  76.262  1.00  0.00           O
ATOM   4439  N   TYR   489      70.468  31.203  74.370  1.00  0.00           N
ATOM   4440  H   TYR   489      70.532  31.198  73.362  1.00  0.00           H
ATOM   4441  CA  TYR   489      70.007  29.914  74.929  1.00  0.00           C
ATOM   4442  HA  TYR   489      69.140  30.173  75.537  1.00  0.00           H
ATOM   4443  CB  TYR   489      69.498  28.907  73.856  1.00  0.00           C
ATOM   4444  HB2 TYR   489      70.198  28.913  73.021  1.00  0.00           H
ATOM   4445  HB3 TYR   489      69.572  27.913  74.297  1.00  0.00           H
ATOM   4446  CG  TYR   489      67.954  28.994  73.573  1.00  0.00           C
ATOM   4447  CD1 TYR   489      67.418  29.140  72.280  1.00  0.00           C
ATOM   4448  HD1 TYR   489      68.113  29.174  71.454  1.00  0.00           H
ATOM   4449  CE1 TYR   489      66.090  29.044  72.056  1.00  0.00           C
ATOM   4450  HE1 TYR   489      65.645  29.012  71.072  1.00  0.00           H
ATOM   4451  CZ  TYR   489      65.212  28.750  73.134  1.00  0.00           C
ATOM   4452  OH  TYR   489      63.869  28.512  73.012  1.00  0.00           O
ATOM   4453  HH  TYR   489      63.542  28.100  73.815  1.00  0.00           H
ATOM   4454  CE2 TYR   489      65.708  28.589  74.455  1.00  0.00           C
ATOM   4455  HE2 TYR   489      65.033  28.186  75.196  1.00  0.00           H
ATOM   4456  CD2 TYR   489      67.097  28.689  74.652  1.00  0.00           C
ATOM   4457  HD2 TYR   489      67.400  28.398  75.646  1.00  0.00           H
ATOM   4458  C   TYR   489      71.108  29.296  75.822  1.00  0.00           C
ATOM   4459  O   TYR   489      70.880  28.950  76.944  1.00  0.00           O
ATOM   4460  N   PHE   490      72.359  29.381  75.292  1.00  0.00           N
ATOM   4461  H   PHE   490      72.513  29.519  74.303  1.00  0.00           H
ATOM   4462  CA  PHE   490      73.404  28.853  76.095  1.00  0.00           C
ATOM   4463  HA  PHE   490      73.234  27.798  76.307  1.00  0.00           H
ATOM   4464  CB  PHE   490      74.708  28.856  75.286  1.00  0.00           C
ATOM   4465  HB2 PHE   490      74.529  28.332  74.347  1.00  0.00           H
ATOM   4466  HB3 PHE   490      75.041  29.870  75.064  1.00  0.00           H
ATOM   4467  CG  PHE   490      75.813  28.007  75.842  1.00  0.00           C
ATOM   4468  CD1 PHE   490      75.817  26.675  75.441  1.00  0.00           C
ATOM   4469  HD1 PHE   490      75.154  26.361  74.647  1.00  0.00           H
ATOM   4470  CE1 PHE   490      76.801  25.800  75.936  1.00  0.00           C
ATOM   4471  HE1 PHE   490      76.859  24.817  75.493  1.00  0.00           H
ATOM   4472  CZ  PHE   490      77.854  26.323  76.803  1.00  0.00           C
ATOM   4473  HZ  PHE   490      78.725  25.737  77.056  1.00  0.00           H
ATOM   4474  CE2 PHE   490      77.807  27.621  77.203  1.00  0.00           C
ATOM   4475  HE2 PHE   490      78.500  27.921  77.975  1.00  0.00           H
ATOM   4476  CD2 PHE   490      76.768  28.441  76.731  1.00  0.00           C
ATOM   4477  HD2 PHE   490      76.746  29.477  77.034  1.00  0.00           H
ATOM   4478  C   PHE   490      73.638  29.607  77.492  1.00  0.00           C
ATOM   4479  O   PHE   490      73.777  29.008  78.544  1.00  0.00           O
ATOM   4480  N   TYR   491      73.423  30.899  77.433  1.00  0.00           N
ATOM   4481  H   TYR   491      73.208  31.270  76.519  1.00  0.00           H
ATOM   4482  CA  TYR   491      73.459  31.822  78.584  1.00  0.00           C
ATOM   4483  HA  TYR   491      74.272  31.498  79.233  1.00  0.00           H
ATOM   4484  CB  TYR   491      73.620  33.247  78.055  1.00  0.00           C
ATOM   4485  HB2 TYR   491      74.627  33.413  77.672  1.00  0.00           H
ATOM   4486  HB3 TYR   491      72.961  33.342  77.192  1.00  0.00           H
ATOM   4487  CG  TYR   491      73.228  34.296  79.033  1.00  0.00           C
ATOM   4488  CD1 TYR   491      74.237  34.810  79.876  1.00  0.00           C
ATOM   4489  HD1 TYR   491      75.253  34.496  79.688  1.00  0.00           H
ATOM   4490  CE1 TYR   491      73.966  35.893  80.815  1.00  0.00           C
ATOM   4491  HE1 TYR   491      74.783  36.320  81.377  1.00  0.00           H
ATOM   4492  CZ  TYR   491      72.653  36.504  80.766  1.00  0.00           C
ATOM   4493  OH  TYR   491      72.367  37.605  81.537  1.00  0.00           O
ATOM   4494  HH  TYR   491      71.544  38.042  81.307  1.00  0.00           H
ATOM   4495  CE2 TYR   491      71.669  35.935  79.853  1.00  0.00           C
ATOM   4496  HE2 TYR   491      70.686  36.352  79.695  1.00  0.00           H
ATOM   4497  CD2 TYR   491      71.935  34.853  79.024  1.00  0.00           C
ATOM   4498  HD2 TYR   491      71.086  34.509  78.452  1.00  0.00           H
ATOM   4499  C   TYR   491      72.256  31.637  79.512  1.00  0.00           C
ATOM   4500  O   TYR   491      72.346  31.501  80.748  1.00  0.00           O
ATOM   4501  N   GLU   492      71.013  31.609  78.939  1.00  0.00           N
ATOM   4502  H   GLU   492      70.880  31.686  77.941  1.00  0.00           H
ATOM   4503  CA  GLU   492      69.763  31.394  79.718  1.00  0.00           C
ATOM   4504  HA  GLU   492      69.700  32.112  80.535  1.00  0.00           H
ATOM   4505  CB  GLU   492      68.632  31.528  78.747  1.00  0.00           C
ATOM   4506  HB2 GLU   492      68.580  32.592  78.520  1.00  0.00           H
ATOM   4507  HB3 GLU   492      68.859  30.979  77.833  1.00  0.00           H
ATOM   4508  CG  GLU   492      67.248  31.060  79.229  1.00  0.00           C
ATOM   4509  HG2 GLU   492      67.365  29.977  79.193  1.00  0.00           H
ATOM   4510  HG3 GLU   492      67.059  31.306  80.274  1.00  0.00           H
ATOM   4511  CD  GLU   492      66.102  31.506  78.332  1.00  0.00           C
ATOM   4512  OE1 GLU   492      64.983  31.070  78.641  1.00  0.00           O
ATOM   4513  OE2 GLU   492      66.337  32.225  77.326  1.00  0.00           O
ATOM   4514  C   GLU   492      69.871  30.065  80.545  1.00  0.00           C
ATOM   4515  O   GLU   492      69.356  29.916  81.651  1.00  0.00           O
ATOM   4516  N   GLN   493      70.500  29.065  79.989  1.00  0.00           N
ATOM   4517  H   GLN   493      70.897  29.221  79.074  1.00  0.00           H
ATOM   4518  CA  GLN   493      70.755  27.761  80.691  1.00  0.00           C
ATOM   4519  HA  GLN   493      69.796  27.251  80.786  1.00  0.00           H
ATOM   4520  CB  GLN   493      71.534  26.823  79.792  1.00  0.00           C
ATOM   4521  HB2 GLN   493      71.006  25.870  79.839  1.00  0.00           H
ATOM   4522  HB3 GLN   493      71.401  27.092  78.744  1.00  0.00           H
ATOM   4523  CG  GLN   493      72.968  26.437  80.074  1.00  0.00           C
ATOM   4524  HG2 GLN   493      73.506  27.357  80.306  1.00  0.00           H
ATOM   4525  HG3 GLN   493      72.901  25.793  80.951  1.00  0.00           H
ATOM   4526  CD  GLN   493      73.688  25.555  79.055  1.00  0.00           C
ATOM   4527  OE1 GLN   493      73.220  24.526  78.603  1.00  0.00           O
ATOM   4528  NE2 GLN   493      74.861  25.881  78.621  1.00  0.00           N
ATOM   4529 HE21 GLN   493      75.251  25.224  77.961  1.00  0.00           H
ATOM   4530 HE22 GLN   493      75.303  26.742  78.910  1.00  0.00           H
ATOM   4531  C   GLN   493      71.404  27.906  82.058  1.00  0.00           C
ATOM   4532  O   GLN   493      71.269  27.103  82.925  1.00  0.00           O
ATOM   4533  N   ALA   494      72.258  28.947  82.173  1.00  0.00           N
ATOM   4534  H   ALA   494      72.280  29.643  81.441  1.00  0.00           H
ATOM   4535  CA  ALA   494      72.908  29.222  83.454  1.00  0.00           C
ATOM   4536  HA  ALA   494      73.032  28.331  84.069  1.00  0.00           H
ATOM   4537  CB  ALA   494      74.320  29.810  83.247  1.00  0.00           C
ATOM   4538  HB1 ALA   494      74.210  30.712  82.644  1.00  0.00           H
ATOM   4539  HB2 ALA   494      74.854  30.026  84.172  1.00  0.00           H
ATOM   4540  HB3 ALA   494      74.942  29.100  82.703  1.00  0.00           H
ATOM   4541  C   ALA   494      71.974  30.161  84.223  1.00  0.00           C
ATOM   4542  O   ALA   494      71.520  29.913  85.383  1.00  0.00           O
ATOM   4543  N   PHE   495      71.574  31.247  83.525  1.00  0.00           N
ATOM   4544  H   PHE   495      71.960  31.394  82.604  1.00  0.00           H
ATOM   4545  CA  PHE   495      70.934  32.439  84.006  1.00  0.00           C
ATOM   4546  HA  PHE   495      71.519  32.703  84.887  1.00  0.00           H
ATOM   4547  CB  PHE   495      70.982  33.551  82.977  1.00  0.00           C
ATOM   4548  HB2 PHE   495      72.021  33.869  83.063  1.00  0.00           H
ATOM   4549  HB3 PHE   495      70.767  33.135  81.993  1.00  0.00           H
ATOM   4550  CG  PHE   495      70.086  34.748  83.247  1.00  0.00           C
ATOM   4551  CD1 PHE   495      70.133  35.591  84.412  1.00  0.00           C
ATOM   4552  HD1 PHE   495      70.897  35.359  85.140  1.00  0.00           H
ATOM   4553  CE1 PHE   495      69.518  36.835  84.496  1.00  0.00           C
ATOM   4554  HE1 PHE   495      69.621  37.299  85.465  1.00  0.00           H
ATOM   4555  CZ  PHE   495      68.737  37.188  83.420  1.00  0.00           C
ATOM   4556  HZ  PHE   495      68.254  38.145  83.545  1.00  0.00           H
ATOM   4557  CE2 PHE   495      68.628  36.379  82.231  1.00  0.00           C
ATOM   4558  HE2 PHE   495      68.145  36.771  81.348  1.00  0.00           H
ATOM   4559  CD2 PHE   495      69.279  35.146  82.186  1.00  0.00           C
ATOM   4560  HD2 PHE   495      69.189  34.572  81.276  1.00  0.00           H
ATOM   4561  C   PHE   495      69.532  32.148  84.522  1.00  0.00           C
ATOM   4562  O   PHE   495      69.209  32.738  85.562  1.00  0.00           O
ATOM   4563  N   ARG   496      68.752  31.175  83.931  1.00  0.00           N
ATOM   4564  H   ARG   496      69.149  30.554  83.241  1.00  0.00           H
ATOM   4565  CA  ARG   496      67.383  30.751  84.426  1.00  0.00           C
ATOM   4566  HA  ARG   496      66.939  31.699  84.732  1.00  0.00           H
ATOM   4567  CB  ARG   496      66.645  30.142  83.199  1.00  0.00           C
ATOM   4568  HB2 ARG   496      66.610  30.976  82.498  1.00  0.00           H
ATOM   4569  HB3 ARG   496      67.054  29.201  82.832  1.00  0.00           H
ATOM   4570  CG  ARG   496      65.159  29.888  83.414  1.00  0.00           C
ATOM   4571  HG2 ARG   496      64.903  29.103  84.126  1.00  0.00           H
ATOM   4572  HG3 ARG   496      64.769  30.853  83.740  1.00  0.00           H
ATOM   4573  CD  ARG   496      64.363  29.376  82.225  1.00  0.00           C
ATOM   4574  HD2 ARG   496      64.960  28.625  81.708  1.00  0.00           H
ATOM   4575  HD3 ARG   496      63.514  28.893  82.708  1.00  0.00           H
ATOM   4576  NE  ARG   496      63.929  30.322  81.163  1.00  0.00           N
ATOM   4577  HE  ARG   496      64.594  30.370  80.404  1.00  0.00           H
ATOM   4578  CZ  ARG   496      62.784  30.987  81.124  1.00  0.00           C
ATOM   4579  NH1 ARG   496      61.933  30.930  82.096  1.00  0.00           N
ATOM   4580 HH11 ARG   496      62.050  30.464  82.984  1.00  0.00           H
ATOM   4581 HH12 ARG   496      61.065  31.438  82.006  1.00  0.00           H
ATOM   4582  NH2 ARG   496      62.511  31.665  80.088  1.00  0.00           N
ATOM   4583 HH21 ARG   496      63.160  31.517  79.329  1.00  0.00           H
ATOM   4584 HH22 ARG   496      61.722  32.283  79.961  1.00  0.00           H
ATOM   4585  C   ARG   496      67.434  29.726  85.630  1.00  0.00           C
ATOM   4586  O   ARG   496      66.602  29.800  86.526  1.00  0.00           O
ATOM   4587  N   GLU   497      68.539  28.929  85.874  1.00  0.00           N
ATOM   4588  H   GLU   497      69.003  28.761  84.993  1.00  0.00           H
ATOM   4589  CA  GLU   497      68.807  28.281  87.146  1.00  0.00           C
ATOM   4590  HA  GLU   497      67.936  27.753  87.534  1.00  0.00           H
ATOM   4591  CB  GLU   497      69.756  27.064  86.866  1.00  0.00           C
ATOM   4592  HB2 GLU   497      69.239  26.462  86.118  1.00  0.00           H
ATOM   4593  HB3 GLU   497      70.698  27.409  86.439  1.00  0.00           H
ATOM   4594  CG  GLU   497      70.011  26.248  88.189  1.00  0.00           C
ATOM   4595  HG2 GLU   497      69.109  26.152  88.794  1.00  0.00           H
ATOM   4596  HG3 GLU   497      70.389  25.240  88.019  1.00  0.00           H
ATOM   4597  CD  GLU   497      71.001  27.060  89.139  1.00  0.00           C
ATOM   4598  OE1 GLU   497      71.680  28.072  88.764  1.00  0.00           O
ATOM   4599  OE2 GLU   497      71.157  26.700  90.339  1.00  0.00           O
ATOM   4600  C   GLU   497      69.176  29.331  88.192  1.00  0.00           C
ATOM   4601  O   GLU   497      68.722  29.204  89.291  1.00  0.00           O
ATOM   4602  N   HIP   498      70.073  30.279  87.888  1.00  0.00           N
ATOM   4603  H   HIP   498      70.523  30.191  86.988  1.00  0.00           H
ATOM   4604  CA  HIP   498      70.525  31.310  88.852  1.00  0.00           C
ATOM   4605  HA  HIP   498      70.931  30.827  89.741  1.00  0.00           H
ATOM   4606  CB  HIP   498      71.533  32.166  88.189  1.00  0.00           C
ATOM   4607  HB2 HIP   498      71.147  32.697  87.319  1.00  0.00           H
ATOM   4608  HB3 HIP   498      71.815  32.908  88.936  1.00  0.00           H
ATOM   4609  CG  HIP   498      72.804  31.565  87.687  1.00  0.00           C
ATOM   4610  ND1 HIP   498      73.216  30.228  87.865  1.00  0.00           N
ATOM   4611  HD1 HIP   498      72.589  29.496  88.167  1.00  0.00           H
ATOM   4612  CE1 HIP   498      74.456  30.140  87.271  1.00  0.00           C
ATOM   4613  HE1 HIP   498      75.198  29.369  87.413  1.00  0.00           H
ATOM   4614  NE2 HIP   498      74.668  31.315  86.680  1.00  0.00           N
ATOM   4615  HE2 HIP   498      75.565  31.589  86.305  1.00  0.00           H
ATOM   4616  CD2 HIP   498      73.683  32.226  86.968  1.00  0.00           C
ATOM   4617  HD2 HIP   498      73.680  33.295  86.814  1.00  0.00           H
ATOM   4618  C   HIP   498      69.272  32.076  89.348  1.00  0.00           C
ATOM   4619  O   HIP   498      69.057  32.107  90.565  1.00  0.00           O
ATOM   4620  N   TRP   499      68.389  32.516  88.505  1.00  0.00           N
ATOM   4621  H   TRP   499      68.758  32.626  87.571  1.00  0.00           H
ATOM   4622  CA  TRP   499      67.170  33.233  88.884  1.00  0.00           C
ATOM   4623  HA  TRP   499      67.534  33.948  89.622  1.00  0.00           H
ATOM   4624  CB  TRP   499      66.614  33.990  87.625  1.00  0.00           C
ATOM   4625  HB2 TRP   499      67.366  34.230  86.873  1.00  0.00           H
ATOM   4626  HB3 TRP   499      65.887  33.429  87.038  1.00  0.00           H
ATOM   4627  CG  TRP   499      65.924  35.320  87.833  1.00  0.00           C
ATOM   4628  CD1 TRP   499      65.345  35.787  88.916  1.00  0.00           C
ATOM   4629  HD1 TRP   499      65.350  35.334  89.896  1.00  0.00           H
ATOM   4630  NE1 TRP   499      64.956  37.146  88.749  1.00  0.00           N
ATOM   4631  HE1 TRP   499      64.711  37.788  89.490  1.00  0.00           H
ATOM   4632  CE2 TRP   499      65.145  37.528  87.440  1.00  0.00           C
ATOM   4633  CZ2 TRP   499      64.697  38.645  86.772  1.00  0.00           C
ATOM   4634  HZ2 TRP   499      63.996  39.316  87.245  1.00  0.00           H
ATOM   4635  CH2 TRP   499      65.210  38.866  85.437  1.00  0.00           C
ATOM   4636  HH2 TRP   499      64.873  39.721  84.869  1.00  0.00           H
ATOM   4637  CZ3 TRP   499      65.778  37.735  84.800  1.00  0.00           C
ATOM   4638  HZ3 TRP   499      66.159  37.679  83.791  1.00  0.00           H
ATOM   4639  CE3 TRP   499      66.101  36.574  85.485  1.00  0.00           C
ATOM   4640  HE3 TRP   499      66.623  35.774  84.982  1.00  0.00           H
ATOM   4641  CD2 TRP   499      65.761  36.399  86.836  1.00  0.00           C
ATOM   4642  C   TRP   499      66.162  32.377  89.675  1.00  0.00           C
ATOM   4643  O   TRP   499      65.614  32.937  90.624  1.00  0.00           O
ATOM   4644  N   GLU   500      65.984  31.155  89.336  1.00  0.00           N
ATOM   4645  H   GLU   500      66.200  30.801  88.415  1.00  0.00           H
ATOM   4646  CA  GLU   500      65.254  30.224  90.262  1.00  0.00           C
ATOM   4647  HA  GLU   500      64.239  30.619  90.297  1.00  0.00           H
ATOM   4648  CB  GLU   500      65.153  28.798  89.731  1.00  0.00           C
ATOM   4649  HB2 GLU   500      64.710  28.814  88.735  1.00  0.00           H
ATOM   4650  HB3 GLU   500      66.188  28.456  89.720  1.00  0.00           H
ATOM   4651  CG  GLU   500      64.244  27.900  90.611  1.00  0.00           C
ATOM   4652  HG2 GLU   500      64.326  26.882  90.230  1.00  0.00           H
ATOM   4653  HG3 GLU   500      64.610  27.889  91.638  1.00  0.00           H
ATOM   4654  CD  GLU   500      62.723  28.318  90.616  1.00  0.00           C
ATOM   4655  OE1 GLU   500      61.987  28.063  91.628  1.00  0.00           O
ATOM   4656  OE2 GLU   500      62.152  28.806  89.560  1.00  0.00           O
ATOM   4657  C   GLU   500      65.854  30.024  91.677  1.00  0.00           C
ATOM   4658  O   GLU   500      65.128  30.258  92.681  1.00  0.00           O
ATOM   4659  N   ARG   501      67.164  29.781  91.787  1.00  0.00           N
ATOM   4660  H   ARG   501      67.733  29.640  90.965  1.00  0.00           H
ATOM   4661  CA  ARG   501      67.755  29.689  93.101  1.00  0.00           C
ATOM   4662  HA  ARG   501      67.300  28.994  93.807  1.00  0.00           H
ATOM   4663  CB  ARG   501      69.219  29.213  92.866  1.00  0.00           C
ATOM   4664  HB2 ARG   501      69.023  28.255  92.383  1.00  0.00           H
ATOM   4665  HB3 ARG   501      69.761  29.871  92.188  1.00  0.00           H
ATOM   4666  CG  ARG   501      69.973  28.962  94.198  1.00  0.00           C
ATOM   4667  HG2 ARG   501      70.486  29.865  94.530  1.00  0.00           H
ATOM   4668  HG3 ARG   501      69.245  28.623  94.935  1.00  0.00           H
ATOM   4669  CD  ARG   501      71.024  27.897  94.058  1.00  0.00           C
ATOM   4670  HD2 ARG   501      71.678  27.998  94.924  1.00  0.00           H
ATOM   4671  HD3 ARG   501      70.504  26.946  94.176  1.00  0.00           H
ATOM   4672  NE  ARG   501      71.690  27.890  92.728  1.00  0.00           N
ATOM   4673  HE  ARG   501      71.385  27.164  92.096  1.00  0.00           H
ATOM   4674  CZ  ARG   501      72.851  28.575  92.486  1.00  0.00           C
ATOM   4675  NH1 ARG   501      73.442  29.355  93.376  1.00  0.00           N
ATOM   4676 HH11 ARG   501      73.097  29.215  94.315  1.00  0.00           H
ATOM   4677 HH12 ARG   501      74.313  29.808  93.139  1.00  0.00           H
ATOM   4678  NH2 ARG   501      73.317  28.481  91.290  1.00  0.00           N
ATOM   4679 HH21 ARG   501      72.641  28.037  90.685  1.00  0.00           H
ATOM   4680 HH22 ARG   501      74.128  29.020  91.021  1.00  0.00           H
ATOM   4681  C   ARG   501      67.667  30.992  93.832  1.00  0.00           C
ATOM   4682  O   ARG   501      67.398  31.062  95.099  1.00  0.00           O
ATOM   4683  N   THR   502      67.835  32.131  93.080  1.00  0.00           N
ATOM   4684  H   THR   502      67.946  31.971  92.089  1.00  0.00           H
ATOM   4685  CA  THR   502      67.792  33.513  93.530  1.00  0.00           C
ATOM   4686  HA  THR   502      68.571  33.626  94.283  1.00  0.00           H
ATOM   4687  CB  THR   502      68.124  34.623  92.489  1.00  0.00           C
ATOM   4688  HB  THR   502      67.409  34.840  91.695  1.00  0.00           H
ATOM   4689  CG2 THR   502      68.214  36.063  92.977  1.00  0.00           C
ATOM   4690 HG21 THR   502      68.453  36.760  92.173  1.00  0.00           H
ATOM   4691 HG22 THR   502      67.264  36.288  93.462  1.00  0.00           H
ATOM   4692 HG23 THR   502      69.080  36.197  93.625  1.00  0.00           H
ATOM   4693  OG1 THR   502      69.218  34.379  91.693  1.00  0.00           O
ATOM   4694  HG1 THR   502      69.136  33.569  91.184  1.00  0.00           H
ATOM   4695  C   THR   502      66.496  33.822  94.156  1.00  0.00           C
ATOM   4696  O   THR   502      66.373  34.156  95.376  1.00  0.00           O
ATOM   4697  N   TRP   503      65.429  33.765  93.376  1.00  0.00           N
ATOM   4698  H   TRP   503      65.611  33.280  92.509  1.00  0.00           H
ATOM   4699  CA  TRP   503      64.011  33.847  93.767  1.00  0.00           C
ATOM   4700  HA  TRP   503      63.842  34.866  94.116  1.00  0.00           H
ATOM   4701  CB  TRP   503      63.093  33.477  92.573  1.00  0.00           C
ATOM   4702  HB2 TRP   503      63.380  32.471  92.268  1.00  0.00           H
ATOM   4703  HB3 TRP   503      62.108  33.352  93.023  1.00  0.00           H
ATOM   4704  CG  TRP   503      62.799  34.440  91.516  1.00  0.00           C
ATOM   4705  CD1 TRP   503      62.811  34.108  90.176  1.00  0.00           C
ATOM   4706  HD1 TRP   503      62.873  33.070  89.883  1.00  0.00           H
ATOM   4707  NE1 TRP   503      62.491  35.200  89.474  1.00  0.00           N
ATOM   4708  HE1 TRP   503      62.386  35.200  88.470  1.00  0.00           H
ATOM   4709  CE2 TRP   503      62.285  36.302  90.259  1.00  0.00           C
ATOM   4710  CZ2 TRP   503      61.981  37.580  89.904  1.00  0.00           C
ATOM   4711  HZ2 TRP   503      61.863  37.888  88.876  1.00  0.00           H
ATOM   4712  CH2 TRP   503      61.811  38.517  90.906  1.00  0.00           C
ATOM   4713  HH2 TRP   503      61.443  39.490  90.616  1.00  0.00           H
ATOM   4714  CZ3 TRP   503      61.885  38.171  92.245  1.00  0.00           C
ATOM   4715  HZ3 TRP   503      61.613  38.794  93.084  1.00  0.00           H
ATOM   4716  CE3 TRP   503      62.244  36.839  92.616  1.00  0.00           C
ATOM   4717  HE3 TRP   503      62.245  36.558  93.659  1.00  0.00           H
ATOM   4718  CD2 TRP   503      62.492  35.878  91.631  1.00  0.00           C
ATOM   4719  C   TRP   503      63.711  33.002  94.997  1.00  0.00           C
ATOM   4720  O   TRP   503      63.101  33.577  95.924  1.00  0.00           O
ATOM   4721  N   LEU   504      64.279  31.860  95.182  1.00  0.00           N
ATOM   4722  H   LEU   504      64.878  31.507  94.449  1.00  0.00           H
ATOM   4723  CA  LEU   504      64.033  31.060  96.369  1.00  0.00           C
ATOM   4724  HA  LEU   504      62.998  31.235  96.664  1.00  0.00           H
ATOM   4725  CB  LEU   504      64.381  29.580  96.126  1.00  0.00           C
ATOM   4726  HB2 LEU   504      63.811  29.344  95.227  1.00  0.00           H
ATOM   4727  HB3 LEU   504      65.443  29.486  95.900  1.00  0.00           H
ATOM   4728  CG  LEU   504      63.888  28.713  97.345  1.00  0.00           C
ATOM   4729  HG  LEU   504      64.427  29.201  98.157  1.00  0.00           H
ATOM   4730  CD1 LEU   504      62.331  28.847  97.520  1.00  0.00           C
ATOM   4731 HD11 LEU   504      61.996  29.638  98.191  1.00  0.00           H
ATOM   4732 HD12 LEU   504      61.868  28.778  96.535  1.00  0.00           H
ATOM   4733 HD13 LEU   504      62.028  27.867  97.889  1.00  0.00           H
ATOM   4734  CD2 LEU   504      64.166  27.195  97.203  1.00  0.00           C
ATOM   4735 HD21 LEU   504      63.813  26.571  98.024  1.00  0.00           H
ATOM   4736 HD22 LEU   504      63.741  26.931  96.234  1.00  0.00           H
ATOM   4737 HD23 LEU   504      65.248  27.091  97.281  1.00  0.00           H
ATOM   4738  C   LEU   504      64.717  31.712  97.606  1.00  0.00           C
ATOM   4739  O   LEU   504      64.154  31.792  98.674  1.00  0.00           O
ATOM   4740  N   LEU   505      65.951  32.249  97.418  1.00  0.00           N
ATOM   4741  H   LEU   505      66.470  32.001  96.588  1.00  0.00           H
ATOM   4742  CA  LEU   505      66.710  32.873  98.535  1.00  0.00           C
ATOM   4743  HA  LEU   505      66.781  32.204  99.392  1.00  0.00           H
ATOM   4744  CB  LEU   505      68.135  33.156  98.119  1.00  0.00           C
ATOM   4745  HB2 LEU   505      68.126  33.470  97.075  1.00  0.00           H
ATOM   4746  HB3 LEU   505      68.409  34.054  98.673  1.00  0.00           H
ATOM   4747  CG  LEU   505      69.153  32.017  98.396  1.00  0.00           C
ATOM   4748  HG  LEU   505      68.746  31.031  98.174  1.00  0.00           H
ATOM   4749  CD1 LEU   505      70.404  32.098  97.527  1.00  0.00           C
ATOM   4750 HD11 LEU   505      70.129  31.830  96.507  1.00  0.00           H
ATOM   4751 HD12 LEU   505      70.923  33.056  97.568  1.00  0.00           H
ATOM   4752 HD13 LEU   505      71.142  31.399  97.920  1.00  0.00           H
ATOM   4753  CD2 LEU   505      69.657  31.959  99.841  1.00  0.00           C
ATOM   4754 HD21 LEU   505      70.593  31.422  99.995  1.00  0.00           H
ATOM   4755 HD22 LEU   505      69.616  32.920 100.355  1.00  0.00           H
ATOM   4756 HD23 LEU   505      68.941  31.442 100.480  1.00  0.00           H
ATOM   4757  C   LEU   505      66.052  34.233  99.018  1.00  0.00           C
ATOM   4758  O   LEU   505      66.103  34.582 100.243  1.00  0.00           O
ATOM   4759  N   GLN   506      65.421  35.011  98.115  1.00  0.00           N
ATOM   4760  H   GLN   506      65.624  34.846  97.140  1.00  0.00           H
ATOM   4761  CA  GLN   506      64.674  36.235  98.579  1.00  0.00           C
ATOM   4762  HA  GLN   506      65.081  36.716  99.468  1.00  0.00           H
ATOM   4763  CB  GLN   506      64.728  37.320  97.483  1.00  0.00           C
ATOM   4764  HB2 GLN   506      64.348  38.258  97.888  1.00  0.00           H
ATOM   4765  HB3 GLN   506      65.718  37.360  97.029  1.00  0.00           H
ATOM   4766  CG  GLN   506      63.863  37.018  96.252  1.00  0.00           C
ATOM   4767  HG2 GLN   506      64.139  36.049  95.837  1.00  0.00           H
ATOM   4768  HG3 GLN   506      62.847  36.851  96.608  1.00  0.00           H
ATOM   4769  CD  GLN   506      63.902  38.174  95.275  1.00  0.00           C
ATOM   4770  OE1 GLN   506      64.498  38.126  94.223  1.00  0.00           O
ATOM   4771  NE2 GLN   506      63.277  39.305  95.536  1.00  0.00           N
ATOM   4772 HE21 GLN   506      63.450  40.057  94.884  1.00  0.00           H
ATOM   4773 HE22 GLN   506      62.747  39.486  96.376  1.00  0.00           H
ATOM   4774  C   GLN   506      63.282  35.951  99.156  1.00  0.00           C
ATOM   4775  O   GLN   506      62.777  36.714 100.010  1.00  0.00           O
ATOM   4776  N   THR   507      62.712  34.826  98.782  1.00  0.00           N
ATOM   4777  H   THR   507      63.193  34.256  98.101  1.00  0.00           H
ATOM   4778  CA  THR   507      61.385  34.409  99.268  1.00  0.00           C
ATOM   4779  HA  THR   507      60.957  35.306  99.717  1.00  0.00           H
ATOM   4780  CB  THR   507      60.439  33.963  98.199  1.00  0.00           C
ATOM   4781  HB  THR   507      59.436  33.750  98.571  1.00  0.00           H
ATOM   4782  CG2 THR   507      60.180  35.189  97.374  1.00  0.00           C
ATOM   4783 HG21 THR   507      60.984  35.296  96.646  1.00  0.00           H
ATOM   4784 HG22 THR   507      59.267  34.980  96.816  1.00  0.00           H
ATOM   4785 HG23 THR   507      59.995  36.161  97.832  1.00  0.00           H
ATOM   4786  OG1 THR   507      60.930  32.894  97.362  1.00  0.00           O
ATOM   4787  HG1 THR   507      61.707  33.149  96.860  1.00  0.00           H
ATOM   4788  C   THR   507      61.356  33.362 100.451  1.00  0.00           C
ATOM   4789  O   THR   507      60.343  33.480 101.194  1.00  0.00           O
ATOM   4790  N   CYX   508      62.385  32.540 100.681  1.00  0.00           N
ATOM   4791  H   CYX   508      63.245  32.622 100.159  1.00  0.00           H
ATOM   4792  CA  CYX   508      62.301  31.363 101.558  1.00  0.00           C
ATOM   4793  HA  CYX   508      61.542  30.737 101.089  1.00  0.00           H
ATOM   4794  CB  CYX   508      63.685  30.687 101.376  1.00  0.00           C
ATOM   4795  HB2 CYX   508      63.629  29.758 101.944  1.00  0.00           H
ATOM   4796  HB3 CYX   508      63.726  30.255 100.376  1.00  0.00           H
ATOM   4797  SG  CYX   508      65.177  31.639 101.903  1.00  0.00           S
ATOM   4798  C   CYX   508      61.843  31.664 103.014  1.00  0.00           C
ATOM   4799  O   CYX   508      60.744  31.155 103.492  1.00  0.00           O
ATOM   4800  N   LYS   509      62.456  32.589 103.714  1.00  0.00           N
ATOM   4801  H   LYS   509      63.140  33.198 103.288  1.00  0.00           H
ATOM   4802  CA  LYS   509      62.132  32.919 105.070  1.00  0.00           C
ATOM   4803  HA  LYS   509      62.122  31.932 105.533  1.00  0.00           H
ATOM   4804  CB  LYS   509      63.341  33.629 105.743  1.00  0.00           C
ATOM   4805  HB2 LYS   509      64.059  32.837 105.528  1.00  0.00           H
ATOM   4806  HB3 LYS   509      63.569  34.576 105.254  1.00  0.00           H
ATOM   4807  CG  LYS   509      63.129  34.014 107.238  1.00  0.00           C
ATOM   4808  HG2 LYS   509      62.314  34.734 107.318  1.00  0.00           H
ATOM   4809  HG3 LYS   509      62.933  33.108 107.811  1.00  0.00           H
ATOM   4810  CD  LYS   509      64.465  34.657 107.763  1.00  0.00           C
ATOM   4811  HD2 LYS   509      64.841  35.365 107.024  1.00  0.00           H
ATOM   4812  HD3 LYS   509      64.352  35.221 108.689  1.00  0.00           H
ATOM   4813  CE  LYS   509      65.549  33.528 108.097  1.00  0.00           C
ATOM   4814  HE2 LYS   509      65.153  32.967 108.943  1.00  0.00           H
ATOM   4815  HE3 LYS   509      65.642  32.861 107.240  1.00  0.00           H
ATOM   4816  NZ  LYS   509      66.901  34.150 108.379  1.00  0.00           N
ATOM   4817  HZ1 LYS   509      67.417  33.582 109.036  1.00  0.00           H
ATOM   4818  HZ2 LYS   509      67.480  34.205 107.554  1.00  0.00           H
ATOM   4819  HZ3 LYS   509      66.769  35.070 108.774  1.00  0.00           H
ATOM   4820  C   LYS   509      60.727  33.525 105.274  1.00  0.00           C
ATOM   4821  O   LYS   509      60.042  33.295 106.294  1.00  0.00           O
ATOM   4822  N   SER   510      60.307  34.237 104.294  1.00  0.00           N
ATOM   4823  H   SER   510      60.930  34.268 103.499  1.00  0.00           H
ATOM   4824  CA  SER   510      59.001  34.917 104.159  1.00  0.00           C
ATOM   4825  HA  SER   510      58.703  35.388 105.096  1.00  0.00           H
ATOM   4826  CB  SER   510      59.061  35.945 103.071  1.00  0.00           C
ATOM   4827  HB2 SER   510      59.674  36.819 103.289  1.00  0.00           H
ATOM   4828  HB3 SER   510      59.568  35.617 102.163  1.00  0.00           H
ATOM   4829  OG  SER   510      57.673  36.342 102.815  1.00  0.00           O
ATOM   4830  HG  SER   510      57.413  36.997 103.467  1.00  0.00           H
ATOM   4831  C   SER   510      57.954  33.826 103.930  1.00  0.00           C
ATOM   4832  O   SER   510      56.841  33.753 104.442  1.00  0.00           O
ATOM   4833  N   TYR   511      58.318  32.855 103.124  1.00  0.00           N
ATOM   4834  H   TYR   511      59.182  33.000 102.621  1.00  0.00           H
ATOM   4835  CA  TYR   511      57.493  31.743 102.722  1.00  0.00           C
ATOM   4836  HA  TYR   511      56.473  32.125 102.683  1.00  0.00           H
ATOM   4837  CB  TYR   511      57.892  31.226 101.356  1.00  0.00           C
ATOM   4838  HB2 TYR   511      58.977  31.308 101.302  1.00  0.00           H
ATOM   4839  HB3 TYR   511      57.779  30.155 101.192  1.00  0.00           H
ATOM   4840  CG  TYR   511      57.437  31.948 100.055  1.00  0.00           C
ATOM   4841  CD1 TYR   511      56.998  33.341 100.109  1.00  0.00           C
ATOM   4842  HD1 TYR   511      56.960  33.861 101.055  1.00  0.00           H
ATOM   4843  CE1 TYR   511      56.860  34.043  98.925  1.00  0.00           C
ATOM   4844  HE1 TYR   511      56.424  35.030  98.963  1.00  0.00           H
ATOM   4845  CZ  TYR   511      56.986  33.397  97.614  1.00  0.00           C
ATOM   4846  OH  TYR   511      56.854  34.167  96.465  1.00  0.00           O
ATOM   4847  HH  TYR   511      57.121  33.679  95.682  1.00  0.00           H
ATOM   4848  CE2 TYR   511      57.306  32.063  97.597  1.00  0.00           C
ATOM   4849  HE2 TYR   511      57.443  31.583  96.639  1.00  0.00           H
ATOM   4850  CD2 TYR   511      57.539  31.343  98.781  1.00  0.00           C
ATOM   4851  HD2 TYR   511      57.846  30.330  98.563  1.00  0.00           H
ATOM   4852  C   TYR   511      57.361  30.670 103.844  1.00  0.00           C
ATOM   4853  O   TYR   511      56.627  29.696 103.582  1.00  0.00           O
ATOM   4854  N   ALA   512      58.160  30.728 104.881  1.00  0.00           N
ATOM   4855  H   ALA   512      58.907  31.407 104.884  1.00  0.00           H
ATOM   4856  CA  ALA   512      58.549  29.567 105.695  1.00  0.00           C
ATOM   4857  HA  ALA   512      59.461  29.793 106.248  1.00  0.00           H
ATOM   4858  CB  ALA   512      57.504  29.456 106.845  1.00  0.00           C
ATOM   4859  HB1 ALA   512      57.561  30.314 107.515  1.00  0.00           H
ATOM   4860  HB2 ALA   512      56.514  29.421 106.391  1.00  0.00           H
ATOM   4861  HB3 ALA   512      57.761  28.615 107.488  1.00  0.00           H
ATOM   4862  C   ALA   512      58.703  28.296 104.937  1.00  0.00           C
ATOM   4863  O   ALA   512      57.928  27.341 104.959  1.00  0.00           O
ATOM   4864  N   VAL   513      59.762  28.386 104.092  1.00  0.00           N
ATOM   4865  H   VAL   513      60.152  29.316 104.056  1.00  0.00           H
ATOM   4866  CA  VAL   513      60.387  27.245 103.364  1.00  0.00           C
ATOM   4867  HA  VAL   513      60.041  26.380 103.931  1.00  0.00           H
ATOM   4868  CB  VAL   513      59.906  27.192 101.951  1.00  0.00           C
ATOM   4869  HB  VAL   513      60.254  26.262 101.500  1.00  0.00           H
ATOM   4870  CG1 VAL   513      58.371  27.133 101.775  1.00  0.00           C
ATOM   4871 HG11 VAL   513      57.938  28.061 102.148  1.00  0.00           H
ATOM   4872 HG12 VAL   513      58.090  26.875 100.754  1.00  0.00           H
ATOM   4873 HG13 VAL   513      57.935  26.271 102.279  1.00  0.00           H
ATOM   4874  CG2 VAL   513      60.489  28.180 100.998  1.00  0.00           C
ATOM   4875 HG21 VAL   513      60.377  27.724 100.014  1.00  0.00           H
ATOM   4876 HG22 VAL   513      59.965  29.125 101.142  1.00  0.00           H
ATOM   4877 HG23 VAL   513      61.570  28.218 101.132  1.00  0.00           H
ATOM   4878  C   VAL   513      61.958  27.365 103.570  1.00  0.00           C
ATOM   4879  O   VAL   513      62.418  28.489 103.870  1.00  0.00           O
ATOM   4880  N   PRO   514      62.653  26.204 103.468  1.00  0.00           N
ATOM   4881  CD  PRO   514      62.260  24.860 103.033  1.00  0.00           C
ATOM   4882  HD2 PRO   514      61.816  24.825 102.038  1.00  0.00           H
ATOM   4883  HD3 PRO   514      61.476  24.492 103.695  1.00  0.00           H
ATOM   4884  CG  PRO   514      63.491  23.973 102.909  1.00  0.00           C
ATOM   4885  HG2 PRO   514      63.778  24.174 101.877  1.00  0.00           H
ATOM   4886  HG3 PRO   514      63.343  22.922 103.155  1.00  0.00           H
ATOM   4887  CB  PRO   514      64.478  24.631 103.861  1.00  0.00           C
ATOM   4888  HB2 PRO   514      65.451  24.380 103.439  1.00  0.00           H
ATOM   4889  HB3 PRO   514      64.356  24.266 104.880  1.00  0.00           H
ATOM   4890  CA  PRO   514      64.097  26.102 103.755  1.00  0.00           C
ATOM   4891  HA  PRO   514      64.433  26.463 104.727  1.00  0.00           H
ATOM   4892  C   PRO   514      64.868  26.871 102.614  1.00  0.00           C
ATOM   4893  O   PRO   514      64.529  26.768 101.456  1.00  0.00           O
ATOM   4894  N   CYX   515      65.842  27.675 102.984  1.00  0.00           N
ATOM   4895  H   CYX   515      66.166  27.586 103.936  1.00  0.00           H
ATOM   4896  CA  CYX   515      66.719  28.513 102.150  1.00  0.00           C
ATOM   4897  HA  CYX   515      66.142  28.916 101.318  1.00  0.00           H
ATOM   4898  CB  CYX   515      67.184  29.726 103.061  1.00  0.00           C
ATOM   4899  HB2 CYX   515      67.601  29.432 104.024  1.00  0.00           H
ATOM   4900  HB3 CYX   515      67.953  30.202 102.451  1.00  0.00           H
ATOM   4901  SG  CYX   515      65.796  30.776 103.567  1.00  0.00           S
ATOM   4902  C   CYX   515      67.934  27.810 101.572  1.00  0.00           C
ATOM   4903  O   CYX   515      68.608  27.135 102.304  1.00  0.00           O
ATOM   4904  N   PRO   516      68.179  27.970 100.278  1.00  0.00           N
ATOM   4905  CD  PRO   516      67.164  28.306  99.208  1.00  0.00           C
ATOM   4906  HD2 PRO   516      66.822  29.332  99.346  1.00  0.00           H
ATOM   4907  HD3 PRO   516      66.295  27.650  99.243  1.00  0.00           H
ATOM   4908  CG  PRO   516      67.936  28.194  97.905  1.00  0.00           C
ATOM   4909  HG2 PRO   516      67.702  29.015  97.227  1.00  0.00           H
ATOM   4910  HG3 PRO   516      67.632  27.266  97.421  1.00  0.00           H
ATOM   4911  CB  PRO   516      69.459  28.106  98.267  1.00  0.00           C
ATOM   4912  HB2 PRO   516      69.880  29.104  98.142  1.00  0.00           H
ATOM   4913  HB3 PRO   516      69.953  27.476  97.527  1.00  0.00           H
ATOM   4914  CA  PRO   516      69.459  27.522  99.656  1.00  0.00           C
ATOM   4915  HA  PRO   516      69.263  26.454  99.562  1.00  0.00           H
ATOM   4916  C   PRO   516      70.719  27.889 100.377  1.00  0.00           C
ATOM   4917  O   PRO   516      70.837  28.982 100.954  1.00  0.00           O
ATOM   4918  N   PRO   517      71.720  27.044 100.235  1.00  0.00           N
ATOM   4919  CD  PRO   517      71.754  25.772  99.576  1.00  0.00           C
ATOM   4920  HD2 PRO   517      71.480  25.811  98.521  1.00  0.00           H
ATOM   4921  HD3 PRO   517      70.991  25.220 100.124  1.00  0.00           H
ATOM   4922  CG  PRO   517      73.133  25.151  99.822  1.00  0.00           C
ATOM   4923  HG2 PRO   517      73.755  25.332  98.945  1.00  0.00           H
ATOM   4924  HG3 PRO   517      73.127  24.135 100.216  1.00  0.00           H
ATOM   4925  CB  PRO   517      73.664  26.043 100.953  1.00  0.00           C
ATOM   4926  HB2 PRO   517      74.751  26.059 101.034  1.00  0.00           H
ATOM   4927  HB3 PRO   517      73.408  25.588 101.910  1.00  0.00           H
ATOM   4928  CA  PRO   517      73.027  27.376 100.719  1.00  0.00           C
ATOM   4929  HA  PRO   517      72.968  27.795 101.724  1.00  0.00           H
ATOM   4930  C   PRO   517      73.769  28.374  99.800  1.00  0.00           C
ATOM   4931  O   PRO   517      73.616  28.346  98.560  1.00  0.00           O
ATOM   4932  N   GLY   518      74.713  29.105 100.435  1.00  0.00           N
ATOM   4933  H   GLY   518      74.780  29.055 101.442  1.00  0.00           H
ATOM   4934  CA  GLY   518      75.687  30.003  99.779  1.00  0.00           C
ATOM   4935  HA2 GLY   518      76.494  30.260 100.464  1.00  0.00           H
ATOM   4936  HA3 GLY   518      76.105  29.391  98.980  1.00  0.00           H
ATOM   4937  C   GLY   518      75.174  31.291  99.050  1.00  0.00           C
ATOM   4938  O   GLY   518      73.951  31.510  99.027  1.00  0.00           O
ATOM   4939  N   HIP   519      76.065  32.109  98.474  1.00  0.00           N
ATOM   4940  H   HIP   519      77.001  31.740  98.562  1.00  0.00           H
ATOM   4941  CA  HIP   519      75.684  33.469  97.871  1.00  0.00           C
ATOM   4942  HA  HIP   519      75.409  34.087  98.726  1.00  0.00           H
ATOM   4943  CB  HIP   519      76.892  34.087  97.171  1.00  0.00           C
ATOM   4944  HB2 HIP   519      77.260  33.436  96.378  1.00  0.00           H
ATOM   4945  HB3 HIP   519      76.683  35.112  96.865  1.00  0.00           H
ATOM   4946  CG  HIP   519      78.085  34.343  98.045  1.00  0.00           C
ATOM   4947  ND1 HIP   519      79.233  33.535  98.115  1.00  0.00           N
ATOM   4948  HD1 HIP   519      79.326  32.583  97.790  1.00  0.00           H
ATOM   4949  CE1 HIP   519      80.087  34.130  99.002  1.00  0.00           C
ATOM   4950  HE1 HIP   519      81.027  33.650  99.229  1.00  0.00           H
ATOM   4951  NE2 HIP   519      79.574  35.277  99.456  1.00  0.00           N
ATOM   4952  HE2 HIP   519      80.019  35.852 100.157  1.00  0.00           H
ATOM   4953  CD2 HIP   519      78.299  35.392  98.920  1.00  0.00           C
ATOM   4954  HD2 HIP   519      77.556  36.148  99.126  1.00  0.00           H
ATOM   4955  C   HIP   519      74.445  33.503  97.005  1.00  0.00           C
ATOM   4956  O   HIP   519      74.263  32.635  96.105  1.00  0.00           O
ATOM   4957  N   PHE   520      73.811  34.697  96.991  1.00  0.00           N
ATOM   4958  H   PHE   520      73.980  35.376  97.720  1.00  0.00           H
ATOM   4959  CA  PHE   520      73.091  35.145  95.775  1.00  0.00           C
ATOM   4960  HA  PHE   520      72.347  34.361  95.641  1.00  0.00           H
ATOM   4961  CB  PHE   520      72.277  36.425  95.884  1.00  0.00           C
ATOM   4962  HB2 PHE   520      72.932  37.257  96.142  1.00  0.00           H
ATOM   4963  HB3 PHE   520      71.829  36.578  94.902  1.00  0.00           H
ATOM   4964  CG  PHE   520      71.139  36.409  96.869  1.00  0.00           C
ATOM   4965  CD1 PHE   520      71.299  36.141  98.280  1.00  0.00           C
ATOM   4966  HD1 PHE   520      72.286  35.822  98.580  1.00  0.00           H
ATOM   4967  CE1 PHE   520      70.289  36.424  99.167  1.00  0.00           C
ATOM   4968  HE1 PHE   520      70.315  36.244 100.232  1.00  0.00           H
ATOM   4969  CZ  PHE   520      69.032  36.803  98.643  1.00  0.00           C
ATOM   4970  HZ  PHE   520      68.291  37.023  99.397  1.00  0.00           H
ATOM   4971  CE2 PHE   520      68.809  36.887  97.223  1.00  0.00           C
ATOM   4972  HE2 PHE   520      67.865  37.275  96.871  1.00  0.00           H
ATOM   4973  CD2 PHE   520      69.878  36.762  96.345  1.00  0.00           C
ATOM   4974  HD2 PHE   520      69.752  37.191  95.362  1.00  0.00           H
ATOM   4975  C   PHE   520      74.098  35.232  94.635  1.00  0.00           C
ATOM   4976  O   PHE   520      75.148  35.872  94.824  1.00  0.00           O
ATOM   4977  N   PRO   521      73.774  34.738  93.396  1.00  0.00           N
ATOM   4978  CD  PRO   521      72.437  34.276  93.003  1.00  0.00           C
ATOM   4979  HD2 PRO   521      71.701  35.038  93.259  1.00  0.00           H
ATOM   4980  HD3 PRO   521      72.130  33.298  93.375  1.00  0.00           H
ATOM   4981  CG  PRO   521      72.585  34.055  91.527  1.00  0.00           C
ATOM   4982  HG2 PRO   521      72.174  34.983  91.129  1.00  0.00           H
ATOM   4983  HG3 PRO   521      71.984  33.234  91.136  1.00  0.00           H
ATOM   4984  CB  PRO   521      74.053  33.862  91.177  1.00  0.00           C
ATOM   4985  HB2 PRO   521      74.336  34.229  90.190  1.00  0.00           H
ATOM   4986  HB3 PRO   521      74.268  32.805  91.331  1.00  0.00           H
ATOM   4987  CA  PRO   521      74.637  34.719  92.250  1.00  0.00           C
ATOM   4988  HA  PRO   521      75.548  34.182  92.514  1.00  0.00           H
ATOM   4989  C   PRO   521      74.819  36.149  91.758  1.00  0.00           C
ATOM   4990  O   PRO   521      73.843  36.912  91.867  1.00  0.00           O
ATOM   4991  N   PRO   522      75.944  36.538  91.117  1.00  0.00           N
ATOM   4992  CD  PRO   522      77.069  35.666  91.121  1.00  0.00           C
ATOM   4993  HD2 PRO   522      76.871  34.811  90.475  1.00  0.00           H
ATOM   4994  HD3 PRO   522      77.287  35.286  92.119  1.00  0.00           H
ATOM   4995  CG  PRO   522      78.256  36.465  90.524  1.00  0.00           C
ATOM   4996  HG2 PRO   522      78.351  36.283  89.453  1.00  0.00           H
ATOM   4997  HG3 PRO   522      79.168  36.148  91.031  1.00  0.00           H
ATOM   4998  CB  PRO   522      77.778  37.960  90.860  1.00  0.00           C
ATOM   4999  HB2 PRO   522      78.217  38.667  90.156  1.00  0.00           H
ATOM   5000  HB3 PRO   522      77.896  38.375  91.861  1.00  0.00           H
ATOM   5001  CA  PRO   522      76.242  37.883  90.641  1.00  0.00           C
ATOM   5002  HA  PRO   522      75.819  38.562  91.381  1.00  0.00           H
ATOM   5003  C   PRO   522      75.723  38.078  89.204  1.00  0.00           C
ATOM   5004  O   PRO   522      76.451  38.499  88.303  1.00  0.00           O
ATOM   5005  N   MET   523      74.434  37.695  88.992  1.00  0.00           N
ATOM   5006  H   MET   523      73.890  37.367  89.777  1.00  0.00           H
ATOM   5007  CA  MET   523      73.840  37.696  87.675  1.00  0.00           C
ATOM   5008  HA  MET   523      74.658  37.296  87.076  1.00  0.00           H
ATOM   5009  CB  MET   523      72.791  36.566  87.694  1.00  0.00           C
ATOM   5010  HB2 MET   523      72.547  36.304  86.665  1.00  0.00           H
ATOM   5011  HB3 MET   523      73.181  35.684  88.201  1.00  0.00           H
ATOM   5012  CG  MET   523      71.412  36.986  88.431  1.00  0.00           C
ATOM   5013  HG2 MET   523      71.513  37.648  89.291  1.00  0.00           H
ATOM   5014  HG3 MET   523      70.945  37.624  87.680  1.00  0.00           H
ATOM   5015  SD  MET   523      70.232  35.627  88.666  1.00  0.00           S
ATOM   5016  CE  MET   523      68.816  36.503  89.219  1.00  0.00           C
ATOM   5017  HE1 MET   523      69.139  37.012  90.128  1.00  0.00           H
ATOM   5018  HE2 MET   523      68.493  37.274  88.519  1.00  0.00           H
ATOM   5019  HE3 MET   523      67.900  35.961  89.453  1.00  0.00           H
ATOM   5020  C   MET   523      73.357  39.060  87.116  1.00  0.00           C
ATOM   5021  O   MET   523      73.363  40.062  87.942  1.00  0.00           O
ATOM   5022  N   SER   524      72.784  39.062  85.943  1.00  0.00           N
ATOM   5023  H   SER   524      72.802  38.182  85.448  1.00  0.00           H
ATOM   5024  CA  SER   524      72.186  40.229  85.285  1.00  0.00           C
ATOM   5025  HA  SER   524      72.409  41.139  85.842  1.00  0.00           H
ATOM   5026  CB  SER   524      72.817  40.532  83.897  1.00  0.00           C
ATOM   5027  HB2 SER   524      72.547  39.877  83.070  1.00  0.00           H
ATOM   5028  HB3 SER   524      72.557  41.495  83.458  1.00  0.00           H
ATOM   5029  OG  SER   524      74.230  40.622  84.069  1.00  0.00           O
ATOM   5030  HG  SER   524      74.625  39.775  84.289  1.00  0.00           H
ATOM   5031  C   SER   524      70.658  40.165  85.183  1.00  0.00           C
ATOM   5032  O   SER   524      70.183  39.973  84.111  1.00  0.00           O
ATOM   5033  N   PRO   525      69.889  40.303  86.340  1.00  0.00           N
ATOM   5034  CD  PRO   525      70.348  40.808  87.571  1.00  0.00           C
ATOM   5035  HD2 PRO   525      71.108  41.586  87.505  1.00  0.00           H
ATOM   5036  HD3 PRO   525      70.890  40.000  88.062  1.00  0.00           H
ATOM   5037  CG  PRO   525      69.171  41.389  88.269  1.00  0.00           C
ATOM   5038  HG2 PRO   525      69.002  42.455  88.115  1.00  0.00           H
ATOM   5039  HG3 PRO   525      69.289  41.237  89.342  1.00  0.00           H
ATOM   5040  CB  PRO   525      67.996  40.603  87.757  1.00  0.00           C
ATOM   5041  HB2 PRO   525      67.079  41.191  87.793  1.00  0.00           H
ATOM   5042  HB3 PRO   525      67.952  39.605  88.193  1.00  0.00           H
ATOM   5043  CA  PRO   525      68.468  40.359  86.314  1.00  0.00           C
ATOM   5044  HA  PRO   525      68.180  39.375  85.942  1.00  0.00           H
ATOM   5045  C   PRO   525      68.053  41.560  85.435  1.00  0.00           C
ATOM   5046  O   PRO   525      68.296  42.739  85.649  1.00  0.00           O
ATOM   5047  N   ASP   526      67.270  41.247  84.408  1.00  0.00           N
ATOM   5048  H   ASP   526      67.027  40.273  84.294  1.00  0.00           H
ATOM   5049  CA  ASP   526      67.101  42.194  83.280  1.00  0.00           C
ATOM   5050  HA  ASP   526      66.591  43.095  83.624  1.00  0.00           H
ATOM   5051  CB  ASP   526      68.460  42.549  82.626  1.00  0.00           C
ATOM   5052  HB2 ASP   526      69.286  42.706  83.319  1.00  0.00           H
ATOM   5053  HB3 ASP   526      68.739  41.569  82.238  1.00  0.00           H
ATOM   5054  CG  ASP   526      68.422  43.520  81.476  1.00  0.00           C
ATOM   5055  OD1 ASP   526      67.324  43.905  80.976  1.00  0.00           O
ATOM   5056  OD2 ASP   526      69.520  43.822  80.983  1.00  0.00           O
ATOM   5057  C   ASP   526      66.091  41.497  82.259  1.00  0.00           C
ATOM   5058  O   ASP   526      66.184  40.262  82.224  1.00  0.00           O
ATOM   5059  N   PHE   527      65.258  42.177  81.431  1.00  0.00           N
ATOM   5060  H   PHE   527      65.286  43.184  81.352  1.00  0.00           H
ATOM   5061  CA  PHE   527      64.539  41.409  80.365  1.00  0.00           C
[truncated: 5,233,130 more chars]
