# Supplementary material for: In silico docking yields small molecule negative allosteric modulators targeting the core of Frizzled 7
Source: Nat Commun. 2025 Dec 14;16:11138. doi: 10.1038/s41467-025-67147-z (PMC12705740; doi:10.1038/s41467-025-67147-z)
Supplement: Supplementary file 7 — Supplementary Data 5 [file 41467_2025_67147_MOESM7_ESM.zip › MD_input/non-binder-C476/nb-C476_final-config_prod3.pdb]

TITLE     Title
REMARK    THIS IS A SIMULATION BOX
CRYST1   81.734   81.735  120.333  90.00  90.00  60.00 P 1           1
MODEL        1
ATOM      1  H1  ACE   209      56.463  22.202 100.618  1.00  0.00           H
ATOM      2  CH3 ACE   209      57.268  22.709 100.086  1.00  0.00           C
ATOM      3  H2  ACE   209      57.791  21.989  99.456  1.00  0.00           H
ATOM      4  H3  ACE   209      58.017  23.110 100.768  1.00  0.00           H
ATOM      5  C   ACE   209      56.668  23.809  99.186  1.00  0.00           C
ATOM      6  O   ACE   209      57.335  24.279  98.261  1.00  0.00           O
ATOM      7  N   CYX   210      55.425  24.255  99.489  1.00  0.00           N
ATOM      8  H   CYX   210      54.871  23.609 100.034  1.00  0.00           H
ATOM      9  CA  CYX   210      54.737  25.367  98.953  1.00  0.00           C
ATOM     10  HA  CYX   210      55.443  26.184  98.805  1.00  0.00           H
ATOM     11  CB  CYX   210      54.384  24.904  97.450  1.00  0.00           C
ATOM     12  HB2 CYX   210      55.338  24.889  96.924  1.00  0.00           H
ATOM     13  HB3 CYX   210      53.997  23.885  97.445  1.00  0.00           H
ATOM     14  SG  CYX   210      53.434  26.183  96.555  1.00  0.00           S
ATOM     15  C   CYX   210      53.454  25.706  99.769  1.00  0.00           C
ATOM     16  O   CYX   210      52.710  24.719  99.935  1.00  0.00           O
ATOM     17  N   PRO   211      53.156  26.955 100.151  1.00  0.00           N
ATOM     18  CD  PRO   211      54.039  28.118  99.912  1.00  0.00           C
ATOM     19  HD2 PRO   211      54.206  28.237  98.841  1.00  0.00           H
ATOM     20  HD3 PRO   211      54.994  28.126 100.437  1.00  0.00           H
ATOM     21  CG  PRO   211      53.310  29.353 100.412  1.00  0.00           C
ATOM     22  HG2 PRO   211      52.637  29.788  99.673  1.00  0.00           H
ATOM     23  HG3 PRO   211      54.002  30.114 100.772  1.00  0.00           H
ATOM     24  CB  PRO   211      52.394  28.790 101.505  1.00  0.00           C
ATOM     25  HB2 PRO   211      51.496  29.402 101.587  1.00  0.00           H
ATOM     26  HB3 PRO   211      52.964  28.629 102.419  1.00  0.00           H
ATOM     27  CA  PRO   211      52.024  27.375 100.991  1.00  0.00           C
ATOM     28  HA  PRO   211      52.048  26.813 101.925  1.00  0.00           H
ATOM     29  C   PRO   211      50.676  27.349 100.251  1.00  0.00           C
ATOM     30  O   PRO   211      50.654  27.549  98.972  1.00  0.00           O
ATOM     31  N   ARG   212      49.544  27.216 100.928  1.00  0.00           N
ATOM     32  H   ARG   212      49.643  26.917 101.887  1.00  0.00           H
ATOM     33  CA  ARG   212      48.278  26.916 100.370  1.00  0.00           C
ATOM     34  HA  ARG   212      48.377  26.051  99.714  1.00  0.00           H
ATOM     35  CB  ARG   212      47.380  26.449 101.468  1.00  0.00           C
ATOM     36  HB2 ARG   212      46.394  26.236 101.055  1.00  0.00           H
ATOM     37  HB3 ARG   212      47.740  25.473 101.793  1.00  0.00           H
ATOM     38  CG  ARG   212      47.316  27.428 102.691  1.00  0.00           C
ATOM     39  HG2 ARG   212      48.225  27.303 103.279  1.00  0.00           H
ATOM     40  HG3 ARG   212      47.286  28.476 102.393  1.00  0.00           H
ATOM     41  CD  ARG   212      46.081  27.104 103.609  1.00  0.00           C
ATOM     42  HD2 ARG   212      46.170  26.057 103.898  1.00  0.00           H
ATOM     43  HD3 ARG   212      46.275  27.778 104.443  1.00  0.00           H
ATOM     44  NE  ARG   212      44.799  27.438 103.076  1.00  0.00           N
ATOM     45  HE  ARG   212      44.776  28.032 102.260  1.00  0.00           H
ATOM     46  CZ  ARG   212      43.723  26.874 103.355  1.00  0.00           C
ATOM     47  NH1 ARG   212      43.482  26.145 104.418  1.00  0.00           N
ATOM     48 HH11 ARG   212      44.033  26.157 105.264  1.00  0.00           H
ATOM     49 HH12 ARG   212      42.637  25.594 104.365  1.00  0.00           H
ATOM     50  NH2 ARG   212      42.687  26.988 102.501  1.00  0.00           N
ATOM     51 HH21 ARG   212      42.757  27.362 101.565  1.00  0.00           H
ATOM     52 HH22 ARG   212      41.959  26.314 102.691  1.00  0.00           H
ATOM     53  C   ARG   212      47.743  27.926  99.473  1.00  0.00           C
ATOM     54  O   ARG   212      46.789  27.613  98.705  1.00  0.00           O
ATOM     55  N   GLN   213      48.119  29.218  99.463  1.00  0.00           N
ATOM     56  H   GLN   213      48.902  29.488 100.042  1.00  0.00           H
ATOM     57  CA  GLN   213      47.585  30.154  98.495  1.00  0.00           C
ATOM     58  HA  GLN   213      46.498  30.092  98.457  1.00  0.00           H
ATOM     59  CB  GLN   213      47.765  31.659  98.985  1.00  0.00           C
ATOM     60  HB2 GLN   213      46.969  32.187  98.459  1.00  0.00           H
ATOM     61  HB3 GLN   213      47.470  31.690 100.034  1.00  0.00           H
ATOM     62  CG  GLN   213      49.128  32.281  98.778  1.00  0.00           C
ATOM     63  HG2 GLN   213      49.498  32.146  97.761  1.00  0.00           H
ATOM     64  HG3 GLN   213      48.826  33.323  98.878  1.00  0.00           H
ATOM     65  CD  GLN   213      50.287  31.870  99.684  1.00  0.00           C
ATOM     66  OE1 GLN   213      50.177  31.178 100.690  1.00  0.00           O
ATOM     67  NE2 GLN   213      51.476  32.221  99.388  1.00  0.00           N
ATOM     68 HE21 GLN   213      52.152  31.963 100.093  1.00  0.00           H
ATOM     69 HE22 GLN   213      51.671  33.042  98.832  1.00  0.00           H
ATOM     70  C   GLN   213      48.123  29.982  97.070  1.00  0.00           C
ATOM     71  O   GLN   213      47.558  30.459  96.090  1.00  0.00           O
ATOM     72  N   LEU   214      49.108  29.191  96.888  1.00  0.00           N
ATOM     73  H   LEU   214      49.604  28.950  97.734  1.00  0.00           H
ATOM     74  CA  LEU   214      49.730  28.759  95.602  1.00  0.00           C
ATOM     75  HA  LEU   214      49.244  29.365  94.838  1.00  0.00           H
ATOM     76  CB  LEU   214      51.180  29.073  95.553  1.00  0.00           C
ATOM     77  HB2 LEU   214      51.570  28.539  96.420  1.00  0.00           H
ATOM     78  HB3 LEU   214      51.583  28.601  94.658  1.00  0.00           H
ATOM     79  CG  LEU   214      51.510  30.594  95.619  1.00  0.00           C
ATOM     80  HG  LEU   214      51.160  31.077  96.531  1.00  0.00           H
ATOM     81  CD1 LEU   214      52.972  30.756  95.677  1.00  0.00           C
ATOM     82 HD11 LEU   214      53.254  31.805  95.760  1.00  0.00           H
ATOM     83 HD12 LEU   214      53.385  30.332  96.592  1.00  0.00           H
ATOM     84 HD13 LEU   214      53.344  30.420  94.709  1.00  0.00           H
ATOM     85  CD2 LEU   214      50.825  31.439  94.519  1.00  0.00           C
ATOM     86 HD21 LEU   214      49.747  31.534  94.650  1.00  0.00           H
ATOM     87 HD22 LEU   214      51.203  32.460  94.567  1.00  0.00           H
ATOM     88 HD23 LEU   214      50.997  31.076  93.506  1.00  0.00           H
ATOM     89  C   LEU   214      49.559  27.310  95.105  1.00  0.00           C
ATOM     90  O   LEU   214      49.845  26.933  93.951  1.00  0.00           O
ATOM     91  N   LYS   215      48.898  26.536  95.971  1.00  0.00           N
ATOM     92  H   LYS   215      48.679  27.004  96.839  1.00  0.00           H
ATOM     93  CA  LYS   215      48.312  25.210  95.780  1.00  0.00           C
ATOM     94  HA  LYS   215      49.055  24.574  95.298  1.00  0.00           H
ATOM     95  CB  LYS   215      47.830  24.591  97.110  1.00  0.00           C
ATOM     96  HB2 LYS   215      48.532  24.772  97.924  1.00  0.00           H
ATOM     97  HB3 LYS   215      46.898  25.023  97.474  1.00  0.00           H
ATOM     98  CG  LYS   215      47.455  23.061  97.018  1.00  0.00           C
ATOM     99  HG2 LYS   215      46.632  22.963  96.310  1.00  0.00           H
ATOM    100  HG3 LYS   215      48.354  22.619  96.590  1.00  0.00           H
ATOM    101  CD  LYS   215      47.256  22.396  98.357  1.00  0.00           C
ATOM    102  HD2 LYS   215      48.126  22.685  98.945  1.00  0.00           H
ATOM    103  HD3 LYS   215      46.351  22.800  98.812  1.00  0.00           H
ATOM    104  CE  LYS   215      47.145  20.844  98.265  1.00  0.00           C
ATOM    105  HE2 LYS   215      47.605  20.572  97.315  1.00  0.00           H
ATOM    106  HE3 LYS   215      47.708  20.400  99.085  1.00  0.00           H
ATOM    107  NZ  LYS   215      45.751  20.419  98.293  1.00  0.00           N
ATOM    108  HZ1 LYS   215      45.302  20.355  99.196  1.00  0.00           H
ATOM    109  HZ2 LYS   215      45.121  20.971  97.729  1.00  0.00           H
ATOM    110  HZ3 LYS   215      45.748  19.468  97.953  1.00  0.00           H
ATOM    111  C   LYS   215      47.199  25.196  94.738  1.00  0.00           C
ATOM    112  O   LYS   215      46.345  26.032  94.650  1.00  0.00           O
ATOM    113  N   VAL   216      47.258  24.212  93.804  1.00  0.00           N
ATOM    114  H   VAL   216      48.053  23.589  93.812  1.00  0.00           H
ATOM    115  CA  VAL   216      46.316  23.907  92.714  1.00  0.00           C
ATOM    116  HA  VAL   216      45.391  24.271  93.161  1.00  0.00           H
ATOM    117  CB  VAL   216      46.772  24.509  91.351  1.00  0.00           C
ATOM    118  HB  VAL   216      46.054  24.244  90.576  1.00  0.00           H
ATOM    119  CG1 VAL   216      47.012  26.013  91.462  1.00  0.00           C
ATOM    120 HG11 VAL   216      46.087  26.414  91.875  1.00  0.00           H
ATOM    121 HG12 VAL   216      47.929  26.232  92.008  1.00  0.00           H
ATOM    122 HG13 VAL   216      47.179  26.429  90.468  1.00  0.00           H
ATOM    123  CG2 VAL   216      48.041  23.800  90.789  1.00  0.00           C
ATOM    124 HG21 VAL   216      47.745  22.766  90.616  1.00  0.00           H
ATOM    125 HG22 VAL   216      48.257  24.299  89.844  1.00  0.00           H
ATOM    126 HG23 VAL   216      48.830  23.771  91.541  1.00  0.00           H
ATOM    127  C   VAL   216      46.034  22.404  92.501  1.00  0.00           C
ATOM    128  O   VAL   216      46.740  21.608  93.086  1.00  0.00           O
ATOM    129  N   PRO   217      44.924  22.001  91.885  1.00  0.00           N
ATOM    130  CD  PRO   217      43.999  22.881  91.140  1.00  0.00           C
ATOM    131  HD2 PRO   217      44.348  23.189  90.154  1.00  0.00           H
ATOM    132  HD3 PRO   217      43.883  23.828  91.667  1.00  0.00           H
ATOM    133  CG  PRO   217      42.657  22.104  90.986  1.00  0.00           C
ATOM    134  HG2 PRO   217      42.162  22.437  90.074  1.00  0.00           H
ATOM    135  HG3 PRO   217      41.966  22.165  91.827  1.00  0.00           H
ATOM    136  CB  PRO   217      43.206  20.689  90.835  1.00  0.00           C
ATOM    137  HB2 PRO   217      43.634  20.629  89.834  1.00  0.00           H
ATOM    138  HB3 PRO   217      42.499  19.860  90.801  1.00  0.00           H
ATOM    139  CA  PRO   217      44.417  20.615  91.746  1.00  0.00           C
ATOM    140  HA  PRO   217      44.167  20.113  92.680  1.00  0.00           H
ATOM    141  C   PRO   217      45.468  19.755  91.047  1.00  0.00           C
ATOM    142  O   PRO   217      46.200  20.293  90.192  1.00  0.00           O
ATOM    143  N   PRO   218      45.461  18.448  91.252  1.00  0.00           N
ATOM    144  CD  PRO   218      44.868  17.765  92.328  1.00  0.00           C
ATOM    145  HD2 PRO   218      43.798  17.973  92.352  1.00  0.00           H
ATOM    146  HD3 PRO   218      45.251  18.187  93.258  1.00  0.00           H
ATOM    147  CG  PRO   218      45.277  16.316  92.149  1.00  0.00           C
ATOM    148  HG2 PRO   218      44.638  15.808  91.426  1.00  0.00           H
ATOM    149  HG3 PRO   218      45.375  15.688  93.034  1.00  0.00           H
ATOM    150  CB  PRO   218      46.646  16.271  91.474  1.00  0.00           C
ATOM    151  HB2 PRO   218      46.823  15.448  90.782  1.00  0.00           H
ATOM    152  HB3 PRO   218      47.468  16.462  92.164  1.00  0.00           H
ATOM    153  CA  PRO   218      46.554  17.603  90.670  1.00  0.00           C
ATOM    154  HA  PRO   218      47.459  18.184  90.846  1.00  0.00           H
ATOM    155  C   PRO   218      46.422  17.229  89.204  1.00  0.00           C
ATOM    156  O   PRO   218      47.388  16.796  88.592  1.00  0.00           O
ATOM    157  N   TYR   219      45.263  17.373  88.471  1.00  0.00           N
ATOM    158  H   TYR   219      44.373  17.468  88.939  1.00  0.00           H
ATOM    159  CA  TYR   219      45.038  17.129  87.040  1.00  0.00           C
ATOM    160  HA  TYR   219      45.302  16.088  86.857  1.00  0.00           H
ATOM    161  CB  TYR   219      43.591  17.382  86.624  1.00  0.00           C
ATOM    162  HB2 TYR   219      43.451  16.962  85.627  1.00  0.00           H
ATOM    163  HB3 TYR   219      43.104  16.741  87.359  1.00  0.00           H
ATOM    164  CG  TYR   219      43.027  18.776  86.637  1.00  0.00           C
ATOM    165  CD1 TYR   219      42.379  19.289  87.794  1.00  0.00           C
ATOM    166  HD1 TYR   219      42.296  18.685  88.686  1.00  0.00           H
ATOM    167  CE1 TYR   219      41.650  20.471  87.715  1.00  0.00           C
ATOM    168  HE1 TYR   219      41.110  20.866  88.563  1.00  0.00           H
ATOM    169  CZ  TYR   219      41.742  21.358  86.628  1.00  0.00           C
ATOM    170  OH  TYR   219      41.200  22.637  86.683  1.00  0.00           O
ATOM    171  HH  TYR   219      41.413  23.155  85.903  1.00  0.00           H
ATOM    172  CE2 TYR   219      42.557  20.866  85.579  1.00  0.00           C
ATOM    173  HE2 TYR   219      42.679  21.477  84.697  1.00  0.00           H
ATOM    174  CD2 TYR   219      43.052  19.567  85.527  1.00  0.00           C
ATOM    175  HD2 TYR   219      43.643  19.312  84.660  1.00  0.00           H
ATOM    176  C   TYR   219      45.827  18.104  86.159  1.00  0.00           C
ATOM    177  O   TYR   219      46.215  17.669  85.028  1.00  0.00           O
ATOM    178  N   LEU   220      46.205  19.339  86.543  1.00  0.00           N
ATOM    179  H   LEU   220      45.903  19.710  87.432  1.00  0.00           H
ATOM    180  CA  LEU   220      47.172  20.107  85.754  1.00  0.00           C
ATOM    181  HA  LEU   220      46.798  20.248  84.740  1.00  0.00           H
ATOM    182  CB  LEU   220      47.282  21.504  86.382  1.00  0.00           C
ATOM    183  HB2 LEU   220      47.774  21.456  87.353  1.00  0.00           H
ATOM    184  HB3 LEU   220      48.000  22.056  85.775  1.00  0.00           H
ATOM    185  CG  LEU   220      45.995  22.307  86.490  1.00  0.00           C
ATOM    186  HG  LEU   220      45.276  21.659  86.992  1.00  0.00           H
ATOM    187  CD1 LEU   220      46.261  23.351  87.627  1.00  0.00           C
ATOM    188 HD11 LEU   220      47.069  24.036  87.371  1.00  0.00           H
ATOM    189 HD12 LEU   220      45.335  23.908  87.776  1.00  0.00           H
ATOM    190 HD13 LEU   220      46.523  22.847  88.558  1.00  0.00           H
ATOM    191  CD2 LEU   220      45.495  23.019  85.190  1.00  0.00           C
ATOM    192 HD21 LEU   220      45.395  22.358  84.329  1.00  0.00           H
ATOM    193 HD22 LEU   220      44.504  23.449  85.339  1.00  0.00           H
ATOM    194 HD23 LEU   220      46.226  23.794  84.959  1.00  0.00           H
ATOM    195  C   LEU   220      48.579  19.424  85.686  1.00  0.00           C
ATOM    196  O   LEU   220      49.238  19.675  84.647  1.00  0.00           O
ATOM    197  N   GLY   221      49.049  18.757  86.744  1.00  0.00           N
ATOM    198  H   GLY   221      48.484  18.487  87.537  1.00  0.00           H
ATOM    199  CA  GLY   221      50.482  18.379  86.837  1.00  0.00           C
ATOM    200  HA2 GLY   221      50.546  17.717  87.700  1.00  0.00           H
ATOM    201  HA3 GLY   221      50.774  17.741  86.003  1.00  0.00           H
ATOM    202  C   GLY   221      51.424  19.569  86.890  1.00  0.00           C
ATOM    203  O   GLY   221      52.538  19.479  86.551  1.00  0.00           O
ATOM    204  N   TYR   222      50.928  20.684  87.478  1.00  0.00           N
ATOM    205  H   TYR   222      49.973  20.720  87.804  1.00  0.00           H
ATOM    206  CA  TYR   222      51.792  21.810  87.838  1.00  0.00           C
ATOM    207  HA  TYR   222      52.233  22.310  86.975  1.00  0.00           H
ATOM    208  CB  TYR   222      50.884  22.896  88.425  1.00  0.00           C
ATOM    209  HB2 TYR   222      49.982  22.496  88.888  1.00  0.00           H
ATOM    210  HB3 TYR   222      51.399  23.419  89.231  1.00  0.00           H
ATOM    211  CG  TYR   222      50.317  24.087  87.565  1.00  0.00           C
ATOM    212  CD1 TYR   222      49.983  23.867  86.218  1.00  0.00           C
ATOM    213  HD1 TYR   222      50.218  22.944  85.708  1.00  0.00           H
ATOM    214  CE1 TYR   222      49.253  24.803  85.519  1.00  0.00           C
ATOM    215  HE1 TYR   222      48.961  24.625  84.495  1.00  0.00           H
ATOM    216  CZ  TYR   222      49.100  26.069  86.119  1.00  0.00           C
ATOM    217  OH  TYR   222      48.327  27.011  85.438  1.00  0.00           O
ATOM    218  HH  TYR   222      48.727  27.883  85.469  1.00  0.00           H
ATOM    219  CE2 TYR   222      49.627  26.388  87.413  1.00  0.00           C
ATOM    220  HE2 TYR   222      49.443  27.356  87.855  1.00  0.00           H
ATOM    221  CD2 TYR   222      50.180  25.352  88.144  1.00  0.00           C
ATOM    222  HD2 TYR   222      50.603  25.667  89.086  1.00  0.00           H
ATOM    223  C   TYR   222      52.974  21.558  88.879  1.00  0.00           C
ATOM    224  O   TYR   222      52.863  20.524  89.605  1.00  0.00           O
ATOM    225  N   ARG   223      53.985  22.461  88.901  1.00  0.00           N
ATOM    226  H   ARG   223      54.031  23.165  88.178  1.00  0.00           H
ATOM    227  CA  ARG   223      55.060  22.409  89.895  1.00  0.00           C
ATOM    228  HA  ARG   223      54.619  22.039  90.821  1.00  0.00           H
ATOM    229  CB  ARG   223      56.187  21.393  89.550  1.00  0.00           C
ATOM    230  HB2 ARG   223      55.814  20.460  89.129  1.00  0.00           H
ATOM    231  HB3 ARG   223      56.806  21.829  88.767  1.00  0.00           H
ATOM    232  CG  ARG   223      57.075  20.937  90.714  1.00  0.00           C
ATOM    233  HG2 ARG   223      57.407  21.793  91.301  1.00  0.00           H
ATOM    234  HG3 ARG   223      56.418  20.311  91.319  1.00  0.00           H
ATOM    235  CD  ARG   223      58.203  20.016  90.125  1.00  0.00           C
ATOM    236  HD2 ARG   223      58.387  20.335  89.100  1.00  0.00           H
ATOM    237  HD3 ARG   223      58.983  20.160  90.872  1.00  0.00           H
ATOM    238  NE  ARG   223      57.881  18.582  89.979  1.00  0.00           N
ATOM    239  HE  ARG   223      57.382  18.292  89.151  1.00  0.00           H
ATOM    240  CZ  ARG   223      57.998  17.714  90.973  1.00  0.00           C
ATOM    241  NH1 ARG   223      58.339  17.945  92.226  1.00  0.00           N
ATOM    242 HH11 ARG   223      58.521  18.900  92.500  1.00  0.00           H
ATOM    243 HH12 ARG   223      58.404  17.174  92.876  1.00  0.00           H
ATOM    244  NH2 ARG   223      57.535  16.480  90.748  1.00  0.00           N
ATOM    245 HH21 ARG   223      57.279  16.135  89.834  1.00  0.00           H
ATOM    246 HH22 ARG   223      57.379  15.824  91.500  1.00  0.00           H
ATOM    247  C   ARG   223      55.600  23.851  90.149  1.00  0.00           C
ATOM    248  O   ARG   223      55.604  24.637  89.187  1.00  0.00           O
ATOM    249  N   PHE   224      56.074  24.162  91.380  1.00  0.00           N
ATOM    250  H   PHE   224      55.952  23.500  92.134  1.00  0.00           H
ATOM    251  CA  PHE   224      56.527  25.528  91.708  1.00  0.00           C
ATOM    252  HA  PHE   224      57.201  25.860  90.918  1.00  0.00           H
ATOM    253  CB  PHE   224      55.400  26.591  91.743  1.00  0.00           C
ATOM    254  HB2 PHE   224      54.968  26.707  90.750  1.00  0.00           H
ATOM    255  HB3 PHE   224      54.656  26.386  92.513  1.00  0.00           H
ATOM    256  CG  PHE   224      55.952  28.020  92.050  1.00  0.00           C
ATOM    257  CD1 PHE   224      56.740  28.692  91.091  1.00  0.00           C
ATOM    258  HD1 PHE   224      56.888  28.278  90.104  1.00  0.00           H
ATOM    259  CE1 PHE   224      57.260  29.956  91.358  1.00  0.00           C
ATOM    260  HE1 PHE   224      57.965  30.390  90.665  1.00  0.00           H
ATOM    261  CZ  PHE   224      57.005  30.630  92.597  1.00  0.00           C
ATOM    262  HZ  PHE   224      57.524  31.572  92.696  1.00  0.00           H
ATOM    263  CE2 PHE   224      56.145  29.998  93.504  1.00  0.00           C
ATOM    264  HE2 PHE   224      56.014  30.400  94.498  1.00  0.00           H
ATOM    265  CD2 PHE   224      55.592  28.706  93.202  1.00  0.00           C
ATOM    266  HD2 PHE   224      54.921  28.229  93.901  1.00  0.00           H
ATOM    267  C   PHE   224      57.193  25.509  93.065  1.00  0.00           C
ATOM    268  O   PHE   224      56.775  24.826  94.016  1.00  0.00           O
ATOM    269  N   LEU   225      58.461  25.909  92.994  1.00  0.00           N
ATOM    270  H   LEU   225      58.695  26.301  92.093  1.00  0.00           H
ATOM    271  CA  LEU   225      59.393  25.857  94.137  1.00  0.00           C
ATOM    272  HA  LEU   225      60.324  26.337  93.834  1.00  0.00           H
ATOM    273  CB  LEU   225      58.936  26.653  95.315  1.00  0.00           C
ATOM    274  HB2 LEU   225      58.096  26.151  95.796  1.00  0.00           H
ATOM    275  HB3 LEU   225      59.652  26.643  96.136  1.00  0.00           H
ATOM    276  CG  LEU   225      58.404  28.101  95.250  1.00  0.00           C
ATOM    277  HG  LEU   225      57.815  28.164  94.334  1.00  0.00           H
ATOM    278  CD1 LEU   225      57.418  28.472  96.341  1.00  0.00           C
ATOM    279 HD11 LEU   225      57.266  29.545  96.453  1.00  0.00           H
ATOM    280 HD12 LEU   225      56.401  28.124  96.159  1.00  0.00           H
ATOM    281 HD13 LEU   225      57.860  28.212  97.303  1.00  0.00           H
ATOM    282  CD2 LEU   225      59.561  29.061  95.062  1.00  0.00           C
ATOM    283 HD21 LEU   225      59.230  30.023  94.670  1.00  0.00           H
ATOM    284 HD22 LEU   225      60.006  29.312  96.025  1.00  0.00           H
ATOM    285 HD23 LEU   225      60.292  28.761  94.310  1.00  0.00           H
ATOM    286  C   LEU   225      59.921  24.414  94.445  1.00  0.00           C
ATOM    287  O   LEU   225      60.096  23.972  95.587  1.00  0.00           O
ATOM    288  N   GLY   226      59.988  23.560  93.436  1.00  0.00           N
ATOM    289  H   GLY   226      59.631  23.900  92.554  1.00  0.00           H
ATOM    290  CA  GLY   226      60.282  22.092  93.513  1.00  0.00           C
ATOM    291  HA2 GLY   226      60.559  21.729  92.523  1.00  0.00           H
ATOM    292  HA3 GLY   226      61.062  21.891  94.247  1.00  0.00           H
ATOM    293  C   GLY   226      59.122  21.209  93.965  1.00  0.00           C
ATOM    294  O   GLY   226      59.280  19.983  93.858  1.00  0.00           O
ATOM    295  N   GLU   227      57.862  21.672  94.292  1.00  0.00           N
ATOM    296  H   GLU   227      57.686  22.660  94.179  1.00  0.00           H
ATOM    297  CA  GLU   227      56.742  20.931  94.883  1.00  0.00           C
ATOM    298  HA  GLU   227      57.126  19.933  95.096  1.00  0.00           H
ATOM    299  CB  GLU   227      56.286  21.589  96.156  1.00  0.00           C
ATOM    300  HB2 GLU   227      57.172  21.890  96.715  1.00  0.00           H
ATOM    301  HB3 GLU   227      55.721  22.472  95.862  1.00  0.00           H
ATOM    302  CG  GLU   227      55.424  20.703  97.069  1.00  0.00           C
ATOM    303  HG2 GLU   227      54.847  21.383  97.696  1.00  0.00           H
ATOM    304  HG3 GLU   227      54.678  20.092  96.561  1.00  0.00           H
ATOM    305  CD  GLU   227      56.204  19.931  98.095  1.00  0.00           C
ATOM    306  OE1 GLU   227      55.810  19.803  99.271  1.00  0.00           O
ATOM    307  OE2 GLU   227      57.272  19.362  97.721  1.00  0.00           O
ATOM    308  C   GLU   227      55.556  20.658  93.919  1.00  0.00           C
ATOM    309  O   GLU   227      54.956  21.604  93.378  1.00  0.00           O
ATOM    310  N   ARG   228      55.138  19.387  93.802  1.00  0.00           N
ATOM    311  H   ARG   228      55.451  18.691  94.464  1.00  0.00           H
ATOM    312  CA  ARG   228      54.022  19.026  92.963  1.00  0.00           C
ATOM    313  HA  ARG   228      54.158  19.379  91.940  1.00  0.00           H
ATOM    314  CB  ARG   228      53.912  17.480  92.919  1.00  0.00           C
ATOM    315  HB2 ARG   228      53.160  17.241  92.167  1.00  0.00           H
ATOM    316  HB3 ARG   228      54.787  17.025  92.455  1.00  0.00           H
ATOM    317  CG  ARG   228      53.642  16.744  94.223  1.00  0.00           C
ATOM    318  HG2 ARG   228      54.592  16.646  94.748  1.00  0.00           H
ATOM    319  HG3 ARG   228      52.850  17.178  94.834  1.00  0.00           H
ATOM    320  CD  ARG   228      53.058  15.299  93.953  1.00  0.00           C
ATOM    321  HD2 ARG   228      53.735  14.701  93.344  1.00  0.00           H
ATOM    322  HD3 ARG   228      53.052  14.786  94.914  1.00  0.00           H
ATOM    323  NE  ARG   228      51.677  15.455  93.397  1.00  0.00           N
ATOM    324  HE  ARG   228      51.186  16.336  93.461  1.00  0.00           H
ATOM    325  CZ  ARG   228      50.984  14.445  92.866  1.00  0.00           C
ATOM    326  NH1 ARG   228      51.516  13.289  92.697  1.00  0.00           N
ATOM    327 HH11 ARG   228      52.506  13.212  92.882  1.00  0.00           H
ATOM    328 HH12 ARG   228      51.062  12.426  92.435  1.00  0.00           H
ATOM    329  NH2 ARG   228      49.739  14.653  92.518  1.00  0.00           N
ATOM    330 HH21 ARG   228      49.374  15.593  92.566  1.00  0.00           H
ATOM    331 HH22 ARG   228      49.144  13.878  92.259  1.00  0.00           H
ATOM    332  C   ARG   228      52.702  19.710  93.388  1.00  0.00           C
ATOM    333  O   ARG   228      52.407  19.844  94.544  1.00  0.00           O
ATOM    334  N   ASP   229      51.979  20.153  92.382  1.00  0.00           N
ATOM    335  H   ASP   229      52.264  19.878  91.453  1.00  0.00           H
ATOM    336  CA  ASP   229      50.626  20.732  92.503  1.00  0.00           C
ATOM    337  HA  ASP   229      50.264  20.847  91.482  1.00  0.00           H
ATOM    338  CB  ASP   229      49.584  19.736  93.153  1.00  0.00           C
ATOM    339  HB2 ASP   229      49.624  19.839  94.237  1.00  0.00           H
ATOM    340  HB3 ASP   229      48.545  19.900  92.864  1.00  0.00           H
ATOM    341  CG  ASP   229      49.818  18.277  92.674  1.00  0.00           C
ATOM    342  OD1 ASP   229      49.747  17.383  93.599  1.00  0.00           O
ATOM    343  OD2 ASP   229      49.684  18.114  91.452  1.00  0.00           O
ATOM    344  C   ASP   229      50.652  22.126  93.163  1.00  0.00           C
ATOM    345  O   ASP   229      49.958  22.492  94.081  1.00  0.00           O
ATOM    346  N   CYX   230      51.514  22.923  92.601  1.00  0.00           N
ATOM    347  H   CYX   230      52.074  22.499  91.875  1.00  0.00           H
ATOM    348  CA  CYX   230      51.646  24.381  92.933  1.00  0.00           C
ATOM    349  HA  CYX   230      50.746  24.910  93.244  1.00  0.00           H
ATOM    350  CB  CYX   230      52.712  24.489  94.044  1.00  0.00           C
ATOM    351  HB2 CYX   230      53.146  23.546  94.377  1.00  0.00           H
ATOM    352  HB3 CYX   230      53.633  25.027  93.819  1.00  0.00           H
ATOM    353  SG  CYX   230      52.049  25.220  95.521  1.00  0.00           S
ATOM    354  C   CYX   230      52.099  25.194  91.768  1.00  0.00           C
ATOM    355  O   CYX   230      52.707  24.654  90.889  1.00  0.00           O
ATOM    356  N   GLY   231      51.653  26.471  91.807  1.00  0.00           N
ATOM    357  H   GLY   231      51.149  26.811  92.614  1.00  0.00           H
ATOM    358  CA  GLY   231      51.778  27.377  90.749  1.00  0.00           C
ATOM    359  HA2 GLY   231      52.474  26.971  90.014  1.00  0.00           H
ATOM    360  HA3 GLY   231      50.815  27.625  90.302  1.00  0.00           H
ATOM    361  C   GLY   231      52.344  28.675  91.095  1.00  0.00           C
ATOM    362  O   GLY   231      51.977  29.187  92.158  1.00  0.00           O
ATOM    363  N   ALA   232      53.076  29.257  90.134  1.00  0.00           N
ATOM    364  H   ALA   232      53.338  28.727  89.314  1.00  0.00           H
ATOM    365  CA  ALA   232      53.664  30.602  90.270  1.00  0.00           C
ATOM    366  HA  ALA   232      54.189  30.658  91.223  1.00  0.00           H
ATOM    367  CB  ALA   232      54.746  30.942  89.191  1.00  0.00           C
ATOM    368  HB1 ALA   232      55.445  31.586  89.724  1.00  0.00           H
ATOM    369  HB2 ALA   232      55.301  30.093  88.793  1.00  0.00           H
ATOM    370  HB3 ALA   232      54.308  31.511  88.370  1.00  0.00           H
ATOM    371  C   ALA   232      52.478  31.581  90.317  1.00  0.00           C
ATOM    372  O   ALA   232      51.522  31.350  89.604  1.00  0.00           O
ATOM    373  N   PRO   233      52.522  32.628  91.174  1.00  0.00           N
ATOM    374  CD  PRO   233      53.496  32.961  92.149  1.00  0.00           C
ATOM    375  HD2 PRO   233      54.442  33.168  91.649  1.00  0.00           H
ATOM    376  HD3 PRO   233      53.663  32.269  92.974  1.00  0.00           H
ATOM    377  CG  PRO   233      53.137  34.347  92.715  1.00  0.00           C
ATOM    378  HG2 PRO   233      53.682  35.083  92.124  1.00  0.00           H
ATOM    379  HG3 PRO   233      53.214  34.469  93.796  1.00  0.00           H
ATOM    380  CB  PRO   233      51.660  34.436  92.359  1.00  0.00           C
ATOM    381  HB2 PRO   233      51.402  35.490  92.248  1.00  0.00           H
ATOM    382  HB3 PRO   233      50.985  33.980  93.082  1.00  0.00           H
ATOM    383  CA  PRO   233      51.479  33.593  91.075  1.00  0.00           C
ATOM    384  HA  PRO   233      50.489  33.139  91.100  1.00  0.00           H
ATOM    385  C   PRO   233      51.708  34.496  89.935  1.00  0.00           C
ATOM    386  O   PRO   233      52.833  34.547  89.471  1.00  0.00           O
ATOM    387  N   CYX   234      50.735  35.357  89.568  1.00  0.00           N
ATOM    388  H   CYX   234      49.815  35.137  89.922  1.00  0.00           H
ATOM    389  CA  CYX   234      51.004  36.333  88.503  1.00  0.00           C
ATOM    390  HA  CYX   234      51.871  35.964  87.956  1.00  0.00           H
ATOM    391  CB  CYX   234      49.828  36.509  87.561  1.00  0.00           C
ATOM    392  HB2 CYX   234      49.099  37.214  87.960  1.00  0.00           H
ATOM    393  HB3 CYX   234      50.169  37.072  86.692  1.00  0.00           H
ATOM    394  SG  CYX   234      48.993  35.023  87.038  1.00  0.00           S
ATOM    395  C   CYX   234      51.406  37.654  89.149  1.00  0.00           C
ATOM    396  O   CYX   234      50.930  38.711  88.733  1.00  0.00           O
ATOM    397  N   GLU   235      52.253  37.642  90.163  1.00  0.00           N
ATOM    398  H   GLU   235      52.563  36.710  90.398  1.00  0.00           H
ATOM    399  CA  GLU   235      52.783  38.848  90.871  1.00  0.00           C
ATOM    400  HA  GLU   235      52.179  39.734  90.678  1.00  0.00           H
ATOM    401  CB  GLU   235      52.598  38.609  92.384  1.00  0.00           C
ATOM    402  HB2 GLU   235      51.554  38.306  92.460  1.00  0.00           H
ATOM    403  HB3 GLU   235      53.206  37.721  92.562  1.00  0.00           H
ATOM    404  CG  GLU   235      53.085  39.709  93.284  1.00  0.00           C
ATOM    405  HG2 GLU   235      54.174  39.742  93.240  1.00  0.00           H
ATOM    406  HG3 GLU   235      52.738  40.672  92.908  1.00  0.00           H
ATOM    407  CD  GLU   235      52.600  39.504  94.741  1.00  0.00           C
ATOM    408  OE1 GLU   235      53.210  40.126  95.689  1.00  0.00           O
ATOM    409  OE2 GLU   235      51.591  38.871  95.058  1.00  0.00           O
ATOM    410  C   GLU   235      54.293  39.133  90.420  1.00  0.00           C
ATOM    411  O   GLU   235      55.187  38.323  90.568  1.00  0.00           O
ATOM    412  N   PRO   236      54.497  40.244  89.767  1.00  0.00           N
ATOM    413  CD  PRO   236      53.485  41.167  89.205  1.00  0.00           C
ATOM    414  HD2 PRO   236      53.035  41.806  89.965  1.00  0.00           H
ATOM    415  HD3 PRO   236      52.754  40.593  88.637  1.00  0.00           H
ATOM    416  CG  PRO   236      54.345  42.092  88.315  1.00  0.00           C
ATOM    417  HG2 PRO   236      53.974  43.099  88.121  1.00  0.00           H
ATOM    418  HG3 PRO   236      54.474  41.606  87.348  1.00  0.00           H
ATOM    419  CB  PRO   236      55.762  42.023  88.883  1.00  0.00           C
ATOM    420  HB2 PRO   236      55.929  42.618  89.781  1.00  0.00           H
ATOM    421  HB3 PRO   236      56.499  42.203  88.100  1.00  0.00           H
ATOM    422  CA  PRO   236      55.858  40.586  89.346  1.00  0.00           C
ATOM    423  HA  PRO   236      56.215  39.953  88.533  1.00  0.00           H
ATOM    424  C   PRO   236      56.861  40.464  90.415  1.00  0.00           C
ATOM    425  O   PRO   236      56.552  40.796  91.554  1.00  0.00           O
ATOM    426  N   GLY   237      58.096  40.069  90.119  1.00  0.00           N
ATOM    427  H   GLY   237      58.332  39.587  89.263  1.00  0.00           H
ATOM    428  CA  GLY   237      59.176  39.993  91.136  1.00  0.00           C
ATOM    429  HA2 GLY   237      60.127  39.847  90.623  1.00  0.00           H
ATOM    430  HA3 GLY   237      59.147  40.917  91.713  1.00  0.00           H
ATOM    431  C   GLY   237      59.077  38.792  92.144  1.00  0.00           C
ATOM    432  O   GLY   237      60.059  38.329  92.792  1.00  0.00           O
ATOM    433  N   ARG   238      57.910  38.156  92.261  1.00  0.00           N
ATOM    434  H   ARG   238      57.129  38.584  91.785  1.00  0.00           H
ATOM    435  CA  ARG   238      57.586  37.118  93.232  1.00  0.00           C
ATOM    436  HA  ARG   238      58.358  36.706  93.882  1.00  0.00           H
ATOM    437  CB  ARG   238      56.454  37.576  94.143  1.00  0.00           C
ATOM    438  HB2 ARG   238      55.650  37.767  93.432  1.00  0.00           H
ATOM    439  HB3 ARG   238      56.113  36.679  94.660  1.00  0.00           H
ATOM    440  CG  ARG   238      56.782  38.682  95.174  1.00  0.00           C
ATOM    441  HG2 ARG   238      57.859  38.845  95.148  1.00  0.00           H
ATOM    442  HG3 ARG   238      56.301  39.594  94.820  1.00  0.00           H
ATOM    443  CD  ARG   238      56.418  38.345  96.646  1.00  0.00           C
ATOM    444  HD2 ARG   238      56.850  37.368  96.863  1.00  0.00           H
ATOM    445  HD3 ARG   238      56.911  39.106  97.251  1.00  0.00           H
ATOM    446  NE  ARG   238      55.042  38.449  96.888  1.00  0.00           N
ATOM    447  HE  ARG   238      54.504  39.216  96.511  1.00  0.00           H
ATOM    448  CZ  ARG   238      54.236  37.620  97.564  1.00  0.00           C
ATOM    449  NH1 ARG   238      54.641  36.605  98.314  1.00  0.00           N
ATOM    450 HH11 ARG   238      55.639  36.540  98.455  1.00  0.00           H
ATOM    451 HH12 ARG   238      54.031  36.265  99.044  1.00  0.00           H
ATOM    452  NH2 ARG   238      53.002  37.868  97.642  1.00  0.00           N
ATOM    453 HH21 ARG   238      52.673  38.492  96.920  1.00  0.00           H
ATOM    454 HH22 ARG   238      52.462  37.407  98.361  1.00  0.00           H
ATOM    455  C   ARG   238      57.292  35.718  92.570  1.00  0.00           C
ATOM    456  O   ARG   238      56.797  34.803  93.246  1.00  0.00           O
ATOM    457  N   ALA   239      57.414  35.611  91.284  1.00  0.00           N
ATOM    458  H   ALA   239      57.833  36.390  90.796  1.00  0.00           H
ATOM    459  CA  ALA   239      56.966  34.490  90.423  1.00  0.00           C
ATOM    460  HA  ALA   239      56.473  33.660  90.929  1.00  0.00           H
ATOM    461  CB  ALA   239      55.909  35.123  89.424  1.00  0.00           C
ATOM    462  HB1 ALA   239      55.369  34.345  88.886  1.00  0.00           H
ATOM    463  HB2 ALA   239      55.169  35.815  89.826  1.00  0.00           H
ATOM    464  HB3 ALA   239      56.527  35.694  88.730  1.00  0.00           H
ATOM    465  C   ALA   239      58.110  33.777  89.599  1.00  0.00           C
ATOM    466  O   ALA   239      57.872  32.984  88.738  1.00  0.00           O
ATOM    467  N   ASN   240      59.344  33.966  89.939  1.00  0.00           N
ATOM    468  H   ASN   240      59.581  34.556  90.724  1.00  0.00           H
ATOM    469  CA  ASN   240      60.561  33.391  89.272  1.00  0.00           C
ATOM    470  HA  ASN   240      61.356  33.905  89.813  1.00  0.00           H
ATOM    471  CB  ASN   240      60.682  31.836  89.644  1.00  0.00           C
ATOM    472  HB2 ASN   240      59.849  31.221  89.306  1.00  0.00           H
ATOM    473  HB3 ASN   240      61.637  31.463  89.275  1.00  0.00           H
ATOM    474  CG  ASN   240      60.781  31.627  91.168  1.00  0.00           C
ATOM    475  OD1 ASN   240      61.134  32.498  91.967  1.00  0.00           O
ATOM    476  ND2 ASN   240      60.468  30.423  91.671  1.00  0.00           N
ATOM    477 HD21 ASN   240      60.764  30.174  92.604  1.00  0.00           H
ATOM    478 HD22 ASN   240      60.319  29.622  91.074  1.00  0.00           H
ATOM    479  C   ASN   240      60.791  33.669  87.808  1.00  0.00           C
ATOM    480  O   ASN   240      60.754  32.744  87.062  1.00  0.00           O
ATOM    481  N   GLY   241      61.020  34.917  87.447  1.00  0.00           N
ATOM    482  H   GLY   241      60.905  35.658  88.123  1.00  0.00           H
ATOM    483  CA  GLY   241      61.446  35.333  86.102  1.00  0.00           C
ATOM    484  HA2 GLY   241      62.177  34.584  85.799  1.00  0.00           H
ATOM    485  HA3 GLY   241      60.588  35.138  85.459  1.00  0.00           H
ATOM    486  C   GLY   241      61.998  36.755  85.996  1.00  0.00           C
ATOM    487  O   GLY   241      62.357  37.367  86.946  1.00  0.00           O
ATOM    488  N   LEU   242      62.017  37.267  84.765  1.00  0.00           N
ATOM    489  H   LEU   242      61.689  36.604  84.077  1.00  0.00           H
ATOM    490  CA  LEU   242      62.706  38.491  84.238  1.00  0.00           C
ATOM    491  HA  LEU   242      63.714  38.418  84.646  1.00  0.00           H
ATOM    492  CB  LEU   242      62.622  38.435  82.720  1.00  0.00           C
ATOM    493  HB2 LEU   242      63.007  37.472  82.386  1.00  0.00           H
ATOM    494  HB3 LEU   242      61.577  38.589  82.451  1.00  0.00           H
ATOM    495  CG  LEU   242      63.496  39.484  82.035  1.00  0.00           C
ATOM    496  HG  LEU   242      63.135  40.488  82.257  1.00  0.00           H
ATOM    497  CD1 LEU   242      64.965  39.314  82.456  1.00  0.00           C
ATOM    498 HD11 LEU   242      65.064  39.343  83.541  1.00  0.00           H
ATOM    499 HD12 LEU   242      65.448  38.400  82.109  1.00  0.00           H
ATOM    500 HD13 LEU   242      65.634  40.037  81.988  1.00  0.00           H
ATOM    501  CD2 LEU   242      63.466  39.306  80.476  1.00  0.00           C
ATOM    502 HD21 LEU   242      64.159  40.003  80.003  1.00  0.00           H
ATOM    503 HD22 LEU   242      63.794  38.278  80.318  1.00  0.00           H
ATOM    504 HD23 LEU   242      62.449  39.390  80.094  1.00  0.00           H
ATOM    505  C   LEU   242      62.089  39.812  84.786  1.00  0.00           C
ATOM    506  O   LEU   242      62.773  40.765  85.122  1.00  0.00           O
ATOM    507  N   MET   243      60.764  39.855  84.837  1.00  0.00           N
ATOM    508  H   MET   243      60.330  39.028  84.451  1.00  0.00           H
ATOM    509  CA  MET   243      59.891  40.968  85.346  1.00  0.00           C
ATOM    510  HA  MET   243      60.229  41.875  84.846  1.00  0.00           H
ATOM    511  CB  MET   243      58.428  40.773  84.830  1.00  0.00           C
ATOM    512  HB2 MET   243      58.528  40.430  83.800  1.00  0.00           H
ATOM    513  HB3 MET   243      57.835  40.075  85.421  1.00  0.00           H
ATOM    514  CG  MET   243      57.712  42.153  84.844  1.00  0.00           C
ATOM    515  HG2 MET   243      57.342  42.473  85.818  1.00  0.00           H
ATOM    516  HG3 MET   243      58.330  42.957  84.444  1.00  0.00           H
ATOM    517  SD  MET   243      56.376  42.204  83.644  1.00  0.00           S
ATOM    518  CE  MET   243      55.231  41.025  84.295  1.00  0.00           C
ATOM    519  HE1 MET   243      55.596  40.032  84.029  1.00  0.00           H
ATOM    520  HE2 MET   243      55.053  41.080  85.369  1.00  0.00           H
ATOM    521  HE3 MET   243      54.238  40.974  83.848  1.00  0.00           H
ATOM    522  C   MET   243      59.944  41.061  86.868  1.00  0.00           C
ATOM    523  O   MET   243      59.738  40.049  87.521  1.00  0.00           O
ATOM    524  N   TYR   244      60.329  42.207  87.466  1.00  0.00           N
ATOM    525  H   TYR   244      60.389  43.011  86.858  1.00  0.00           H
ATOM    526  CA  TYR   244      60.583  42.427  88.909  1.00  0.00           C
ATOM    527  HA  TYR   244      60.342  41.486  89.402  1.00  0.00           H
ATOM    528  CB  TYR   244      62.022  42.663  89.260  1.00  0.00           C
ATOM    529  HB2 TYR   244      62.471  41.691  89.057  1.00  0.00           H
ATOM    530  HB3 TYR   244      62.432  43.502  88.698  1.00  0.00           H
ATOM    531  CG  TYR   244      62.289  42.902  90.740  1.00  0.00           C
ATOM    532  CD1 TYR   244      62.747  41.784  91.563  1.00  0.00           C
ATOM    533  HD1 TYR   244      62.871  40.806  91.123  1.00  0.00           H
ATOM    534  CE1 TYR   244      63.017  42.073  92.914  1.00  0.00           C
ATOM    535  HE1 TYR   244      63.417  41.302  93.556  1.00  0.00           H
ATOM    536  CZ  TYR   244      62.887  43.337  93.486  1.00  0.00           C
ATOM    537  OH  TYR   244      63.244  43.568  94.753  1.00  0.00           O
ATOM    538  HH  TYR   244      63.255  42.718  95.198  1.00  0.00           H
ATOM    539  CE2 TYR   244      62.414  44.387  92.720  1.00  0.00           C
ATOM    540  HE2 TYR   244      62.459  45.408  93.070  1.00  0.00           H
ATOM    541  CD2 TYR   244      62.204  44.162  91.348  1.00  0.00           C
ATOM    542  HD2 TYR   244      62.001  44.997  90.695  1.00  0.00           H
ATOM    543  C   TYR   244      59.590  43.437  89.493  1.00  0.00           C
ATOM    544  O   TYR   244      58.862  43.012  90.410  1.00  0.00           O
ATOM    545  N   PHE   245      59.538  44.683  88.973  1.00  0.00           N
ATOM    546  H   PHE   245      60.202  44.828  88.225  1.00  0.00           H
ATOM    547  CA  PHE   245      58.732  45.755  89.564  1.00  0.00           C
ATOM    548  HA  PHE   245      58.658  45.559  90.633  1.00  0.00           H
ATOM    549  CB  PHE   245      59.373  47.094  89.170  1.00  0.00           C
ATOM    550  HB2 PHE   245      59.702  47.040  88.133  1.00  0.00           H
ATOM    551  HB3 PHE   245      58.617  47.879  89.148  1.00  0.00           H
ATOM    552  CG  PHE   245      60.619  47.328  89.943  1.00  0.00           C
ATOM    553  CD1 PHE   245      61.834  47.738  89.254  1.00  0.00           C
ATOM    554  HD1 PHE   245      61.882  47.824  88.179  1.00  0.00           H
ATOM    555  CE1 PHE   245      62.839  48.302  89.978  1.00  0.00           C
ATOM    556  HE1 PHE   245      63.709  48.622  89.424  1.00  0.00           H
ATOM    557  CZ  PHE   245      62.779  48.328  91.404  1.00  0.00           C
ATOM    558  HZ  PHE   245      63.708  48.561  91.903  1.00  0.00           H
ATOM    559  CE2 PHE   245      61.715  47.749  92.068  1.00  0.00           C
ATOM    560  HE2 PHE   245      61.619  47.721  93.143  1.00  0.00           H
ATOM    561  CD2 PHE   245      60.599  47.306  91.335  1.00  0.00           C
ATOM    562  HD2 PHE   245      59.884  46.752  91.925  1.00  0.00           H
ATOM    563  C   PHE   245      57.344  45.749  89.049  1.00  0.00           C
ATOM    564  O   PHE   245      57.058  45.399  87.902  1.00  0.00           O
ATOM    565  N   LYS   246      56.410  46.087  89.915  1.00  0.00           N
ATOM    566  H   LYS   246      56.612  46.437  90.840  1.00  0.00           H
ATOM    567  CA  LYS   246      54.985  45.654  89.804  1.00  0.00           C
ATOM    568  HA  LYS   246      55.056  44.604  89.521  1.00  0.00           H
ATOM    569  CB  LYS   246      54.393  45.622  91.184  1.00  0.00           C
ATOM    570  HB2 LYS   246      55.190  45.186  91.787  1.00  0.00           H
ATOM    571  HB3 LYS   246      54.274  46.671  91.458  1.00  0.00           H
ATOM    572  CG  LYS   246      53.090  44.823  91.444  1.00  0.00           C
ATOM    573  HG2 LYS   246      52.267  44.901  90.734  1.00  0.00           H
ATOM    574  HG3 LYS   246      53.337  43.762  91.394  1.00  0.00           H
ATOM    575  CD  LYS   246      52.566  44.967  92.860  1.00  0.00           C
ATOM    576  HD2 LYS   246      51.651  44.376  92.830  1.00  0.00           H
ATOM    577  HD3 LYS   246      53.360  44.623  93.523  1.00  0.00           H
ATOM    578  CE  LYS   246      52.214  46.395  93.165  1.00  0.00           C
ATOM    579  HE2 LYS   246      53.037  46.974  93.584  1.00  0.00           H
ATOM    580  HE3 LYS   246      51.983  46.813  92.185  1.00  0.00           H
ATOM    581  NZ  LYS   246      51.044  46.461  94.063  1.00  0.00           N
ATOM    582  HZ1 LYS   246      51.179  45.927  94.909  1.00  0.00           H
ATOM    583  HZ2 LYS   246      50.818  47.393  94.380  1.00  0.00           H
ATOM    584  HZ3 LYS   246      50.231  46.104  93.583  1.00  0.00           H
ATOM    585  C   LYS   246      54.167  46.382  88.764  1.00  0.00           C
ATOM    586  O   LYS   246      53.473  45.747  87.999  1.00  0.00           O
ATOM    587  N   GLU   247      54.229  47.708  88.673  1.00  0.00           N
ATOM    588  H   GLU   247      54.927  48.282  89.125  1.00  0.00           H
ATOM    589  CA  GLU   247      53.451  48.638  87.815  1.00  0.00           C
ATOM    590  HA  GLU   247      52.639  48.070  87.361  1.00  0.00           H
ATOM    591  CB  GLU   247      52.962  49.728  88.771  1.00  0.00           C
ATOM    592  HB2 GLU   247      53.860  50.177  89.196  1.00  0.00           H
ATOM    593  HB3 GLU   247      52.530  50.515  88.152  1.00  0.00           H
ATOM    594  CG  GLU   247      51.960  49.299  89.895  1.00  0.00           C
ATOM    595  HG2 GLU   247      52.381  48.882  90.810  1.00  0.00           H
ATOM    596  HG3 GLU   247      51.417  50.190  90.211  1.00  0.00           H
ATOM    597  CD  GLU   247      50.859  48.333  89.315  1.00  0.00           C
ATOM    598  OE1 GLU   247      50.322  48.606  88.179  1.00  0.00           O
ATOM    599  OE2 GLU   247      50.380  47.401  89.971  1.00  0.00           O
ATOM    600  C   GLU   247      54.277  49.197  86.624  1.00  0.00           C
ATOM    601  O   GLU   247      54.197  48.769  85.477  1.00  0.00           O
ATOM    602  N   GLU   248      55.188  50.174  86.968  1.00  0.00           N
ATOM    603  H   GLU   248      55.238  50.473  87.932  1.00  0.00           H
ATOM    604  CA  GLU   248      55.957  50.954  85.993  1.00  0.00           C
ATOM    605  HA  GLU   248      55.324  51.705  85.518  1.00  0.00           H
ATOM    606  CB  GLU   248      57.046  51.904  86.670  1.00  0.00           C
ATOM    607  HB2 GLU   248      56.411  52.474  87.348  1.00  0.00           H
ATOM    608  HB3 GLU   248      57.635  51.276  87.338  1.00  0.00           H
ATOM    609  CG  GLU   248      57.891  52.739  85.705  1.00  0.00           C
ATOM    610  HG2 GLU   248      58.588  53.199  86.407  1.00  0.00           H
ATOM    611  HG3 GLU   248      58.284  52.047  84.961  1.00  0.00           H
ATOM    612  CD  GLU   248      57.017  53.778  84.907  1.00  0.00           C
ATOM    613  OE1 GLU   248      56.077  54.368  85.445  1.00  0.00           O
ATOM    614  OE2 GLU   248      57.238  53.933  83.695  1.00  0.00           O
ATOM    615  C   GLU   248      56.610  50.081  84.921  1.00  0.00           C
ATOM    616  O   GLU   248      56.303  50.258  83.724  1.00  0.00           O
ATOM    617  N   GLU   249      57.280  49.019  85.401  1.00  0.00           N
ATOM    618  H   GLU   249      57.246  48.844  86.395  1.00  0.00           H
ATOM    619  CA  GLU   249      57.911  47.987  84.603  1.00  0.00           C
ATOM    620  HA  GLU   249      58.565  48.669  84.059  1.00  0.00           H
ATOM    621  CB  GLU   249      58.672  47.008  85.419  1.00  0.00           C
ATOM    622  HB2 GLU   249      59.145  47.492  86.273  1.00  0.00           H
ATOM    623  HB3 GLU   249      58.016  46.178  85.681  1.00  0.00           H
ATOM    624  CG  GLU   249      59.809  46.419  84.675  1.00  0.00           C
ATOM    625  HG2 GLU   249      59.483  45.820  83.824  1.00  0.00           H
ATOM    626  HG3 GLU   249      60.385  47.212  84.197  1.00  0.00           H
ATOM    627  CD  GLU   249      60.774  45.619  85.568  1.00  0.00           C
ATOM    628  OE1 GLU   249      61.873  46.059  85.976  1.00  0.00           O
ATOM    629  OE2 GLU   249      60.422  44.490  85.996  1.00  0.00           O
ATOM    630  C   GLU   249      56.861  47.315  83.677  1.00  0.00           C
ATOM    631  O   GLU   249      57.022  47.371  82.440  1.00  0.00           O
ATOM    632  N   ARG   250      55.866  46.696  84.273  1.00  0.00           N
ATOM    633  H   ARG   250      55.822  46.817  85.275  1.00  0.00           H
ATOM    634  CA  ARG   250      54.930  45.767  83.683  1.00  0.00           C
ATOM    635  HA  ARG   250      55.482  44.977  83.174  1.00  0.00           H
ATOM    636  CB  ARG   250      53.984  45.201  84.821  1.00  0.00           C
ATOM    637  HB2 ARG   250      54.553  44.929  85.709  1.00  0.00           H
ATOM    638  HB3 ARG   250      53.368  46.031  85.166  1.00  0.00           H
ATOM    639  CG  ARG   250      53.058  44.072  84.458  1.00  0.00           C
ATOM    640  HG2 ARG   250      52.745  44.177  83.420  1.00  0.00           H
ATOM    641  HG3 ARG   250      53.632  43.146  84.493  1.00  0.00           H
ATOM    642  CD  ARG   250      51.904  43.866  85.456  1.00  0.00           C
ATOM    643  HD2 ARG   250      51.418  42.928  85.186  1.00  0.00           H
ATOM    644  HD3 ARG   250      52.209  43.713  86.491  1.00  0.00           H
ATOM    645  NE  ARG   250      50.908  44.927  85.243  1.00  0.00           N
ATOM    646  HE  ARG   250      50.498  44.940  84.320  1.00  0.00           H
ATOM    647  CZ  ARG   250      50.389  45.754  86.122  1.00  0.00           C
ATOM    648  NH1 ARG   250      51.049  46.235  87.066  1.00  0.00           N
ATOM    649 HH11 ARG   250      51.989  45.945  87.296  1.00  0.00           H
ATOM    650 HH12 ARG   250      50.653  46.912  87.702  1.00  0.00           H
ATOM    651  NH2 ARG   250      49.274  46.287  85.873  1.00  0.00           N
ATOM    652 HH21 ARG   250      48.773  45.754  85.177  1.00  0.00           H
ATOM    653 HH22 ARG   250      48.762  46.756  86.606  1.00  0.00           H
ATOM    654  C   ARG   250      54.143  46.387  82.533  1.00  0.00           C
ATOM    655  O   ARG   250      54.005  45.670  81.520  1.00  0.00           O
ATOM    656  N   ARG   251      53.626  47.654  82.803  1.00  0.00           N
ATOM    657  H   ARG   251      53.723  47.947  83.765  1.00  0.00           H
ATOM    658  CA  ARG   251      53.084  48.623  81.859  1.00  0.00           C
ATOM    659  HA  ARG   251      52.175  48.202  81.431  1.00  0.00           H
ATOM    660  CB  ARG   251      52.611  49.897  82.619  1.00  0.00           C
ATOM    661  HB2 ARG   251      52.369  49.533  83.617  1.00  0.00           H
ATOM    662  HB3 ARG   251      53.456  50.583  82.667  1.00  0.00           H
ATOM    663  CG  ARG   251      51.386  50.648  82.075  1.00  0.00           C
ATOM    664  HG2 ARG   251      51.591  50.914  81.038  1.00  0.00           H
ATOM    665  HG3 ARG   251      50.613  49.880  82.107  1.00  0.00           H
ATOM    666  CD  ARG   251      50.956  51.831  82.869  1.00  0.00           C
ATOM    667  HD2 ARG   251      50.113  52.384  82.456  1.00  0.00           H
ATOM    668  HD3 ARG   251      50.781  51.386  83.849  1.00  0.00           H
ATOM    669  NE  ARG   251      52.013  52.862  82.984  1.00  0.00           N
ATOM    670  HE  ARG   251      52.262  53.261  82.090  1.00  0.00           H
ATOM    671  CZ  ARG   251      52.804  53.127  84.064  1.00  0.00           C
ATOM    672  NH1 ARG   251      52.685  52.549  85.202  1.00  0.00           N
ATOM    673 HH11 ARG   251      52.091  51.735  85.270  1.00  0.00           H
ATOM    674 HH12 ARG   251      53.063  52.932  86.057  1.00  0.00           H
ATOM    675  NH2 ARG   251      53.680  54.078  83.934  1.00  0.00           N
ATOM    676 HH21 ARG   251      53.889  54.560  83.072  1.00  0.00           H
ATOM    677 HH22 ARG   251      54.341  54.295  84.667  1.00  0.00           H
ATOM    678  C   ARG   251      53.977  48.892  80.644  1.00  0.00           C
ATOM    679  O   ARG   251      53.445  48.842  79.507  1.00  0.00           O
ATOM    680  N   PHE   252      55.246  49.276  80.787  1.00  0.00           N
ATOM    681  H   PHE   252      55.485  49.457  81.751  1.00  0.00           H
ATOM    682  CA  PHE   252      56.329  49.496  79.813  1.00  0.00           C
ATOM    683  HA  PHE   252      55.996  50.269  79.121  1.00  0.00           H
ATOM    684  CB  PHE   252      57.523  50.093  80.535  1.00  0.00           C
ATOM    685  HB2 PHE   252      57.249  51.060  80.957  1.00  0.00           H
ATOM    686  HB3 PHE   252      57.982  49.431  81.269  1.00  0.00           H
ATOM    687  CG  PHE   252      58.641  50.536  79.610  1.00  0.00           C
ATOM    688  CD1 PHE   252      59.960  49.944  79.715  1.00  0.00           C
ATOM    689  HD1 PHE   252      60.121  49.196  80.478  1.00  0.00           H
ATOM    690  CE1 PHE   252      61.001  50.333  78.869  1.00  0.00           C
ATOM    691  HE1 PHE   252      61.985  49.889  78.911  1.00  0.00           H
ATOM    692  CZ  PHE   252      60.774  51.362  77.919  1.00  0.00           C
ATOM    693  HZ  PHE   252      61.604  51.730  77.333  1.00  0.00           H
ATOM    694  CE2 PHE   252      59.518  51.870  77.761  1.00  0.00           C
ATOM    695  HE2 PHE   252      59.375  52.750  77.152  1.00  0.00           H
ATOM    696  CD2 PHE   252      58.451  51.486  78.595  1.00  0.00           C
ATOM    697  HD2 PHE   252      57.485  51.889  78.330  1.00  0.00           H
ATOM    698  C   PHE   252      56.866  48.341  78.984  1.00  0.00           C
ATOM    699  O   PHE   252      56.749  48.424  77.714  1.00  0.00           O
ATOM    700  N   ALA   253      57.256  47.200  79.610  1.00  0.00           N
ATOM    701  H   ALA   253      57.337  47.230  80.616  1.00  0.00           H
ATOM    702  CA  ALA   253      57.681  46.066  78.883  1.00  0.00           C
ATOM    703  HA  ALA   253      58.475  46.475  78.258  1.00  0.00           H
ATOM    704  CB  ALA   253      58.292  45.001  79.704  1.00  0.00           C
ATOM    705  HB1 ALA   253      58.791  45.496  80.537  1.00  0.00           H
ATOM    706  HB2 ALA   253      57.495  44.423  80.173  1.00  0.00           H
ATOM    707  HB3 ALA   253      58.948  44.352  79.125  1.00  0.00           H
ATOM    708  C   ALA   253      56.570  45.588  77.901  1.00  0.00           C
ATOM    709  O   ALA   253      56.801  45.272  76.716  1.00  0.00           O
ATOM    710  N   ARG   254      55.316  45.456  78.347  1.00  0.00           N
ATOM    711  H   ARG   254      54.994  45.774  79.250  1.00  0.00           H
ATOM    712  CA  ARG   254      54.254  44.781  77.531  1.00  0.00           C
ATOM    713  HA  ARG   254      54.507  43.866  76.996  1.00  0.00           H
ATOM    714  CB  ARG   254      53.000  44.522  78.407  1.00  0.00           C
ATOM    715  HB2 ARG   254      52.661  45.341  79.042  1.00  0.00           H
ATOM    716  HB3 ARG   254      52.152  44.321  77.752  1.00  0.00           H
ATOM    717  CG  ARG   254      53.223  43.327  79.302  1.00  0.00           C
ATOM    718  HG2 ARG   254      53.350  42.462  78.651  1.00  0.00           H
ATOM    719  HG3 ARG   254      54.195  43.375  79.792  1.00  0.00           H
ATOM    720  CD  ARG   254      52.107  43.048  80.361  1.00  0.00           C
ATOM    721  HD2 ARG   254      52.050  43.919  81.014  1.00  0.00           H
ATOM    722  HD3 ARG   254      51.153  42.923  79.847  1.00  0.00           H
ATOM    723  NE  ARG   254      52.236  41.839  81.151  1.00  0.00           N
ATOM    724  HE  ARG   254      53.097  41.313  81.097  1.00  0.00           H
ATOM    725  CZ  ARG   254      51.395  41.305  82.040  1.00  0.00           C
ATOM    726  NH1 ARG   254      50.159  41.809  82.228  1.00  0.00           N
ATOM    727 HH11 ARG   254      50.086  42.785  81.978  1.00  0.00           H
ATOM    728 HH12 ARG   254      49.472  41.495  82.899  1.00  0.00           H
ATOM    729  NH2 ARG   254      51.524  40.175  82.628  1.00  0.00           N
ATOM    730 HH21 ARG   254      52.415  39.700  82.621  1.00  0.00           H
ATOM    731 HH22 ARG   254      50.714  39.850  83.137  1.00  0.00           H
ATOM    732  C   ARG   254      53.823  45.689  76.368  1.00  0.00           C
ATOM    733  O   ARG   254      53.483  45.195  75.312  1.00  0.00           O
ATOM    734  N   LEU   255      53.783  47.019  76.560  1.00  0.00           N
ATOM    735  H   LEU   255      54.026  47.389  77.468  1.00  0.00           H
ATOM    736  CA  LEU   255      53.642  48.037  75.530  1.00  0.00           C
ATOM    737  HA  LEU   255      52.758  47.798  74.940  1.00  0.00           H
ATOM    738  CB  LEU   255      53.547  49.328  76.316  1.00  0.00           C
ATOM    739  HB2 LEU   255      52.868  49.096  77.136  1.00  0.00           H
ATOM    740  HB3 LEU   255      54.501  49.578  76.779  1.00  0.00           H
ATOM    741  CG  LEU   255      53.110  50.584  75.530  1.00  0.00           C
ATOM    742  HG  LEU   255      53.970  50.934  74.959  1.00  0.00           H
ATOM    743  CD1 LEU   255      51.889  50.414  74.562  1.00  0.00           C
ATOM    744 HD11 LEU   255      52.111  49.834  73.666  1.00  0.00           H
ATOM    745 HD12 LEU   255      51.109  49.905  75.127  1.00  0.00           H
ATOM    746 HD13 LEU   255      51.551  51.360  74.138  1.00  0.00           H
ATOM    747  CD2 LEU   255      52.801  51.767  76.467  1.00  0.00           C
ATOM    748 HD21 LEU   255      52.378  52.611  75.922  1.00  0.00           H
ATOM    749 HD22 LEU   255      52.049  51.452  77.190  1.00  0.00           H
ATOM    750 HD23 LEU   255      53.636  52.169  77.040  1.00  0.00           H
ATOM    751  C   LEU   255      54.766  48.153  74.502  1.00  0.00           C
ATOM    752  O   LEU   255      54.476  48.285  73.331  1.00  0.00           O
ATOM    753  N   TRP   256      56.033  48.214  74.932  1.00  0.00           N
ATOM    754  H   TRP   256      56.206  48.234  75.927  1.00  0.00           H
ATOM    755  CA  TRP   256      57.249  48.131  74.048  1.00  0.00           C
ATOM    756  HA  TRP   256      57.298  48.931  73.309  1.00  0.00           H
ATOM    757  CB  TRP   256      58.599  48.204  74.880  1.00  0.00           C
ATOM    758  HB2 TRP   256      58.629  49.212  75.292  1.00  0.00           H
ATOM    759  HB3 TRP   256      58.734  47.530  75.726  1.00  0.00           H
ATOM    760  CG  TRP   256      59.861  48.068  74.080  1.00  0.00           C
ATOM    761  CD1 TRP   256      60.686  49.103  73.721  1.00  0.00           C
ATOM    762  HD1 TRP   256      60.511  50.132  73.997  1.00  0.00           H
ATOM    763  NE1 TRP   256      61.787  48.671  73.011  1.00  0.00           N
ATOM    764  HE1 TRP   256      62.536  49.263  72.682  1.00  0.00           H
ATOM    765  CE2 TRP   256      61.747  47.291  72.939  1.00  0.00           C
ATOM    766  CZ2 TRP   256      62.657  46.378  72.412  1.00  0.00           C
ATOM    767  HZ2 TRP   256      63.473  46.794  71.839  1.00  0.00           H
ATOM    768  CH2 TRP   256      62.364  44.948  72.579  1.00  0.00           C
ATOM    769  HH2 TRP   256      63.052  44.221  72.173  1.00  0.00           H
ATOM    770  CZ3 TRP   256      61.152  44.531  73.187  1.00  0.00           C
ATOM    771  HZ3 TRP   256      60.924  43.493  73.375  1.00  0.00           H
ATOM    772  CE3 TRP   256      60.281  45.518  73.699  1.00  0.00           C
ATOM    773  HE3 TRP   256      59.405  45.266  74.278  1.00  0.00           H
ATOM    774  CD2 TRP   256      60.503  46.892  73.568  1.00  0.00           C
ATOM    775  C   TRP   256      57.183  46.903  73.091  1.00  0.00           C
ATOM    776  O   TRP   256      57.271  47.096  71.860  1.00  0.00           O
ATOM    777  N   VAL   257      56.922  45.667  73.607  1.00  0.00           N
ATOM    778  H   VAL   257      56.856  45.712  74.614  1.00  0.00           H
ATOM    779  CA  VAL   257      56.513  44.444  72.819  1.00  0.00           C
ATOM    780  HA  VAL   257      57.312  44.076  72.175  1.00  0.00           H
ATOM    781  CB  VAL   257      56.179  43.361  73.819  1.00  0.00           C
ATOM    782  HB  VAL   257      55.594  43.849  74.598  1.00  0.00           H
ATOM    783  CG1 VAL   257      55.440  42.120  73.222  1.00  0.00           C
ATOM    784 HG11 VAL   257      54.504  42.370  72.722  1.00  0.00           H
ATOM    785 HG12 VAL   257      55.995  41.498  72.520  1.00  0.00           H
ATOM    786 HG13 VAL   257      55.264  41.546  74.131  1.00  0.00           H
ATOM    787  CG2 VAL   257      57.401  42.810  74.601  1.00  0.00           C
ATOM    788 HG21 VAL   257      57.893  41.982  74.091  1.00  0.00           H
ATOM    789 HG22 VAL   257      58.098  43.590  74.907  1.00  0.00           H
ATOM    790 HG23 VAL   257      56.914  42.499  75.526  1.00  0.00           H
ATOM    791  C   VAL   257      55.383  44.739  71.817  1.00  0.00           C
ATOM    792  O   VAL   257      55.514  44.651  70.596  1.00  0.00           O
ATOM    793  N   GLY   258      54.338  45.365  72.420  1.00  0.00           N
ATOM    794  H   GLY   258      54.340  45.456  73.426  1.00  0.00           H
ATOM    795  CA  GLY   258      53.233  45.987  71.606  1.00  0.00           C
ATOM    796  HA2 GLY   258      52.718  45.082  71.285  1.00  0.00           H
ATOM    797  HA3 GLY   258      52.608  46.681  72.169  1.00  0.00           H
ATOM    798  C   GLY   258      53.653  46.846  70.362  1.00  0.00           C
ATOM    799  O   GLY   258      53.103  46.699  69.273  1.00  0.00           O
ATOM    800  N   VAL   259      54.601  47.751  70.559  1.00  0.00           N
ATOM    801  H   VAL   259      54.909  47.767  71.520  1.00  0.00           H
ATOM    802  CA  VAL   259      55.001  48.723  69.564  1.00  0.00           C
ATOM    803  HA  VAL   259      54.155  49.273  69.153  1.00  0.00           H
ATOM    804  CB  VAL   259      55.926  49.813  70.253  1.00  0.00           C
ATOM    805  HB  VAL   259      56.659  49.322  70.894  1.00  0.00           H
ATOM    806  CG1 VAL   259      56.740  50.648  69.236  1.00  0.00           C
ATOM    807 HG11 VAL   259      56.050  51.049  68.494  1.00  0.00           H
ATOM    808 HG12 VAL   259      57.167  51.550  69.674  1.00  0.00           H
ATOM    809 HG13 VAL   259      57.574  50.110  68.784  1.00  0.00           H
ATOM    810  CG2 VAL   259      55.230  50.729  71.285  1.00  0.00           C
ATOM    811 HG21 VAL   259      55.974  50.983  72.040  1.00  0.00           H
ATOM    812 HG22 VAL   259      54.714  51.549  70.785  1.00  0.00           H
ATOM    813 HG23 VAL   259      54.444  50.194  71.817  1.00  0.00           H
ATOM    814  C   VAL   259      55.783  48.050  68.414  1.00  0.00           C
ATOM    815  O   VAL   259      55.391  48.245  67.221  1.00  0.00           O
ATOM    816  N   TRP   260      56.836  47.249  68.725  1.00  0.00           N
ATOM    817  H   TRP   260      56.970  47.053  69.706  1.00  0.00           H
ATOM    818  CA  TRP   260      57.513  46.516  67.634  1.00  0.00           C
ATOM    819  HA  TRP   260      57.889  47.255  66.927  1.00  0.00           H
ATOM    820  CB  TRP   260      58.869  46.030  68.205  1.00  0.00           C
ATOM    821  HB2 TRP   260      58.671  45.510  69.143  1.00  0.00           H
ATOM    822  HB3 TRP   260      59.464  45.429  67.517  1.00  0.00           H
ATOM    823  CG  TRP   260      59.880  47.072  68.620  1.00  0.00           C
ATOM    824  CD1 TRP   260      60.397  47.213  69.845  1.00  0.00           C
ATOM    825  HD1 TRP   260      60.033  46.728  70.738  1.00  0.00           H
ATOM    826  NE1 TRP   260      61.353  48.197  69.829  1.00  0.00           N
ATOM    827  HE1 TRP   260      61.856  48.354  70.691  1.00  0.00           H
ATOM    828  CE2 TRP   260      61.601  48.672  68.560  1.00  0.00           C
ATOM    829  CZ2 TRP   260      62.515  49.609  68.070  1.00  0.00           C
ATOM    830  HZ2 TRP   260      63.232  49.974  68.790  1.00  0.00           H
ATOM    831  CH2 TRP   260      62.577  49.865  66.695  1.00  0.00           C
ATOM    832  HH2 TRP   260      63.365  50.458  66.254  1.00  0.00           H
ATOM    833  CZ3 TRP   260      61.761  49.123  65.840  1.00  0.00           C
ATOM    834  HZ3 TRP   260      61.844  49.242  64.770  1.00  0.00           H
ATOM    835  CE3 TRP   260      60.868  48.141  66.407  1.00  0.00           C
ATOM    836  HE3 TRP   260      60.200  47.610  65.745  1.00  0.00           H
ATOM    837  CD2 TRP   260      60.707  47.905  67.769  1.00  0.00           C
ATOM    838  C   TRP   260      56.681  45.362  66.927  1.00  0.00           C
ATOM    839  O   TRP   260      56.843  45.191  65.737  1.00  0.00           O
ATOM    840  N   SER   261      55.832  44.622  67.653  1.00  0.00           N
ATOM    841  H   SER   261      55.776  44.855  68.634  1.00  0.00           H
ATOM    842  CA  SER   261      54.988  43.604  67.103  1.00  0.00           C
ATOM    843  HA  SER   261      55.639  42.925  66.553  1.00  0.00           H
ATOM    844  CB  SER   261      54.424  42.647  68.110  1.00  0.00           C
ATOM    845  HB2 SER   261      53.727  42.034  67.540  1.00  0.00           H
ATOM    846  HB3 SER   261      55.207  41.984  68.478  1.00  0.00           H
ATOM    847  OG  SER   261      53.727  43.277  69.160  1.00  0.00           O
ATOM    848  HG  SER   261      54.395  43.691  69.712  1.00  0.00           H
ATOM    849  C   SER   261      53.940  44.069  66.107  1.00  0.00           C
ATOM    850  O   SER   261      53.737  43.476  65.061  1.00  0.00           O
ATOM    851  N   VAL   262      53.329  45.231  66.398  1.00  0.00           N
ATOM    852  H   VAL   262      53.515  45.452  67.366  1.00  0.00           H
ATOM    853  CA  VAL   262      52.412  45.971  65.459  1.00  0.00           C
ATOM    854  HA  VAL   262      51.651  45.268  65.120  1.00  0.00           H
ATOM    855  CB  VAL   262      51.714  47.230  66.185  1.00  0.00           C
ATOM    856  HB  VAL   262      52.477  47.751  66.764  1.00  0.00           H
ATOM    857  CG1 VAL   262      51.066  48.162  65.181  1.00  0.00           C
ATOM    858 HG11 VAL   262      50.286  47.616  64.652  1.00  0.00           H
ATOM    859 HG12 VAL   262      50.587  49.004  65.680  1.00  0.00           H
ATOM    860 HG13 VAL   262      51.798  48.603  64.504  1.00  0.00           H
ATOM    861  CG2 VAL   262      50.553  46.747  67.118  1.00  0.00           C
ATOM    862 HG21 VAL   262      49.719  46.368  66.527  1.00  0.00           H
ATOM    863 HG22 VAL   262      50.811  46.014  67.883  1.00  0.00           H
ATOM    864 HG23 VAL   262      50.120  47.642  67.565  1.00  0.00           H
ATOM    865  C   VAL   262      53.192  46.426  64.212  1.00  0.00           C
ATOM    866  O   VAL   262      52.840  46.011  63.148  1.00  0.00           O
ATOM    867  N   LEU   263      54.293  47.098  64.403  1.00  0.00           N
ATOM    868  H   LEU   263      54.703  47.326  65.298  1.00  0.00           H
ATOM    869  CA  LEU   263      55.140  47.431  63.220  1.00  0.00           C
ATOM    870  HA  LEU   263      54.706  48.183  62.561  1.00  0.00           H
ATOM    871  CB  LEU   263      56.406  48.186  63.766  1.00  0.00           C
ATOM    872  HB2 LEU   263      56.875  47.556  64.522  1.00  0.00           H
ATOM    873  HB3 LEU   263      57.132  48.282  62.959  1.00  0.00           H
ATOM    874  CG  LEU   263      56.112  49.586  64.363  1.00  0.00           C
ATOM    875  HG  LEU   263      55.423  49.431  65.193  1.00  0.00           H
ATOM    876  CD1 LEU   263      57.452  50.104  64.934  1.00  0.00           C
ATOM    877 HD11 LEU   263      58.190  50.196  64.138  1.00  0.00           H
ATOM    878 HD12 LEU   263      57.341  51.022  65.513  1.00  0.00           H
ATOM    879 HD13 LEU   263      57.847  49.384  65.651  1.00  0.00           H
ATOM    880  CD2 LEU   263      55.554  50.627  63.291  1.00  0.00           C
ATOM    881 HD21 LEU   263      54.639  50.235  62.845  1.00  0.00           H
ATOM    882 HD22 LEU   263      55.248  51.493  63.878  1.00  0.00           H
ATOM    883 HD23 LEU   263      56.325  50.916  62.577  1.00  0.00           H
ATOM    884  C   LEU   263      55.605  46.350  62.280  1.00  0.00           C
ATOM    885  O   LEU   263      55.577  46.492  61.017  1.00  0.00           O
ATOM    886  N   CYS   264      55.995  45.217  62.906  1.00  0.00           N
ATOM    887  H   CYS   264      55.945  45.161  63.913  1.00  0.00           H
ATOM    888  CA  CYS   264      56.378  44.018  62.216  1.00  0.00           C
ATOM    889  HA  CYS   264      57.183  44.218  61.508  1.00  0.00           H
ATOM    890  CB  CYS   264      57.021  43.021  63.104  1.00  0.00           C
ATOM    891  HB2 CYS   264      57.776  43.505  63.723  1.00  0.00           H
ATOM    892  HB3 CYS   264      56.328  42.645  63.856  1.00  0.00           H
ATOM    893  SG  CYS   264      57.699  41.703  62.051  1.00  0.00           S
ATOM    894  HG  CYS   264      58.787  42.331  61.597  1.00  0.00           H
ATOM    895  C   CYS   264      55.164  43.437  61.492  1.00  0.00           C
ATOM    896  O   CYS   264      55.216  43.160  60.335  1.00  0.00           O
ATOM    897  N   CYS   265      54.010  43.298  62.194  1.00  0.00           N
ATOM    898  H   CYS   265      53.983  43.451  63.192  1.00  0.00           H
ATOM    899  CA  CYS   265      52.770  42.777  61.597  1.00  0.00           C
ATOM    900  HA  CYS   265      52.992  41.769  61.247  1.00  0.00           H
ATOM    901  CB  CYS   265      51.714  42.704  62.708  1.00  0.00           C
ATOM    902  HB2 CYS   265      52.001  42.003  63.492  1.00  0.00           H
ATOM    903  HB3 CYS   265      51.586  43.721  63.081  1.00  0.00           H
ATOM    904  SG  CYS   265      50.073  42.264  62.092  1.00  0.00           S
ATOM    905  HG  CYS   265      49.629  43.524  62.073  1.00  0.00           H
ATOM    906  C   CYS   265      52.279  43.643  60.357  1.00  0.00           C
ATOM    907  O   CYS   265      51.986  43.146  59.299  1.00  0.00           O
ATOM    908  N   ALA   266      52.308  45.014  60.395  1.00  0.00           N
ATOM    909  H   ALA   266      52.575  45.294  61.327  1.00  0.00           H
ATOM    910  CA  ALA   266      51.970  45.990  59.354  1.00  0.00           C
ATOM    911  HA  ALA   266      50.969  45.823  58.954  1.00  0.00           H
ATOM    912  CB  ALA   266      52.007  47.446  59.961  1.00  0.00           C
ATOM    913  HB1 ALA   266      52.958  47.640  60.457  1.00  0.00           H
ATOM    914  HB2 ALA   266      51.848  48.181  59.172  1.00  0.00           H
ATOM    915  HB3 ALA   266      51.194  47.511  60.684  1.00  0.00           H
ATOM    916  C   ALA   266      52.908  45.732  58.148  1.00  0.00           C
ATOM    917  O   ALA   266      52.458  45.648  56.969  1.00  0.00           O
ATOM    918  N   SER   267      54.206  45.738  58.364  1.00  0.00           N
ATOM    919  H   SER   267      54.417  45.607  59.343  1.00  0.00           H
ATOM    920  CA  SER   267      55.237  45.584  57.379  1.00  0.00           C
ATOM    921  HA  SER   267      55.176  46.340  56.597  1.00  0.00           H
ATOM    922  CB  SER   267      56.676  45.666  57.933  1.00  0.00           C
ATOM    923  HB2 SER   267      56.752  44.834  58.633  1.00  0.00           H
ATOM    924  HB3 SER   267      57.500  45.500  57.239  1.00  0.00           H
ATOM    925  OG  SER   267      56.860  46.816  58.727  1.00  0.00           O
ATOM    926  HG  SER   267      56.451  46.683  59.586  1.00  0.00           H
ATOM    927  C   SER   267      55.153  44.278  56.617  1.00  0.00           C
ATOM    928  O   SER   267      55.030  44.238  55.364  1.00  0.00           O
ATOM    929  N   THR   268      55.064  43.132  57.386  1.00  0.00           N
ATOM    930  H   THR   268      55.171  43.286  58.378  1.00  0.00           H
ATOM    931  CA  THR   268      54.798  41.785  56.739  1.00  0.00           C
ATOM    932  HA  THR   268      55.474  41.600  55.904  1.00  0.00           H
ATOM    933  CB  THR   268      54.899  40.634  57.819  1.00  0.00           C
ATOM    934  HB  THR   268      54.544  39.693  57.399  1.00  0.00           H
ATOM    935  CG2 THR   268      56.337  40.468  58.262  1.00  0.00           C
ATOM    936 HG21 THR   268      56.750  41.422  58.590  1.00  0.00           H
ATOM    937 HG22 THR   268      56.366  39.835  59.149  1.00  0.00           H
ATOM    938 HG23 THR   268      56.996  40.050  57.501  1.00  0.00           H
ATOM    939  OG1 THR   268      54.148  40.829  58.980  1.00  0.00           O
ATOM    940  HG1 THR   268      54.540  41.559  59.466  1.00  0.00           H
ATOM    941  C   THR   268      53.384  41.788  55.994  1.00  0.00           C
ATOM    942  O   THR   268      53.355  41.242  54.890  1.00  0.00           O
ATOM    943  N   LEU   269      52.299  42.403  56.593  1.00  0.00           N
ATOM    944  H   LEU   269      52.479  42.786  57.510  1.00  0.00           H
ATOM    945  CA  LEU   269      51.005  42.552  55.944  1.00  0.00           C
ATOM    946  HA  LEU   269      50.680  41.517  55.845  1.00  0.00           H
ATOM    947  CB  LEU   269      50.024  43.251  56.831  1.00  0.00           C
ATOM    948  HB2 LEU   269      49.921  42.815  57.824  1.00  0.00           H
ATOM    949  HB3 LEU   269      50.372  44.267  57.018  1.00  0.00           H
ATOM    950  CG  LEU   269      48.511  43.323  56.537  1.00  0.00           C
ATOM    951  HG  LEU   269      48.350  44.046  55.737  1.00  0.00           H
ATOM    952  CD1 LEU   269      48.017  41.917  56.247  1.00  0.00           C
ATOM    953 HD11 LEU   269      48.504  41.557  55.341  1.00  0.00           H
ATOM    954 HD12 LEU   269      48.207  41.213  57.058  1.00  0.00           H
ATOM    955 HD13 LEU   269      46.930  41.927  56.175  1.00  0.00           H
ATOM    956  CD2 LEU   269      47.759  43.793  57.766  1.00  0.00           C
ATOM    957 HD21 LEU   269      46.705  43.903  57.509  1.00  0.00           H
ATOM    958 HD22 LEU   269      47.880  43.083  58.584  1.00  0.00           H
ATOM    959 HD23 LEU   269      48.181  44.755  58.056  1.00  0.00           H
ATOM    960  C   LEU   269      51.131  43.228  54.589  1.00  0.00           C
ATOM    961  O   LEU   269      50.583  42.744  53.609  1.00  0.00           O
ATOM    962  N   PHE   270      51.825  44.379  54.556  1.00  0.00           N
ATOM    963  H   PHE   270      52.310  44.682  55.389  1.00  0.00           H
ATOM    964  CA  PHE   270      52.057  45.092  53.279  1.00  0.00           C
ATOM    965  HA  PHE   270      51.102  45.119  52.755  1.00  0.00           H
ATOM    966  CB  PHE   270      52.674  46.480  53.638  1.00  0.00           C
ATOM    967  HB2 PHE   270      51.891  46.974  54.214  1.00  0.00           H
ATOM    968  HB3 PHE   270      53.529  46.276  54.281  1.00  0.00           H
ATOM    969  CG  PHE   270      53.106  47.315  52.438  1.00  0.00           C
ATOM    970  CD1 PHE   270      54.474  47.582  52.176  1.00  0.00           C
ATOM    971  HD1 PHE   270      55.225  47.321  52.907  1.00  0.00           H
ATOM    972  CE1 PHE   270      54.857  48.279  51.019  1.00  0.00           C
ATOM    973  HE1 PHE   270      55.881  48.468  50.733  1.00  0.00           H
ATOM    974  CZ  PHE   270      53.831  48.779  50.167  1.00  0.00           C
ATOM    975  HZ  PHE   270      54.083  49.319  49.267  1.00  0.00           H
ATOM    976  CE2 PHE   270      52.463  48.466  50.322  1.00  0.00           C
ATOM    977  HE2 PHE   270      51.734  48.721  49.567  1.00  0.00           H
ATOM    978  CD2 PHE   270      52.099  47.770  51.539  1.00  0.00           C
ATOM    979  HD2 PHE   270      51.061  47.559  51.748  1.00  0.00           H
ATOM    980  C   PHE   270      52.870  44.240  52.348  1.00  0.00           C
ATOM    981  O   PHE   270      52.466  44.341  51.136  1.00  0.00           O
ATOM    982  N   THR   271      53.867  43.452  52.817  1.00  0.00           N
ATOM    983  H   THR   271      54.107  43.618  53.783  1.00  0.00           H
ATOM    984  CA  THR   271      54.712  42.650  51.899  1.00  0.00           C
ATOM    985  HA  THR   271      55.066  43.311  51.108  1.00  0.00           H
ATOM    986  CB  THR   271      55.833  41.938  52.655  1.00  0.00           C
ATOM    987  HB  THR   271      55.397  41.434  53.518  1.00  0.00           H
ATOM    988  CG2 THR   271      56.638  40.956  51.812  1.00  0.00           C
ATOM    989 HG21 THR   271      56.068  40.069  51.535  1.00  0.00           H
ATOM    990 HG22 THR   271      56.936  41.457  50.891  1.00  0.00           H
ATOM    991 HG23 THR   271      57.610  40.791  52.275  1.00  0.00           H
ATOM    992  OG1 THR   271      56.766  42.906  53.192  1.00  0.00           O
ATOM    993  HG1 THR   271      56.331  43.539  53.769  1.00  0.00           H
ATOM    994  C   THR   271      53.879  41.608  51.147  1.00  0.00           C
ATOM    995  O   THR   271      53.792  41.478  49.864  1.00  0.00           O
ATOM    996  N   VAL   272      53.117  40.832  51.985  1.00  0.00           N
ATOM    997  H   VAL   272      53.425  40.826  52.947  1.00  0.00           H
ATOM    998  CA  VAL   272      52.268  39.775  51.476  1.00  0.00           C
ATOM    999  HA  VAL   272      52.837  39.188  50.754  1.00  0.00           H
ATOM   1000  CB  VAL   272      51.771  38.798  52.543  1.00  0.00           C
ATOM   1001  HB  VAL   272      51.344  37.921  52.056  1.00  0.00           H
ATOM   1002  CG1 VAL   272      52.957  38.237  53.376  1.00  0.00           C
ATOM   1003 HG11 VAL   272      53.731  37.837  52.721  1.00  0.00           H
ATOM   1004 HG12 VAL   272      53.473  38.980  53.984  1.00  0.00           H
ATOM   1005 HG13 VAL   272      52.573  37.407  53.969  1.00  0.00           H
ATOM   1006  CG2 VAL   272      50.738  39.316  53.587  1.00  0.00           C
ATOM   1007 HG21 VAL   272      51.066  40.205  54.125  1.00  0.00           H
ATOM   1008 HG22 VAL   272      49.787  39.504  53.089  1.00  0.00           H
ATOM   1009 HG23 VAL   272      50.683  38.528  54.338  1.00  0.00           H
ATOM   1010  C   VAL   272      51.056  40.391  50.602  1.00  0.00           C
ATOM   1011  O   VAL   272      50.704  39.838  49.590  1.00  0.00           O
ATOM   1012  N   LEU   273      50.391  41.481  51.007  1.00  0.00           N
ATOM   1013  H   LEU   273      50.553  41.849  51.933  1.00  0.00           H
ATOM   1014  CA  LEU   273      49.375  42.232  50.248  1.00  0.00           C
ATOM   1015  HA  LEU   273      48.584  41.525  49.998  1.00  0.00           H
ATOM   1016  CB  LEU   273      48.692  43.444  51.095  1.00  0.00           C
ATOM   1017  HB2 LEU   273      49.535  43.969  51.545  1.00  0.00           H
ATOM   1018  HB3 LEU   273      48.130  44.116  50.448  1.00  0.00           H
ATOM   1019  CG  LEU   273      47.757  42.958  52.247  1.00  0.00           C
ATOM   1020  HG  LEU   273      48.375  42.426  52.969  1.00  0.00           H
ATOM   1021  CD1 LEU   273      47.189  44.150  53.054  1.00  0.00           C
ATOM   1022 HD11 LEU   273      46.659  43.830  53.951  1.00  0.00           H
ATOM   1023 HD12 LEU   273      47.980  44.833  53.364  1.00  0.00           H
ATOM   1024 HD13 LEU   273      46.486  44.605  52.356  1.00  0.00           H
ATOM   1025  CD2 LEU   273      46.542  42.120  51.787  1.00  0.00           C
ATOM   1026 HD21 LEU   273      45.837  42.809  51.322  1.00  0.00           H
ATOM   1027 HD22 LEU   273      46.964  41.237  51.308  1.00  0.00           H
ATOM   1028 HD23 LEU   273      46.024  41.737  52.667  1.00  0.00           H
ATOM   1029  C   LEU   273      49.944  42.798  48.915  1.00  0.00           C
ATOM   1030  O   LEU   273      49.260  42.663  47.870  1.00  0.00           O
ATOM   1031  N   THR   274      51.201  43.223  48.848  1.00  0.00           N
ATOM   1032  H   THR   274      51.779  43.292  49.673  1.00  0.00           H
ATOM   1033  CA  THR   274      51.752  43.727  47.538  1.00  0.00           C
ATOM   1034  HA  THR   274      51.038  44.404  47.069  1.00  0.00           H
ATOM   1035  CB  THR   274      53.208  44.175  47.801  1.00  0.00           C
ATOM   1036  HB  THR   274      53.791  43.400  48.299  1.00  0.00           H
ATOM   1037  CG2 THR   274      53.891  44.533  46.423  1.00  0.00           C
ATOM   1038 HG21 THR   274      53.475  45.417  45.940  1.00  0.00           H
ATOM   1039 HG22 THR   274      54.891  44.811  46.755  1.00  0.00           H
ATOM   1040 HG23 THR   274      53.989  43.750  45.670  1.00  0.00           H
ATOM   1041  OG1 THR   274      53.198  45.393  48.545  1.00  0.00           O
ATOM   1042  HG1 THR   274      53.028  45.189  49.468  1.00  0.00           H
ATOM   1043  C   THR   274      51.841  42.562  46.469  1.00  0.00           C
ATOM   1044  O   THR   274      51.446  42.659  45.289  1.00  0.00           O
ATOM   1045  N   TYR   275      52.182  41.349  46.967  1.00  0.00           N
ATOM   1046  H   TYR   275      52.541  41.255  47.907  1.00  0.00           H
ATOM   1047  CA  TYR   275      52.023  40.116  46.260  1.00  0.00           C
ATOM   1048  HA  TYR   275      52.480  40.105  45.271  1.00  0.00           H
ATOM   1049  CB  TYR   275      52.655  38.941  46.938  1.00  0.00           C
ATOM   1050  HB2 TYR   275      53.731  39.114  46.943  1.00  0.00           H
ATOM   1051  HB3 TYR   275      52.428  38.845  48.000  1.00  0.00           H
ATOM   1052  CG  TYR   275      52.329  37.582  46.263  1.00  0.00           C
ATOM   1053  CD1 TYR   275      53.192  37.132  45.229  1.00  0.00           C
ATOM   1054  HD1 TYR   275      53.930  37.814  44.832  1.00  0.00           H
ATOM   1055  CE1 TYR   275      53.074  35.821  44.756  1.00  0.00           C
ATOM   1056  HE1 TYR   275      53.816  35.520  44.032  1.00  0.00           H
ATOM   1057  CZ  TYR   275      51.962  35.070  45.111  1.00  0.00           C
ATOM   1058  OH  TYR   275      51.759  33.876  44.577  1.00  0.00           O
ATOM   1059  HH  TYR   275      52.561  33.390  44.373  1.00  0.00           H
ATOM   1060  CE2 TYR   275      51.011  35.524  46.124  1.00  0.00           C
ATOM   1061  HE2 TYR   275      50.199  34.908  46.481  1.00  0.00           H
ATOM   1062  CD2 TYR   275      51.247  36.808  46.678  1.00  0.00           C
ATOM   1063  HD2 TYR   275      50.527  37.162  47.401  1.00  0.00           H
ATOM   1064  C   TYR   275      50.566  39.767  45.891  1.00  0.00           C
ATOM   1065  O   TYR   275      50.271  39.686  44.726  1.00  0.00           O
ATOM   1066  N   LEU   276      49.642  39.695  46.888  1.00  0.00           N
ATOM   1067  H   LEU   276      50.000  39.918  47.805  1.00  0.00           H
ATOM   1068  CA  LEU   276      48.250  39.237  46.745  1.00  0.00           C
ATOM   1069  HA  LEU   276      48.288  38.242  46.302  1.00  0.00           H
ATOM   1070  CB  LEU   276      47.595  39.150  48.154  1.00  0.00           C
ATOM   1071  HB2 LEU   276      47.855  40.069  48.678  1.00  0.00           H
ATOM   1072  HB3 LEU   276      46.505  39.162  48.147  1.00  0.00           H
ATOM   1073  CG  LEU   276      48.026  37.905  48.999  1.00  0.00           C
ATOM   1074  HG  LEU   276      49.101  37.784  48.866  1.00  0.00           H
ATOM   1075  CD1 LEU   276      47.790  38.273  50.469  1.00  0.00           C
ATOM   1076 HD11 LEU   276      48.213  37.520  51.134  1.00  0.00           H
ATOM   1077 HD12 LEU   276      48.430  39.130  50.675  1.00  0.00           H
ATOM   1078 HD13 LEU   276      46.765  38.615  50.615  1.00  0.00           H
ATOM   1079  CD2 LEU   276      47.283  36.593  48.756  1.00  0.00           C
ATOM   1080 HD21 LEU   276      47.605  35.802  49.434  1.00  0.00           H
ATOM   1081 HD22 LEU   276      46.256  36.813  49.048  1.00  0.00           H
ATOM   1082 HD23 LEU   276      47.366  36.296  47.711  1.00  0.00           H
ATOM   1083  C   LEU   276      47.342  40.032  45.678  1.00  0.00           C
ATOM   1084  O   LEU   276      46.597  39.457  44.907  1.00  0.00           O
ATOM   1085  N   VAL   277      47.563  41.356  45.579  1.00  0.00           N
ATOM   1086  H   VAL   277      48.268  41.679  46.226  1.00  0.00           H
ATOM   1087  CA  VAL   277      47.130  42.179  44.439  1.00  0.00           C
ATOM   1088  HA  VAL   277      46.066  41.983  44.311  1.00  0.00           H
ATOM   1089  CB  VAL   277      47.265  43.637  44.672  1.00  0.00           C
ATOM   1090  HB  VAL   277      46.754  44.188  43.883  1.00  0.00           H
ATOM   1091  CG1 VAL   277      46.644  44.035  46.025  1.00  0.00           C
ATOM   1092 HG11 VAL   277      46.625  45.125  46.025  1.00  0.00           H
ATOM   1093 HG12 VAL   277      45.607  43.704  46.085  1.00  0.00           H
ATOM   1094 HG13 VAL   277      47.298  43.554  46.752  1.00  0.00           H
ATOM   1095  CG2 VAL   277      48.729  44.185  44.581  1.00  0.00           C
ATOM   1096 HG21 VAL   277      48.728  45.268  44.703  1.00  0.00           H
ATOM   1097 HG22 VAL   277      49.292  43.699  45.378  1.00  0.00           H
ATOM   1098 HG23 VAL   277      49.131  44.038  43.578  1.00  0.00           H
ATOM   1099  C   VAL   277      47.666  41.826  43.023  1.00  0.00           C
ATOM   1100  O   VAL   277      46.900  41.858  42.088  1.00  0.00           O
ATOM   1101  N   ASP   278      48.869  41.321  42.855  1.00  0.00           N
ATOM   1102  H   ASP   278      49.460  41.345  43.674  1.00  0.00           H
ATOM   1103  CA  ASP   278      49.443  41.092  41.532  1.00  0.00           C
ATOM   1104  HA  ASP   278      48.677  41.105  40.757  1.00  0.00           H
ATOM   1105  CB  ASP   278      50.523  42.229  41.317  1.00  0.00           C
ATOM   1106  HB2 ASP   278      50.220  43.131  41.848  1.00  0.00           H
ATOM   1107  HB3 ASP   278      51.503  41.952  41.705  1.00  0.00           H
ATOM   1108  CG  ASP   278      50.680  42.639  39.833  1.00  0.00           C
ATOM   1109  OD1 ASP   278      49.663  42.633  39.145  1.00  0.00           O
ATOM   1110  OD2 ASP   278      51.786  43.003  39.449  1.00  0.00           O
ATOM   1111  C   ASP   278      50.118  39.730  41.426  1.00  0.00           C
ATOM   1112  O   ASP   278      51.135  39.545  40.841  1.00  0.00           O
ATOM   1113  N   MET   279      49.595  38.764  42.151  1.00  0.00           N
ATOM   1114  H   MET   279      48.823  39.059  42.731  1.00  0.00           H
ATOM   1115  CA  MET   279      50.149  37.431  42.338  1.00  0.00           C
ATOM   1116  HA  MET   279      51.148  37.580  42.748  1.00  0.00           H
ATOM   1117  CB  MET   279      49.249  36.687  43.369  1.00  0.00           C
ATOM   1118  HB2 MET   279      49.818  35.783  43.586  1.00  0.00           H
ATOM   1119  HB3 MET   279      49.190  37.237  44.308  1.00  0.00           H
ATOM   1120  CG  MET   279      47.726  36.533  42.922  1.00  0.00           C
ATOM   1121  HG2 MET   279      47.232  37.469  43.183  1.00  0.00           H
ATOM   1122  HG3 MET   279      47.708  36.411  41.839  1.00  0.00           H
ATOM   1123  SD  MET   279      46.836  35.157  43.788  1.00  0.00           S
ATOM   1124  CE  MET   279      47.804  33.783  43.226  1.00  0.00           C
ATOM   1125  HE1 MET   279      48.527  33.441  43.966  1.00  0.00           H
ATOM   1126  HE2 MET   279      47.172  32.897  43.177  1.00  0.00           H
ATOM   1127  HE3 MET   279      48.261  33.971  42.254  1.00  0.00           H
ATOM   1128  C   MET   279      50.310  36.590  40.993  1.00  0.00           C
ATOM   1129  O   MET   279      51.172  35.684  40.876  1.00  0.00           O
ATOM   1130  N   ARG   280      49.619  36.974  39.885  1.00  0.00           N
ATOM   1131  H   ARG   280      48.968  37.745  39.844  1.00  0.00           H
ATOM   1132  CA  ARG   280      49.738  36.304  38.565  1.00  0.00           C
ATOM   1133  HA  ARG   280      49.826  35.230  38.725  1.00  0.00           H
ATOM   1134  CB  ARG   280      48.463  36.445  37.702  1.00  0.00           C
ATOM   1135  HB2 ARG   280      48.443  37.475  37.343  1.00  0.00           H
ATOM   1136  HB3 ARG   280      48.558  35.732  36.883  1.00  0.00           H
ATOM   1137  CG  ARG   280      47.179  36.153  38.506  1.00  0.00           C
ATOM   1138  HG2 ARG   280      46.959  36.920  39.249  1.00  0.00           H
ATOM   1139  HG3 ARG   280      46.326  36.171  37.828  1.00  0.00           H
ATOM   1140  CD  ARG   280      47.041  34.873  39.365  1.00  0.00           C
ATOM   1141  HD2 ARG   280      47.166  34.027  38.689  1.00  0.00           H
ATOM   1142  HD3 ARG   280      47.888  34.836  40.050  1.00  0.00           H
ATOM   1143  NE  ARG   280      45.774  34.771  40.156  1.00  0.00           N
ATOM   1144  HE  ARG   280      45.128  35.546  40.111  1.00  0.00           H
ATOM   1145  CZ  ARG   280      45.294  33.632  40.544  1.00  0.00           C
ATOM   1146  NH1 ARG   280      46.041  32.543  40.760  1.00  0.00           N
ATOM   1147 HH11 ARG   280      47.013  32.451  40.503  1.00  0.00           H
ATOM   1148 HH12 ARG   280      45.496  31.718  40.965  1.00  0.00           H
ATOM   1149  NH2 ARG   280      44.043  33.511  40.897  1.00  0.00           N
ATOM   1150 HH21 ARG   280      43.432  34.296  41.073  1.00  0.00           H
ATOM   1151 HH22 ARG   280      43.656  32.626  41.191  1.00  0.00           H
ATOM   1152  C   ARG   280      50.982  36.739  37.806  1.00  0.00           C
ATOM   1153  O   ARG   280      51.396  36.259  36.740  1.00  0.00           O
ATOM   1154  N   ARG   281      51.647  37.845  38.217  1.00  0.00           N
ATOM   1155  H   ARG   281      51.385  38.265  39.097  1.00  0.00           H
ATOM   1156  CA  ARG   281      52.846  38.450  37.544  1.00  0.00           C
ATOM   1157  HA  ARG   281      53.096  37.886  36.645  1.00  0.00           H
ATOM   1158  CB  ARG   281      52.428  39.866  37.087  1.00  0.00           C
ATOM   1159  HB2 ARG   281      51.490  39.678  36.564  1.00  0.00           H
ATOM   1160  HB3 ARG   281      52.231  40.425  38.002  1.00  0.00           H
ATOM   1161  CG  ARG   281      53.463  40.597  36.293  1.00  0.00           C
ATOM   1162  HG2 ARG   281      54.137  40.965  37.067  1.00  0.00           H
ATOM   1163  HG3 ARG   281      54.051  40.003  35.594  1.00  0.00           H
ATOM   1164  CD  ARG   281      53.017  41.845  35.504  1.00  0.00           C
ATOM   1165  HD2 ARG   281      53.894  42.290  35.034  1.00  0.00           H
ATOM   1166  HD3 ARG   281      52.399  41.500  34.676  1.00  0.00           H
ATOM   1167  NE  ARG   281      52.372  42.721  36.397  1.00  0.00           N
ATOM   1168  HE  ARG   281      52.149  42.184  37.223  1.00  0.00           H
ATOM   1169  CZ  ARG   281      52.152  44.006  36.252  1.00  0.00           C
ATOM   1170  NH1 ARG   281      52.320  44.613  35.120  1.00  0.00           N
ATOM   1171 HH11 ARG   281      52.608  44.085  34.309  1.00  0.00           H
ATOM   1172 HH12 ARG   281      51.952  45.549  35.026  1.00  0.00           H
ATOM   1173  NH2 ARG   281      51.741  44.693  37.255  1.00  0.00           N
ATOM   1174 HH21 ARG   281      51.666  44.180  38.121  1.00  0.00           H
ATOM   1175 HH22 ARG   281      51.256  45.554  37.045  1.00  0.00           H
ATOM   1176  C   ARG   281      54.055  38.410  38.490  1.00  0.00           C
ATOM   1177  O   ARG   281      55.166  38.361  37.959  1.00  0.00           O
ATOM   1178  N   PHE   282      53.876  38.325  39.809  1.00  0.00           N
ATOM   1179  H   PHE   282      53.012  38.637  40.230  1.00  0.00           H
ATOM   1180  CA  PHE   282      54.824  37.677  40.682  1.00  0.00           C
ATOM   1181  HA  PHE   282      55.865  37.951  40.513  1.00  0.00           H
ATOM   1182  CB  PHE   282      54.537  38.044  42.135  1.00  0.00           C
ATOM   1183  HB2 PHE   282      53.603  37.626  42.512  1.00  0.00           H
ATOM   1184  HB3 PHE   282      55.264  37.406  42.637  1.00  0.00           H
ATOM   1185  CG  PHE   282      54.727  39.432  42.581  1.00  0.00           C
ATOM   1186  CD1 PHE   282      56.068  39.956  42.680  1.00  0.00           C
ATOM   1187  HD1 PHE   282      56.816  39.300  42.260  1.00  0.00           H
ATOM   1188  CE1 PHE   282      56.249  41.331  43.031  1.00  0.00           C
ATOM   1189  HE1 PHE   282      57.253  41.730  43.038  1.00  0.00           H
ATOM   1190  CZ  PHE   282      55.099  42.148  43.285  1.00  0.00           C
ATOM   1191  HZ  PHE   282      55.188  43.188  43.561  1.00  0.00           H
ATOM   1192  CE2 PHE   282      53.814  41.629  43.271  1.00  0.00           C
ATOM   1193  HE2 PHE   282      52.917  42.205  43.450  1.00  0.00           H
ATOM   1194  CD2 PHE   282      53.665  40.298  42.856  1.00  0.00           C
ATOM   1195  HD2 PHE   282      52.650  39.935  42.784  1.00  0.00           H
ATOM   1196  C   PHE   282      54.699  36.200  40.440  1.00  0.00           C
ATOM   1197  O   PHE   282      53.814  35.724  39.725  1.00  0.00           O
ATOM   1198  N   SER   283      55.661  35.414  40.865  1.00  0.00           N
ATOM   1199  H   SER   283      56.380  35.743  41.493  1.00  0.00           H
ATOM   1200  CA  SER   283      55.747  33.992  40.498  1.00  0.00           C
ATOM   1201  HA  SER   283      54.761  33.579  40.714  1.00  0.00           H
ATOM   1202  CB  SER   283      56.114  33.673  39.041  1.00  0.00           C
ATOM   1203  HB2 SER   283      55.577  34.342  38.369  1.00  0.00           H
ATOM   1204  HB3 SER   283      57.140  33.896  38.749  1.00  0.00           H
ATOM   1205  OG  SER   283      55.702  32.361  38.723  1.00  0.00           O
ATOM   1206  HG  SER   283      55.754  32.247  37.771  1.00  0.00           H
ATOM   1207  C   SER   283      56.598  33.257  41.566  1.00  0.00           C
ATOM   1208  O   SER   283      56.902  33.701  42.628  1.00  0.00           O
ATOM   1209  N   TYR   284      57.129  32.091  41.191  1.00  0.00           N
ATOM   1210  H   TYR   284      57.004  31.869  40.213  1.00  0.00           H
ATOM   1211  CA  TYR   284      58.054  31.235  42.016  1.00  0.00           C
ATOM   1212  HA  TYR   284      57.571  30.999  42.965  1.00  0.00           H
ATOM   1213  CB  TYR   284      58.387  29.934  41.289  1.00  0.00           C
ATOM   1214  HB2 TYR   284      58.805  29.298  42.070  1.00  0.00           H
ATOM   1215  HB3 TYR   284      57.510  29.356  40.999  1.00  0.00           H
ATOM   1216  CG  TYR   284      59.446  29.975  40.164  1.00  0.00           C
ATOM   1217  CD1 TYR   284      59.019  30.146  38.814  1.00  0.00           C
ATOM   1218  HD1 TYR   284      57.993  30.456  38.684  1.00  0.00           H
ATOM   1219  CE1 TYR   284      59.894  30.019  37.746  1.00  0.00           C
ATOM   1220  HE1 TYR   284      59.562  29.945  36.720  1.00  0.00           H
ATOM   1221  CZ  TYR   284      61.300  29.977  38.085  1.00  0.00           C
ATOM   1222  OH  TYR   284      62.168  29.773  37.028  1.00  0.00           O
ATOM   1223  HH  TYR   284      61.802  29.702  36.144  1.00  0.00           H
ATOM   1224  CE2 TYR   284      61.752  29.846  39.416  1.00  0.00           C
ATOM   1225  HE2 TYR   284      62.782  29.633  39.660  1.00  0.00           H
ATOM   1226  CD2 TYR   284      60.777  29.793  40.421  1.00  0.00           C
ATOM   1227  HD2 TYR   284      61.197  29.725  41.413  1.00  0.00           H
ATOM   1228  C   TYR   284      59.317  31.921  42.518  1.00  0.00           C
ATOM   1229  O   TYR   284      59.842  31.536  43.595  1.00  0.00           O
ATOM   1230  N   PRO   285      59.892  32.910  41.841  1.00  0.00           N
ATOM   1231  CD  PRO   285      59.614  33.368  40.481  1.00  0.00           C
ATOM   1232  HD2 PRO   285      59.031  34.289  40.489  1.00  0.00           H
ATOM   1233  HD3 PRO   285      59.076  32.643  39.871  1.00  0.00           H
ATOM   1234  CG  PRO   285      60.962  33.637  39.829  1.00  0.00           C
ATOM   1235  HG2 PRO   285      60.836  34.249  38.936  1.00  0.00           H
ATOM   1236  HG3 PRO   285      61.462  32.694  39.607  1.00  0.00           H
ATOM   1237  CB  PRO   285      61.691  34.398  40.990  1.00  0.00           C
ATOM   1238  HB2 PRO   285      61.309  35.418  41.027  1.00  0.00           H
ATOM   1239  HB3 PRO   285      62.772  34.529  40.929  1.00  0.00           H
ATOM   1240  CA  PRO   285      61.143  33.593  42.221  1.00  0.00           C
ATOM   1241  HA  PRO   285      61.825  32.756  42.372  1.00  0.00           H
ATOM   1242  C   PRO   285      60.924  34.406  43.523  1.00  0.00           C
ATOM   1243  O   PRO   285      61.852  34.615  44.198  1.00  0.00           O
ATOM   1244  N   GLU   286      59.712  34.869  43.850  1.00  0.00           N
ATOM   1245  H   GLU   286      59.092  34.939  43.056  1.00  0.00           H
ATOM   1246  CA  GLU   286      59.257  35.601  45.015  1.00  0.00           C
ATOM   1247  HA  GLU   286      60.095  36.121  45.479  1.00  0.00           H
ATOM   1248  CB  GLU   286      58.226  36.652  44.650  1.00  0.00           C
ATOM   1249  HB2 GLU   286      57.292  36.214  44.298  1.00  0.00           H
ATOM   1250  HB3 GLU   286      58.079  37.167  45.600  1.00  0.00           H
ATOM   1251  CG  GLU   286      58.777  37.818  43.783  1.00  0.00           C
ATOM   1252  HG2 GLU   286      58.219  38.734  43.978  1.00  0.00           H
ATOM   1253  HG3 GLU   286      59.817  37.869  44.106  1.00  0.00           H
ATOM   1254  CD  GLU   286      58.786  37.596  42.289  1.00  0.00           C
ATOM   1255  OE1 GLU   286      59.605  38.189  41.603  1.00  0.00           O
ATOM   1256  OE2 GLU   286      58.087  36.731  41.763  1.00  0.00           O
ATOM   1257  C   GLU   286      58.557  34.656  46.057  1.00  0.00           C
ATOM   1258  O   GLU   286      58.534  34.935  47.300  1.00  0.00           O
ATOM   1259  N   ARG   287      58.022  33.491  45.625  1.00  0.00           N
ATOM   1260  H   ARG   287      58.228  33.205  44.679  1.00  0.00           H
ATOM   1261  CA  ARG   287      57.217  32.526  46.468  1.00  0.00           C
ATOM   1262  HA  ARG   287      56.233  32.951  46.666  1.00  0.00           H
ATOM   1263  CB  ARG   287      57.002  31.302  45.572  1.00  0.00           C
ATOM   1264  HB2 ARG   287      56.432  31.674  44.721  1.00  0.00           H
ATOM   1265  HB3 ARG   287      57.944  31.026  45.099  1.00  0.00           H
ATOM   1266  CG  ARG   287      56.247  30.147  46.358  1.00  0.00           C
ATOM   1267  HG2 ARG   287      56.897  29.699  47.109  1.00  0.00           H
ATOM   1268  HG3 ARG   287      55.385  30.583  46.863  1.00  0.00           H
ATOM   1269  CD  ARG   287      55.857  29.116  45.265  1.00  0.00           C
ATOM   1270  HD2 ARG   287      55.108  28.421  45.642  1.00  0.00           H
ATOM   1271  HD3 ARG   287      55.518  29.681  44.396  1.00  0.00           H
ATOM   1272  NE  ARG   287      56.986  28.394  44.758  1.00  0.00           N
ATOM   1273  HE  ARG   287      57.873  28.634  45.176  1.00  0.00           H
ATOM   1274  CZ  ARG   287      57.074  27.487  43.809  1.00  0.00           C
ATOM   1275  NH1 ARG   287      56.067  27.288  42.990  1.00  0.00           N
ATOM   1276 HH11 ARG   287      55.145  27.692  43.069  1.00  0.00           H
ATOM   1277 HH12 ARG   287      56.252  26.560  42.314  1.00  0.00           H
ATOM   1278  NH2 ARG   287      58.182  26.806  43.663  1.00  0.00           N
ATOM   1279 HH21 ARG   287      58.973  26.829  44.291  1.00  0.00           H
ATOM   1280 HH22 ARG   287      58.065  26.055  42.998  1.00  0.00           H
ATOM   1281  C   ARG   287      57.876  32.166  47.830  1.00  0.00           C
ATOM   1282  O   ARG   287      57.149  32.241  48.819  1.00  0.00           O
ATOM   1283  N   PRO   288      59.193  31.860  47.914  1.00  0.00           N
ATOM   1284  CD  PRO   288      60.053  31.414  46.828  1.00  0.00           C
ATOM   1285  HD2 PRO   288      60.392  32.260  46.229  1.00  0.00           H
ATOM   1286  HD3 PRO   288      59.537  30.762  46.123  1.00  0.00           H
ATOM   1287  CG  PRO   288      61.298  30.760  47.437  1.00  0.00           C
ATOM   1288  HG2 PRO   288      62.185  30.976  46.841  1.00  0.00           H
ATOM   1289  HG3 PRO   288      61.015  29.708  47.463  1.00  0.00           H
ATOM   1290  CB  PRO   288      61.307  31.435  48.797  1.00  0.00           C
ATOM   1291  HB2 PRO   288      61.803  32.383  48.590  1.00  0.00           H
ATOM   1292  HB3 PRO   288      61.719  30.914  49.661  1.00  0.00           H
ATOM   1293  CA  PRO   288      59.890  31.840  49.159  1.00  0.00           C
ATOM   1294  HA  PRO   288      59.538  31.064  49.839  1.00  0.00           H
ATOM   1295  C   PRO   288      59.793  33.110  50.013  1.00  0.00           C
ATOM   1296  O   PRO   288      59.326  32.963  51.197  1.00  0.00           O
ATOM   1297  N   ILE   289      60.182  34.282  49.475  1.00  0.00           N
ATOM   1298  H   ILE   289      60.479  34.331  48.511  1.00  0.00           H
ATOM   1299  CA  ILE   289      60.069  35.603  50.097  1.00  0.00           C
ATOM   1300  HA  ILE   289      60.751  35.580  50.947  1.00  0.00           H
ATOM   1301  CB  ILE   289      60.532  36.777  49.180  1.00  0.00           C
ATOM   1302  HB  ILE   289      59.839  36.968  48.361  1.00  0.00           H
ATOM   1303  CG2 ILE   289      60.506  38.101  49.859  1.00  0.00           C
ATOM   1304 HG21 ILE   289      61.173  38.789  49.340  1.00  0.00           H
ATOM   1305 HG22 ILE   289      59.489  38.483  49.939  1.00  0.00           H
ATOM   1306 HG23 ILE   289      61.005  37.938  50.814  1.00  0.00           H
ATOM   1307  CG1 ILE   289      61.871  36.484  48.456  1.00  0.00           C
ATOM   1308 HG12 ILE   289      61.778  35.675  47.731  1.00  0.00           H
ATOM   1309 HG13 ILE   289      62.161  37.419  47.977  1.00  0.00           H
ATOM   1310  CD1 ILE   289      63.004  36.026  49.461  1.00  0.00           C
ATOM   1311 HD11 ILE   289      63.077  36.806  50.219  1.00  0.00           H
ATOM   1312 HD12 ILE   289      62.852  35.104  50.022  1.00  0.00           H
ATOM   1313 HD13 ILE   289      64.001  35.879  49.044  1.00  0.00           H
ATOM   1314  C   ILE   289      58.648  35.762  50.657  1.00  0.00           C
ATOM   1315  O   ILE   289      58.474  36.344  51.724  1.00  0.00           O
ATOM   1316  N   ILE   290      57.559  35.248  50.006  1.00  0.00           N
ATOM   1317  H   ILE   290      57.590  34.930  49.048  1.00  0.00           H
ATOM   1318  CA  ILE   290      56.221  35.494  50.648  1.00  0.00           C
ATOM   1319  HA  ILE   290      56.213  36.448  51.173  1.00  0.00           H
ATOM   1320  CB  ILE   290      55.196  35.611  49.562  1.00  0.00           C
ATOM   1321  HB  ILE   290      55.108  34.622  49.110  1.00  0.00           H
ATOM   1322  CG2 ILE   290      53.835  36.206  50.055  1.00  0.00           C
ATOM   1323 HG21 ILE   290      53.110  36.233  49.242  1.00  0.00           H
ATOM   1324 HG22 ILE   290      53.494  35.562  50.866  1.00  0.00           H
ATOM   1325 HG23 ILE   290      54.049  37.214  50.408  1.00  0.00           H
ATOM   1326  CG1 ILE   290      55.560  36.488  48.374  1.00  0.00           C
ATOM   1327 HG12 ILE   290      56.518  36.143  47.985  1.00  0.00           H
ATOM   1328 HG13 ILE   290      54.806  36.482  47.586  1.00  0.00           H
ATOM   1329  CD1 ILE   290      55.848  38.037  48.672  1.00  0.00           C
ATOM   1330 HD11 ILE   290      56.137  38.380  47.679  1.00  0.00           H
ATOM   1331 HD12 ILE   290      54.987  38.644  48.951  1.00  0.00           H
ATOM   1332 HD13 ILE   290      56.681  38.063  49.374  1.00  0.00           H
ATOM   1333  C   ILE   290      55.876  34.532  51.747  1.00  0.00           C
ATOM   1334  O   ILE   290      55.182  35.017  52.689  1.00  0.00           O
ATOM   1335  N   PHE   291      56.185  33.219  51.572  1.00  0.00           N
ATOM   1336  H   PHE   291      56.659  32.874  50.750  1.00  0.00           H
ATOM   1337  CA  PHE   291      55.949  32.387  52.769  1.00  0.00           C
ATOM   1338  HA  PHE   291      54.946  32.587  53.145  1.00  0.00           H
ATOM   1339  CB  PHE   291      56.181  30.977  52.374  1.00  0.00           C
ATOM   1340  HB2 PHE   291      57.242  30.979  52.123  1.00  0.00           H
ATOM   1341  HB3 PHE   291      56.139  30.328  53.249  1.00  0.00           H
ATOM   1342  CG  PHE   291      55.184  30.320  51.396  1.00  0.00           C
ATOM   1343  CD1 PHE   291      55.635  29.631  50.321  1.00  0.00           C
ATOM   1344  HD1 PHE   291      56.677  29.692  50.042  1.00  0.00           H
ATOM   1345  CE1 PHE   291      54.823  28.831  49.545  1.00  0.00           C
ATOM   1346  HE1 PHE   291      55.238  28.291  48.706  1.00  0.00           H
ATOM   1347  CZ  PHE   291      53.432  28.729  49.846  1.00  0.00           C
ATOM   1348  HZ  PHE   291      52.743  28.309  49.129  1.00  0.00           H
ATOM   1349  CE2 PHE   291      52.965  29.540  50.871  1.00  0.00           C
ATOM   1350  HE2 PHE   291      51.918  29.438  51.116  1.00  0.00           H
ATOM   1351  CD2 PHE   291      53.788  30.349  51.606  1.00  0.00           C
ATOM   1352  HD2 PHE   291      53.268  30.869  52.397  1.00  0.00           H
ATOM   1353  C   PHE   291      56.812  32.768  53.935  1.00  0.00           C
ATOM   1354  O   PHE   291      56.300  32.675  55.056  1.00  0.00           O
ATOM   1355  N   LEU   292      58.036  33.198  53.728  1.00  0.00           N
ATOM   1356  H   LEU   292      58.431  33.123  52.801  1.00  0.00           H
ATOM   1357  CA  LEU   292      59.082  33.740  54.745  1.00  0.00           C
ATOM   1358  HA  LEU   292      59.214  32.992  55.527  1.00  0.00           H
ATOM   1359  CB  LEU   292      60.485  33.836  54.005  1.00  0.00           C
ATOM   1360  HB2 LEU   292      60.560  32.839  53.570  1.00  0.00           H
ATOM   1361  HB3 LEU   292      60.483  34.531  53.166  1.00  0.00           H
ATOM   1362  CG  LEU   292      61.677  34.277  54.906  1.00  0.00           C
ATOM   1363  HG  LEU   292      61.656  33.881  55.921  1.00  0.00           H
ATOM   1364  CD1 LEU   292      62.947  33.685  54.430  1.00  0.00           C
ATOM   1365 HD11 LEU   292      62.983  32.596  54.407  1.00  0.00           H
ATOM   1366 HD12 LEU   292      63.099  34.166  53.464  1.00  0.00           H
ATOM   1367 HD13 LEU   292      63.820  34.029  54.985  1.00  0.00           H
ATOM   1368  CD2 LEU   292      61.839  35.796  55.035  1.00  0.00           C
ATOM   1369 HD21 LEU   292      62.812  36.071  55.442  1.00  0.00           H
ATOM   1370 HD22 LEU   292      61.668  36.239  54.053  1.00  0.00           H
ATOM   1371 HD23 LEU   292      61.183  36.197  55.808  1.00  0.00           H
ATOM   1372  C   LEU   292      58.652  35.023  55.458  1.00  0.00           C
ATOM   1373  O   LEU   292      58.814  35.110  56.739  1.00  0.00           O
ATOM   1374  N   SER   293      58.167  36.020  54.702  1.00  0.00           N
ATOM   1375  H   SER   293      58.043  35.813  53.721  1.00  0.00           H
ATOM   1376  CA  SER   293      57.657  37.239  55.290  1.00  0.00           C
ATOM   1377  HA  SER   293      58.307  37.637  56.069  1.00  0.00           H
ATOM   1378  CB  SER   293      57.440  38.261  54.215  1.00  0.00           C
ATOM   1379  HB2 SER   293      58.412  38.575  53.835  1.00  0.00           H
ATOM   1380  HB3 SER   293      56.857  37.727  53.464  1.00  0.00           H
ATOM   1381  OG  SER   293      56.623  39.349  54.579  1.00  0.00           O
ATOM   1382  HG  SER   293      57.195  40.119  54.544  1.00  0.00           H
ATOM   1383  C   SER   293      56.273  36.953  55.997  1.00  0.00           C
ATOM   1384  O   SER   293      55.971  37.396  57.137  1.00  0.00           O
ATOM   1385  N   GLY   294      55.487  36.098  55.313  1.00  0.00           N
ATOM   1386  H   GLY   294      55.774  35.811  54.388  1.00  0.00           H
ATOM   1387  CA  GLY   294      54.242  35.476  55.841  1.00  0.00           C
ATOM   1388  HA2 GLY   294      53.459  36.221  55.980  1.00  0.00           H
ATOM   1389  HA3 GLY   294      53.838  34.793  55.093  1.00  0.00           H
ATOM   1390  C   GLY   294      54.377  34.692  57.162  1.00  0.00           C
ATOM   1391  O   GLY   294      53.516  34.713  58.044  1.00  0.00           O
ATOM   1392  N   CYS   295      55.501  33.976  57.355  1.00  0.00           N
ATOM   1393  H   CYS   295      56.120  34.059  56.561  1.00  0.00           H
ATOM   1394  CA  CYS   295      55.945  33.322  58.609  1.00  0.00           C
ATOM   1395  HA  CYS   295      55.061  32.781  58.947  1.00  0.00           H
ATOM   1396  CB  CYS   295      57.141  32.447  58.485  1.00  0.00           C
ATOM   1397  HB2 CYS   295      57.944  32.874  57.885  1.00  0.00           H
ATOM   1398  HB3 CYS   295      57.585  32.402  59.480  1.00  0.00           H
ATOM   1399  SG  CYS   295      56.645  30.810  57.914  1.00  0.00           S
ATOM   1400  HG  CYS   295      56.228  31.357  56.769  1.00  0.00           H
ATOM   1401  C   CYS   295      56.286  34.370  59.739  1.00  0.00           C
ATOM   1402  O   CYS   295      55.881  34.210  60.893  1.00  0.00           O
ATOM   1403  N   TYR   296      56.949  35.487  59.375  1.00  0.00           N
ATOM   1404  H   TYR   296      57.331  35.555  58.443  1.00  0.00           H
ATOM   1405  CA  TYR   296      57.167  36.650  60.288  1.00  0.00           C
ATOM   1406  HA  TYR   296      57.630  36.242  61.187  1.00  0.00           H
ATOM   1407  CB  TYR   296      58.231  37.705  59.872  1.00  0.00           C
ATOM   1408  HB2 TYR   296      58.047  37.999  58.839  1.00  0.00           H
ATOM   1409  HB3 TYR   296      58.119  38.602  60.481  1.00  0.00           H
ATOM   1410  CG  TYR   296      59.706  37.237  60.096  1.00  0.00           C
ATOM   1411  CD1 TYR   296      60.410  36.882  58.912  1.00  0.00           C
ATOM   1412  HD1 TYR   296      59.927  36.912  57.946  1.00  0.00           H
ATOM   1413  CE1 TYR   296      61.712  36.374  59.017  1.00  0.00           C
ATOM   1414  HE1 TYR   296      62.251  36.024  58.149  1.00  0.00           H
ATOM   1415  CZ  TYR   296      62.404  36.575  60.223  1.00  0.00           C
ATOM   1416  OH  TYR   296      63.744  36.194  60.383  1.00  0.00           O
ATOM   1417  HH  TYR   296      64.079  36.542  61.213  1.00  0.00           H
ATOM   1418  CE2 TYR   296      61.743  37.012  61.408  1.00  0.00           C
ATOM   1419  HE2 TYR   296      62.326  37.118  62.311  1.00  0.00           H
ATOM   1420  CD2 TYR   296      60.383  37.200  61.341  1.00  0.00           C
ATOM   1421  HD2 TYR   296      59.828  37.530  62.207  1.00  0.00           H
ATOM   1422  C   TYR   296      55.883  37.386  60.719  1.00  0.00           C
ATOM   1423  O   TYR   296      55.721  37.852  61.849  1.00  0.00           O
ATOM   1424  N   PHE   297      54.909  37.509  59.828  1.00  0.00           N
ATOM   1425  H   PHE   297      55.213  37.340  58.880  1.00  0.00           H
ATOM   1426  CA  PHE   297      53.538  37.993  60.110  1.00  0.00           C
ATOM   1427  HA  PHE   297      53.500  38.999  60.528  1.00  0.00           H
ATOM   1428  CB  PHE   297      52.674  37.993  58.857  1.00  0.00           C
ATOM   1429  HB2 PHE   297      53.122  38.656  58.117  1.00  0.00           H
ATOM   1430  HB3 PHE   297      52.751  37.026  58.360  1.00  0.00           H
ATOM   1431  CG  PHE   297      51.216  38.400  58.983  1.00  0.00           C
ATOM   1432  CD1 PHE   297      50.250  37.402  59.305  1.00  0.00           C
ATOM   1433  HD1 PHE   297      50.589  36.408  59.557  1.00  0.00           H
ATOM   1434  CE1 PHE   297      48.916  37.692  59.506  1.00  0.00           C
ATOM   1435  HE1 PHE   297      48.257  36.863  59.721  1.00  0.00           H
ATOM   1436  CZ  PHE   297      48.464  39.042  59.464  1.00  0.00           C
ATOM   1437  HZ  PHE   297      47.470  39.389  59.704  1.00  0.00           H
ATOM   1438  CE2 PHE   297      49.420  39.989  59.081  1.00  0.00           C
ATOM   1439  HE2 PHE   297      49.154  41.035  59.123  1.00  0.00           H
ATOM   1440  CD2 PHE   297      50.743  39.709  58.861  1.00  0.00           C
ATOM   1441  HD2 PHE   297      51.421  40.523  58.650  1.00  0.00           H
ATOM   1442  C   PHE   297      52.872  37.168  61.275  1.00  0.00           C
ATOM   1443  O   PHE   297      52.437  37.696  62.301  1.00  0.00           O
ATOM   1444  N   MET   298      52.783  35.819  61.025  1.00  0.00           N
ATOM   1445  H   MET   298      53.135  35.495  60.136  1.00  0.00           H
ATOM   1446  CA  MET   298      52.071  34.933  61.977  1.00  0.00           C
ATOM   1447  HA  MET   298      51.062  35.330  62.090  1.00  0.00           H
ATOM   1448  CB  MET   298      52.086  33.528  61.521  1.00  0.00           C
ATOM   1449  HB2 MET   298      53.116  33.269  61.279  1.00  0.00           H
ATOM   1450  HB3 MET   298      51.647  32.887  62.286  1.00  0.00           H
ATOM   1451  CG  MET   298      51.196  33.396  60.276  1.00  0.00           C
ATOM   1452  HG2 MET   298      51.648  33.956  59.457  1.00  0.00           H
ATOM   1453  HG3 MET   298      51.386  32.354  60.016  1.00  0.00           H
ATOM   1454  SD  MET   298      49.403  33.830  60.325  1.00  0.00           S
ATOM   1455  CE  MET   298      48.906  32.487  61.368  1.00  0.00           C
ATOM   1456  HE1 MET   298      49.336  31.613  60.877  1.00  0.00           H
ATOM   1457  HE2 MET   298      49.243  32.560  62.402  1.00  0.00           H
ATOM   1458  HE3 MET   298      47.862  32.196  61.252  1.00  0.00           H
ATOM   1459  C   MET   298      52.631  35.013  63.426  1.00  0.00           C
ATOM   1460  O   MET   298      51.818  34.967  64.334  1.00  0.00           O
ATOM   1461  N   VAL   299      53.961  35.108  63.649  1.00  0.00           N
ATOM   1462  H   VAL   299      54.531  35.189  62.819  1.00  0.00           H
ATOM   1463  CA  VAL   299      54.553  35.400  64.966  1.00  0.00           C
ATOM   1464  HA  VAL   299      54.186  34.647  65.664  1.00  0.00           H
ATOM   1465  CB  VAL   299      56.083  35.257  64.957  1.00  0.00           C
ATOM   1466  HB  VAL   299      56.484  36.049  64.324  1.00  0.00           H
ATOM   1467  CG1 VAL   299      56.840  35.481  66.283  1.00  0.00           C
ATOM   1468 HG11 VAL   299      56.492  36.394  66.767  1.00  0.00           H
ATOM   1469 HG12 VAL   299      56.643  34.611  66.909  1.00  0.00           H
ATOM   1470 HG13 VAL   299      57.902  35.574  66.058  1.00  0.00           H
ATOM   1471  CG2 VAL   299      56.599  33.873  64.392  1.00  0.00           C
ATOM   1472 HG21 VAL   299      56.183  33.602  63.422  1.00  0.00           H
ATOM   1473 HG22 VAL   299      57.688  33.899  64.365  1.00  0.00           H
ATOM   1474 HG23 VAL   299      56.412  33.094  65.132  1.00  0.00           H
ATOM   1475  C   VAL   299      54.050  36.742  65.545  1.00  0.00           C
ATOM   1476  O   VAL   299      53.549  36.739  66.655  1.00  0.00           O
ATOM   1477  N   ALA   300      54.303  37.758  64.818  1.00  0.00           N
ATOM   1478  H   ALA   300      54.834  37.702  63.961  1.00  0.00           H
ATOM   1479  CA  ALA   300      53.881  39.115  65.266  1.00  0.00           C
ATOM   1480  HA  ALA   300      54.340  39.396  66.214  1.00  0.00           H
ATOM   1481  CB  ALA   300      54.292  40.098  64.209  1.00  0.00           C
ATOM   1482  HB1 ALA   300      55.377  40.202  64.215  1.00  0.00           H
ATOM   1483  HB2 ALA   300      53.965  39.743  63.232  1.00  0.00           H
ATOM   1484  HB3 ALA   300      53.833  41.064  64.420  1.00  0.00           H
ATOM   1485  C   ALA   300      52.382  39.237  65.580  1.00  0.00           C
ATOM   1486  O   ALA   300      52.048  39.929  66.570  1.00  0.00           O
ATOM   1487  N   VAL   301      51.540  38.569  64.811  1.00  0.00           N
ATOM   1488  H   VAL   301      51.844  37.895  64.123  1.00  0.00           H
ATOM   1489  CA  VAL   301      50.109  38.635  65.100  1.00  0.00           C
ATOM   1490  HA  VAL   301      49.858  39.680  65.282  1.00  0.00           H
ATOM   1491  CB  VAL   301      49.305  38.088  63.904  1.00  0.00           C
ATOM   1492  HB  VAL   301      49.815  37.265  63.402  1.00  0.00           H
ATOM   1493  CG1 VAL   301      47.860  37.593  64.280  1.00  0.00           C
ATOM   1494 HG11 VAL   301      47.342  38.362  64.853  1.00  0.00           H
ATOM   1495 HG12 VAL   301      47.256  37.308  63.419  1.00  0.00           H
ATOM   1496 HG13 VAL   301      47.962  36.690  64.882  1.00  0.00           H
ATOM   1497  CG2 VAL   301      49.120  39.191  62.844  1.00  0.00           C
ATOM   1498 HG21 VAL   301      48.433  38.863  62.064  1.00  0.00           H
ATOM   1499 HG22 VAL   301      48.777  40.140  63.258  1.00  0.00           H
ATOM   1500 HG23 VAL   301      50.126  39.448  62.513  1.00  0.00           H
ATOM   1501  C   VAL   301      49.762  37.897  66.348  1.00  0.00           C
ATOM   1502  O   VAL   301      48.957  38.448  67.096  1.00  0.00           O
ATOM   1503  N   ALA   302      50.476  36.830  66.697  1.00  0.00           N
ATOM   1504  H   ALA   302      50.900  36.386  65.895  1.00  0.00           H
ATOM   1505  CA  ALA   302      50.485  36.167  67.992  1.00  0.00           C
ATOM   1506  HA  ALA   302      49.421  36.014  68.171  1.00  0.00           H
ATOM   1507  CB  ALA   302      50.903  34.692  67.835  1.00  0.00           C
ATOM   1508  HB1 ALA   302      50.949  34.316  68.857  1.00  0.00           H
ATOM   1509  HB2 ALA   302      50.138  34.124  67.305  1.00  0.00           H
ATOM   1510  HB3 ALA   302      51.861  34.645  67.317  1.00  0.00           H
ATOM   1511  C   ALA   302      51.073  36.935  69.172  1.00  0.00           C
ATOM   1512  O   ALA   302      50.525  36.844  70.307  1.00  0.00           O
ATOM   1513  N   HIE   303      52.103  37.783  68.973  1.00  0.00           N
ATOM   1514  H   HIE   303      52.552  37.753  68.069  1.00  0.00           H
ATOM   1515  CA  HIE   303      52.468  38.834  69.943  1.00  0.00           C
ATOM   1516  HA  HIE   303      52.500  38.335  70.912  1.00  0.00           H
ATOM   1517  CB  HIE   303      53.798  39.542  69.641  1.00  0.00           C
ATOM   1518  HB2 HIE   303      53.620  40.021  68.679  1.00  0.00           H
ATOM   1519  HB3 HIE   303      54.026  40.294  70.396  1.00  0.00           H
ATOM   1520  CG  HIE   303      54.989  38.730  69.625  1.00  0.00           C
ATOM   1521  ND1 HIE   303      56.090  38.919  68.772  1.00  0.00           N
ATOM   1522  CE1 HIE   303      56.971  37.952  69.020  1.00  0.00           C
ATOM   1523  HE1 HIE   303      57.832  37.717  68.411  1.00  0.00           H
ATOM   1524  NE2 HIE   303      56.603  37.284  70.131  1.00  0.00           N
ATOM   1525  HE2 HIE   303      57.048  36.470  70.531  1.00  0.00           H
ATOM   1526  CD2 HIE   303      55.360  37.796  70.539  1.00  0.00           C
ATOM   1527  HD2 HIE   303      54.819  37.425  71.397  1.00  0.00           H
ATOM   1528  C   HIE   303      51.361  39.808  70.186  1.00  0.00           C
ATOM   1529  O   HIE   303      51.144  40.197  71.331  1.00  0.00           O
ATOM   1530  N   VAL   304      50.743  40.299  69.092  1.00  0.00           N
ATOM   1531  H   VAL   304      50.995  39.947  68.180  1.00  0.00           H
ATOM   1532  CA  VAL   304      49.697  41.330  69.122  1.00  0.00           C
ATOM   1533  HA  VAL   304      50.051  42.151  69.745  1.00  0.00           H
ATOM   1534  CB  VAL   304      49.427  41.898  67.707  1.00  0.00           C
ATOM   1535  HB  VAL   304      49.293  41.042  67.045  1.00  0.00           H
ATOM   1536  CG1 VAL   304      48.151  42.757  67.604  1.00  0.00           C
ATOM   1537 HG11 VAL   304      47.283  42.158  67.880  1.00  0.00           H
ATOM   1538 HG12 VAL   304      48.229  43.572  68.324  1.00  0.00           H
ATOM   1539 HG13 VAL   304      47.914  43.211  66.643  1.00  0.00           H
ATOM   1540  CG2 VAL   304      50.519  42.751  67.219  1.00  0.00           C
ATOM   1541 HG21 VAL   304      50.758  43.619  67.834  1.00  0.00           H
ATOM   1542 HG22 VAL   304      51.426  42.169  67.055  1.00  0.00           H
ATOM   1543 HG23 VAL   304      50.184  43.101  66.243  1.00  0.00           H
ATOM   1544  C   VAL   304      48.467  40.747  69.807  1.00  0.00           C
ATOM   1545  O   VAL   304      47.778  41.524  70.395  1.00  0.00           O
ATOM   1546  N   ALA   305      48.226  39.442  69.684  1.00  0.00           N
ATOM   1547  H   ALA   305      48.714  38.926  68.966  1.00  0.00           H
ATOM   1548  CA  ALA   305      47.275  38.786  70.506  1.00  0.00           C
ATOM   1549  HA  ALA   305      46.311  39.249  70.298  1.00  0.00           H
ATOM   1550  CB  ALA   305      46.937  37.397  69.988  1.00  0.00           C
ATOM   1551  HB1 ALA   305      46.869  37.370  68.900  1.00  0.00           H
ATOM   1552  HB2 ALA   305      47.657  36.611  70.216  1.00  0.00           H
ATOM   1553  HB3 ALA   305      45.973  37.100  70.400  1.00  0.00           H
ATOM   1554  C   ALA   305      47.551  38.782  72.010  1.00  0.00           C
ATOM   1555  O   ALA   305      46.748  39.310  72.796  1.00  0.00           O
ATOM   1556  N   GLY   306      48.732  38.331  72.487  1.00  0.00           N
ATOM   1557  H   GLY   306      49.386  38.008  71.787  1.00  0.00           H
ATOM   1558  CA  GLY   306      49.143  38.510  73.874  1.00  0.00           C
ATOM   1559  HA2 GLY   306      48.675  37.950  74.683  1.00  0.00           H
ATOM   1560  HA3 GLY   306      50.185  38.199  73.944  1.00  0.00           H
ATOM   1561  C   GLY   306      49.032  39.910  74.479  1.00  0.00           C
ATOM   1562  O   GLY   306      48.626  40.085  75.585  1.00  0.00           O
ATOM   1563  N   PHE   307      49.552  40.898  73.731  1.00  0.00           N
ATOM   1564  H   PHE   307      49.909  40.614  72.829  1.00  0.00           H
ATOM   1565  CA  PHE   307      49.635  42.326  74.104  1.00  0.00           C
ATOM   1566  HA  PHE   307      50.182  42.462  75.037  1.00  0.00           H
ATOM   1567  CB  PHE   307      50.466  43.040  73.007  1.00  0.00           C
ATOM   1568  HB2 PHE   307      51.526  42.870  73.194  1.00  0.00           H
ATOM   1569  HB3 PHE   307      50.189  42.628  72.037  1.00  0.00           H
ATOM   1570  CG  PHE   307      50.316  44.509  72.874  1.00  0.00           C
ATOM   1571  CD1 PHE   307      49.775  45.037  71.650  1.00  0.00           C
ATOM   1572  HD1 PHE   307      49.687  44.419  70.768  1.00  0.00           H
ATOM   1573  CE1 PHE   307      49.557  46.439  71.553  1.00  0.00           C
ATOM   1574  HE1 PHE   307      49.253  46.887  70.619  1.00  0.00           H
ATOM   1575  CZ  PHE   307      49.776  47.311  72.694  1.00  0.00           C
ATOM   1576  HZ  PHE   307      49.536  48.364  72.654  1.00  0.00           H
ATOM   1577  CE2 PHE   307      50.193  46.757  73.957  1.00  0.00           C
ATOM   1578  HE2 PHE   307      50.402  47.372  74.819  1.00  0.00           H
ATOM   1579  CD2 PHE   307      50.421  45.375  73.986  1.00  0.00           C
ATOM   1580  HD2 PHE   307      50.748  45.002  74.946  1.00  0.00           H
ATOM   1581  C   PHE   307      48.268  42.946  74.304  1.00  0.00           C
ATOM   1582  O   PHE   307      47.898  43.513  75.312  1.00  0.00           O
ATOM   1583  N   LEU   308      47.432  42.722  73.293  1.00  0.00           N
ATOM   1584  H   LEU   308      47.786  42.547  72.363  1.00  0.00           H
ATOM   1585  CA  LEU   308      46.050  43.269  73.272  1.00  0.00           C
ATOM   1586  HA  LEU   308      46.060  44.300  73.626  1.00  0.00           H
ATOM   1587  CB  LEU   308      45.442  43.287  71.873  1.00  0.00           C
ATOM   1588  HB2 LEU   308      45.438  42.247  71.545  1.00  0.00           H
ATOM   1589  HB3 LEU   308      44.396  43.526  72.066  1.00  0.00           H
ATOM   1590  CG  LEU   308      45.939  44.320  70.828  1.00  0.00           C
ATOM   1591  HG  LEU   308      46.930  43.965  70.543  1.00  0.00           H
ATOM   1592  CD1 LEU   308      45.119  44.226  69.558  1.00  0.00           C
ATOM   1593 HD11 LEU   308      45.644  44.787  68.785  1.00  0.00           H
ATOM   1594 HD12 LEU   308      45.044  43.204  69.184  1.00  0.00           H
ATOM   1595 HD13 LEU   308      44.079  44.495  69.744  1.00  0.00           H
ATOM   1596  CD2 LEU   308      45.872  45.811  71.290  1.00  0.00           C
ATOM   1597 HD21 LEU   308      46.432  45.983  72.210  1.00  0.00           H
ATOM   1598 HD22 LEU   308      46.355  46.414  70.521  1.00  0.00           H
ATOM   1599 HD23 LEU   308      44.838  46.145  71.380  1.00  0.00           H
ATOM   1600  C   LEU   308      45.214  42.539  74.370  1.00  0.00           C
ATOM   1601  O   LEU   308      44.313  43.070  74.912  1.00  0.00           O
ATOM   1602  N   LEU   309      45.494  41.269  74.737  1.00  0.00           N
ATOM   1603  H   LEU   309      46.323  40.882  74.309  1.00  0.00           H
ATOM   1604  CA  LEU   309      44.741  40.583  75.829  1.00  0.00           C
ATOM   1605  HA  LEU   309      43.706  40.920  75.882  1.00  0.00           H
ATOM   1606  CB  LEU   309      44.722  39.087  75.417  1.00  0.00           C
ATOM   1607  HB2 LEU   309      45.771  38.820  75.292  1.00  0.00           H
ATOM   1608  HB3 LEU   309      44.394  38.479  76.261  1.00  0.00           H
ATOM   1609  CG  LEU   309      43.933  38.742  74.126  1.00  0.00           C
ATOM   1610  HG  LEU   309      44.105  39.491  73.353  1.00  0.00           H
ATOM   1611  CD1 LEU   309      44.243  37.310  73.637  1.00  0.00           C
ATOM   1612 HD11 LEU   309      45.286  37.164  73.355  1.00  0.00           H
ATOM   1613 HD12 LEU   309      43.970  36.576  74.394  1.00  0.00           H
ATOM   1614 HD13 LEU   309      43.626  37.177  72.748  1.00  0.00           H
ATOM   1615  CD2 LEU   309      42.432  38.760  74.306  1.00  0.00           C
ATOM   1616 HD21 LEU   309      42.086  39.756  74.579  1.00  0.00           H
ATOM   1617 HD22 LEU   309      41.957  38.557  73.346  1.00  0.00           H
ATOM   1618 HD23 LEU   309      42.069  38.153  75.136  1.00  0.00           H
ATOM   1619  C   LEU   309      45.358  40.834  77.241  1.00  0.00           C
ATOM   1620  O   LEU   309      44.866  40.242  78.157  1.00  0.00           O
ATOM   1621  N   GLU   310      46.423  41.589  77.413  1.00  0.00           N
ATOM   1622  H   GLU   310      46.877  42.006  76.613  1.00  0.00           H
ATOM   1623  CA  GLU   310      47.087  41.855  78.725  1.00  0.00           C
ATOM   1624  HA  GLU   310      47.807  42.641  78.499  1.00  0.00           H
ATOM   1625  CB  GLU   310      46.164  42.408  79.812  1.00  0.00           C
ATOM   1626  HB2 GLU   310      45.512  43.189  79.422  1.00  0.00           H
ATOM   1627  HB3 GLU   310      45.458  41.615  80.059  1.00  0.00           H
ATOM   1628  CG  GLU   310      46.773  42.923  81.083  1.00  0.00           C
ATOM   1629  HG2 GLU   310      46.003  43.284  81.765  1.00  0.00           H
ATOM   1630  HG3 GLU   310      47.321  42.115  81.567  1.00  0.00           H
ATOM   1631  CD  GLU   310      47.769  44.044  80.875  1.00  0.00           C
ATOM   1632  OE1 GLU   310      48.809  44.056  81.559  1.00  0.00           O
ATOM   1633  OE2 GLU   310      47.625  44.933  80.014  1.00  0.00           O
ATOM   1634  C   GLU   310      47.934  40.690  79.318  1.00  0.00           C
ATOM   1635  O   GLU   310      49.149  40.741  79.321  1.00  0.00           O
ATOM   1636  N   ASP   311      47.204  39.604  79.692  1.00  0.00           N
ATOM   1637  H   ASP   311      46.222  39.697  79.472  1.00  0.00           H
ATOM   1638  CA  ASP   311      47.741  38.351  80.254  1.00  0.00           C
ATOM   1639  HA  ASP   311      48.626  38.009  79.719  1.00  0.00           H
ATOM   1640  CB  ASP   311      48.086  38.606  81.645  1.00  0.00           C
ATOM   1641  HB2 ASP   311      48.536  37.736  82.122  1.00  0.00           H
ATOM   1642  HB3 ASP   311      48.863  39.369  81.684  1.00  0.00           H
ATOM   1643  CG  ASP   311      46.794  38.894  82.477  1.00  0.00           C
ATOM   1644  OD1 ASP   311      45.606  38.598  82.057  1.00  0.00           O
ATOM   1645  OD2 ASP   311      47.012  39.333  83.654  1.00  0.00           O
ATOM   1646  C   ASP   311      46.714  37.180  80.087  1.00  0.00           C
ATOM   1647  O   ASP   311      46.970  36.101  80.635  1.00  0.00           O
ATOM   1648  N   ARG   312      45.584  37.334  79.344  1.00  0.00           N
ATOM   1649  H   ARG   312      45.418  38.276  79.018  1.00  0.00           H
ATOM   1650  CA  ARG   312      44.494  36.344  79.306  1.00  0.00           C
ATOM   1651  HA  ARG   312      44.133  36.147  80.316  1.00  0.00           H
ATOM   1652  CB  ARG   312      43.180  36.943  78.597  1.00  0.00           C
ATOM   1653  HB2 ARG   312      43.427  37.163  77.559  1.00  0.00           H
ATOM   1654  HB3 ARG   312      42.345  36.251  78.490  1.00  0.00           H
ATOM   1655  CG  ARG   312      42.704  38.175  79.384  1.00  0.00           C
ATOM   1656  HG2 ARG   312      42.262  37.892  80.339  1.00  0.00           H
ATOM   1657  HG3 ARG   312      43.563  38.791  79.653  1.00  0.00           H
ATOM   1658  CD  ARG   312      41.828  39.025  78.562  1.00  0.00           C
ATOM   1659  HD2 ARG   312      42.314  39.323  77.633  1.00  0.00           H
ATOM   1660  HD3 ARG   312      40.925  38.439  78.393  1.00  0.00           H
ATOM   1661  NE  ARG   312      41.220  40.162  79.299  1.00  0.00           N
ATOM   1662  HE  ARG   312      40.276  40.111  79.654  1.00  0.00           H
ATOM   1663  CZ  ARG   312      41.605  41.436  79.361  1.00  0.00           C
ATOM   1664  NH1 ARG   312      42.812  41.789  78.972  1.00  0.00           N
ATOM   1665 HH11 ARG   312      43.379  41.062  78.561  1.00  0.00           H
ATOM   1666 HH12 ARG   312      43.074  42.754  79.115  1.00  0.00           H
ATOM   1667  NH2 ARG   312      40.862  42.259  79.970  1.00  0.00           N
ATOM   1668 HH21 ARG   312      40.151  41.764  80.490  1.00  0.00           H
ATOM   1669 HH22 ARG   312      41.253  43.134  80.289  1.00  0.00           H
ATOM   1670  C   ARG   312      44.889  34.946  78.730  1.00  0.00           C
ATOM   1671  O   ARG   312      44.087  34.024  78.891  1.00  0.00           O
ATOM   1672  N   ALA   313      46.035  34.859  78.092  1.00  0.00           N
ATOM   1673  H   ALA   313      46.474  35.766  78.033  1.00  0.00           H
ATOM   1674  CA  ALA   313      46.759  33.723  77.558  1.00  0.00           C
ATOM   1675  HA  ALA   313      46.029  32.919  77.469  1.00  0.00           H
ATOM   1676  CB  ALA   313      47.297  34.213  76.246  1.00  0.00           C
ATOM   1677  HB1 ALA   313      46.387  34.318  75.656  1.00  0.00           H
ATOM   1678  HB2 ALA   313      47.985  35.047  76.384  1.00  0.00           H
ATOM   1679  HB3 ALA   313      47.802  33.421  75.694  1.00  0.00           H
ATOM   1680  C   ALA   313      48.021  33.290  78.296  1.00  0.00           C
ATOM   1681  O   ALA   313      48.770  32.394  77.872  1.00  0.00           O
ATOM   1682  N   VAL   314      48.215  33.796  79.556  1.00  0.00           N
ATOM   1683  H   VAL   314      47.628  34.563  79.852  1.00  0.00           H
ATOM   1684  CA  VAL   314      49.518  33.489  80.262  1.00  0.00           C
ATOM   1685  HA  VAL   314      49.752  32.468  79.962  1.00  0.00           H
ATOM   1686  CB  VAL   314      50.721  34.364  79.856  1.00  0.00           C
ATOM   1687  HB  VAL   314      50.591  34.527  78.786  1.00  0.00           H
ATOM   1688  CG1 VAL   314      50.775  35.669  80.662  1.00  0.00           C
ATOM   1689 HG11 VAL   314      51.666  36.265  80.463  1.00  0.00           H
ATOM   1690 HG12 VAL   314      49.891  36.258  80.418  1.00  0.00           H
ATOM   1691 HG13 VAL   314      50.847  35.392  81.714  1.00  0.00           H
ATOM   1692  CG2 VAL   314      52.060  33.633  80.022  1.00  0.00           C
ATOM   1693 HG21 VAL   314      51.956  32.618  79.637  1.00  0.00           H
ATOM   1694 HG22 VAL   314      52.910  34.220  79.675  1.00  0.00           H
ATOM   1695 HG23 VAL   314      52.174  33.532  81.101  1.00  0.00           H
ATOM   1696  C   VAL   314      49.372  33.325  81.791  1.00  0.00           C
ATOM   1697  O   VAL   314      50.264  32.686  82.430  1.00  0.00           O
ATOM   1698  N   CYX   315      48.236  33.903  82.274  1.00  0.00           N
ATOM   1699  H   CYX   315      47.608  34.266  81.570  1.00  0.00           H
ATOM   1700  CA  CYX   315      47.829  33.959  83.650  1.00  0.00           C
ATOM   1701  HA  CYX   315      48.481  33.232  84.135  1.00  0.00           H
ATOM   1702  CB  CYX   315      48.006  35.343  84.187  1.00  0.00           C
ATOM   1703  HB2 CYX   315      49.089  35.463  84.216  1.00  0.00           H
ATOM   1704  HB3 CYX   315      47.561  36.060  83.497  1.00  0.00           H
ATOM   1705  SG  CYX   315      47.439  35.687  85.928  1.00  0.00           S
ATOM   1706  C   CYX   315      46.338  33.571  83.860  1.00  0.00           C
ATOM   1707  O   CYX   315      45.471  33.994  83.125  1.00  0.00           O
ATOM   1708  N   VAL   316      46.080  32.623  84.794  1.00  0.00           N
ATOM   1709  H   VAL   316      46.872  32.160  85.216  1.00  0.00           H
ATOM   1710  CA  VAL   316      44.827  31.906  85.068  1.00  0.00           C
ATOM   1711  HA  VAL   316      44.086  32.149  84.306  1.00  0.00           H
ATOM   1712  CB  VAL   316      45.106  30.331  84.971  1.00  0.00           C
ATOM   1713  HB  VAL   316      45.536  29.833  85.840  1.00  0.00           H
ATOM   1714  CG1 VAL   316      43.743  29.721  84.721  1.00  0.00           C
ATOM   1715 HG11 VAL   316      43.075  29.860  85.571  1.00  0.00           H
ATOM   1716 HG12 VAL   316      43.409  30.305  83.863  1.00  0.00           H
ATOM   1717 HG13 VAL   316      43.789  28.676  84.416  1.00  0.00           H
ATOM   1718  CG2 VAL   316      46.011  29.908  83.858  1.00  0.00           C
ATOM   1719 HG21 VAL   316      46.961  30.434  83.766  1.00  0.00           H
ATOM   1720 HG22 VAL   316      46.352  28.890  84.048  1.00  0.00           H
ATOM   1721 HG23 VAL   316      45.503  29.949  82.894  1.00  0.00           H
ATOM   1722  C   VAL   316      44.311  32.347  86.482  1.00  0.00           C
ATOM   1723  O   VAL   316      45.079  32.499  87.417  1.00  0.00           O
ATOM   1724  N   GLU   317      43.034  32.726  86.508  1.00  0.00           N
ATOM   1725  H   GLU   317      42.401  32.327  85.830  1.00  0.00           H
ATOM   1726  CA  GLU   317      42.443  33.028  87.832  1.00  0.00           C
ATOM   1727  HA  GLU   317      43.031  33.755  88.391  1.00  0.00           H
ATOM   1728  CB  GLU   317      41.008  33.584  87.698  1.00  0.00           C
ATOM   1729  HB2 GLU   317      40.295  32.839  87.345  1.00  0.00           H
ATOM   1730  HB3 GLU   317      40.819  33.785  88.753  1.00  0.00           H
ATOM   1731  CG  GLU   317      40.873  34.839  86.924  1.00  0.00           C
ATOM   1732  HG2 GLU   317      40.819  34.658  85.851  1.00  0.00           H
ATOM   1733  HG3 GLU   317      39.849  35.178  87.076  1.00  0.00           H
ATOM   1734  CD  GLU   317      41.927  35.985  87.144  1.00  0.00           C
ATOM   1735  OE1 GLU   317      42.583  36.057  88.195  1.00  0.00           O
ATOM   1736  OE2 GLU   317      41.990  36.783  86.199  1.00  0.00           O
ATOM   1737  C   GLU   317      42.476  31.887  88.795  1.00  0.00           C
ATOM   1738  O   GLU   317      42.537  30.734  88.329  1.00  0.00           O
ATOM   1739  N   ARG   318      42.419  32.116  90.126  1.00  0.00           N
ATOM   1740  H   ARG   318      42.193  33.053  90.427  1.00  0.00           H
ATOM   1741  CA  ARG   318      42.534  31.111  91.178  1.00  0.00           C
ATOM   1742  HA  ARG   318      43.579  30.828  91.051  1.00  0.00           H
ATOM   1743  CB  ARG   318      42.308  31.713  92.611  1.00  0.00           C
ATOM   1744  HB2 ARG   318      42.661  31.080  93.425  1.00  0.00           H
ATOM   1745  HB3 ARG   318      42.869  32.641  92.718  1.00  0.00           H
ATOM   1746  CG  ARG   318      40.828  32.160  92.876  1.00  0.00           C
ATOM   1747  HG2 ARG   318      40.528  32.951  92.189  1.00  0.00           H
ATOM   1748  HG3 ARG   318      40.211  31.265  92.792  1.00  0.00           H
ATOM   1749  CD  ARG   318      40.597  32.843  94.239  1.00  0.00           C
ATOM   1750  HD2 ARG   318      39.543  32.944  94.497  1.00  0.00           H
ATOM   1751  HD3 ARG   318      41.035  32.277  95.062  1.00  0.00           H
ATOM   1752  NE  ARG   318      41.212  34.195  94.271  1.00  0.00           N
ATOM   1753  HE  ARG   318      42.157  34.319  94.606  1.00  0.00           H
ATOM   1754  CZ  ARG   318      40.594  35.322  93.986  1.00  0.00           C
ATOM   1755  NH1 ARG   318      39.374  35.422  93.501  1.00  0.00           N
ATOM   1756 HH11 ARG   318      38.970  34.662  92.973  1.00  0.00           H
ATOM   1757 HH12 ARG   318      38.999  36.352  93.382  1.00  0.00           H
ATOM   1758  NH2 ARG   318      41.199  36.426  94.140  1.00  0.00           N
ATOM   1759 HH21 ARG   318      42.183  36.464  94.366  1.00  0.00           H
ATOM   1760 HH22 ARG   318      40.681  37.285  94.021  1.00  0.00           H
ATOM   1761  C   ARG   318      41.666  29.874  91.084  1.00  0.00           C
ATOM   1762  O   ARG   318      40.483  29.872  90.726  1.00  0.00           O
ATOM   1763  N   PHE   319      42.228  28.681  91.478  1.00  0.00           N
ATOM   1764  H   PHE   319      43.174  28.678  91.832  1.00  0.00           H
ATOM   1765  CA  PHE   319      41.569  27.339  91.471  1.00  0.00           C
ATOM   1766  HA  PHE   319      40.844  27.290  90.659  1.00  0.00           H
ATOM   1767  CB  PHE   319      42.567  26.220  91.240  1.00  0.00           C
ATOM   1768  HB2 PHE   319      43.435  26.212  91.900  1.00  0.00           H
ATOM   1769  HB3 PHE   319      41.991  25.318  91.443  1.00  0.00           H
ATOM   1770  CG  PHE   319      43.084  26.271  89.848  1.00  0.00           C
ATOM   1771  CD1 PHE   319      42.517  25.385  88.875  1.00  0.00           C
ATOM   1772  HD1 PHE   319      41.733  24.672  89.084  1.00  0.00           H
ATOM   1773  CE1 PHE   319      42.944  25.361  87.577  1.00  0.00           C
ATOM   1774  HE1 PHE   319      42.463  24.685  86.885  1.00  0.00           H
ATOM   1775  CZ  PHE   319      43.905  26.248  87.152  1.00  0.00           C
ATOM   1776  HZ  PHE   319      44.225  26.260  86.121  1.00  0.00           H
ATOM   1777  CE2 PHE   319      44.474  27.168  88.043  1.00  0.00           C
ATOM   1778  HE2 PHE   319      45.269  27.786  87.654  1.00  0.00           H
ATOM   1779  CD2 PHE   319      44.022  27.191  89.400  1.00  0.00           C
ATOM   1780  HD2 PHE   319      44.402  27.976  90.037  1.00  0.00           H
ATOM   1781  C   PHE   319      40.960  27.098  92.892  1.00  0.00           C
ATOM   1782  O   PHE   319      39.841  26.712  92.986  1.00  0.00           O
ATOM   1783  N   SER   320      41.669  27.302  93.996  1.00  0.00           N
ATOM   1784  H   SER   320      42.569  27.754  93.916  1.00  0.00           H
ATOM   1785  CA  SER   320      41.097  27.396  95.280  1.00  0.00           C
ATOM   1786  HA  SER   320      40.342  26.611  95.332  1.00  0.00           H
ATOM   1787  CB  SER   320      42.104  27.163  96.402  1.00  0.00           C
ATOM   1788  HB2 SER   320      42.802  26.376  96.118  1.00  0.00           H
ATOM   1789  HB3 SER   320      42.626  28.091  96.636  1.00  0.00           H
ATOM   1790  OG  SER   320      41.253  26.815  97.517  1.00  0.00           O
ATOM   1791  HG  SER   320      41.577  27.321  98.265  1.00  0.00           H
ATOM   1792  C   SER   320      40.407  28.721  95.577  1.00  0.00           C
ATOM   1793  O   SER   320      40.782  29.788  95.096  1.00  0.00           O
ATOM   1794  N   ASP   321      39.311  28.679  96.385  1.00  0.00           N
ATOM   1795  H   ASP   321      39.187  27.773  96.815  1.00  0.00           H
ATOM   1796  CA  ASP   321      38.516  29.789  96.880  1.00  0.00           C
ATOM   1797  HA  ASP   321      38.026  30.276  96.037  1.00  0.00           H
ATOM   1798  CB  ASP   321      37.515  29.418  97.926  1.00  0.00           C
ATOM   1799  HB2 ASP   321      38.015  29.213  98.872  1.00  0.00           H
ATOM   1800  HB3 ASP   321      36.828  30.221  98.195  1.00  0.00           H
ATOM   1801  CG  ASP   321      36.760  28.114  97.639  1.00  0.00           C
ATOM   1802  OD1 ASP   321      36.310  27.983  96.502  1.00  0.00           O
ATOM   1803  OD2 ASP   321      36.509  27.286  98.537  1.00  0.00           O
ATOM   1804  C   ASP   321      39.395  30.876  97.530  1.00  0.00           C
ATOM   1805  O   ASP   321      39.166  32.069  97.249  1.00  0.00           O
ATOM   1806  N   ASP   322      40.396  30.500  98.376  1.00  0.00           N
ATOM   1807  H   ASP   322      40.465  29.501  98.506  1.00  0.00           H
ATOM   1808  CA  ASP   322      41.408  31.354  99.010  1.00  0.00           C
ATOM   1809  HA  ASP   322      41.045  32.377  99.111  1.00  0.00           H
ATOM   1810  CB  ASP   322      41.802  30.688 100.399  1.00  0.00           C
ATOM   1811  HB2 ASP   322      42.545  31.334 100.868  1.00  0.00           H
ATOM   1812  HB3 ASP   322      40.943  30.590 101.063  1.00  0.00           H
ATOM   1813  CG  ASP   322      42.412  29.314 100.263  1.00  0.00           C
ATOM   1814  OD1 ASP   322      43.436  28.973 100.892  1.00  0.00           O
ATOM   1815  OD2 ASP   322      41.842  28.458  99.599  1.00  0.00           O
ATOM   1816  C   ASP   322      42.681  31.432  98.144  1.00  0.00           C
ATOM   1817  O   ASP   322      43.719  31.922  98.645  1.00  0.00           O
ATOM   1818  N   GLY   323      42.712  30.840  96.923  1.00  0.00           N
ATOM   1819  H   GLY   323      41.923  30.422  96.452  1.00  0.00           H
ATOM   1820  CA  GLY   323      43.920  30.814  96.109  1.00  0.00           C
ATOM   1821  HA2 GLY   323      44.651  30.381  96.792  1.00  0.00           H
ATOM   1822  HA3 GLY   323      43.757  30.095  95.306  1.00  0.00           H
ATOM   1823  C   GLY   323      44.369  32.182  95.547  1.00  0.00           C
ATOM   1824  O   GLY   323      43.744  33.217  95.633  1.00  0.00           O
ATOM   1825  N   TYR   324      45.485  32.228  94.792  1.00  0.00           N
ATOM   1826  H   TYR   324      46.162  31.480  94.853  1.00  0.00           H
ATOM   1827  CA  TYR   324      45.874  33.454  93.998  1.00  0.00           C
ATOM   1828  HA  TYR   324      45.190  34.294  94.122  1.00  0.00           H
ATOM   1829  CB  TYR   324      47.249  34.121  94.493  1.00  0.00           C
ATOM   1830  HB2 TYR   324      47.337  34.163  95.578  1.00  0.00           H
ATOM   1831  HB3 TYR   324      48.040  33.565  93.989  1.00  0.00           H
ATOM   1832  CG  TYR   324      47.399  35.594  94.071  1.00  0.00           C
ATOM   1833  CD1 TYR   324      48.364  35.896  93.090  1.00  0.00           C
ATOM   1834  HD1 TYR   324      48.996  35.155  92.623  1.00  0.00           H
ATOM   1835  CE1 TYR   324      48.422  37.196  92.587  1.00  0.00           C
ATOM   1836  HE1 TYR   324      48.952  37.361  91.661  1.00  0.00           H
ATOM   1837  CZ  TYR   324      47.564  38.190  93.052  1.00  0.00           C
ATOM   1838  OH  TYR   324      47.445  39.351  92.412  1.00  0.00           O
ATOM   1839  HH  TYR   324      48.326  39.672  92.205  1.00  0.00           H
ATOM   1840  CE2 TYR   324      46.754  37.908  94.184  1.00  0.00           C
ATOM   1841  HE2 TYR   324      46.125  38.683  94.597  1.00  0.00           H
ATOM   1842  CD2 TYR   324      46.683  36.650  94.730  1.00  0.00           C
ATOM   1843  HD2 TYR   324      46.127  36.529  95.648  1.00  0.00           H
ATOM   1844  C   TYR   324      45.805  33.119  92.529  1.00  0.00           C
ATOM   1845  O   TYR   324      46.050  31.982  92.173  1.00  0.00           O
ATOM   1846  N   ARG   325      45.516  34.095  91.659  1.00  0.00           N
ATOM   1847  H   ARG   325      45.188  34.966  92.051  1.00  0.00           H
ATOM   1848  CA  ARG   325      45.735  33.878  90.193  1.00  0.00           C
ATOM   1849  HA  ARG   325      44.994  33.162  89.837  1.00  0.00           H
ATOM   1850  CB  ARG   325      45.355  35.215  89.478  1.00  0.00           C
ATOM   1851  HB2 ARG   325      45.204  35.023  88.416  1.00  0.00           H
ATOM   1852  HB3 ARG   325      44.360  35.567  89.751  1.00  0.00           H
ATOM   1853  CG  ARG   325      46.433  36.287  89.430  1.00  0.00           C
ATOM   1854  HG2 ARG   325      46.979  36.379  90.369  1.00  0.00           H
ATOM   1855  HG3 ARG   325      47.125  36.005  88.637  1.00  0.00           H
ATOM   1856  CD  ARG   325      45.940  37.703  89.121  1.00  0.00           C
ATOM   1857  HD2 ARG   325      45.292  38.166  89.866  1.00  0.00           H
ATOM   1858  HD3 ARG   325      46.853  38.277  88.962  1.00  0.00           H
ATOM   1859  NE  ARG   325      45.088  37.699  87.872  1.00  0.00           N
ATOM   1860  HE  ARG   325      44.258  37.163  88.081  1.00  0.00           H
ATOM   1861  CZ  ARG   325      45.358  38.051  86.594  1.00  0.00           C
ATOM   1862  NH1 ARG   325      46.367  38.812  86.312  1.00  0.00           N
ATOM   1863 HH11 ARG   325      46.689  39.389  87.076  1.00  0.00           H
ATOM   1864 HH12 ARG   325      46.775  38.835  85.389  1.00  0.00           H
ATOM   1865  NH2 ARG   325      44.581  37.572  85.704  1.00  0.00           N
ATOM   1866 HH21 ARG   325      43.687  37.228  86.024  1.00  0.00           H
ATOM   1867 HH22 ARG   325      44.896  37.646  84.748  1.00  0.00           H
ATOM   1868  C   ARG   325      47.159  33.441  89.766  1.00  0.00           C
ATOM   1869  O   ARG   325      48.062  33.886  90.479  1.00  0.00           O
ATOM   1870  N   THR   326      47.354  32.556  88.800  1.00  0.00           N
ATOM   1871  H   THR   326      46.515  32.317  88.292  1.00  0.00           H
ATOM   1872  CA  THR   326      48.576  31.715  88.685  1.00  0.00           C
ATOM   1873  HA  THR   326      49.342  32.284  89.211  1.00  0.00           H
ATOM   1874  CB  THR   326      48.395  30.365  89.530  1.00  0.00           C
ATOM   1875  HB  THR   326      48.108  30.642  90.544  1.00  0.00           H
ATOM   1876  CG2 THR   326      47.351  29.492  88.823  1.00  0.00           C
ATOM   1877 HG21 THR   326      46.479  29.996  88.406  1.00  0.00           H
ATOM   1878 HG22 THR   326      47.805  29.004  87.961  1.00  0.00           H
ATOM   1879 HG23 THR   326      47.136  28.715  89.557  1.00  0.00           H
ATOM   1880  OG1 THR   326      49.552  29.608  89.668  1.00  0.00           O
ATOM   1881  HG1 THR   326      50.374  30.096  89.762  1.00  0.00           H
ATOM   1882  C   THR   326      49.026  31.590  87.274  1.00  0.00           C
ATOM   1883  O   THR   326      48.287  31.627  86.272  1.00  0.00           O
ATOM   1884  N   VAL   327      50.307  31.445  86.981  1.00  0.00           N
ATOM   1885  H   VAL   327      50.905  31.246  87.770  1.00  0.00           H
ATOM   1886  CA  VAL   327      50.912  31.387  85.546  1.00  0.00           C
ATOM   1887  HA  VAL   327      50.470  32.192  84.960  1.00  0.00           H
ATOM   1888  CB  VAL   327      52.427  31.879  85.766  1.00  0.00           C
ATOM   1889  HB  VAL   327      52.903  31.115  86.381  1.00  0.00           H
ATOM   1890  CG1 VAL   327      53.343  31.987  84.580  1.00  0.00           C
ATOM   1891 HG11 VAL   327      53.461  31.037  84.059  1.00  0.00           H
ATOM   1892 HG12 VAL   327      52.948  32.716  83.872  1.00  0.00           H
ATOM   1893 HG13 VAL   327      54.330  32.305  84.914  1.00  0.00           H
ATOM   1894  CG2 VAL   327      52.509  33.205  86.537  1.00  0.00           C
ATOM   1895 HG21 VAL   327      53.510  33.632  86.596  1.00  0.00           H
ATOM   1896 HG22 VAL   327      51.718  33.869  86.189  1.00  0.00           H
ATOM   1897 HG23 VAL   327      52.247  33.001  87.575  1.00  0.00           H
ATOM   1898  C   VAL   327      50.760  30.068  84.914  1.00  0.00           C
ATOM   1899  O   VAL   327      50.825  29.063  85.656  1.00  0.00           O
ATOM   1900  N   ALA   328      50.501  30.002  83.620  1.00  0.00           N
ATOM   1901  H   ALA   328      50.498  30.853  83.075  1.00  0.00           H
ATOM   1902  CA  ALA   328      50.170  28.750  82.933  1.00  0.00           C
ATOM   1903  HA  ALA   328      49.485  28.230  83.603  1.00  0.00           H
ATOM   1904  CB  ALA   328      49.676  29.034  81.453  1.00  0.00           C
ATOM   1905  HB1 ALA   328      48.941  29.839  81.454  1.00  0.00           H
ATOM   1906  HB2 ALA   328      50.566  29.390  80.934  1.00  0.00           H
ATOM   1907  HB3 ALA   328      49.254  28.123  81.027  1.00  0.00           H
ATOM   1908  C   ALA   328      51.423  27.855  82.893  1.00  0.00           C
ATOM   1909  O   ALA   328      52.529  28.323  82.685  1.00  0.00           O
ATOM   1910  N   GLN   329      51.136  26.571  83.030  1.00  0.00           N
ATOM   1911  H   GLN   329      50.198  26.292  83.279  1.00  0.00           H
ATOM   1912  CA  GLN   329      52.016  25.507  82.743  1.00  0.00           C
ATOM   1913  HA  GLN   329      52.859  25.906  82.180  1.00  0.00           H
ATOM   1914  CB  GLN   329      52.496  24.750  84.027  1.00  0.00           C
ATOM   1915  HB2 GLN   329      51.798  23.950  84.272  1.00  0.00           H
ATOM   1916  HB3 GLN   329      53.426  24.243  83.770  1.00  0.00           H
ATOM   1917  CG  GLN   329      52.803  25.675  85.282  1.00  0.00           C
ATOM   1918  HG2 GLN   329      53.463  26.495  84.999  1.00  0.00           H
ATOM   1919  HG3 GLN   329      51.944  26.171  85.733  1.00  0.00           H
ATOM   1920  CD  GLN   329      53.488  24.958  86.366  1.00  0.00           C
ATOM   1921  OE1 GLN   329      53.820  23.758  86.283  1.00  0.00           O
ATOM   1922  NE2 GLN   329      53.646  25.522  87.514  1.00  0.00           N
ATOM   1923 HE21 GLN   329      54.322  25.065  88.108  1.00  0.00           H
ATOM   1924 HE22 GLN   329      53.269  26.449  87.650  1.00  0.00           H
ATOM   1925  C   GLN   329      51.253  24.481  81.857  1.00  0.00           C
ATOM   1926  O   GLN   329      50.051  24.258  81.996  1.00  0.00           O
ATOM   1927  N   GLY   330      51.910  23.853  80.919  1.00  0.00           N
ATOM   1928  H   GLY   330      52.889  24.057  80.777  1.00  0.00           H
ATOM   1929  CA  GLY   330      51.308  22.748  80.079  1.00  0.00           C
ATOM   1930  HA2 GLY   330      52.144  22.395  79.476  1.00  0.00           H
ATOM   1931  HA3 GLY   330      50.941  22.012  80.795  1.00  0.00           H
ATOM   1932  C   GLY   330      50.145  23.095  79.110  1.00  0.00           C
ATOM   1933  O   GLY   330      50.035  24.237  78.659  1.00  0.00           O
ATOM   1934  N   THR   331      49.409  22.036  78.669  1.00  0.00           N
ATOM   1935  H   THR   331      49.478  21.111  79.068  1.00  0.00           H
ATOM   1936  CA  THR   331      48.370  22.070  77.614  1.00  0.00           C
ATOM   1937  HA  THR   331      48.298  23.016  77.077  1.00  0.00           H
ATOM   1938  CB  THR   331      48.625  21.095  76.416  1.00  0.00           C
ATOM   1939  HB  THR   331      47.877  21.408  75.687  1.00  0.00           H
ATOM   1940  CG2 THR   331      50.044  21.259  75.824  1.00  0.00           C
ATOM   1941 HG21 THR   331      50.250  20.597  74.983  1.00  0.00           H
ATOM   1942 HG22 THR   331      50.158  22.303  75.535  1.00  0.00           H
ATOM   1943 HG23 THR   331      50.791  21.027  76.583  1.00  0.00           H
ATOM   1944  OG1 THR   331      48.310  19.750  76.699  1.00  0.00           O
ATOM   1945  HG1 THR   331      47.466  19.768  77.157  1.00  0.00           H
ATOM   1946  C   THR   331      46.963  21.881  78.166  1.00  0.00           C
ATOM   1947  O   THR   331      46.324  20.894  77.887  1.00  0.00           O
ATOM   1948  N   LYS   332      46.541  22.782  79.031  1.00  0.00           N
ATOM   1949  H   LYS   332      47.225  23.492  79.252  1.00  0.00           H
ATOM   1950  CA  LYS   332      45.486  22.663  80.109  1.00  0.00           C
ATOM   1951  HA  LYS   332      44.845  21.800  79.929  1.00  0.00           H
ATOM   1952  CB  LYS   332      46.219  22.458  81.444  1.00  0.00           C
ATOM   1953  HB2 LYS   332      47.014  23.195  81.552  1.00  0.00           H
ATOM   1954  HB3 LYS   332      45.470  22.606  82.221  1.00  0.00           H
ATOM   1955  CG  LYS   332      46.917  21.078  81.615  1.00  0.00           C
ATOM   1956  HG2 LYS   332      47.745  20.914  80.925  1.00  0.00           H
ATOM   1957  HG3 LYS   332      47.368  21.111  82.607  1.00  0.00           H
ATOM   1958  CD  LYS   332      45.959  19.933  81.551  1.00  0.00           C
ATOM   1959  HD2 LYS   332      45.129  20.008  82.254  1.00  0.00           H
ATOM   1960  HD3 LYS   332      45.518  19.826  80.560  1.00  0.00           H
ATOM   1961  CE  LYS   332      46.817  18.710  81.843  1.00  0.00           C
ATOM   1962  HE2 LYS   332      47.585  18.613  81.075  1.00  0.00           H
ATOM   1963  HE3 LYS   332      47.116  18.755  82.890  1.00  0.00           H
ATOM   1964  NZ  LYS   332      45.952  17.485  82.010  1.00  0.00           N
ATOM   1965  HZ1 LYS   332      46.370  16.566  81.987  1.00  0.00           H
ATOM   1966  HZ2 LYS   332      45.419  17.508  82.868  1.00  0.00           H
ATOM   1967  HZ3 LYS   332      45.256  17.597  81.287  1.00  0.00           H
ATOM   1968  C   LYS   332      44.611  23.847  80.015  1.00  0.00           C
ATOM   1969  O   LYS   332      43.577  23.668  80.616  1.00  0.00           O
ATOM   1970  N   LYS   333      44.903  24.980  79.289  1.00  0.00           N
ATOM   1971  H   LYS   333      45.794  25.001  78.813  1.00  0.00           H
ATOM   1972  CA  LYS   333      43.948  26.076  79.007  1.00  0.00           C
ATOM   1973  HA  LYS   333      42.915  25.734  78.942  1.00  0.00           H
ATOM   1974  CB  LYS   333      44.234  27.141  79.997  1.00  0.00           C
ATOM   1975  HB2 LYS   333      44.300  26.587  80.934  1.00  0.00           H
ATOM   1976  HB3 LYS   333      45.190  27.645  79.852  1.00  0.00           H
ATOM   1977  CG  LYS   333      43.108  28.138  80.090  1.00  0.00           C
ATOM   1978  HG2 LYS   333      42.931  28.596  79.116  1.00  0.00           H
ATOM   1979  HG3 LYS   333      42.224  27.565  80.366  1.00  0.00           H
ATOM   1980  CD  LYS   333      43.274  29.144  81.157  1.00  0.00           C
ATOM   1981  HD2 LYS   333      43.421  28.678  82.132  1.00  0.00           H
ATOM   1982  HD3 LYS   333      44.212  29.674  80.990  1.00  0.00           H
ATOM   1983  CE  LYS   333      42.164  30.176  81.251  1.00  0.00           C
ATOM   1984  HE2 LYS   333      42.307  30.851  82.094  1.00  0.00           H
ATOM   1985  HE3 LYS   333      42.306  30.769  80.347  1.00  0.00           H
ATOM   1986  NZ  LYS   333      40.776  29.661  81.313  1.00  0.00           N
ATOM   1987  HZ1 LYS   333      40.611  29.130  80.470  1.00  0.00           H
ATOM   1988  HZ2 LYS   333      40.622  29.096  82.136  1.00  0.00           H
ATOM   1989  HZ3 LYS   333      40.102  30.413  81.315  1.00  0.00           H
ATOM   1990  C   LYS   333      44.131  26.691  77.609  1.00  0.00           C
ATOM   1991  O   LYS   333      45.264  26.790  77.132  1.00  0.00           O
ATOM   1992  N   GLU   334      43.041  27.017  76.926  1.00  0.00           N
ATOM   1993  H   GLU   334      42.159  26.963  77.414  1.00  0.00           H
ATOM   1994  CA  GLU   334      42.973  27.153  75.461  1.00  0.00           C
ATOM   1995  HA  GLU   334      43.343  26.253  74.971  1.00  0.00           H
ATOM   1996  CB  GLU   334      41.511  27.551  75.064  1.00  0.00           C
ATOM   1997  HB2 GLU   334      41.293  28.498  75.559  1.00  0.00           H
ATOM   1998  HB3 GLU   334      41.421  27.778  74.001  1.00  0.00           H
ATOM   1999  CG  GLU   334      40.538  26.443  75.411  1.00  0.00           C
ATOM   2000  HG2 GLU   334      39.745  26.380  74.666  1.00  0.00           H
ATOM   2001  HG3 GLU   334      41.064  25.493  75.307  1.00  0.00           H
ATOM   2002  CD  GLU   334      39.915  26.637  76.833  1.00  0.00           C
ATOM   2003  OE1 GLU   334      40.451  25.965  77.765  1.00  0.00           O
ATOM   2004  OE2 GLU   334      38.803  27.202  76.943  1.00  0.00           O
ATOM   2005  C   GLU   334      43.918  28.228  75.010  1.00  0.00           C
ATOM   2006  O   GLU   334      44.912  27.952  74.268  1.00  0.00           O
ATOM   2007  N   GLY   335      43.870  29.486  75.506  1.00  0.00           N
ATOM   2008  H   GLY   335      43.191  29.694  76.224  1.00  0.00           H
ATOM   2009  CA  GLY   335      44.624  30.679  75.033  1.00  0.00           C
ATOM   2010  HA2 GLY   335      44.247  31.027  74.071  1.00  0.00           H
ATOM   2011  HA3 GLY   335      44.524  31.482  75.763  1.00  0.00           H
ATOM   2012  C   GLY   335      46.142  30.457  74.931  1.00  0.00           C
ATOM   2013  O   GLY   335      46.746  30.548  73.863  1.00  0.00           O
ATOM   2014  N   CYX   336      46.697  29.993  76.094  1.00  0.00           N
ATOM   2015  H   CYX   336      46.100  30.009  76.908  1.00  0.00           H
ATOM   2016  CA  CYX   336      48.087  29.525  76.278  1.00  0.00           C
ATOM   2017  HA  CYX   336      48.739  30.395  76.205  1.00  0.00           H
ATOM   2018  CB  CYX   336      48.261  28.960  77.661  1.00  0.00           C
ATOM   2019  HB2 CYX   336      47.880  29.785  78.263  1.00  0.00           H
ATOM   2020  HB3 CYX   336      47.530  28.171  77.836  1.00  0.00           H
ATOM   2021  SG  CYX   336      49.867  28.283  78.288  1.00  0.00           S
ATOM   2022  C   CYX   336      48.497  28.466  75.214  1.00  0.00           C
ATOM   2023  O   CYX   336      49.580  28.409  74.629  1.00  0.00           O
ATOM   2024  N   THR   337      47.621  27.427  75.038  1.00  0.00           N
ATOM   2025  H   THR   337      46.747  27.445  75.544  1.00  0.00           H
ATOM   2026  CA  THR   337      47.825  26.287  74.104  1.00  0.00           C
ATOM   2027  HA  THR   337      48.797  25.807  74.217  1.00  0.00           H
ATOM   2028  CB  THR   337      46.728  25.167  74.358  1.00  0.00           C
ATOM   2029  HB  THR   337      45.809  25.565  73.929  1.00  0.00           H
ATOM   2030  CG2 THR   337      47.236  23.826  73.633  1.00  0.00           C
ATOM   2031 HG21 THR   337      47.481  24.024  72.589  1.00  0.00           H
ATOM   2032 HG22 THR   337      48.087  23.349  74.118  1.00  0.00           H
ATOM   2033 HG23 THR   337      46.394  23.134  73.630  1.00  0.00           H
ATOM   2034  OG1 THR   337      46.680  24.833  75.712  1.00  0.00           O
ATOM   2035  HG1 THR   337      46.297  25.601  76.142  1.00  0.00           H
ATOM   2036  C   THR   337      47.849  26.808  72.632  1.00  0.00           C
ATOM   2037  O   THR   337      48.719  26.336  71.889  1.00  0.00           O
ATOM   2038  N   ILE   338      46.982  27.761  72.232  1.00  0.00           N
ATOM   2039  H   ILE   338      46.266  27.955  72.917  1.00  0.00           H
ATOM   2040  CA  ILE   338      46.829  28.267  70.878  1.00  0.00           C
ATOM   2041  HA  ILE   338      46.782  27.485  70.120  1.00  0.00           H
ATOM   2042  CB  ILE   338      45.481  29.067  70.756  1.00  0.00           C
ATOM   2043  HB  ILE   338      45.453  29.944  71.403  1.00  0.00           H
ATOM   2044  CG2 ILE   338      45.355  29.674  69.301  1.00  0.00           C
ATOM   2045 HG21 ILE   338      45.501  28.941  68.508  1.00  0.00           H
ATOM   2046 HG22 ILE   338      44.366  30.127  69.228  1.00  0.00           H
ATOM   2047 HG23 ILE   338      45.966  30.562  69.140  1.00  0.00           H
ATOM   2048  CG1 ILE   338      44.291  28.098  71.076  1.00  0.00           C
ATOM   2049 HG12 ILE   338      44.130  27.441  70.221  1.00  0.00           H
ATOM   2050 HG13 ILE   338      44.572  27.362  71.830  1.00  0.00           H
ATOM   2051  CD1 ILE   338      42.943  28.786  71.503  1.00  0.00           C
ATOM   2052 HD11 ILE   338      42.530  29.203  70.584  1.00  0.00           H
ATOM   2053 HD12 ILE   338      42.286  27.985  71.842  1.00  0.00           H
ATOM   2054 HD13 ILE   338      43.098  29.474  72.334  1.00  0.00           H
ATOM   2055  C   ILE   338      48.091  29.135  70.609  1.00  0.00           C
ATOM   2056  O   ILE   338      48.743  28.990  69.552  1.00  0.00           O
ATOM   2057  N   LEU   339      48.351  30.124  71.522  1.00  0.00           N
ATOM   2058  H   LEU   339      47.963  30.071  72.453  1.00  0.00           H
ATOM   2059  CA  LEU   339      49.363  31.132  71.126  1.00  0.00           C
ATOM   2060  HA  LEU   339      49.154  31.329  70.075  1.00  0.00           H
ATOM   2061  CB  LEU   339      49.113  32.366  71.909  1.00  0.00           C
ATOM   2062  HB2 LEU   339      49.055  32.154  72.977  1.00  0.00           H
ATOM   2063  HB3 LEU   339      49.987  32.974  71.677  1.00  0.00           H
ATOM   2064  CG  LEU   339      47.707  33.036  71.569  1.00  0.00           C
ATOM   2065  HG  LEU   339      46.881  32.338  71.710  1.00  0.00           H
ATOM   2066  CD1 LEU   339      47.311  34.167  72.588  1.00  0.00           C
ATOM   2067 HD11 LEU   339      46.969  33.744  73.532  1.00  0.00           H
ATOM   2068 HD12 LEU   339      48.172  34.834  72.646  1.00  0.00           H
ATOM   2069 HD13 LEU   339      46.429  34.715  72.255  1.00  0.00           H
ATOM   2070  CD2 LEU   339      47.726  33.609  70.172  1.00  0.00           C
ATOM   2071 HD21 LEU   339      46.864  34.268  70.063  1.00  0.00           H
ATOM   2072 HD22 LEU   339      48.662  34.107  69.919  1.00  0.00           H
ATOM   2073 HD23 LEU   339      47.558  32.772  69.494  1.00  0.00           H
ATOM   2074  C   LEU   339      50.833  30.616  71.218  1.00  0.00           C
ATOM   2075  O   LEU   339      51.586  31.127  70.420  1.00  0.00           O
ATOM   2076  N   PHE   340      51.087  29.563  72.058  1.00  0.00           N
ATOM   2077  H   PHE   340      50.428  29.226  72.745  1.00  0.00           H
ATOM   2078  CA  PHE   340      52.421  28.911  71.998  1.00  0.00           C
ATOM   2079  HA  PHE   340      53.255  29.588  72.188  1.00  0.00           H
ATOM   2080  CB  PHE   340      52.554  27.832  73.076  1.00  0.00           C
ATOM   2081  HB2 PHE   340      53.159  28.188  73.910  1.00  0.00           H
ATOM   2082  HB3 PHE   340      51.556  27.542  73.403  1.00  0.00           H
ATOM   2083  CG  PHE   340      53.361  26.600  72.624  1.00  0.00           C
ATOM   2084  CD1 PHE   340      54.791  26.602  72.549  1.00  0.00           C
ATOM   2085  HD1 PHE   340      55.402  27.432  72.871  1.00  0.00           H
ATOM   2086  CE1 PHE   340      55.453  25.507  71.966  1.00  0.00           C
ATOM   2087  HE1 PHE   340      56.510  25.547  71.749  1.00  0.00           H
ATOM   2088  CZ  PHE   340      54.655  24.386  71.496  1.00  0.00           C
ATOM   2089  HZ  PHE   340      55.120  23.622  70.891  1.00  0.00           H
ATOM   2090  CE2 PHE   340      53.255  24.391  71.690  1.00  0.00           C
ATOM   2091  HE2 PHE   340      52.611  23.587  71.365  1.00  0.00           H
ATOM   2092  CD2 PHE   340      52.602  25.532  72.189  1.00  0.00           C
ATOM   2093  HD2 PHE   340      51.541  25.520  72.393  1.00  0.00           H
ATOM   2094  C   PHE   340      52.594  28.338  70.625  1.00  0.00           C
ATOM   2095  O   PHE   340      53.447  28.759  69.844  1.00  0.00           O
ATOM   2096  N   MET   341      51.645  27.526  70.175  1.00  0.00           N
ATOM   2097  H   MET   341      50.969  27.377  70.911  1.00  0.00           H
ATOM   2098  CA  MET   341      51.648  26.680  68.978  1.00  0.00           C
ATOM   2099  HA  MET   341      52.462  25.957  69.031  1.00  0.00           H
ATOM   2100  CB  MET   341      50.361  25.896  68.952  1.00  0.00           C
ATOM   2101  HB2 MET   341      50.329  25.422  69.933  1.00  0.00           H
ATOM   2102  HB3 MET   341      49.488  26.546  68.890  1.00  0.00           H
ATOM   2103  CG  MET   341      50.262  24.834  67.849  1.00  0.00           C
ATOM   2104  HG2 MET   341      50.742  25.110  66.910  1.00  0.00           H
ATOM   2105  HG3 MET   341      50.701  23.863  68.080  1.00  0.00           H
ATOM   2106  SD  MET   341      48.488  24.474  67.491  1.00  0.00           S
ATOM   2107  CE  MET   341      47.886  23.728  69.060  1.00  0.00           C
ATOM   2108  HE1 MET   341      47.842  24.430  69.893  1.00  0.00           H
ATOM   2109  HE2 MET   341      46.946  23.210  68.870  1.00  0.00           H
ATOM   2110  HE3 MET   341      48.582  22.926  69.306  1.00  0.00           H
ATOM   2111  C   MET   341      51.840  27.551  67.662  1.00  0.00           C
ATOM   2112  O   MET   341      52.645  27.138  66.812  1.00  0.00           O
ATOM   2113  N   VAL   342      51.081  28.652  67.501  1.00  0.00           N
ATOM   2114  H   VAL   342      50.473  28.932  68.257  1.00  0.00           H
ATOM   2115  CA  VAL   342      51.363  29.704  66.460  1.00  0.00           C
ATOM   2116  HA  VAL   342      51.414  29.127  65.536  1.00  0.00           H
ATOM   2117  CB  VAL   342      50.359  30.861  66.427  1.00  0.00           C
ATOM   2118  HB  VAL   342      50.335  31.500  67.309  1.00  0.00           H
ATOM   2119  CG1 VAL   342      50.565  31.690  65.224  1.00  0.00           C
ATOM   2120 HG11 VAL   342      51.489  32.266  65.209  1.00  0.00           H
ATOM   2121 HG12 VAL   342      50.353  31.138  64.309  1.00  0.00           H
ATOM   2122 HG13 VAL   342      49.843  32.507  65.242  1.00  0.00           H
ATOM   2123  CG2 VAL   342      48.880  30.338  66.283  1.00  0.00           C
ATOM   2124 HG21 VAL   342      48.153  31.150  66.312  1.00  0.00           H
ATOM   2125 HG22 VAL   342      48.710  29.735  65.390  1.00  0.00           H
ATOM   2126 HG23 VAL   342      48.715  29.554  67.023  1.00  0.00           H
ATOM   2127  C   VAL   342      52.733  30.260  66.545  1.00  0.00           C
ATOM   2128  O   VAL   342      53.468  29.962  65.576  1.00  0.00           O
ATOM   2129  N   LEU   343      53.200  30.787  67.651  1.00  0.00           N
ATOM   2130  H   LEU   343      52.626  30.768  68.482  1.00  0.00           H
ATOM   2131  CA  LEU   343      54.584  31.371  67.867  1.00  0.00           C
ATOM   2132  HA  LEU   343      54.806  32.216  67.216  1.00  0.00           H
ATOM   2133  CB  LEU   343      54.704  32.045  69.245  1.00  0.00           C
ATOM   2134  HB2 LEU   343      54.436  31.345  70.036  1.00  0.00           H
ATOM   2135  HB3 LEU   343      55.757  32.236  69.448  1.00  0.00           H
ATOM   2136  CG  LEU   343      53.842  33.294  69.436  1.00  0.00           C
ATOM   2137  HG  LEU   343      52.844  33.100  69.043  1.00  0.00           H
ATOM   2138  CD1 LEU   343      53.659  33.602  70.931  1.00  0.00           C
ATOM   2139 HD11 LEU   343      53.019  32.889  71.452  1.00  0.00           H
ATOM   2140 HD12 LEU   343      54.604  33.586  71.474  1.00  0.00           H
ATOM   2141 HD13 LEU   343      53.155  34.559  71.066  1.00  0.00           H
ATOM   2142  CD2 LEU   343      54.456  34.559  68.821  1.00  0.00           C
ATOM   2143 HD21 LEU   343      54.480  34.345  67.753  1.00  0.00           H
ATOM   2144 HD22 LEU   343      53.901  35.480  69.003  1.00  0.00           H
ATOM   2145 HD23 LEU   343      55.458  34.686  69.230  1.00  0.00           H
ATOM   2146  C   LEU   343      55.806  30.426  67.481  1.00  0.00           C
ATOM   2147  O   LEU   343      56.768  30.771  66.769  1.00  0.00           O
ATOM   2148  N   TYR   344      55.690  29.236  68.008  1.00  0.00           N
ATOM   2149  H   TYR   344      54.865  29.012  68.546  1.00  0.00           H
ATOM   2150  CA  TYR   344      56.727  28.252  67.734  1.00  0.00           C
ATOM   2151  HA  TYR   344      57.611  28.837  67.988  1.00  0.00           H
ATOM   2152  CB  TYR   344      56.651  27.072  68.636  1.00  0.00           C
ATOM   2153  HB2 TYR   344      56.699  27.450  69.658  1.00  0.00           H
ATOM   2154  HB3 TYR   344      55.737  26.512  68.440  1.00  0.00           H
ATOM   2155  CG  TYR   344      57.856  26.189  68.390  1.00  0.00           C
ATOM   2156  CD1 TYR   344      58.980  26.481  69.149  1.00  0.00           C
ATOM   2157  HD1 TYR   344      59.039  27.362  69.771  1.00  0.00           H
ATOM   2158  CE1 TYR   344      60.064  25.603  69.032  1.00  0.00           C
ATOM   2159  HE1 TYR   344      60.912  25.806  69.670  1.00  0.00           H
ATOM   2160  CZ  TYR   344      60.062  24.539  68.118  1.00  0.00           C
ATOM   2161  OH  TYR   344      61.147  23.719  67.979  1.00  0.00           O
ATOM   2162  HH  TYR   344      61.910  23.997  68.491  1.00  0.00           H
ATOM   2163  CE2 TYR   344      58.971  24.283  67.263  1.00  0.00           C
ATOM   2164  HE2 TYR   344      58.937  23.413  66.624  1.00  0.00           H
ATOM   2165  CD2 TYR   344      57.833  25.093  67.491  1.00  0.00           C
ATOM   2166  HD2 TYR   344      56.925  24.877  66.947  1.00  0.00           H
ATOM   2167  C   TYR   344      56.863  27.869  66.296  1.00  0.00           C
ATOM   2168  O   TYR   344      57.937  28.028  65.635  1.00  0.00           O
ATOM   2169  N   PHE   345      55.751  27.301  65.777  1.00  0.00           N
ATOM   2170  H   PHE   345      54.947  27.290  66.388  1.00  0.00           H
ATOM   2171  CA  PHE   345      55.662  26.702  64.443  1.00  0.00           C
ATOM   2172  HA  PHE   345      56.291  25.812  64.441  1.00  0.00           H
ATOM   2173  CB  PHE   345      54.210  26.300  64.212  1.00  0.00           C
ATOM   2174  HB2 PHE   345      53.837  25.703  65.044  1.00  0.00           H
ATOM   2175  HB3 PHE   345      53.636  27.216  64.070  1.00  0.00           H
ATOM   2176  CG  PHE   345      54.074  25.627  62.884  1.00  0.00           C
ATOM   2177  CD1 PHE   345      53.681  26.385  61.714  1.00  0.00           C
ATOM   2178  HD1 PHE   345      53.623  27.463  61.692  1.00  0.00           H
ATOM   2179  CE1 PHE   345      53.427  25.735  60.494  1.00  0.00           C
ATOM   2180  HE1 PHE   345      53.111  26.396  59.700  1.00  0.00           H
ATOM   2181  CZ  PHE   345      53.619  24.344  60.395  1.00  0.00           C
ATOM   2182  HZ  PHE   345      53.479  23.884  59.429  1.00  0.00           H
ATOM   2183  CE2 PHE   345      54.043  23.638  61.511  1.00  0.00           C
ATOM   2184  HE2 PHE   345      54.122  22.562  61.471  1.00  0.00           H
ATOM   2185  CD2 PHE   345      54.169  24.264  62.791  1.00  0.00           C
ATOM   2186  HD2 PHE   345      54.428  23.574  63.580  1.00  0.00           H
ATOM   2187  C   PHE   345      56.146  27.637  63.269  1.00  0.00           C
ATOM   2188  O   PHE   345      57.216  27.512  62.655  1.00  0.00           O
ATOM   2189  N   PHE   346      55.459  28.798  63.092  1.00  0.00           N
ATOM   2190  H   PHE   346      54.630  28.946  63.650  1.00  0.00           H
ATOM   2191  CA  PHE   346      55.771  29.884  62.244  1.00  0.00           C
ATOM   2192  HA  PHE   346      55.886  29.490  61.234  1.00  0.00           H
ATOM   2193  CB  PHE   346      54.575  30.854  62.084  1.00  0.00           C
ATOM   2194  HB2 PHE   346      54.172  31.024  63.083  1.00  0.00           H
ATOM   2195  HB3 PHE   346      54.904  31.752  61.560  1.00  0.00           H
ATOM   2196  CG  PHE   346      53.418  30.248  61.207  1.00  0.00           C
ATOM   2197  CD1 PHE   346      53.684  29.866  59.859  1.00  0.00           C
ATOM   2198  HD1 PHE   346      54.662  29.919  59.405  1.00  0.00           H
ATOM   2199  CE1 PHE   346      52.755  29.165  59.070  1.00  0.00           C
ATOM   2200  HE1 PHE   346      53.022  28.811  58.085  1.00  0.00           H
ATOM   2201  CZ  PHE   346      51.474  28.814  59.573  1.00  0.00           C
ATOM   2202  HZ  PHE   346      50.773  28.227  58.999  1.00  0.00           H
ATOM   2203  CE2 PHE   346      51.222  29.067  60.930  1.00  0.00           C
ATOM   2204  HE2 PHE   346      50.257  28.782  61.323  1.00  0.00           H
ATOM   2205  CD2 PHE   346      52.158  29.817  61.726  1.00  0.00           C
ATOM   2206  HD2 PHE   346      51.905  30.066  62.746  1.00  0.00           H
ATOM   2207  C   PHE   346      57.151  30.557  62.557  1.00  0.00           C
ATOM   2208  O   PHE   346      57.843  30.851  61.580  1.00  0.00           O
ATOM   2209  N   GLY   347      57.488  30.802  63.786  1.00  0.00           N
ATOM   2210  H   GLY   347      56.797  30.612  64.499  1.00  0.00           H
ATOM   2211  CA  GLY   347      58.861  31.295  64.175  1.00  0.00           C
ATOM   2212  HA2 GLY   347      59.041  32.321  63.852  1.00  0.00           H
ATOM   2213  HA3 GLY   347      58.952  31.435  65.252  1.00  0.00           H
ATOM   2214  C   GLY   347      59.942  30.418  63.641  1.00  0.00           C
ATOM   2215  O   GLY   347      60.866  30.985  63.016  1.00  0.00           O
ATOM   2216  N   MET   348      59.895  29.086  63.675  1.00  0.00           N
ATOM   2217  H   MET   348      59.175  28.616  64.205  1.00  0.00           H
ATOM   2218  CA  MET   348      60.960  28.194  63.119  1.00  0.00           C
ATOM   2219  HA  MET   348      61.855  28.743  63.409  1.00  0.00           H
ATOM   2220  CB  MET   348      60.934  26.837  63.795  1.00  0.00           C
ATOM   2221  HB2 MET   348      59.926  26.421  63.781  1.00  0.00           H
ATOM   2222  HB3 MET   348      61.616  26.123  63.333  1.00  0.00           H
ATOM   2223  CG  MET   348      61.416  26.728  65.263  1.00  0.00           C
ATOM   2224  HG2 MET   348      60.672  27.259  65.858  1.00  0.00           H
ATOM   2225  HG3 MET   348      61.316  25.698  65.605  1.00  0.00           H
ATOM   2226  SD  MET   348      63.181  27.259  65.378  1.00  0.00           S
ATOM   2227  CE  MET   348      63.534  27.131  67.163  1.00  0.00           C
ATOM   2228  HE1 MET   348      63.297  26.116  67.480  1.00  0.00           H
ATOM   2229  HE2 MET   348      64.550  27.393  67.458  1.00  0.00           H
ATOM   2230  HE3 MET   348      62.829  27.863  67.559  1.00  0.00           H
ATOM   2231  C   MET   348      60.915  28.121  61.565  1.00  0.00           C
ATOM   2232  O   MET   348      61.905  28.214  60.837  1.00  0.00           O
ATOM   2233  N   ALA   349      59.727  28.190  60.999  1.00  0.00           N
ATOM   2234  H   ALA   349      58.890  28.317  61.550  1.00  0.00           H
ATOM   2235  CA  ALA   349      59.512  28.065  59.519  1.00  0.00           C
ATOM   2236  HA  ALA   349      60.090  27.182  59.247  1.00  0.00           H
ATOM   2237  CB  ALA   349      58.018  27.653  59.176  1.00  0.00           C
ATOM   2238  HB1 ALA   349      57.619  26.921  59.878  1.00  0.00           H
ATOM   2239  HB2 ALA   349      57.358  28.512  59.295  1.00  0.00           H
ATOM   2240  HB3 ALA   349      57.910  27.266  58.163  1.00  0.00           H
ATOM   2241  C   ALA   349      60.077  29.219  58.733  1.00  0.00           C
ATOM   2242  O   ALA   349      60.503  28.986  57.655  1.00  0.00           O
ATOM   2243  N   SER   350      60.178  30.389  59.361  1.00  0.00           N
ATOM   2244  H   SER   350      59.769  30.484  60.280  1.00  0.00           H
ATOM   2245  CA  SER   350      60.925  31.554  58.741  1.00  0.00           C
ATOM   2246  HA  SER   350      60.420  31.733  57.791  1.00  0.00           H
ATOM   2247  CB  SER   350      60.790  32.783  59.618  1.00  0.00           C
ATOM   2248  HB2 SER   350      61.104  33.662  59.056  1.00  0.00           H
ATOM   2249  HB3 SER   350      59.713  32.914  59.732  1.00  0.00           H
ATOM   2250  OG  SER   350      61.551  32.700  60.869  1.00  0.00           O
ATOM   2251  HG  SER   350      61.377  31.972  61.470  1.00  0.00           H
ATOM   2252  C   SER   350      62.362  31.259  58.358  1.00  0.00           C
ATOM   2253  O   SER   350      62.766  31.760  57.278  1.00  0.00           O
ATOM   2254  N   SER   351      63.015  30.423  59.210  1.00  0.00           N
ATOM   2255  H   SER   351      62.604  30.016  60.038  1.00  0.00           H
ATOM   2256  CA  SER   351      64.388  29.860  58.940  1.00  0.00           C
ATOM   2257  HA  SER   351      65.008  30.621  58.467  1.00  0.00           H
ATOM   2258  CB  SER   351      65.079  29.467  60.262  1.00  0.00           C
ATOM   2259  HB2 SER   351      64.665  28.521  60.612  1.00  0.00           H
ATOM   2260  HB3 SER   351      66.144  29.394  60.039  1.00  0.00           H
ATOM   2261  OG  SER   351      64.949  30.498  61.229  1.00  0.00           O
ATOM   2262  HG  SER   351      65.269  31.342  60.903  1.00  0.00           H
ATOM   2263  C   SER   351      64.422  28.693  57.993  1.00  0.00           C
ATOM   2264  O   SER   351      65.429  28.465  57.371  1.00  0.00           O
ATOM   2265  N   ILE   352      63.452  27.858  58.045  1.00  0.00           N
ATOM   2266  H   ILE   352      62.642  28.182  58.555  1.00  0.00           H
ATOM   2267  CA  ILE   352      63.351  26.598  57.277  1.00  0.00           C
ATOM   2268  HA  ILE   352      64.315  26.095  57.356  1.00  0.00           H
ATOM   2269  CB  ILE   352      62.465  25.559  57.991  1.00  0.00           C
ATOM   2270  HB  ILE   352      61.495  26.044  58.099  1.00  0.00           H
ATOM   2271  CG2 ILE   352      62.379  24.257  57.193  1.00  0.00           C
ATOM   2272 HG21 ILE   352      63.371  23.821  57.076  1.00  0.00           H
ATOM   2273 HG22 ILE   352      61.703  23.584  57.719  1.00  0.00           H
ATOM   2274 HG23 ILE   352      61.985  24.408  56.188  1.00  0.00           H
ATOM   2275  CG1 ILE   352      63.054  25.239  59.405  1.00  0.00           C
ATOM   2276 HG12 ILE   352      63.936  24.619  59.246  1.00  0.00           H
ATOM   2277 HG13 ILE   352      63.345  26.100  60.007  1.00  0.00           H
ATOM   2278  CD1 ILE   352      61.997  24.565  60.339  1.00  0.00           C
ATOM   2279 HD11 ILE   352      61.038  25.080  60.284  1.00  0.00           H
ATOM   2280 HD12 ILE   352      61.725  23.548  60.058  1.00  0.00           H
ATOM   2281 HD13 ILE   352      62.295  24.682  61.382  1.00  0.00           H
ATOM   2282  C   ILE   352      63.001  26.986  55.817  1.00  0.00           C
ATOM   2283  O   ILE   352      63.537  26.397  54.876  1.00  0.00           O
ATOM   2284  N   TRP   353      62.199  28.048  55.565  1.00  0.00           N
ATOM   2285  H   TRP   353      61.782  28.519  56.356  1.00  0.00           H
ATOM   2286  CA  TRP   353      61.938  28.674  54.318  1.00  0.00           C
ATOM   2287  HA  TRP   353      61.837  27.997  53.469  1.00  0.00           H
ATOM   2288  CB  TRP   353      60.758  29.598  54.337  1.00  0.00           C
ATOM   2289  HB2 TRP   353      60.770  30.286  55.183  1.00  0.00           H
ATOM   2290  HB3 TRP   353      60.780  30.248  53.463  1.00  0.00           H
ATOM   2291  CG  TRP   353      59.373  28.951  54.261  1.00  0.00           C
ATOM   2292  CD1 TRP   353      58.410  28.863  55.201  1.00  0.00           C
ATOM   2293  HD1 TRP   353      58.440  29.282  56.196  1.00  0.00           H
ATOM   2294  NE1 TRP   353      57.295  28.190  54.693  1.00  0.00           N
ATOM   2295  HE1 TRP   353      56.531  27.925  55.298  1.00  0.00           H
ATOM   2296  CE2 TRP   353      57.484  27.831  53.369  1.00  0.00           C
ATOM   2297  CZ2 TRP   353      56.753  27.113  52.442  1.00  0.00           C
ATOM   2298  HZ2 TRP   353      55.834  26.615  52.712  1.00  0.00           H
ATOM   2299  CH2 TRP   353      57.186  26.982  51.145  1.00  0.00           C
ATOM   2300  HH2 TRP   353      56.487  26.609  50.411  1.00  0.00           H
ATOM   2301  CZ3 TRP   353      58.361  27.684  50.765  1.00  0.00           C
ATOM   2302  HZ3 TRP   353      58.614  27.645  49.716  1.00  0.00           H
ATOM   2303  CE3 TRP   353      59.175  28.334  51.707  1.00  0.00           C
ATOM   2304  HE3 TRP   353      60.112  28.810  51.461  1.00  0.00           H
ATOM   2305  CD2 TRP   353      58.741  28.380  53.057  1.00  0.00           C
ATOM   2306  C   TRP   353      63.193  29.409  53.849  1.00  0.00           C
ATOM   2307  O   TRP   353      63.420  29.504  52.643  1.00  0.00           O
ATOM   2308  N   TRP   354      64.042  29.952  54.778  1.00  0.00           N
ATOM   2309  H   TRP   354      63.605  30.350  55.596  1.00  0.00           H
ATOM   2310  CA  TRP   354      65.376  30.481  54.439  1.00  0.00           C
ATOM   2311  HA  TRP   354      65.237  31.108  53.558  1.00  0.00           H
ATOM   2312  CB  TRP   354      65.963  31.431  55.479  1.00  0.00           C
ATOM   2313  HB2 TRP   354      65.207  32.155  55.783  1.00  0.00           H
ATOM   2314  HB3 TRP   354      66.095  30.861  56.400  1.00  0.00           H
ATOM   2315  CG  TRP   354      67.320  31.971  55.109  1.00  0.00           C
ATOM   2316  CD1 TRP   354      67.597  33.010  54.312  1.00  0.00           C
ATOM   2317  HD1 TRP   354      66.903  33.686  53.835  1.00  0.00           H
ATOM   2318  NE1 TRP   354      68.947  33.337  54.370  1.00  0.00           N
ATOM   2319  HE1 TRP   354      69.318  34.040  53.746  1.00  0.00           H
ATOM   2320  CE2 TRP   354      69.640  32.369  55.148  1.00  0.00           C
ATOM   2321  CZ2 TRP   354      70.925  32.162  55.424  1.00  0.00           C
ATOM   2322  HZ2 TRP   354      71.614  32.907  55.054  1.00  0.00           H
ATOM   2323  CH2 TRP   354      71.386  30.952  55.967  1.00  0.00           C
ATOM   2324  HH2 TRP   354      72.429  30.779  56.191  1.00  0.00           H
ATOM   2325  CZ3 TRP   354      70.431  30.031  56.386  1.00  0.00           C
ATOM   2326  HZ3 TRP   354      70.697  29.160  56.966  1.00  0.00           H
ATOM   2327  CE3 TRP   354      69.052  30.281  56.114  1.00  0.00           C
ATOM   2328  HE3 TRP   354      68.404  29.450  56.350  1.00  0.00           H
ATOM   2329  CD2 TRP   354      68.584  31.470  55.538  1.00  0.00           C
ATOM   2330  C   TRP   354      66.263  29.385  53.916  1.00  0.00           C
ATOM   2331  O   TRP   354      67.037  29.610  52.989  1.00  0.00           O
ATOM   2332  N   VAL   355      66.343  28.223  54.641  1.00  0.00           N
ATOM   2333  H   VAL   355      65.724  28.191  55.438  1.00  0.00           H
ATOM   2334  CA  VAL   355      67.030  27.040  54.191  1.00  0.00           C
ATOM   2335  HA  VAL   355      68.103  27.213  54.108  1.00  0.00           H
ATOM   2336  CB  VAL   355      66.769  25.887  55.204  1.00  0.00           C
ATOM   2337  HB  VAL   355      65.791  26.027  55.663  1.00  0.00           H
ATOM   2338  CG1 VAL   355      66.961  24.521  54.593  1.00  0.00           C
ATOM   2339 HG11 VAL   355      67.959  24.426  54.166  1.00  0.00           H
ATOM   2340 HG12 VAL   355      66.822  23.677  55.268  1.00  0.00           H
ATOM   2341 HG13 VAL   355      66.164  24.376  53.863  1.00  0.00           H
ATOM   2342  CG2 VAL   355      67.793  26.070  56.244  1.00  0.00           C
ATOM   2343 HG21 VAL   355      67.631  27.024  56.746  1.00  0.00           H
ATOM   2344 HG22 VAL   355      67.632  25.236  56.927  1.00  0.00           H
ATOM   2345 HG23 VAL   355      68.777  25.883  55.815  1.00  0.00           H
ATOM   2346  C   VAL   355      66.468  26.676  52.823  1.00  0.00           C
ATOM   2347  O   VAL   355      67.258  26.544  51.892  1.00  0.00           O
ATOM   2348  N   ILE   356      65.179  26.518  52.604  1.00  0.00           N
ATOM   2349  H   ILE   356      64.527  26.545  53.375  1.00  0.00           H
ATOM   2350  CA  ILE   356      64.764  25.925  51.271  1.00  0.00           C
ATOM   2351  HA  ILE   356      65.494  25.138  51.082  1.00  0.00           H
ATOM   2352  CB  ILE   356      63.295  25.353  51.260  1.00  0.00           C
ATOM   2353  HB  ILE   356      62.677  26.133  51.705  1.00  0.00           H
ATOM   2354  CG2 ILE   356      62.831  24.926  49.823  1.00  0.00           C
ATOM   2355 HG21 ILE   356      63.606  24.244  49.476  1.00  0.00           H
ATOM   2356 HG22 ILE   356      61.847  24.461  49.886  1.00  0.00           H
ATOM   2357 HG23 ILE   356      62.741  25.829  49.219  1.00  0.00           H
ATOM   2358  CG1 ILE   356      63.062  24.175  52.261  1.00  0.00           C
ATOM   2359 HG12 ILE   356      63.118  24.556  53.281  1.00  0.00           H
ATOM   2360 HG13 ILE   356      62.050  23.799  52.108  1.00  0.00           H
ATOM   2361  CD1 ILE   356      63.811  22.862  51.998  1.00  0.00           C
ATOM   2362 HD11 ILE   356      63.384  22.011  52.527  1.00  0.00           H
ATOM   2363 HD12 ILE   356      63.871  22.717  50.920  1.00  0.00           H
ATOM   2364 HD13 ILE   356      64.836  22.909  52.367  1.00  0.00           H
ATOM   2365  C   ILE   356      65.008  26.947  50.174  1.00  0.00           C
ATOM   2366  O   ILE   356      65.351  26.483  49.121  1.00  0.00           O
ATOM   2367  N   LEU   357      64.946  28.263  50.374  1.00  0.00           N
ATOM   2368  H   LEU   357      64.616  28.450  51.309  1.00  0.00           H
ATOM   2369  CA  LEU   357      65.287  29.248  49.379  1.00  0.00           C
ATOM   2370  HA  LEU   357      64.666  29.119  48.493  1.00  0.00           H
ATOM   2371  CB  LEU   357      65.011  30.635  50.018  1.00  0.00           C
ATOM   2372  HB2 LEU   357      63.942  30.751  50.197  1.00  0.00           H
ATOM   2373  HB3 LEU   357      65.406  30.620  51.034  1.00  0.00           H
ATOM   2374  CG  LEU   357      65.606  31.833  49.305  1.00  0.00           C
ATOM   2375  HG  LEU   357      66.680  31.645  49.292  1.00  0.00           H
ATOM   2376  CD1 LEU   357      65.026  31.923  47.901  1.00  0.00           C
ATOM   2377 HD11 LEU   357      65.426  31.043  47.397  1.00  0.00           H
ATOM   2378 HD12 LEU   357      63.944  31.810  47.962  1.00  0.00           H
ATOM   2379 HD13 LEU   357      65.284  32.869  47.423  1.00  0.00           H
ATOM   2380  CD2 LEU   357      65.345  33.092  50.089  1.00  0.00           C
ATOM   2381 HD21 LEU   357      65.367  32.884  51.159  1.00  0.00           H
ATOM   2382 HD22 LEU   357      66.014  33.915  49.839  1.00  0.00           H
ATOM   2383 HD23 LEU   357      64.365  33.488  49.824  1.00  0.00           H
ATOM   2384  C   LEU   357      66.742  29.055  48.977  1.00  0.00           C
ATOM   2385  O   LEU   357      66.998  28.868  47.808  1.00  0.00           O
ATOM   2386  N   SER   358      67.694  29.006  49.944  1.00  0.00           N
ATOM   2387  H   SER   358      67.421  29.259  50.883  1.00  0.00           H
ATOM   2388  CA  SER   358      69.143  28.793  49.731  1.00  0.00           C
ATOM   2389  HA  SER   358      69.545  29.683  49.245  1.00  0.00           H
ATOM   2390  CB  SER   358      69.830  28.800  51.200  1.00  0.00           C
ATOM   2391  HB2 SER   358      69.410  28.007  51.818  1.00  0.00           H
ATOM   2392  HB3 SER   358      70.903  28.616  51.136  1.00  0.00           H
ATOM   2393  OG  SER   358      69.636  30.001  51.904  1.00  0.00           O
ATOM   2394  HG  SER   358      68.758  30.060  52.287  1.00  0.00           H
ATOM   2395  C   SER   358      69.410  27.478  49.057  1.00  0.00           C
ATOM   2396  O   SER   358      70.229  27.453  48.182  1.00  0.00           O
ATOM   2397  N   LEU   359      68.760  26.344  49.473  1.00  0.00           N
ATOM   2398  H   LEU   359      68.019  26.442  50.152  1.00  0.00           H
ATOM   2399  CA  LEU   359      68.842  25.087  48.790  1.00  0.00           C
ATOM   2400  HA  LEU   359      69.873  24.744  48.879  1.00  0.00           H
ATOM   2401  CB  LEU   359      67.835  24.005  49.420  1.00  0.00           C
ATOM   2402  HB2 LEU   359      68.104  23.891  50.470  1.00  0.00           H
ATOM   2403  HB3 LEU   359      66.816  24.389  49.368  1.00  0.00           H
ATOM   2404  CG  LEU   359      67.725  22.646  48.739  1.00  0.00           C
ATOM   2405  HG  LEU   359      67.315  22.866  47.754  1.00  0.00           H
ATOM   2406  CD1 LEU   359      69.094  21.890  48.606  1.00  0.00           C
ATOM   2407 HD11 LEU   359      69.567  21.510  49.511  1.00  0.00           H
ATOM   2408 HD12 LEU   359      69.087  21.041  47.923  1.00  0.00           H
ATOM   2409 HD13 LEU   359      69.816  22.594  48.193  1.00  0.00           H
ATOM   2410  CD2 LEU   359      66.735  21.756  49.412  1.00  0.00           C
ATOM   2411 HD21 LEU   359      66.789  20.715  49.095  1.00  0.00           H
ATOM   2412 HD22 LEU   359      66.961  21.798  50.477  1.00  0.00           H
ATOM   2413 HD23 LEU   359      65.774  22.268  49.355  1.00  0.00           H
ATOM   2414  C   LEU   359      68.550  25.220  47.258  1.00  0.00           C
ATOM   2415  O   LEU   359      69.401  24.805  46.430  1.00  0.00           O
ATOM   2416  N   THR   360      67.297  25.745  46.948  1.00  0.00           N
ATOM   2417  H   THR   360      66.722  26.190  47.649  1.00  0.00           H
ATOM   2418  CA  THR   360      66.805  25.674  45.547  1.00  0.00           C
ATOM   2419  HA  THR   360      66.917  24.669  45.139  1.00  0.00           H
ATOM   2420  CB  THR   360      65.288  26.004  45.516  1.00  0.00           C
ATOM   2421  HB  THR   360      64.921  26.034  44.490  1.00  0.00           H
ATOM   2422  CG2 THR   360      64.456  24.836  46.011  1.00  0.00           C
ATOM   2423 HG21 THR   360      64.660  24.758  47.079  1.00  0.00           H
ATOM   2424 HG22 THR   360      63.387  25.014  45.896  1.00  0.00           H
ATOM   2425 HG23 THR   360      64.870  23.940  45.550  1.00  0.00           H
ATOM   2426  OG1 THR   360      64.889  27.151  46.224  1.00  0.00           O
ATOM   2427  HG1 THR   360      65.087  26.973  47.146  1.00  0.00           H
ATOM   2428  C   THR   360      67.549  26.722  44.702  1.00  0.00           C
ATOM   2429  O   THR   360      67.942  26.413  43.566  1.00  0.00           O
ATOM   2430  N   TRP   361      68.068  27.844  45.264  1.00  0.00           N
ATOM   2431  H   TRP   361      67.574  28.162  46.085  1.00  0.00           H
ATOM   2432  CA  TRP   361      69.087  28.655  44.645  1.00  0.00           C
ATOM   2433  HA  TRP   361      68.715  28.948  43.663  1.00  0.00           H
ATOM   2434  CB  TRP   361      69.241  29.895  45.519  1.00  0.00           C
ATOM   2435  HB2 TRP   361      68.323  30.467  45.388  1.00  0.00           H
ATOM   2436  HB3 TRP   361      69.370  29.550  46.545  1.00  0.00           H
ATOM   2437  CG  TRP   361      70.345  30.863  45.092  1.00  0.00           C
ATOM   2438  CD1 TRP   361      70.301  31.803  44.092  1.00  0.00           C
ATOM   2439  HD1 TRP   361      69.409  32.006  43.518  1.00  0.00           H
ATOM   2440  NE1 TRP   361      71.548  32.252  43.810  1.00  0.00           N
ATOM   2441  HE1 TRP   361      71.676  33.005  43.150  1.00  0.00           H
ATOM   2442  CE2 TRP   361      72.488  31.700  44.655  1.00  0.00           C
ATOM   2443  CZ2 TRP   361      73.883  31.867  44.835  1.00  0.00           C
ATOM   2444  HZ2 TRP   361      74.444  32.495  44.158  1.00  0.00           H
ATOM   2445  CH2 TRP   361      74.516  31.079  45.875  1.00  0.00           C
ATOM   2446  HH2 TRP   361      75.533  31.230  46.205  1.00  0.00           H
ATOM   2447  CZ3 TRP   361      73.751  30.325  46.700  1.00  0.00           C
ATOM   2448  HZ3 TRP   361      74.239  29.761  47.481  1.00  0.00           H
ATOM   2449  CE3 TRP   361      72.373  30.191  46.594  1.00  0.00           C
ATOM   2450  HE3 TRP   361      71.764  29.667  47.316  1.00  0.00           H
ATOM   2451  CD2 TRP   361      71.743  30.903  45.532  1.00  0.00           C
ATOM   2452  C   TRP   361      70.405  27.998  44.328  1.00  0.00           C
ATOM   2453  O   TRP   361      70.833  27.854  43.180  1.00  0.00           O
ATOM   2454  N   PHE   362      71.199  27.473  45.282  1.00  0.00           N
ATOM   2455  H   PHE   362      70.871  27.623  46.225  1.00  0.00           H
ATOM   2456  CA  PHE   362      72.507  26.800  45.183  1.00  0.00           C
ATOM   2457  HA  PHE   362      73.175  27.578  44.813  1.00  0.00           H
ATOM   2458  CB  PHE   362      73.085  26.267  46.531  1.00  0.00           C
ATOM   2459  HB2 PHE   362      73.999  26.845  46.669  1.00  0.00           H
ATOM   2460  HB3 PHE   362      72.428  26.532  47.359  1.00  0.00           H
ATOM   2461  CG  PHE   362      73.434  24.803  46.700  1.00  0.00           C
ATOM   2462  CD1 PHE   362      74.699  24.304  46.350  1.00  0.00           C
ATOM   2463  HD1 PHE   362      75.449  24.912  45.867  1.00  0.00           H
ATOM   2464  CE1 PHE   362      75.042  22.957  46.544  1.00  0.00           C
ATOM   2465  HE1 PHE   362      75.995  22.522  46.283  1.00  0.00           H
ATOM   2466  CZ  PHE   362      74.192  22.082  47.177  1.00  0.00           C
ATOM   2467  HZ  PHE   362      74.363  21.019  47.269  1.00  0.00           H
ATOM   2468  CE2 PHE   362      72.857  22.532  47.412  1.00  0.00           C
ATOM   2469  HE2 PHE   362      72.185  21.821  47.868  1.00  0.00           H
ATOM   2470  CD2 PHE   362      72.498  23.925  47.292  1.00  0.00           C
ATOM   2471  HD2 PHE   362      71.540  24.326  47.588  1.00  0.00           H
ATOM   2472  C   PHE   362      72.494  25.736  44.020  1.00  0.00           C
ATOM   2473  O   PHE   362      73.300  25.751  43.126  1.00  0.00           O
ATOM   2474  N   LEU   363      71.474  24.861  43.938  1.00  0.00           N
ATOM   2475  H   LEU   363      70.766  24.833  44.658  1.00  0.00           H
ATOM   2476  CA  LEU   363      71.068  23.964  42.829  1.00  0.00           C
ATOM   2477  HA  LEU   363      71.919  23.286  42.779  1.00  0.00           H
ATOM   2478  CB  LEU   363      69.776  23.202  43.101  1.00  0.00           C
ATOM   2479  HB2 LEU   363      68.923  23.871  43.216  1.00  0.00           H
ATOM   2480  HB3 LEU   363      69.624  22.643  42.177  1.00  0.00           H
ATOM   2481  CG  LEU   363      69.860  22.212  44.240  1.00  0.00           C
ATOM   2482  HG  LEU   363      69.663  22.683  45.202  1.00  0.00           H
ATOM   2483  CD1 LEU   363      68.770  21.073  44.065  1.00  0.00           C
ATOM   2484 HD11 LEU   363      68.868  20.337  44.863  1.00  0.00           H
ATOM   2485 HD12 LEU   363      67.776  21.519  44.098  1.00  0.00           H
ATOM   2486 HD13 LEU   363      68.927  20.577  43.107  1.00  0.00           H
ATOM   2487  CD2 LEU   363      71.175  21.436  44.419  1.00  0.00           C
ATOM   2488 HD21 LEU   363      71.193  20.910  45.374  1.00  0.00           H
ATOM   2489 HD22 LEU   363      71.397  20.787  43.572  1.00  0.00           H
ATOM   2490 HD23 LEU   363      72.006  22.120  44.593  1.00  0.00           H
ATOM   2491  C   LEU   363      71.038  24.734  41.498  1.00  0.00           C
ATOM   2492  O   LEU   363      71.784  24.397  40.611  1.00  0.00           O
ATOM   2493  N   ALA   364      70.178  25.718  41.290  1.00  0.00           N
ATOM   2494  H   ALA   364      69.566  25.998  42.044  1.00  0.00           H
ATOM   2495  CA  ALA   364      69.960  26.456  40.107  1.00  0.00           C
ATOM   2496  HA  ALA   364      69.723  25.800  39.269  1.00  0.00           H
ATOM   2497  CB  ALA   364      68.673  27.240  40.335  1.00  0.00           C
ATOM   2498  HB1 ALA   364      67.908  26.724  40.914  1.00  0.00           H
ATOM   2499  HB2 ALA   364      68.873  28.112  40.957  1.00  0.00           H
ATOM   2500  HB3 ALA   364      68.208  27.473  39.377  1.00  0.00           H
ATOM   2501  C   ALA   364      71.160  27.337  39.638  1.00  0.00           C
ATOM   2502  O   ALA   364      71.580  27.278  38.459  1.00  0.00           O
ATOM   2503  N   ALA   365      71.755  28.144  40.541  1.00  0.00           N
ATOM   2504  H   ALA   365      71.406  28.149  41.489  1.00  0.00           H
ATOM   2505  CA  ALA   365      72.732  29.177  40.159  1.00  0.00           C
ATOM   2506  HA  ALA   365      72.419  29.716  39.264  1.00  0.00           H
ATOM   2507  CB  ALA   365      72.836  30.134  41.371  1.00  0.00           C
ATOM   2508  HB1 ALA   365      71.849  30.451  41.710  1.00  0.00           H
ATOM   2509  HB2 ALA   365      73.355  29.695  42.223  1.00  0.00           H
ATOM   2510  HB3 ALA   365      73.450  31.002  41.130  1.00  0.00           H
ATOM   2511  C   ALA   365      74.068  28.604  39.768  1.00  0.00           C
ATOM   2512  O   ALA   365      74.650  29.010  38.752  1.00  0.00           O
ATOM   2513  N   GLY   366      74.714  27.924  40.778  1.00  0.00           N
ATOM   2514  H   GLY   366      74.156  27.693  41.587  1.00  0.00           H
ATOM   2515  CA  GLY   366      76.152  27.495  40.841  1.00  0.00           C
ATOM   2516  HA2 GLY   366      76.808  28.165  40.286  1.00  0.00           H
ATOM   2517  HA3 GLY   366      76.401  27.457  41.902  1.00  0.00           H
ATOM   2518  C   GLY   366      76.243  26.092  40.262  1.00  0.00           C
ATOM   2519  O   GLY   366      77.046  25.872  39.391  1.00  0.00           O
ATOM   2520  N   MET   367      75.399  25.121  40.614  1.00  0.00           N
ATOM   2521  H   MET   367      74.703  25.314  41.320  1.00  0.00           H
ATOM   2522  CA  MET   367      75.466  23.692  40.204  1.00  0.00           C
ATOM   2523  HA  MET   367      76.501  23.521  39.909  1.00  0.00           H
ATOM   2524  CB  MET   367      75.052  22.815  41.336  1.00  0.00           C
ATOM   2525  HB2 MET   367      74.157  23.136  41.868  1.00  0.00           H
ATOM   2526  HB3 MET   367      74.755  21.850  40.925  1.00  0.00           H
ATOM   2527  CG  MET   367      76.177  22.620  42.351  1.00  0.00           C
ATOM   2528  HG2 MET   367      77.044  22.400  41.728  1.00  0.00           H
ATOM   2529  HG3 MET   367      76.412  23.506  42.941  1.00  0.00           H
ATOM   2530  SD  MET   367      75.970  21.227  43.586  1.00  0.00           S
ATOM   2531  CE  MET   367      76.201  19.556  42.619  1.00  0.00           C
ATOM   2532  HE1 MET   367      77.099  19.523  42.002  1.00  0.00           H
ATOM   2533  HE2 MET   367      76.364  18.800  43.387  1.00  0.00           H
ATOM   2534  HE3 MET   367      75.307  19.279  42.060  1.00  0.00           H
ATOM   2535  C   MET   367      74.504  23.379  38.983  1.00  0.00           C
ATOM   2536  O   MET   367      74.357  22.243  38.516  1.00  0.00           O
ATOM   2537  N   LYS   368      73.787  24.409  38.516  1.00  0.00           N
ATOM   2538  H   LYS   368      73.815  25.237  39.093  1.00  0.00           H
ATOM   2539  CA  LYS   368      73.254  24.531  37.142  1.00  0.00           C
ATOM   2540  HA  LYS   368      72.781  25.491  36.935  1.00  0.00           H
ATOM   2541  CB  LYS   368      74.445  24.396  36.153  1.00  0.00           C
ATOM   2542  HB2 LYS   368      74.982  23.456  36.274  1.00  0.00           H
ATOM   2543  HB3 LYS   368      74.152  24.377  35.103  1.00  0.00           H
ATOM   2544  CG  LYS   368      75.397  25.539  36.235  1.00  0.00           C
ATOM   2545  HG2 LYS   368      75.882  25.585  37.210  1.00  0.00           H
ATOM   2546  HG3 LYS   368      76.166  25.459  35.466  1.00  0.00           H
ATOM   2547  CD  LYS   368      74.812  26.923  35.863  1.00  0.00           C
ATOM   2548  HD2 LYS   368      74.354  27.415  36.721  1.00  0.00           H
ATOM   2549  HD3 LYS   368      75.642  27.626  35.790  1.00  0.00           H
ATOM   2550  CE  LYS   368      73.921  26.975  34.548  1.00  0.00           C
ATOM   2551  HE2 LYS   368      74.451  26.637  33.657  1.00  0.00           H
ATOM   2552  HE3 LYS   368      73.130  26.234  34.667  1.00  0.00           H
ATOM   2553  NZ  LYS   368      73.449  28.340  34.296  1.00  0.00           N
ATOM   2554  HZ1 LYS   368      74.290  28.895  34.228  1.00  0.00           H
ATOM   2555  HZ2 LYS   368      72.881  28.381  33.462  1.00  0.00           H
ATOM   2556  HZ3 LYS   368      72.920  28.733  35.062  1.00  0.00           H
ATOM   2557  C   LYS   368      72.137  23.549  36.844  1.00  0.00           C
ATOM   2558  O   LYS   368      71.902  23.077  35.670  1.00  0.00           O
ATOM   2559  N   TRP   369      71.311  23.198  37.840  1.00  0.00           N
ATOM   2560  H   TRP   369      71.506  23.423  38.805  1.00  0.00           H
ATOM   2561  CA  TRP   369      69.981  22.578  37.575  1.00  0.00           C
ATOM   2562  HA  TRP   369      70.257  21.703  36.986  1.00  0.00           H
ATOM   2563  CB  TRP   369      69.404  22.137  38.896  1.00  0.00           C
ATOM   2564  HB2 TRP   369      69.198  23.010  39.516  1.00  0.00           H
ATOM   2565  HB3 TRP   369      68.405  21.775  38.653  1.00  0.00           H
ATOM   2566  CG  TRP   369      70.046  21.030  39.670  1.00  0.00           C
ATOM   2567  CD1 TRP   369      71.405  20.943  39.934  1.00  0.00           C
ATOM   2568  HD1 TRP   369      72.207  21.615  39.665  1.00  0.00           H
ATOM   2569  NE1 TRP   369      71.656  19.757  40.604  1.00  0.00           N
ATOM   2570  HE1 TRP   369      72.598  19.482  40.843  1.00  0.00           H
ATOM   2571  CE2 TRP   369      70.431  19.147  41.055  1.00  0.00           C
ATOM   2572  CZ2 TRP   369      70.169  17.939  41.810  1.00  0.00           C
ATOM   2573  HZ2 TRP   369      71.002  17.429  42.270  1.00  0.00           H
ATOM   2574  CH2 TRP   369      68.838  17.481  41.838  1.00  0.00           C
ATOM   2575  HH2 TRP   369      68.703  16.520  42.311  1.00  0.00           H
ATOM   2576  CZ3 TRP   369      67.832  18.197  41.158  1.00  0.00           C
ATOM   2577  HZ3 TRP   369      66.819  17.822  41.187  1.00  0.00           H
ATOM   2578  CE3 TRP   369      68.086  19.382  40.462  1.00  0.00           C
ATOM   2579  HE3 TRP   369      67.287  19.775  39.851  1.00  0.00           H
ATOM   2580  CD2 TRP   369      69.413  19.870  40.308  1.00  0.00           C
ATOM   2581  C   TRP   369      69.055  23.456  36.714  1.00  0.00           C
ATOM   2582  O   TRP   369      69.095  24.649  36.948  1.00  0.00           O
ATOM   2583  N   GLY   370      68.299  22.900  35.784  1.00  0.00           N
ATOM   2584  H   GLY   370      68.440  21.932  35.531  1.00  0.00           H
ATOM   2585  CA  GLY   370      67.192  23.537  35.142  1.00  0.00           C
ATOM   2586  HA2 GLY   370      67.464  24.573  34.942  1.00  0.00           H
ATOM   2587  HA3 GLY   370      66.997  23.044  34.190  1.00  0.00           H
ATOM   2588  C   GLY   370      65.888  23.461  35.951  1.00  0.00           C
ATOM   2589  O   GLY   370      65.660  22.520  36.672  1.00  0.00           O
ATOM   2590  N   HIP   371      65.014  24.503  35.825  1.00  0.00           N
ATOM   2591  H   HIP   371      65.083  25.114  35.024  1.00  0.00           H
ATOM   2592  CA  HIP   371      63.800  24.618  36.749  1.00  0.00           C
ATOM   2593  HA  HIP   371      64.132  24.731  37.781  1.00  0.00           H
ATOM   2594  CB  HIP   371      63.108  25.890  36.509  1.00  0.00           C
ATOM   2595  HB2 HIP   371      63.813  26.716  36.605  1.00  0.00           H
ATOM   2596  HB3 HIP   371      62.895  25.925  35.440  1.00  0.00           H
ATOM   2597  CG  HIP   371      61.788  26.132  37.182  1.00  0.00           C
ATOM   2598  ND1 HIP   371      61.673  26.360  38.587  1.00  0.00           N
ATOM   2599  HD1 HIP   371      62.450  26.692  39.140  1.00  0.00           H
ATOM   2600  CE1 HIP   371      60.404  26.503  38.818  1.00  0.00           C
ATOM   2601  HE1 HIP   371      60.031  26.907  39.748  1.00  0.00           H
ATOM   2602  NE2 HIP   371      59.685  26.390  37.677  1.00  0.00           N
ATOM   2603  HE2 HIP   371      58.741  26.725  37.549  1.00  0.00           H
ATOM   2604  CD2 HIP   371      60.546  26.023  36.670  1.00  0.00           C
ATOM   2605  HD2 HIP   371      60.306  25.700  35.668  1.00  0.00           H
ATOM   2606  C   HIP   371      62.899  23.357  36.825  1.00  0.00           C
ATOM   2607  O   HIP   371      62.509  22.878  37.886  1.00  0.00           O
ATOM   2608  N   GLU   372      62.596  22.697  35.710  1.00  0.00           N
ATOM   2609  H   GLU   372      62.873  23.103  34.828  1.00  0.00           H
ATOM   2610  CA  GLU   372      61.846  21.439  35.642  1.00  0.00           C
ATOM   2611  HA  GLU   372      60.782  21.674  35.683  1.00  0.00           H
ATOM   2612  CB  GLU   372      62.032  20.793  34.297  1.00  0.00           C
ATOM   2613  HB2 GLU   372      61.633  21.470  33.542  1.00  0.00           H
ATOM   2614  HB3 GLU   372      63.107  20.726  34.129  1.00  0.00           H
ATOM   2615  CG  GLU   372      61.479  19.371  33.964  1.00  0.00           C
ATOM   2616  HG2 GLU   372      61.689  19.212  32.907  1.00  0.00           H
ATOM   2617  HG3 GLU   372      62.106  18.774  34.627  1.00  0.00           H
ATOM   2618  CD  GLU   372      59.999  19.150  34.214  1.00  0.00           C
ATOM   2619  OE1 GLU   372      59.228  20.132  34.063  1.00  0.00           O
ATOM   2620  OE2 GLU   372      59.523  18.010  34.520  1.00  0.00           O
ATOM   2621  C   GLU   372      62.053  20.416  36.787  1.00  0.00           C
ATOM   2622  O   GLU   372      61.108  20.104  37.527  1.00  0.00           O
ATOM   2623  N   ALA   373      63.269  19.994  36.960  1.00  0.00           N
ATOM   2624  H   ALA   373      64.036  20.455  36.492  1.00  0.00           H
ATOM   2625  CA  ALA   373      63.668  19.081  38.023  1.00  0.00           C
ATOM   2626  HA  ALA   373      63.015  18.215  37.914  1.00  0.00           H
ATOM   2627  CB  ALA   373      65.022  18.582  37.745  1.00  0.00           C
ATOM   2628  HB1 ALA   373      65.132  18.277  36.704  1.00  0.00           H
ATOM   2629  HB2 ALA   373      65.801  19.295  38.016  1.00  0.00           H
ATOM   2630  HB3 ALA   373      65.226  17.621  38.217  1.00  0.00           H
ATOM   2631  C   ALA   373      63.473  19.629  39.489  1.00  0.00           C
ATOM   2632  O   ALA   373      62.958  18.923  40.395  1.00  0.00           O
ATOM   2633  N   ILE   374      63.851  20.880  39.698  1.00  0.00           N
ATOM   2634  H   ILE   374      64.399  21.376  39.009  1.00  0.00           H
ATOM   2635  CA  ILE   374      63.810  21.587  40.967  1.00  0.00           C
ATOM   2636  HA  ILE   374      64.285  20.892  41.659  1.00  0.00           H
ATOM   2637  CB  ILE   374      64.349  22.986  40.898  1.00  0.00           C
ATOM   2638  HB  ILE   374      63.878  23.516  40.070  1.00  0.00           H
ATOM   2639  CG2 ILE   374      63.973  23.898  42.105  1.00  0.00           C
ATOM   2640 HG21 ILE   374      62.917  24.165  42.069  1.00  0.00           H
ATOM   2641 HG22 ILE   374      64.053  23.421  43.082  1.00  0.00           H
ATOM   2642 HG23 ILE   374      64.527  24.835  42.167  1.00  0.00           H
ATOM   2643  CG1 ILE   374      65.897  22.964  40.822  1.00  0.00           C
ATOM   2644 HG12 ILE   374      66.288  22.866  41.835  1.00  0.00           H
ATOM   2645 HG13 ILE   374      66.215  22.052  40.317  1.00  0.00           H
ATOM   2646  CD1 ILE   374      66.474  24.169  40.145  1.00  0.00           C
ATOM   2647 HD11 ILE   374      65.907  25.051  40.444  1.00  0.00           H
ATOM   2648 HD12 ILE   374      67.538  24.259  40.368  1.00  0.00           H
ATOM   2649 HD13 ILE   374      66.359  24.236  39.063  1.00  0.00           H
ATOM   2650  C   ILE   374      62.327  21.691  41.426  1.00  0.00           C
ATOM   2651  O   ILE   374      61.891  21.339  42.536  1.00  0.00           O
ATOM   2652  N   GLU   375      61.529  22.247  40.586  1.00  0.00           N
ATOM   2653  H   GLU   375      61.915  22.629  39.735  1.00  0.00           H
ATOM   2654  CA  GLU   375      60.071  22.418  40.690  1.00  0.00           C
ATOM   2655  HA  GLU   375      59.833  23.017  41.569  1.00  0.00           H
ATOM   2656  CB  GLU   375      59.620  23.244  39.428  1.00  0.00           C
ATOM   2657  HB2 GLU   375      60.365  23.928  39.019  1.00  0.00           H
ATOM   2658  HB3 GLU   375      59.549  22.513  38.624  1.00  0.00           H
ATOM   2659  CG  GLU   375      58.239  23.980  39.533  1.00  0.00           C
ATOM   2660  HG2 GLU   375      58.073  24.703  38.735  1.00  0.00           H
ATOM   2661  HG3 GLU   375      57.437  23.242  39.580  1.00  0.00           H
ATOM   2662  CD  GLU   375      57.998  24.699  40.880  1.00  0.00           C
ATOM   2663  OE1 GLU   375      56.857  24.793  41.278  1.00  0.00           O
ATOM   2664  OE2 GLU   375      59.016  25.333  41.320  1.00  0.00           O
ATOM   2665  C   GLU   375      59.273  21.109  40.856  1.00  0.00           C
ATOM   2666  O   GLU   375      58.256  21.067  41.587  1.00  0.00           O
ATOM   2667  N   ALA   376      59.671  20.070  40.182  1.00  0.00           N
ATOM   2668  H   ALA   376      60.373  20.268  39.484  1.00  0.00           H
ATOM   2669  CA  ALA   376      59.213  18.687  40.311  1.00  0.00           C
ATOM   2670  HA  ALA   376      58.135  18.613  40.174  1.00  0.00           H
ATOM   2671  CB  ALA   376      59.795  17.891  39.127  1.00  0.00           C
ATOM   2672  HB1 ALA   376      59.544  18.380  38.186  1.00  0.00           H
ATOM   2673  HB2 ALA   376      60.862  17.722  39.272  1.00  0.00           H
ATOM   2674  HB3 ALA   376      59.369  16.888  39.125  1.00  0.00           H
ATOM   2675  C   ALA   376      59.629  17.966  41.653  1.00  0.00           C
ATOM   2676  O   ALA   376      59.133  16.917  42.036  1.00  0.00           O
ATOM   2677  N   ASN   377      60.442  18.658  42.483  1.00  0.00           N
ATOM   2678  H   ASN   377      60.925  19.444  42.071  1.00  0.00           H
ATOM   2679  CA  ASN   377      60.723  18.402  43.920  1.00  0.00           C
ATOM   2680  HA  ASN   377      60.222  17.508  44.293  1.00  0.00           H
ATOM   2681  CB  ASN   377      62.213  17.954  44.124  1.00  0.00           C
ATOM   2682  HB2 ASN   377      62.943  18.703  43.815  1.00  0.00           H
ATOM   2683  HB3 ASN   377      62.434  17.693  45.159  1.00  0.00           H
ATOM   2684  CG  ASN   377      62.589  16.700  43.432  1.00  0.00           C
ATOM   2685  OD1 ASN   377      62.387  15.577  43.877  1.00  0.00           O
ATOM   2686  ND2 ASN   377      63.272  16.760  42.327  1.00  0.00           N
ATOM   2687 HD21 ASN   377      63.707  15.890  42.058  1.00  0.00           H
ATOM   2688 HD22 ASN   377      63.391  17.654  41.872  1.00  0.00           H
ATOM   2689  C   ASN   377      60.284  19.641  44.872  1.00  0.00           C
ATOM   2690  O   ASN   377      60.390  19.508  46.112  1.00  0.00           O
ATOM   2691  N   SER   378      59.785  20.735  44.371  1.00  0.00           N
ATOM   2692  H   SER   378      59.781  20.782  43.363  1.00  0.00           H
ATOM   2693  CA  SER   378      59.271  21.868  45.119  1.00  0.00           C
ATOM   2694  HA  SER   378      59.961  22.331  45.825  1.00  0.00           H
ATOM   2695  CB  SER   378      58.906  22.947  44.079  1.00  0.00           C
ATOM   2696  HB2 SER   378      59.751  23.148  43.420  1.00  0.00           H
ATOM   2697  HB3 SER   378      58.036  22.543  43.562  1.00  0.00           H
ATOM   2698  OG  SER   378      58.539  24.029  44.867  1.00  0.00           O
ATOM   2699  HG  SER   378      57.658  24.344  44.651  1.00  0.00           H
ATOM   2700  C   SER   378      58.067  21.504  46.061  1.00  0.00           C
ATOM   2701  O   SER   378      58.010  21.878  47.252  1.00  0.00           O
ATOM   2702  N   GLN   379      57.122  20.655  45.614  1.00  0.00           N
ATOM   2703  H   GLN   379      57.368  20.144  44.779  1.00  0.00           H
ATOM   2704  CA  GLN   379      56.051  20.218  46.468  1.00  0.00           C
ATOM   2705  HA  GLN   379      55.567  21.083  46.921  1.00  0.00           H
ATOM   2706  CB  GLN   379      55.024  19.406  45.480  1.00  0.00           C
ATOM   2707  HB2 GLN   379      54.165  19.358  46.150  1.00  0.00           H
ATOM   2708  HB3 GLN   379      54.636  20.010  44.660  1.00  0.00           H
ATOM   2709  CG  GLN   379      55.348  18.033  45.015  1.00  0.00           C
ATOM   2710  HG2 GLN   379      55.556  17.354  45.842  1.00  0.00           H
ATOM   2711  HG3 GLN   379      54.470  17.587  44.548  1.00  0.00           H
ATOM   2712  CD  GLN   379      56.395  17.896  43.967  1.00  0.00           C
ATOM   2713  OE1 GLN   379      57.462  18.477  44.007  1.00  0.00           O
ATOM   2714  NE2 GLN   379      56.126  17.263  42.861  1.00  0.00           N
ATOM   2715 HE21 GLN   379      56.832  17.146  42.149  1.00  0.00           H
ATOM   2716 HE22 GLN   379      55.221  16.817  42.811  1.00  0.00           H
ATOM   2717  C   GLN   379      56.470  19.383  47.638  1.00  0.00           C
ATOM   2718  O   GLN   379      55.813  19.432  48.672  1.00  0.00           O
ATOM   2719  N   TYR   380      57.540  18.561  47.458  1.00  0.00           N
ATOM   2720  H   TYR   380      57.927  18.517  46.527  1.00  0.00           H
ATOM   2721  CA  TYR   380      58.214  17.676  48.420  1.00  0.00           C
ATOM   2722  HA  TYR   380      57.471  17.208  49.065  1.00  0.00           H
ATOM   2723  CB  TYR   380      58.987  16.609  47.706  1.00  0.00           C
ATOM   2724  HB2 TYR   380      59.748  17.053  47.063  1.00  0.00           H
ATOM   2725  HB3 TYR   380      59.590  15.988  48.368  1.00  0.00           H
ATOM   2726  CG  TYR   380      58.091  15.730  46.937  1.00  0.00           C
ATOM   2727  CD1 TYR   380      57.995  15.677  45.528  1.00  0.00           C
ATOM   2728  HD1 TYR   380      58.647  16.359  45.002  1.00  0.00           H
ATOM   2729  CE1 TYR   380      57.253  14.639  44.848  1.00  0.00           C
ATOM   2730  HE1 TYR   380      57.376  14.561  43.778  1.00  0.00           H
ATOM   2731  CZ  TYR   380      56.448  13.819  45.611  1.00  0.00           C
ATOM   2732  OH  TYR   380      55.670  12.891  44.975  1.00  0.00           O
ATOM   2733  HH  TYR   380      55.634  13.159  44.054  1.00  0.00           H
ATOM   2734  CE2 TYR   380      56.388  14.005  46.985  1.00  0.00           C
ATOM   2735  HE2 TYR   380      55.712  13.425  47.596  1.00  0.00           H
ATOM   2736  CD2 TYR   380      57.287  14.872  47.672  1.00  0.00           C
ATOM   2737  HD2 TYR   380      57.213  14.957  48.746  1.00  0.00           H
ATOM   2738  C   TYR   380      59.127  18.405  49.390  1.00  0.00           C
ATOM   2739  O   TYR   380      59.191  18.152  50.565  1.00  0.00           O
ATOM   2740  N   PHE   381      59.887  19.383  48.887  1.00  0.00           N
ATOM   2741  H   PHE   381      59.943  19.489  47.884  1.00  0.00           H
ATOM   2742  CA  PHE   381      60.600  20.460  49.662  1.00  0.00           C
ATOM   2743  HA  PHE   381      61.411  20.016  50.240  1.00  0.00           H
ATOM   2744  CB  PHE   381      61.320  21.419  48.674  1.00  0.00           C
ATOM   2745  HB2 PHE   381      60.540  21.807  48.019  1.00  0.00           H
ATOM   2746  HB3 PHE   381      61.777  22.256  49.202  1.00  0.00           H
ATOM   2747  CG  PHE   381      62.408  20.818  47.768  1.00  0.00           C
ATOM   2748  CD1 PHE   381      63.068  19.577  48.023  1.00  0.00           C
ATOM   2749  HD1 PHE   381      62.961  19.025  48.945  1.00  0.00           H
ATOM   2750  CE1 PHE   381      64.145  19.224  47.277  1.00  0.00           C
ATOM   2751  HE1 PHE   381      64.667  18.312  47.528  1.00  0.00           H
ATOM   2752  CZ  PHE   381      64.381  19.833  46.050  1.00  0.00           C
ATOM   2753  HZ  PHE   381      65.111  19.370  45.403  1.00  0.00           H
ATOM   2754  CE2 PHE   381      63.689  21.027  45.697  1.00  0.00           C
ATOM   2755  HE2 PHE   381      63.890  21.535  44.765  1.00  0.00           H
ATOM   2756  CD2 PHE   381      62.764  21.560  46.604  1.00  0.00           C
ATOM   2757  HD2 PHE   381      62.246  22.460  46.307  1.00  0.00           H
ATOM   2758  C   PHE   381      59.730  21.274  50.574  1.00  0.00           C
ATOM   2759  O   PHE   381      60.096  21.354  51.695  1.00  0.00           O
ATOM   2760  N   HID   382      58.566  21.717  50.104  1.00  0.00           N
ATOM   2761  H   HID   382      58.464  21.674  49.101  1.00  0.00           H
ATOM   2762  CA  HID   382      57.660  22.540  50.786  1.00  0.00           C
ATOM   2763  HA  HID   382      58.148  23.413  51.220  1.00  0.00           H
ATOM   2764  CB  HID   382      56.629  23.043  49.806  1.00  0.00           C
ATOM   2765  HB2 HID   382      56.148  22.244  49.240  1.00  0.00           H
ATOM   2766  HB3 HID   382      55.877  23.556  50.406  1.00  0.00           H
ATOM   2767  CG  HID   382      57.052  24.165  48.809  1.00  0.00           C
ATOM   2768  ND1 HID   382      56.091  24.808  48.049  1.00  0.00           N
ATOM   2769  HD1 HID   382      55.105  24.595  47.989  1.00  0.00           H
ATOM   2770  CE1 HID   382      56.711  25.724  47.263  1.00  0.00           C
ATOM   2771  HE1 HID   382      56.265  26.194  46.399  1.00  0.00           H
ATOM   2772  NE2 HID   382      58.076  25.698  47.483  1.00  0.00           N
ATOM   2773  CD2 HID   382      58.279  24.709  48.478  1.00  0.00           C
ATOM   2774  HD2 HID   382      59.221  24.356  48.871  1.00  0.00           H
ATOM   2775  C   HID   382      57.053  21.704  51.953  1.00  0.00           C
ATOM   2776  O   HID   382      56.989  22.161  53.093  1.00  0.00           O
ATOM   2777  N   LEU   383      56.627  20.481  51.540  1.00  0.00           N
ATOM   2778  H   LEU   383      56.568  20.257  50.557  1.00  0.00           H
ATOM   2779  CA  LEU   383      56.058  19.541  52.434  1.00  0.00           C
ATOM   2780  HA  LEU   383      55.232  20.071  52.909  1.00  0.00           H
ATOM   2781  CB  LEU   383      55.481  18.420  51.540  1.00  0.00           C
ATOM   2782  HB2 LEU   383      54.591  18.940  51.185  1.00  0.00           H
ATOM   2783  HB3 LEU   383      56.075  18.080  50.691  1.00  0.00           H
ATOM   2784  CG  LEU   383      54.959  17.128  52.247  1.00  0.00           C
ATOM   2785  HG  LEU   383      54.530  17.368  53.220  1.00  0.00           H
ATOM   2786  CD1 LEU   383      53.846  16.517  51.407  1.00  0.00           C
ATOM   2787 HD11 LEU   383      52.986  17.154  51.615  1.00  0.00           H
ATOM   2788 HD12 LEU   383      54.113  16.464  50.351  1.00  0.00           H
ATOM   2789 HD13 LEU   383      53.559  15.515  51.727  1.00  0.00           H
ATOM   2790  CD2 LEU   383      55.994  16.033  52.509  1.00  0.00           C
ATOM   2791 HD21 LEU   383      56.492  15.848  51.557  1.00  0.00           H
ATOM   2792 HD22 LEU   383      56.655  16.316  53.328  1.00  0.00           H
ATOM   2793 HD23 LEU   383      55.617  15.060  52.825  1.00  0.00           H
ATOM   2794  C   LEU   383      56.957  19.155  53.599  1.00  0.00           C
ATOM   2795  O   LEU   383      56.528  19.229  54.773  1.00  0.00           O
ATOM   2796  N   ALA   384      58.258  18.963  53.260  1.00  0.00           N
ATOM   2797  H   ALA   384      58.460  18.869  52.274  1.00  0.00           H
ATOM   2798  CA  ALA   384      59.316  18.729  54.251  1.00  0.00           C
ATOM   2799  HA  ALA   384      59.064  17.843  54.833  1.00  0.00           H
ATOM   2800  CB  ALA   384      60.621  18.462  53.543  1.00  0.00           C
ATOM   2801  HB1 ALA   384      60.552  17.687  52.780  1.00  0.00           H
ATOM   2802  HB2 ALA   384      60.955  19.440  53.195  1.00  0.00           H
ATOM   2803  HB3 ALA   384      61.422  18.218  54.242  1.00  0.00           H
ATOM   2804  C   ALA   384      59.469  19.926  55.254  1.00  0.00           C
ATOM   2805  O   ALA   384      59.713  19.793  56.479  1.00  0.00           O
ATOM   2806  N   ALA   385      59.368  21.143  54.756  1.00  0.00           N
ATOM   2807  H   ALA   385      59.198  21.201  53.762  1.00  0.00           H
ATOM   2808  CA  ALA   385      59.607  22.316  55.483  1.00  0.00           C
ATOM   2809  HA  ALA   385      60.501  22.254  56.104  1.00  0.00           H
ATOM   2810  CB  ALA   385      59.938  23.441  54.509  1.00  0.00           C
ATOM   2811  HB1 ALA   385      60.905  23.319  54.021  1.00  0.00           H
ATOM   2812  HB2 ALA   385      59.204  23.536  53.709  1.00  0.00           H
ATOM   2813  HB3 ALA   385      59.988  24.307  55.170  1.00  0.00           H
ATOM   2814  C   ALA   385      58.415  22.785  56.388  1.00  0.00           C
ATOM   2815  O   ALA   385      58.740  23.420  57.401  1.00  0.00           O
ATOM   2816  N   TRP   386      57.130  22.431  56.159  1.00  0.00           N
ATOM   2817  H   TRP   386      56.940  21.893  55.326  1.00  0.00           H
ATOM   2818  CA  TRP   386      56.164  22.503  57.241  1.00  0.00           C
ATOM   2819  HA  TRP   386      56.352  23.420  57.799  1.00  0.00           H
ATOM   2820  CB  TRP   386      54.719  22.608  56.607  1.00  0.00           C
ATOM   2821  HB2 TRP   386      54.566  21.632  56.148  1.00  0.00           H
ATOM   2822  HB3 TRP   386      53.988  22.636  57.416  1.00  0.00           H
ATOM   2823  CG  TRP   386      54.470  23.814  55.660  1.00  0.00           C
ATOM   2824  CD1 TRP   386      54.224  23.834  54.329  1.00  0.00           C
ATOM   2825  HD1 TRP   386      54.133  22.961  53.700  1.00  0.00           H
ATOM   2826  NE1 TRP   386      54.084  25.112  53.875  1.00  0.00           N
ATOM   2827  HE1 TRP   386      54.094  25.345  52.892  1.00  0.00           H
ATOM   2828  CE2 TRP   386      54.230  26.050  54.887  1.00  0.00           C
ATOM   2829  CZ2 TRP   386      54.333  27.472  54.881  1.00  0.00           C
ATOM   2830  HZ2 TRP   386      54.151  28.042  53.982  1.00  0.00           H
ATOM   2831  CH2 TRP   386      54.650  28.067  56.123  1.00  0.00           C
ATOM   2832  HH2 TRP   386      54.535  29.140  56.114  1.00  0.00           H
ATOM   2833  CZ3 TRP   386      55.133  27.344  57.206  1.00  0.00           C
ATOM   2834  HZ3 TRP   386      55.431  27.803  58.137  1.00  0.00           H
ATOM   2835  CE3 TRP   386      55.158  25.935  57.126  1.00  0.00           C
ATOM   2836  HE3 TRP   386      55.596  25.381  57.943  1.00  0.00           H
ATOM   2837  CD2 TRP   386      54.681  25.247  55.996  1.00  0.00           C
ATOM   2838  C   TRP   386      56.156  21.342  58.189  1.00  0.00           C
ATOM   2839  O   TRP   386      55.896  21.554  59.404  1.00  0.00           O
ATOM   2840  N   ALA   387      56.610  20.170  57.730  1.00  0.00           N
ATOM   2841  H   ALA   387      56.784  20.180  56.735  1.00  0.00           H
ATOM   2842  CA  ALA   387      56.599  18.934  58.498  1.00  0.00           C
ATOM   2843  HA  ALA   387      55.606  18.873  58.943  1.00  0.00           H
ATOM   2844  CB  ALA   387      56.848  17.709  57.575  1.00  0.00           C
ATOM   2845  HB1 ALA   387      56.041  17.610  56.849  1.00  0.00           H
ATOM   2846  HB2 ALA   387      57.779  17.752  57.011  1.00  0.00           H
ATOM   2847  HB3 ALA   387      56.849  16.793  58.165  1.00  0.00           H
ATOM   2848  C   ALA   387      57.621  19.101  59.651  1.00  0.00           C
ATOM   2849  O   ALA   387      57.338  18.793  60.803  1.00  0.00           O
ATOM   2850  N   VAL   388      58.846  19.553  59.366  1.00  0.00           N
ATOM   2851  H   VAL   388      59.125  19.619  58.397  1.00  0.00           H
ATOM   2852  CA  VAL   388      59.972  19.787  60.413  1.00  0.00           C
ATOM   2853  HA  VAL   388      60.277  18.874  60.925  1.00  0.00           H
ATOM   2854  CB  VAL   388      61.308  20.432  60.028  1.00  0.00           C
ATOM   2855  HB  VAL   388      61.103  21.330  59.445  1.00  0.00           H
ATOM   2856  CG1 VAL   388      62.222  20.804  61.224  1.00  0.00           C
ATOM   2857 HG11 VAL   388      63.212  21.148  60.922  1.00  0.00           H
ATOM   2858 HG12 VAL   388      61.843  21.717  61.683  1.00  0.00           H
ATOM   2859 HG13 VAL   388      62.320  19.975  61.925  1.00  0.00           H
ATOM   2860  CG2 VAL   388      62.044  19.430  59.132  1.00  0.00           C
ATOM   2861 HG21 VAL   388      62.156  18.573  59.796  1.00  0.00           H
ATOM   2862 HG22 VAL   388      61.442  19.182  58.258  1.00  0.00           H
ATOM   2863 HG23 VAL   388      63.029  19.826  58.884  1.00  0.00           H
ATOM   2864  C   VAL   388      59.372  20.589  61.636  1.00  0.00           C
ATOM   2865  O   VAL   388      59.512  20.088  62.760  1.00  0.00           O
ATOM   2866  N   PRO   389      58.740  21.798  61.490  1.00  0.00           N
ATOM   2867  CD  PRO   389      58.731  22.639  60.341  1.00  0.00           C
ATOM   2868  HD2 PRO   389      58.305  22.144  59.468  1.00  0.00           H
ATOM   2869  HD3 PRO   389      59.748  22.915  60.063  1.00  0.00           H
ATOM   2870  CG  PRO   389      58.019  23.913  60.673  1.00  0.00           C
ATOM   2871  HG2 PRO   389      56.982  23.782  60.362  1.00  0.00           H
ATOM   2872  HG3 PRO   389      58.335  24.848  60.210  1.00  0.00           H
ATOM   2873  CB  PRO   389      58.072  23.929  62.240  1.00  0.00           C
ATOM   2874  HB2 PRO   389      57.193  24.343  62.734  1.00  0.00           H
ATOM   2875  HB3 PRO   389      58.921  24.516  62.590  1.00  0.00           H
ATOM   2876  CA  PRO   389      58.310  22.500  62.635  1.00  0.00           C
ATOM   2877  HA  PRO   389      59.112  22.463  63.373  1.00  0.00           H
ATOM   2878  C   PRO   389      57.119  21.839  63.209  1.00  0.00           C
ATOM   2879  O   PRO   389      57.014  21.793  64.478  1.00  0.00           O
ATOM   2880  N   ALA   390      56.138  21.289  62.372  1.00  0.00           N
ATOM   2881  H   ALA   390      56.202  21.309  61.364  1.00  0.00           H
ATOM   2882  CA  ALA   390      55.000  20.534  62.850  1.00  0.00           C
ATOM   2883  HA  ALA   390      54.330  21.187  63.408  1.00  0.00           H
ATOM   2884  CB  ALA   390      54.306  19.822  61.667  1.00  0.00           C
ATOM   2885  HB1 ALA   390      54.995  19.207  61.087  1.00  0.00           H
ATOM   2886  HB2 ALA   390      53.573  19.134  62.086  1.00  0.00           H
ATOM   2887  HB3 ALA   390      53.751  20.420  60.943  1.00  0.00           H
ATOM   2888  C   ALA   390      55.517  19.424  63.893  1.00  0.00           C
ATOM   2889  O   ALA   390      55.058  19.362  65.047  1.00  0.00           O
ATOM   2890  N   VAL   391      56.491  18.585  63.577  1.00  0.00           N
ATOM   2891  H   VAL   391      56.904  18.703  62.663  1.00  0.00           H
ATOM   2892  CA  VAL   391      56.903  17.474  64.429  1.00  0.00           C
ATOM   2893  HA  VAL   391      56.040  16.953  64.843  1.00  0.00           H
ATOM   2894  CB  VAL   391      57.583  16.351  63.671  1.00  0.00           C
ATOM   2895  HB  VAL   391      57.686  15.518  64.366  1.00  0.00           H
ATOM   2896  CG1 VAL   391      56.766  15.751  62.430  1.00  0.00           C
ATOM   2897 HG11 VAL   391      57.307  14.896  62.027  1.00  0.00           H
ATOM   2898 HG12 VAL   391      55.823  15.363  62.815  1.00  0.00           H
ATOM   2899 HG13 VAL   391      56.839  16.496  61.638  1.00  0.00           H
ATOM   2900  CG2 VAL   391      58.964  16.832  63.214  1.00  0.00           C
ATOM   2901 HG21 VAL   391      58.990  17.647  62.491  1.00  0.00           H
ATOM   2902 HG22 VAL   391      59.590  17.084  64.070  1.00  0.00           H
ATOM   2903 HG23 VAL   391      59.487  16.038  62.680  1.00  0.00           H
ATOM   2904  C   VAL   391      57.581  17.947  65.709  1.00  0.00           C
ATOM   2905  O   VAL   391      57.203  17.458  66.824  1.00  0.00           O
ATOM   2906  N   LYS   392      58.359  19.006  65.754  1.00  0.00           N
ATOM   2907  H   LYS   392      58.596  19.401  64.856  1.00  0.00           H
ATOM   2908  CA  LYS   392      58.824  19.614  66.973  1.00  0.00           C
ATOM   2909  HA  LYS   392      59.279  18.892  67.651  1.00  0.00           H
ATOM   2910  CB  LYS   392      59.813  20.777  66.749  1.00  0.00           C
ATOM   2911  HB2 LYS   392      59.467  21.335  65.879  1.00  0.00           H
ATOM   2912  HB3 LYS   392      59.754  21.382  67.654  1.00  0.00           H
ATOM   2913  CG  LYS   392      61.186  20.364  66.419  1.00  0.00           C
ATOM   2914  HG2 LYS   392      61.170  20.009  65.389  1.00  0.00           H
ATOM   2915  HG3 LYS   392      61.824  21.247  66.465  1.00  0.00           H
ATOM   2916  CD  LYS   392      61.834  19.280  67.334  1.00  0.00           C
ATOM   2917  HD2 LYS   392      61.628  19.479  68.385  1.00  0.00           H
ATOM   2918  HD3 LYS   392      61.387  18.313  67.103  1.00  0.00           H
ATOM   2919  CE  LYS   392      63.341  19.187  67.147  1.00  0.00           C
ATOM   2920  HE2 LYS   392      63.748  19.158  66.136  1.00  0.00           H
ATOM   2921  HE3 LYS   392      63.745  20.091  67.602  1.00  0.00           H
ATOM   2922  NZ  LYS   392      63.763  18.000  67.845  1.00  0.00           N
ATOM   2923  HZ1 LYS   392      64.769  18.034  67.928  1.00  0.00           H
ATOM   2924  HZ2 LYS   392      63.360  17.889  68.764  1.00  0.00           H
ATOM   2925  HZ3 LYS   392      63.574  17.193  67.267  1.00  0.00           H
ATOM   2926  C   LYS   392      57.643  20.093  67.762  1.00  0.00           C
ATOM   2927  O   LYS   392      57.558  19.785  68.978  1.00  0.00           O
ATOM   2928  N   THR   393      56.709  20.841  67.129  1.00  0.00           N
ATOM   2929  H   THR   393      56.829  21.066  66.151  1.00  0.00           H
ATOM   2930  CA  THR   393      55.503  21.406  67.849  1.00  0.00           C
ATOM   2931  HA  THR   393      55.763  22.104  68.645  1.00  0.00           H
ATOM   2932  CB  THR   393      54.516  22.164  66.943  1.00  0.00           C
ATOM   2933  HB  THR   393      54.008  21.485  66.258  1.00  0.00           H
ATOM   2934  CG2 THR   393      53.480  22.976  67.730  1.00  0.00           C
ATOM   2935 HG21 THR   393      52.881  23.539  67.014  1.00  0.00           H
ATOM   2936 HG22 THR   393      52.765  22.376  68.294  1.00  0.00           H
ATOM   2937 HG23 THR   393      53.961  23.692  68.397  1.00  0.00           H
ATOM   2938  OG1 THR   393      55.198  23.106  66.233  1.00  0.00           O
ATOM   2939  HG1 THR   393      55.880  22.747  65.660  1.00  0.00           H
ATOM   2940  C   THR   393      54.684  20.301  68.468  1.00  0.00           C
ATOM   2941  O   THR   393      54.299  20.398  69.608  1.00  0.00           O
ATOM   2942  N   ILE   394      54.353  19.230  67.718  1.00  0.00           N
ATOM   2943  H   ILE   394      54.618  19.334  66.749  1.00  0.00           H
ATOM   2944  CA  ILE   394      53.722  17.946  68.100  1.00  0.00           C
ATOM   2945  HA  ILE   394      52.672  18.144  68.314  1.00  0.00           H
ATOM   2946  CB  ILE   394      53.608  16.951  66.928  1.00  0.00           C
ATOM   2947  HB  ILE   394      54.618  16.861  66.526  1.00  0.00           H
ATOM   2948  CG2 ILE   394      53.170  15.556  67.417  1.00  0.00           C
ATOM   2949 HG21 ILE   394      52.235  15.516  67.977  1.00  0.00           H
ATOM   2950 HG22 ILE   394      53.026  14.854  66.596  1.00  0.00           H
ATOM   2951 HG23 ILE   394      53.931  15.166  68.093  1.00  0.00           H
ATOM   2952  CG1 ILE   394      52.676  17.449  65.791  1.00  0.00           C
ATOM   2953 HG12 ILE   394      52.938  18.492  65.609  1.00  0.00           H
ATOM   2954 HG13 ILE   394      52.991  16.914  64.895  1.00  0.00           H
ATOM   2955  CD1 ILE   394      51.128  17.151  65.925  1.00  0.00           C
ATOM   2956 HD11 ILE   394      50.911  16.088  66.034  1.00  0.00           H
ATOM   2957 HD12 ILE   394      50.624  17.668  66.742  1.00  0.00           H
ATOM   2958 HD13 ILE   394      50.603  17.472  65.026  1.00  0.00           H
ATOM   2959  C   ILE   394      54.497  17.348  69.363  1.00  0.00           C
ATOM   2960  O   ILE   394      53.960  16.841  70.350  1.00  0.00           O
ATOM   2961  N   THR   395      55.826  17.396  69.302  1.00  0.00           N
ATOM   2962  H   THR   395      56.251  17.721  68.445  1.00  0.00           H
ATOM   2963  CA  THR   395      56.609  16.812  70.352  1.00  0.00           C
ATOM   2964  HA  THR   395      56.262  15.786  70.475  1.00  0.00           H
ATOM   2965  CB  THR   395      58.054  16.573  69.845  1.00  0.00           C
ATOM   2966  HB  THR   395      58.640  17.463  69.614  1.00  0.00           H
ATOM   2967  CG2 THR   395      58.898  16.000  70.940  1.00  0.00           C
ATOM   2968 HG21 THR   395      58.439  15.116  71.382  1.00  0.00           H
ATOM   2969 HG22 THR   395      59.896  15.737  70.589  1.00  0.00           H
ATOM   2970 HG23 THR   395      58.962  16.688  71.783  1.00  0.00           H
ATOM   2971  OG1 THR   395      58.079  15.764  68.723  1.00  0.00           O
ATOM   2972  HG1 THR   395      57.854  16.290  67.952  1.00  0.00           H
ATOM   2973  C   THR   395      56.520  17.524  71.669  1.00  0.00           C
ATOM   2974  O   THR   395      56.222  16.908  72.681  1.00  0.00           O
ATOM   2975  N   ILE   396      56.783  18.830  71.629  1.00  0.00           N
ATOM   2976  H   ILE   396      56.992  19.256  70.737  1.00  0.00           H
ATOM   2977  CA  ILE   396      56.512  19.802  72.744  1.00  0.00           C
ATOM   2978  HA  ILE   396      57.281  19.517  73.463  1.00  0.00           H
ATOM   2979  CB  ILE   396      56.838  21.297  72.280  1.00  0.00           C
ATOM   2980  HB  ILE   396      56.211  21.479  71.407  1.00  0.00           H
ATOM   2981  CG2 ILE   396      56.441  22.313  73.374  1.00  0.00           C
ATOM   2982 HG21 ILE   396      56.884  23.304  73.271  1.00  0.00           H
ATOM   2983 HG22 ILE   396      55.374  22.522  73.452  1.00  0.00           H
ATOM   2984 HG23 ILE   396      56.844  22.043  74.350  1.00  0.00           H
ATOM   2985  CG1 ILE   396      58.343  21.527  71.943  1.00  0.00           C
ATOM   2986 HG12 ILE   396      58.760  21.835  72.901  1.00  0.00           H
ATOM   2987 HG13 ILE   396      58.774  20.577  71.627  1.00  0.00           H
ATOM   2988  CD1 ILE   396      58.570  22.563  70.893  1.00  0.00           C
ATOM   2989 HD11 ILE   396      58.325  23.593  71.151  1.00  0.00           H
ATOM   2990 HD12 ILE   396      59.633  22.535  70.654  1.00  0.00           H
ATOM   2991 HD13 ILE   396      57.922  22.329  70.048  1.00  0.00           H
ATOM   2992  C   ILE   396      55.140  19.605  73.328  1.00  0.00           C
ATOM   2993  O   ILE   396      55.006  19.509  74.495  1.00  0.00           O
ATOM   2994  N   LEU   397      54.142  19.464  72.481  1.00  0.00           N
ATOM   2995  H   LEU   397      54.343  19.570  71.497  1.00  0.00           H
ATOM   2996  CA  LEU   397      52.766  19.316  72.898  1.00  0.00           C
ATOM   2997  HA  LEU   397      52.500  20.115  73.591  1.00  0.00           H
ATOM   2998  CB  LEU   397      51.811  19.367  71.723  1.00  0.00           C
ATOM   2999  HB2 LEU   397      52.314  18.792  70.946  1.00  0.00           H
ATOM   3000  HB3 LEU   397      50.883  18.843  71.951  1.00  0.00           H
ATOM   3001  CG  LEU   397      51.488  20.796  71.132  1.00  0.00           C
ATOM   3002  HG  LEU   397      52.486  21.217  71.008  1.00  0.00           H
ATOM   3003  CD1 LEU   397      50.714  20.637  69.777  1.00  0.00           C
ATOM   3004 HD11 LEU   397      49.889  19.937  69.908  1.00  0.00           H
ATOM   3005 HD12 LEU   397      50.311  21.616  69.518  1.00  0.00           H
ATOM   3006 HD13 LEU   397      51.278  20.338  68.893  1.00  0.00           H
ATOM   3007  CD2 LEU   397      50.628  21.622  72.106  1.00  0.00           C
ATOM   3008 HD21 LEU   397      50.561  22.666  71.799  1.00  0.00           H
ATOM   3009 HD22 LEU   397      49.620  21.235  72.255  1.00  0.00           H
ATOM   3010 HD23 LEU   397      51.130  21.558  73.071  1.00  0.00           H
ATOM   3011  C   LEU   397      52.483  17.965  73.574  1.00  0.00           C
ATOM   3012  O   LEU   397      51.921  17.973  74.646  1.00  0.00           O
ATOM   3013  N   ALA   398      52.891  16.861  72.940  1.00  0.00           N
ATOM   3014  H   ALA   398      53.344  16.883  72.038  1.00  0.00           H
ATOM   3015  CA  ALA   398      52.742  15.516  73.551  1.00  0.00           C
ATOM   3016  HA  ALA   398      51.696  15.486  73.856  1.00  0.00           H
ATOM   3017  CB  ALA   398      52.939  14.423  72.481  1.00  0.00           C
ATOM   3018  HB1 ALA   398      52.589  14.873  71.552  1.00  0.00           H
ATOM   3019  HB2 ALA   398      54.001  14.215  72.349  1.00  0.00           H
ATOM   3020  HB3 ALA   398      52.300  13.546  72.588  1.00  0.00           H
ATOM   3021  C   ALA   398      53.554  15.233  74.853  1.00  0.00           C
ATOM   3022  O   ALA   398      53.335  14.233  75.532  1.00  0.00           O
ATOM   3023  N   MET   399      54.568  16.032  75.133  1.00  0.00           N
ATOM   3024  H   MET   399      54.839  16.725  74.450  1.00  0.00           H
ATOM   3025  CA  MET   399      55.355  16.019  76.368  1.00  0.00           C
ATOM   3026  HA  MET   399      55.231  15.113  76.960  1.00  0.00           H
ATOM   3027  CB  MET   399      56.863  16.252  76.044  1.00  0.00           C
ATOM   3028  HB2 MET   399      57.076  17.281  75.754  1.00  0.00           H
ATOM   3029  HB3 MET   399      57.248  16.178  77.061  1.00  0.00           H
ATOM   3030  CG  MET   399      57.514  15.053  75.172  1.00  0.00           C
ATOM   3031  HG2 MET   399      56.985  14.905  74.230  1.00  0.00           H
ATOM   3032  HG3 MET   399      58.540  15.376  74.998  1.00  0.00           H
ATOM   3033  SD  MET   399      57.486  13.438  75.817  1.00  0.00           S
ATOM   3034  CE  MET   399      58.680  13.703  77.147  1.00  0.00           C
ATOM   3035  HE1 MET   399      59.712  13.669  76.797  1.00  0.00           H
ATOM   3036  HE2 MET   399      58.532  14.704  77.551  1.00  0.00           H
ATOM   3037  HE3 MET   399      58.572  12.916  77.893  1.00  0.00           H
ATOM   3038  C   MET   399      54.870  17.110  77.421  1.00  0.00           C
ATOM   3039  O   MET   399      55.396  17.156  78.580  1.00  0.00           O
ATOM   3040  N   GLY   400      53.903  17.910  77.053  1.00  0.00           N
ATOM   3041  H   GLY   400      53.774  17.959  76.053  1.00  0.00           H
ATOM   3042  CA  GLY   400      53.348  18.947  77.940  1.00  0.00           C
ATOM   3043  HA2 GLY   400      52.483  19.447  77.505  1.00  0.00           H
ATOM   3044  HA3 GLY   400      53.107  18.550  78.926  1.00  0.00           H
ATOM   3045  C   GLY   400      54.319  20.065  78.217  1.00  0.00           C
ATOM   3046  O   GLY   400      54.223  20.802  79.267  1.00  0.00           O
ATOM   3047  N   GLN   401      55.257  20.343  77.289  1.00  0.00           N
ATOM   3048  H   GLN   401      55.115  19.928  76.379  1.00  0.00           H
ATOM   3049  CA  GLN   401      56.423  21.244  77.396  1.00  0.00           C
ATOM   3050  HA  GLN   401      56.755  21.335  78.430  1.00  0.00           H
ATOM   3051  CB  GLN   401      57.549  20.591  76.704  1.00  0.00           C
ATOM   3052  HB2 GLN   401      57.165  20.168  75.776  1.00  0.00           H
ATOM   3053  HB3 GLN   401      58.330  21.284  76.392  1.00  0.00           H
ATOM   3054  CG  GLN   401      58.321  19.486  77.547  1.00  0.00           C
ATOM   3055  HG2 GLN   401      57.618  18.781  77.990  1.00  0.00           H
ATOM   3056  HG3 GLN   401      58.934  18.881  76.878  1.00  0.00           H
ATOM   3057  CD  GLN   401      59.146  20.056  78.745  1.00  0.00           C
ATOM   3058  OE1 GLN   401      59.242  21.279  78.976  1.00  0.00           O
ATOM   3059  NE2 GLN   401      59.773  19.197  79.515  1.00  0.00           N
ATOM   3060 HE21 GLN   401      60.369  19.429  80.297  1.00  0.00           H
ATOM   3061 HE22 GLN   401      59.873  18.201  79.381  1.00  0.00           H
ATOM   3062  C   GLN   401      56.207  22.749  77.097  1.00  0.00           C
ATOM   3063  O   GLN   401      57.109  23.582  77.169  1.00  0.00           O
ATOM   3064  N   VAL   402      54.970  23.097  76.811  1.00  0.00           N
ATOM   3065  H   VAL   402      54.251  22.387  76.799  1.00  0.00           H
ATOM   3066  CA  VAL   402      54.432  24.480  76.841  1.00  0.00           C
ATOM   3067  HA  VAL   402      54.859  25.190  76.132  1.00  0.00           H
ATOM   3068  CB  VAL   402      52.917  24.449  76.516  1.00  0.00           C
ATOM   3069  HB  VAL   402      52.522  23.658  77.154  1.00  0.00           H
ATOM   3070  CG1 VAL   402      52.061  25.685  76.645  1.00  0.00           C
ATOM   3071 HG11 VAL   402      51.007  25.507  76.432  1.00  0.00           H
ATOM   3072 HG12 VAL   402      51.968  26.126  77.637  1.00  0.00           H
ATOM   3073 HG13 VAL   402      52.520  26.407  75.969  1.00  0.00           H
ATOM   3074  CG2 VAL   402      52.578  23.872  75.164  1.00  0.00           C
ATOM   3075 HG21 VAL   402      51.622  24.197  74.752  1.00  0.00           H
ATOM   3076 HG22 VAL   402      53.351  24.222  74.479  1.00  0.00           H
ATOM   3077 HG23 VAL   402      52.601  22.783  75.199  1.00  0.00           H
ATOM   3078  C   VAL   402      54.647  25.105  78.221  1.00  0.00           C
ATOM   3079  O   VAL   402      54.542  24.468  79.249  1.00  0.00           O
ATOM   3080  N   ASP   403      54.915  26.450  78.257  1.00  0.00           N
ATOM   3081  H   ASP   403      54.933  26.963  77.387  1.00  0.00           H
ATOM   3082  CA  ASP   403      55.457  27.189  79.359  1.00  0.00           C
ATOM   3083  HA  ASP   403      54.831  26.870  80.192  1.00  0.00           H
ATOM   3084  CB  ASP   403      56.946  26.963  79.564  1.00  0.00           C
ATOM   3085  HB2 ASP   403      57.052  25.903  79.791  1.00  0.00           H
ATOM   3086  HB3 ASP   403      57.381  27.214  78.596  1.00  0.00           H
ATOM   3087  CG  ASP   403      57.658  27.629  80.699  1.00  0.00           C
ATOM   3088  OD1 ASP   403      58.839  27.447  80.840  1.00  0.00           O
ATOM   3089  OD2 ASP   403      57.015  28.329  81.458  1.00  0.00           O
ATOM   3090  C   ASP   403      55.159  28.706  79.271  1.00  0.00           C
ATOM   3091  O   ASP   403      55.391  29.416  78.287  1.00  0.00           O
ATOM   3092  N   GLY   404      54.451  29.329  80.252  1.00  0.00           N
ATOM   3093  H   GLY   404      53.855  28.749  80.824  1.00  0.00           H
ATOM   3094  CA  GLY   404      54.236  30.810  80.268  1.00  0.00           C
ATOM   3095  HA2 GLY   404      53.430  31.043  79.573  1.00  0.00           H
ATOM   3096  HA3 GLY   404      53.685  31.035  81.181  1.00  0.00           H
ATOM   3097  C   GLY   404      55.337  31.863  80.241  1.00  0.00           C
ATOM   3098  O   GLY   404      56.385  31.724  80.877  1.00  0.00           O
ATOM   3099  N   ASP   405      55.094  33.026  79.562  1.00  0.00           N
ATOM   3100  H   ASP   405      54.250  33.107  79.014  1.00  0.00           H
ATOM   3101  CA  ASP   405      55.882  34.252  79.636  1.00  0.00           C
ATOM   3102  HA  ASP   405      56.708  34.093  80.328  1.00  0.00           H
ATOM   3103  CB  ASP   405      56.596  34.578  78.343  1.00  0.00           C
ATOM   3104  HB2 ASP   405      57.224  33.718  78.109  1.00  0.00           H
ATOM   3105  HB3 ASP   405      55.862  34.758  77.558  1.00  0.00           H
ATOM   3106  CG  ASP   405      57.504  35.819  78.351  1.00  0.00           C
ATOM   3107  OD1 ASP   405      58.178  36.197  77.370  1.00  0.00           O
ATOM   3108  OD2 ASP   405      57.536  36.430  79.461  1.00  0.00           O
ATOM   3109  C   ASP   405      55.029  35.451  80.203  1.00  0.00           C
ATOM   3110  O   ASP   405      54.337  36.118  79.461  1.00  0.00           O
ATOM   3111  N   LEU   406      55.057  35.592  81.541  1.00  0.00           N
ATOM   3112  H   LEU   406      55.610  34.915  82.047  1.00  0.00           H
ATOM   3113  CA  LEU   406      54.431  36.543  82.410  1.00  0.00           C
ATOM   3114  HA  LEU   406      53.345  36.501  82.325  1.00  0.00           H
ATOM   3115  CB  LEU   406      54.727  36.145  83.784  1.00  0.00           C
ATOM   3116  HB2 LEU   406      54.385  35.113  83.871  1.00  0.00           H
ATOM   3117  HB3 LEU   406      55.799  36.133  83.978  1.00  0.00           H
ATOM   3118  CG  LEU   406      54.097  37.061  84.846  1.00  0.00           C
ATOM   3119  HG  LEU   406      54.599  38.026  84.787  1.00  0.00           H
ATOM   3120  CD1 LEU   406      52.558  37.090  84.795  1.00  0.00           C
ATOM   3121 HD11 LEU   406      52.198  37.704  85.620  1.00  0.00           H
ATOM   3122 HD12 LEU   406      52.282  37.518  83.832  1.00  0.00           H
ATOM   3123 HD13 LEU   406      52.155  36.091  84.962  1.00  0.00           H
ATOM   3124  CD2 LEU   406      54.527  36.590  86.245  1.00  0.00           C
ATOM   3125 HD21 LEU   406      54.453  37.383  86.990  1.00  0.00           H
ATOM   3126 HD22 LEU   406      53.828  35.856  86.645  1.00  0.00           H
ATOM   3127 HD23 LEU   406      55.560  36.243  86.258  1.00  0.00           H
ATOM   3128  C   LEU   406      54.919  38.051  82.178  1.00  0.00           C
ATOM   3129  O   LEU   406      54.148  38.951  82.441  1.00  0.00           O
ATOM   3130  N   LEU   407      56.102  38.249  81.695  1.00  0.00           N
ATOM   3131  H   LEU   407      56.815  37.544  81.820  1.00  0.00           H
ATOM   3132  CA  LEU   407      56.433  39.571  81.058  1.00  0.00           C
ATOM   3133  HA  LEU   407      56.151  40.386  81.725  1.00  0.00           H
ATOM   3134  CB  LEU   407      57.913  39.672  80.842  1.00  0.00           C
ATOM   3135  HB2 LEU   407      58.325  39.340  81.795  1.00  0.00           H
ATOM   3136  HB3 LEU   407      58.255  38.956  80.094  1.00  0.00           H
ATOM   3137  CG  LEU   407      58.424  41.051  80.429  1.00  0.00           C
ATOM   3138  HG  LEU   407      57.879  41.860  80.914  1.00  0.00           H
ATOM   3139  CD1 LEU   407      59.827  41.112  80.959  1.00  0.00           C
ATOM   3140 HD11 LEU   407      60.452  40.417  80.398  1.00  0.00           H
ATOM   3141 HD12 LEU   407      60.167  42.141  80.836  1.00  0.00           H
ATOM   3142 HD13 LEU   407      59.839  40.891  82.027  1.00  0.00           H
ATOM   3143  CD2 LEU   407      58.506  41.272  78.863  1.00  0.00           C
ATOM   3144 HD21 LEU   407      57.531  41.526  78.447  1.00  0.00           H
ATOM   3145 HD22 LEU   407      59.305  41.982  78.651  1.00  0.00           H
ATOM   3146 HD23 LEU   407      58.801  40.340  78.383  1.00  0.00           H
ATOM   3147  C   LEU   407      55.631  39.725  79.733  1.00  0.00           C
ATOM   3148  O   LEU   407      54.810  40.624  79.708  1.00  0.00           O
ATOM   3149  N   SER   408      55.761  38.796  78.751  1.00  0.00           N
ATOM   3150  H   SER   408      56.275  37.967  79.010  1.00  0.00           H
ATOM   3151  CA  SER   408      55.209  39.087  77.382  1.00  0.00           C
ATOM   3152  HA  SER   408      55.404  40.146  77.209  1.00  0.00           H
ATOM   3153  CB  SER   408      55.990  38.307  76.339  1.00  0.00           C
ATOM   3154  HB2 SER   408      55.628  37.281  76.394  1.00  0.00           H
ATOM   3155  HB3 SER   408      55.541  38.697  75.425  1.00  0.00           H
ATOM   3156  OG  SER   408      57.410  38.318  76.271  1.00  0.00           O
ATOM   3157  HG  SER   408      57.709  37.446  76.538  1.00  0.00           H
ATOM   3158  C   SER   408      53.711  38.980  77.202  1.00  0.00           C
ATOM   3159  O   SER   408      53.222  39.499  76.148  1.00  0.00           O
ATOM   3160  N   GLY   409      52.951  38.383  78.140  1.00  0.00           N
ATOM   3161  H   GLY   409      53.490  38.100  78.947  1.00  0.00           H
ATOM   3162  CA  GLY   409      51.494  38.182  78.058  1.00  0.00           C
ATOM   3163  HA2 GLY   409      51.050  38.332  79.042  1.00  0.00           H
ATOM   3164  HA3 GLY   409      51.203  38.973  77.366  1.00  0.00           H
ATOM   3165  C   GLY   409      51.022  36.855  77.417  1.00  0.00           C
ATOM   3166  O   GLY   409      49.823  36.724  77.197  1.00  0.00           O
ATOM   3167  N   VAL   410      51.933  35.957  76.972  1.00  0.00           N
ATOM   3168  H   VAL   410      52.849  35.978  77.397  1.00  0.00           H
ATOM   3169  CA  VAL   410      51.606  34.878  76.077  1.00  0.00           C
ATOM   3170  HA  VAL   410      50.546  34.654  76.204  1.00  0.00           H
ATOM   3171  CB  VAL   410      51.767  35.273  74.599  1.00  0.00           C
ATOM   3172  HB  VAL   410      51.214  36.211  74.570  1.00  0.00           H
ATOM   3173  CG1 VAL   410      53.205  35.560  74.169  1.00  0.00           C
ATOM   3174 HG11 VAL   410      53.855  34.697  74.025  1.00  0.00           H
ATOM   3175 HG12 VAL   410      53.111  36.250  73.330  1.00  0.00           H
ATOM   3176 HG13 VAL   410      53.672  36.096  74.995  1.00  0.00           H
ATOM   3177  CG2 VAL   410      51.071  34.225  73.729  1.00  0.00           C
ATOM   3178 HG21 VAL   410      50.094  34.137  74.203  1.00  0.00           H
ATOM   3179 HG22 VAL   410      50.913  34.580  72.711  1.00  0.00           H
ATOM   3180 HG23 VAL   410      51.593  33.270  73.672  1.00  0.00           H
ATOM   3181  C   VAL   410      52.526  33.672  76.424  1.00  0.00           C
ATOM   3182  O   VAL   410      53.617  33.879  76.978  1.00  0.00           O
ATOM   3183  N   CYX   411      51.936  32.475  76.244  1.00  0.00           N
ATOM   3184  H   CYX   411      50.966  32.395  75.973  1.00  0.00           H
ATOM   3185  CA  CYX   411      52.700  31.246  76.376  1.00  0.00           C
ATOM   3186  HA  CYX   411      53.206  31.273  77.341  1.00  0.00           H
ATOM   3187  CB  CYX   411      51.747  30.029  76.585  1.00  0.00           C
ATOM   3188  HB2 CYX   411      50.835  30.164  76.005  1.00  0.00           H
ATOM   3189  HB3 CYX   411      52.195  29.065  76.343  1.00  0.00           H
ATOM   3190  SG  CYX   411      51.145  29.977  78.273  1.00  0.00           S
ATOM   3191  C   CYX   411      53.738  30.979  75.247  1.00  0.00           C
ATOM   3192  O   CYX   411      53.466  31.287  74.082  1.00  0.00           O
ATOM   3193  N   TYR   412      54.869  30.432  75.663  1.00  0.00           N
ATOM   3194  H   TYR   412      54.919  30.298  76.663  1.00  0.00           H
ATOM   3195  CA  TYR   412      55.940  30.037  74.835  1.00  0.00           C
ATOM   3196  HA  TYR   412      55.471  29.765  73.890  1.00  0.00           H
ATOM   3197  CB  TYR   412      56.841  31.260  74.620  1.00  0.00           C
ATOM   3198  HB2 TYR   412      56.167  32.029  74.245  1.00  0.00           H
ATOM   3199  HB3 TYR   412      57.385  31.506  75.532  1.00  0.00           H
ATOM   3200  CG  TYR   412      57.855  31.118  73.456  1.00  0.00           C
ATOM   3201  CD1 TYR   412      57.409  30.688  72.145  1.00  0.00           C
ATOM   3202  HD1 TYR   412      56.380  30.636  71.820  1.00  0.00           H
ATOM   3203  CE1 TYR   412      58.300  30.328  71.192  1.00  0.00           C
ATOM   3204  HE1 TYR   412      58.012  30.040  70.192  1.00  0.00           H
ATOM   3205  CZ  TYR   412      59.661  30.421  71.457  1.00  0.00           C
ATOM   3206  OH  TYR   412      60.684  30.180  70.601  1.00  0.00           O
ATOM   3207  HH  TYR   412      60.394  30.014  69.701  1.00  0.00           H
ATOM   3208  CE2 TYR   412      60.105  30.870  72.730  1.00  0.00           C
ATOM   3209  HE2 TYR   412      61.138  30.860  73.045  1.00  0.00           H
ATOM   3210  CD2 TYR   412      59.220  31.270  73.669  1.00  0.00           C
ATOM   3211  HD2 TYR   412      59.619  31.549  74.633  1.00  0.00           H
ATOM   3212  C   TYR   412      56.544  28.690  75.355  1.00  0.00           C
ATOM   3213  O   TYR   412      55.837  27.714  75.651  1.00  0.00           O
ATOM   3214  N   VAL   413      57.881  28.646  75.180  1.00  0.00           N
ATOM   3215  H   VAL   413      58.315  29.517  74.911  1.00  0.00           H
ATOM   3216  CA  VAL   413      58.742  27.502  75.471  1.00  0.00           C
ATOM   3217  HA  VAL   413      58.273  26.983  76.307  1.00  0.00           H
ATOM   3218  CB  VAL   413      58.684  26.478  74.305  1.00  0.00           C
ATOM   3219  HB  VAL   413      57.695  26.064  74.107  1.00  0.00           H
ATOM   3220  CG1 VAL   413      59.070  27.170  72.980  1.00  0.00           C
ATOM   3221 HG11 VAL   413      59.813  26.607  72.415  1.00  0.00           H
ATOM   3222 HG12 VAL   413      58.203  27.166  72.319  1.00  0.00           H
ATOM   3223 HG13 VAL   413      59.540  28.147  73.099  1.00  0.00           H
ATOM   3224  CG2 VAL   413      59.679  25.337  74.306  1.00  0.00           C
ATOM   3225 HG21 VAL   413      59.537  24.712  75.188  1.00  0.00           H
ATOM   3226 HG22 VAL   413      59.484  24.652  73.481  1.00  0.00           H
ATOM   3227 HG23 VAL   413      60.700  25.716  74.259  1.00  0.00           H
ATOM   3228  C   VAL   413      60.151  27.897  75.992  1.00  0.00           C
ATOM   3229  O   VAL   413      60.756  28.906  75.685  1.00  0.00           O
ATOM   3230  N   GLY   414      60.619  27.133  77.005  1.00  0.00           N
ATOM   3231  H   GLY   414      60.080  26.353  77.351  1.00  0.00           H
ATOM   3232  CA  GLY   414      61.954  27.276  77.588  1.00  0.00           C
ATOM   3233  HA2 GLY   414      62.142  26.514  78.344  1.00  0.00           H
ATOM   3234  HA3 GLY   414      62.703  27.242  76.797  1.00  0.00           H
ATOM   3235  C   GLY   414      62.084  28.513  78.441  1.00  0.00           C
ATOM   3236  O   GLY   414      63.093  29.273  78.407  1.00  0.00           O
ATOM   3237  N   LEU   415      61.031  28.960  79.196  1.00  0.00           N
ATOM   3238  H   LEU   415      60.203  28.385  79.246  1.00  0.00           H
ATOM   3239  CA  LEU   415      61.008  30.184  80.049  1.00  0.00           C
ATOM   3240  HA  LEU   415      61.745  30.902  79.689  1.00  0.00           H
ATOM   3241  CB  LEU   415      59.635  30.751  80.050  1.00  0.00           C
ATOM   3242  HB2 LEU   415      58.917  29.944  79.900  1.00  0.00           H
ATOM   3243  HB3 LEU   415      59.372  31.297  80.956  1.00  0.00           H
ATOM   3244  CG  LEU   415      59.318  31.763  78.930  1.00  0.00           C
ATOM   3245  HG  LEU   415      58.264  32.021  79.039  1.00  0.00           H
ATOM   3246  CD1 LEU   415      59.937  33.122  79.195  1.00  0.00           C
ATOM   3247 HD11 LEU   415      61.014  33.027  79.329  1.00  0.00           H
ATOM   3248 HD12 LEU   415      59.662  33.783  78.373  1.00  0.00           H
ATOM   3249 HD13 LEU   415      59.508  33.533  80.109  1.00  0.00           H
ATOM   3250  CD2 LEU   415      59.670  31.354  77.521  1.00  0.00           C
ATOM   3251 HD21 LEU   415      59.285  32.091  76.816  1.00  0.00           H
ATOM   3252 HD22 LEU   415      60.686  30.982  77.391  1.00  0.00           H
ATOM   3253 HD23 LEU   415      59.080  30.492  77.213  1.00  0.00           H
ATOM   3254  C   LEU   415      61.432  29.824  81.460  1.00  0.00           C
ATOM   3255  O   LEU   415      62.369  30.372  82.009  1.00  0.00           O
ATOM   3256  N   SER   416      60.806  28.798  82.018  1.00  0.00           N
ATOM   3257  H   SER   416      60.065  28.339  81.507  1.00  0.00           H
ATOM   3258  CA  SER   416      61.074  28.309  83.421  1.00  0.00           C
ATOM   3259  HA  SER   416      61.290  29.110  84.127  1.00  0.00           H
ATOM   3260  CB  SER   416      59.818  27.671  83.984  1.00  0.00           C
ATOM   3261  HB2 SER   416      60.041  27.464  85.031  1.00  0.00           H
ATOM   3262  HB3 SER   416      58.944  28.323  84.010  1.00  0.00           H
ATOM   3263  OG  SER   416      59.454  26.554  83.285  1.00  0.00           O
ATOM   3264  HG  SER   416      59.124  26.832  82.427  1.00  0.00           H
ATOM   3265  C   SER   416      62.384  27.377  83.621  1.00  0.00           C
ATOM   3266  O   SER   416      62.877  27.235  84.714  1.00  0.00           O
ATOM   3267  N   SER   417      62.776  26.746  82.517  1.00  0.00           N
ATOM   3268  H   SER   417      62.155  26.922  81.740  1.00  0.00           H
ATOM   3269  CA  SER   417      63.893  25.772  82.482  1.00  0.00           C
ATOM   3270  HA  SER   417      64.578  25.780  83.330  1.00  0.00           H
ATOM   3271  CB  SER   417      63.295  24.328  82.594  1.00  0.00           C
ATOM   3272  HB2 SER   417      64.112  23.608  82.640  1.00  0.00           H
ATOM   3273  HB3 SER   417      62.711  24.194  83.504  1.00  0.00           H
ATOM   3274  OG  SER   417      62.497  24.022  81.410  1.00  0.00           O
ATOM   3275  HG  SER   417      61.926  24.756  81.172  1.00  0.00           H
ATOM   3276  C   SER   417      64.834  25.947  81.252  1.00  0.00           C
ATOM   3277  O   SER   417      64.532  25.537  80.147  1.00  0.00           O
ATOM   3278  N   VAL   418      66.157  26.316  81.486  1.00  0.00           N
ATOM   3279  H   VAL   418      66.432  26.505  82.439  1.00  0.00           H
ATOM   3280  CA  VAL   418      67.139  26.434  80.414  1.00  0.00           C
ATOM   3281  HA  VAL   418      66.689  27.157  79.732  1.00  0.00           H
ATOM   3282  CB  VAL   418      68.483  27.074  80.900  1.00  0.00           C
ATOM   3283  HB  VAL   418      68.977  26.914  79.942  1.00  0.00           H
ATOM   3284  CG1 VAL   418      68.333  28.607  81.138  1.00  0.00           C
ATOM   3285 HG11 VAL   418      69.297  29.114  81.109  1.00  0.00           H
ATOM   3286 HG12 VAL   418      67.719  29.102  80.385  1.00  0.00           H
ATOM   3287 HG13 VAL   418      67.799  28.721  82.081  1.00  0.00           H
ATOM   3288  CG2 VAL   418      69.408  26.341  81.844  1.00  0.00           C
ATOM   3289 HG21 VAL   418      69.485  25.325  81.457  1.00  0.00           H
ATOM   3290 HG22 VAL   418      70.418  26.751  81.817  1.00  0.00           H
ATOM   3291 HG23 VAL   418      68.911  26.407  82.811  1.00  0.00           H
ATOM   3292  C   VAL   418      67.309  25.161  79.548  1.00  0.00           C
ATOM   3293  O   VAL   418      67.595  25.305  78.363  1.00  0.00           O
ATOM   3294  N   ASP   419      66.999  23.970  80.065  1.00  0.00           N
ATOM   3295  H   ASP   419      66.656  23.971  81.015  1.00  0.00           H
ATOM   3296  CA  ASP   419      67.043  22.701  79.266  1.00  0.00           C
ATOM   3297  HA  ASP   419      68.070  22.556  78.931  1.00  0.00           H
ATOM   3298  CB  ASP   419      66.818  21.527  80.144  1.00  0.00           C
ATOM   3299  HB2 ASP   419      65.782  21.430  80.469  1.00  0.00           H
ATOM   3300  HB3 ASP   419      67.116  20.706  79.492  1.00  0.00           H
ATOM   3301  CG  ASP   419      67.720  21.458  81.402  1.00  0.00           C
ATOM   3302  OD1 ASP   419      67.238  20.898  82.446  1.00  0.00           O
ATOM   3303  OD2 ASP   419      68.912  21.867  81.186  1.00  0.00           O
ATOM   3304  C   ASP   419      66.137  22.726  78.087  1.00  0.00           C
ATOM   3305  O   ASP   419      66.562  22.295  76.984  1.00  0.00           O
ATOM   3306  N   ALA   420      64.867  23.076  78.347  1.00  0.00           N
ATOM   3307  H   ALA   420      64.606  23.559  79.194  1.00  0.00           H
ATOM   3308  CA  ALA   420      63.846  23.135  77.292  1.00  0.00           C
ATOM   3309  HA  ALA   420      63.736  22.213  76.721  1.00  0.00           H
ATOM   3310  CB  ALA   420      62.485  23.565  77.999  1.00  0.00           C
ATOM   3311  HB1 ALA   420      61.738  23.750  77.227  1.00  0.00           H
ATOM   3312  HB2 ALA   420      62.099  22.733  78.587  1.00  0.00           H
ATOM   3313  HB3 ALA   420      62.720  24.425  78.626  1.00  0.00           H
ATOM   3314  C   ALA   420      64.292  24.141  76.254  1.00  0.00           C
ATOM   3315  O   ALA   420      64.226  23.691  75.105  1.00  0.00           O
ATOM   3316  N   LEU   421      64.875  25.344  76.563  1.00  0.00           N
ATOM   3317  H   LEU   421      65.016  25.614  77.526  1.00  0.00           H
ATOM   3318  CA  LEU   421      65.582  26.167  75.509  1.00  0.00           C
ATOM   3319  HA  LEU   421      64.856  26.551  74.793  1.00  0.00           H
ATOM   3320  CB  LEU   421      66.266  27.447  76.140  1.00  0.00           C
ATOM   3321  HB2 LEU   421      65.528  28.014  76.707  1.00  0.00           H
ATOM   3322  HB3 LEU   421      66.973  27.019  76.851  1.00  0.00           H
ATOM   3323  CG  LEU   421      67.074  28.401  75.265  1.00  0.00           C
ATOM   3324  HG  LEU   421      67.588  27.796  74.519  1.00  0.00           H
ATOM   3325  CD1 LEU   421      66.117  29.350  74.481  1.00  0.00           C
ATOM   3326 HD11 LEU   421      65.643  30.107  75.107  1.00  0.00           H
ATOM   3327 HD12 LEU   421      66.533  29.979  73.694  1.00  0.00           H
ATOM   3328 HD13 LEU   421      65.311  28.764  74.040  1.00  0.00           H
ATOM   3329  CD2 LEU   421      67.994  29.291  76.087  1.00  0.00           C
ATOM   3330 HD21 LEU   421      67.445  29.822  76.864  1.00  0.00           H
ATOM   3331 HD22 LEU   421      68.756  28.674  76.562  1.00  0.00           H
ATOM   3332 HD23 LEU   421      68.448  30.027  75.424  1.00  0.00           H
ATOM   3333  C   LEU   421      66.637  25.355  74.735  1.00  0.00           C
ATOM   3334  O   LEU   421      66.508  25.306  73.515  1.00  0.00           O
ATOM   3335  N   ARG   422      67.647  24.665  75.444  1.00  0.00           N
ATOM   3336  H   ARG   422      67.745  24.711  76.448  1.00  0.00           H
ATOM   3337  CA  ARG   422      68.661  23.957  74.767  1.00  0.00           C
ATOM   3338  HA  ARG   422      69.342  24.751  74.459  1.00  0.00           H
ATOM   3339  CB  ARG   422      69.520  23.334  75.888  1.00  0.00           C
ATOM   3340  HB2 ARG   422      69.701  24.137  76.602  1.00  0.00           H
ATOM   3341  HB3 ARG   422      68.935  22.550  76.370  1.00  0.00           H
ATOM   3342  CG  ARG   422      70.832  22.696  75.267  1.00  0.00           C
ATOM   3343  HG2 ARG   422      70.500  21.839  74.680  1.00  0.00           H
ATOM   3344  HG3 ARG   422      71.354  23.367  74.584  1.00  0.00           H
ATOM   3345  CD  ARG   422      71.798  22.321  76.319  1.00  0.00           C
ATOM   3346  HD2 ARG   422      72.642  21.841  75.825  1.00  0.00           H
ATOM   3347  HD3 ARG   422      72.299  23.224  76.666  1.00  0.00           H
ATOM   3348  NE  ARG   422      71.245  21.382  77.333  1.00  0.00           N
ATOM   3349  HE  ARG   422      71.411  20.399  77.169  1.00  0.00           H
ATOM   3350  CZ  ARG   422      70.657  21.676  78.436  1.00  0.00           C
ATOM   3351  NH1 ARG   422      70.532  22.906  78.903  1.00  0.00           N
ATOM   3352 HH11 ARG   422      71.042  23.587  78.359  1.00  0.00           H
ATOM   3353 HH12 ARG   422      70.040  23.158  79.749  1.00  0.00           H
ATOM   3354  NH2 ARG   422      70.306  20.635  79.160  1.00  0.00           N
ATOM   3355 HH21 ARG   422      70.585  19.684  78.965  1.00  0.00           H
ATOM   3356 HH22 ARG   422      70.038  20.875  80.103  1.00  0.00           H
ATOM   3357  C   ARG   422      68.246  22.975  73.646  1.00  0.00           C
ATOM   3358  O   ARG   422      68.793  23.074  72.565  1.00  0.00           O
ATOM   3359  N   GLY   423      67.308  22.085  74.005  1.00  0.00           N
ATOM   3360  H   GLY   423      67.059  22.012  74.981  1.00  0.00           H
ATOM   3361  CA  GLY   423      66.662  21.164  73.072  1.00  0.00           C
ATOM   3362  HA2 GLY   423      67.418  20.583  72.545  1.00  0.00           H
ATOM   3363  HA3 GLY   423      66.006  20.577  73.714  1.00  0.00           H
ATOM   3364  C   GLY   423      65.760  21.877  72.070  1.00  0.00           C
ATOM   3365  O   GLY   423      65.889  21.868  70.842  1.00  0.00           O
ATOM   3366  N   PHE   424      64.604  22.379  72.533  1.00  0.00           N
ATOM   3367  H   PHE   424      64.534  22.536  73.528  1.00  0.00           H
ATOM   3368  CA  PHE   424      63.453  22.789  71.698  1.00  0.00           C
ATOM   3369  HA  PHE   424      63.323  22.039  70.917  1.00  0.00           H
ATOM   3370  CB  PHE   424      62.189  22.878  72.575  1.00  0.00           C
ATOM   3371  HB2 PHE   424      62.224  23.668  73.325  1.00  0.00           H
ATOM   3372  HB3 PHE   424      61.432  23.173  71.848  1.00  0.00           H
ATOM   3373  CG  PHE   424      61.895  21.553  73.286  1.00  0.00           C
ATOM   3374  CD1 PHE   424      61.874  21.529  74.685  1.00  0.00           C
ATOM   3375  HD1 PHE   424      62.075  22.432  75.243  1.00  0.00           H
ATOM   3376  CE1 PHE   424      61.537  20.363  75.386  1.00  0.00           C
ATOM   3377  HE1 PHE   424      61.502  20.389  76.465  1.00  0.00           H
ATOM   3378  CZ  PHE   424      61.115  19.249  74.747  1.00  0.00           C
ATOM   3379  HZ  PHE   424      60.757  18.374  75.270  1.00  0.00           H
ATOM   3380  CE2 PHE   424      61.122  19.252  73.323  1.00  0.00           C
ATOM   3381  HE2 PHE   424      60.797  18.364  72.802  1.00  0.00           H
ATOM   3382  CD2 PHE   424      61.456  20.375  72.585  1.00  0.00           C
ATOM   3383  HD2 PHE   424      61.402  20.439  71.508  1.00  0.00           H
ATOM   3384  C   PHE   424      63.663  24.119  71.051  1.00  0.00           C
ATOM   3385  O   PHE   424      62.873  24.341  70.084  1.00  0.00           O
ATOM   3386  N   VAL   425      64.637  24.902  71.419  1.00  0.00           N
ATOM   3387  H   VAL   425      65.260  24.645  72.172  1.00  0.00           H
ATOM   3388  CA  VAL   425      64.796  26.210  70.702  1.00  0.00           C
ATOM   3389  HA  VAL   425      64.118  26.343  69.859  1.00  0.00           H
ATOM   3390  CB  VAL   425      64.563  27.392  71.546  1.00  0.00           C
ATOM   3391  HB  VAL   425      65.182  27.313  72.440  1.00  0.00           H
ATOM   3392  CG1 VAL   425      64.839  28.744  70.973  1.00  0.00           C
ATOM   3393 HG11 VAL   425      64.396  29.517  71.601  1.00  0.00           H
ATOM   3394 HG12 VAL   425      65.895  28.961  71.133  1.00  0.00           H
ATOM   3395 HG13 VAL   425      64.394  28.825  69.981  1.00  0.00           H
ATOM   3396  CG2 VAL   425      63.148  27.373  72.082  1.00  0.00           C
ATOM   3397 HG21 VAL   425      62.820  26.372  72.363  1.00  0.00           H
ATOM   3398 HG22 VAL   425      63.013  28.034  72.938  1.00  0.00           H
ATOM   3399 HG23 VAL   425      62.473  27.733  71.305  1.00  0.00           H
ATOM   3400  C   VAL   425      66.132  26.310  70.024  1.00  0.00           C
ATOM   3401  O   VAL   425      66.219  26.444  68.786  1.00  0.00           O
ATOM   3402  N   LEU   426      67.216  26.310  70.840  1.00  0.00           N
ATOM   3403  H   LEU   426      67.085  26.158  71.830  1.00  0.00           H
ATOM   3404  CA  LEU   426      68.627  26.503  70.383  1.00  0.00           C
ATOM   3405  HA  LEU   426      68.655  27.511  69.968  1.00  0.00           H
ATOM   3406  CB  LEU   426      69.535  26.485  71.698  1.00  0.00           C
ATOM   3407  HB2 LEU   426      69.179  27.280  72.353  1.00  0.00           H
ATOM   3408  HB3 LEU   426      69.486  25.541  72.241  1.00  0.00           H
ATOM   3409  CG  LEU   426      71.045  26.794  71.493  1.00  0.00           C
ATOM   3410  HG  LEU   426      71.554  25.984  70.970  1.00  0.00           H
ATOM   3411  CD1 LEU   426      71.262  28.137  70.723  1.00  0.00           C
ATOM   3412 HD11 LEU   426      70.782  28.989  71.204  1.00  0.00           H
ATOM   3413 HD12 LEU   426      72.304  28.428  70.854  1.00  0.00           H
ATOM   3414 HD13 LEU   426      70.842  28.044  69.721  1.00  0.00           H
ATOM   3415  CD2 LEU   426      71.773  26.802  72.847  1.00  0.00           C
ATOM   3416 HD21 LEU   426      71.569  25.887  73.403  1.00  0.00           H
ATOM   3417 HD22 LEU   426      72.853  26.858  72.704  1.00  0.00           H
ATOM   3418 HD23 LEU   426      71.463  27.689  73.400  1.00  0.00           H
ATOM   3419  C   LEU   426      69.082  25.549  69.244  1.00  0.00           C
ATOM   3420  O   LEU   426      69.296  26.117  68.196  1.00  0.00           O
ATOM   3421  N   ALA   427      69.063  24.261  69.608  1.00  0.00           N
ATOM   3422  H   ALA   427      68.885  24.046  70.578  1.00  0.00           H
ATOM   3423  CA  ALA   427      69.490  23.183  68.761  1.00  0.00           C
ATOM   3424  HA  ALA   427      70.555  23.360  68.613  1.00  0.00           H
ATOM   3425  CB  ALA   427      69.316  21.933  69.572  1.00  0.00           C
ATOM   3426  HB1 ALA   427      69.920  22.027  70.475  1.00  0.00           H
ATOM   3427  HB2 ALA   427      68.275  21.731  69.826  1.00  0.00           H
ATOM   3428  HB3 ALA   427      69.650  21.112  68.938  1.00  0.00           H
ATOM   3429  C   ALA   427      68.912  23.270  67.366  1.00  0.00           C
ATOM   3430  O   ALA   427      69.686  23.258  66.461  1.00  0.00           O
ATOM   3431  N   PRO   428      67.549  23.365  67.194  1.00  0.00           N
ATOM   3432  CD  PRO   428      66.576  23.127  68.191  1.00  0.00           C
ATOM   3433  HD2 PRO   428      66.558  23.914  68.945  1.00  0.00           H
ATOM   3434  HD3 PRO   428      66.830  22.155  68.615  1.00  0.00           H
ATOM   3435  CG  PRO   428      65.207  23.089  67.512  1.00  0.00           C
ATOM   3436  HG2 PRO   428      64.409  23.378  68.196  1.00  0.00           H
ATOM   3437  HG3 PRO   428      64.990  22.122  67.057  1.00  0.00           H
ATOM   3438  CB  PRO   428      65.412  23.969  66.350  1.00  0.00           C
ATOM   3439  HB2 PRO   428      65.275  24.949  66.807  1.00  0.00           H
ATOM   3440  HB3 PRO   428      64.706  23.795  65.537  1.00  0.00           H
ATOM   3441  CA  PRO   428      66.850  23.640  65.924  1.00  0.00           C
ATOM   3442  HA  PRO   428      66.830  22.768  65.270  1.00  0.00           H
ATOM   3443  C   PRO   428      67.338  24.898  65.141  1.00  0.00           C
ATOM   3444  O   PRO   428      67.841  24.774  64.050  1.00  0.00           O
ATOM   3445  N   LEU   429      67.289  26.144  65.731  1.00  0.00           N
ATOM   3446  H   LEU   429      66.973  26.248  66.684  1.00  0.00           H
ATOM   3447  CA  LEU   429      67.685  27.365  64.996  1.00  0.00           C
ATOM   3448  HA  LEU   429      67.180  27.353  64.030  1.00  0.00           H
ATOM   3449  CB  LEU   429      67.405  28.692  65.826  1.00  0.00           C
ATOM   3450  HB2 LEU   429      66.391  28.743  66.223  1.00  0.00           H
ATOM   3451  HB3 LEU   429      68.108  28.584  66.653  1.00  0.00           H
ATOM   3452  CG  LEU   429      67.575  30.014  65.092  1.00  0.00           C
ATOM   3453  HG  LEU   429      68.551  30.094  64.614  1.00  0.00           H
ATOM   3454  CD1 LEU   429      66.399  30.237  64.128  1.00  0.00           C
ATOM   3455 HD11 LEU   429      66.543  31.145  63.543  1.00  0.00           H
ATOM   3456 HD12 LEU   429      66.505  29.462  63.369  1.00  0.00           H
ATOM   3457 HD13 LEU   429      65.408  30.229  64.583  1.00  0.00           H
ATOM   3458  CD2 LEU   429      67.503  31.174  66.064  1.00  0.00           C
ATOM   3459 HD21 LEU   429      67.768  32.083  65.523  1.00  0.00           H
ATOM   3460 HD22 LEU   429      66.496  31.289  66.465  1.00  0.00           H
ATOM   3461 HD23 LEU   429      68.184  30.971  66.890  1.00  0.00           H
ATOM   3462  C   LEU   429      69.204  27.341  64.582  1.00  0.00           C
ATOM   3463  O   LEU   429      69.558  27.669  63.463  1.00  0.00           O
ATOM   3464  N   PHE   430      70.116  26.836  65.400  1.00  0.00           N
ATOM   3465  H   PHE   430      69.804  26.515  66.306  1.00  0.00           H
ATOM   3466  CA  PHE   430      71.557  26.613  65.121  1.00  0.00           C
ATOM   3467  HA  PHE   430      71.965  27.568  64.790  1.00  0.00           H
ATOM   3468  CB  PHE   430      72.189  26.159  66.349  1.00  0.00           C
ATOM   3469  HB2 PHE   430      72.077  26.907  67.133  1.00  0.00           H
ATOM   3470  HB3 PHE   430      71.645  25.303  66.749  1.00  0.00           H
ATOM   3471  CG  PHE   430      73.653  25.738  66.334  1.00  0.00           C
ATOM   3472  CD1 PHE   430      74.644  26.731  66.505  1.00  0.00           C
ATOM   3473  HD1 PHE   430      74.277  27.723  66.725  1.00  0.00           H
ATOM   3474  CE1 PHE   430      75.963  26.298  66.694  1.00  0.00           C
ATOM   3475  HE1 PHE   430      76.750  26.953  67.037  1.00  0.00           H
ATOM   3476  CZ  PHE   430      76.246  24.907  66.576  1.00  0.00           C
ATOM   3477  HZ  PHE   430      77.265  24.569  66.686  1.00  0.00           H
ATOM   3478  CE2 PHE   430      75.243  23.929  66.363  1.00  0.00           C
ATOM   3479  HE2 PHE   430      75.364  22.856  66.327  1.00  0.00           H
ATOM   3480  CD2 PHE   430      73.933  24.362  66.171  1.00  0.00           C
ATOM   3481  HD2 PHE   430      73.161  23.632  65.981  1.00  0.00           H
ATOM   3482  C   PHE   430      71.740  25.631  64.006  1.00  0.00           C
ATOM   3483  O   PHE   430      72.544  25.860  63.155  1.00  0.00           O
ATOM   3484  N   VAL   431      71.005  24.507  64.056  1.00  0.00           N
ATOM   3485  H   VAL   431      70.363  24.257  64.795  1.00  0.00           H
ATOM   3486  CA  VAL   431      71.102  23.504  62.921  1.00  0.00           C
ATOM   3487  HA  VAL   431      72.146  23.317  62.670  1.00  0.00           H
ATOM   3488  CB  VAL   431      70.236  22.286  63.222  1.00  0.00           C
ATOM   3489  HB  VAL   431      69.400  22.508  63.885  1.00  0.00           H
ATOM   3490  CG1 VAL   431      69.645  21.578  62.007  1.00  0.00           C
ATOM   3491 HG11 VAL   431      68.786  22.126  61.619  1.00  0.00           H
ATOM   3492 HG12 VAL   431      70.385  21.543  61.207  1.00  0.00           H
ATOM   3493 HG13 VAL   431      69.239  20.589  62.218  1.00  0.00           H
ATOM   3494  CG2 VAL   431      71.044  21.301  64.061  1.00  0.00           C
ATOM   3495 HG21 VAL   431      70.703  20.270  63.964  1.00  0.00           H
ATOM   3496 HG22 VAL   431      72.112  21.312  63.847  1.00  0.00           H
ATOM   3497 HG23 VAL   431      70.882  21.626  65.089  1.00  0.00           H
ATOM   3498  C   VAL   431      70.581  24.192  61.631  1.00  0.00           C
ATOM   3499  O   VAL   431      71.219  24.020  60.633  1.00  0.00           O
ATOM   3500  N   TYR   432      69.506  24.970  61.640  1.00  0.00           N
ATOM   3501  H   TYR   432      69.057  24.993  62.544  1.00  0.00           H
ATOM   3502  CA  TYR   432      68.955  25.452  60.412  1.00  0.00           C
ATOM   3503  HA  TYR   432      68.894  24.643  59.685  1.00  0.00           H
ATOM   3504  CB  TYR   432      67.544  26.041  60.565  1.00  0.00           C
ATOM   3505  HB2 TYR   432      67.748  26.868  61.245  1.00  0.00           H
ATOM   3506  HB3 TYR   432      67.204  26.431  59.605  1.00  0.00           H
ATOM   3507  CG  TYR   432      66.511  25.169  61.229  1.00  0.00           C
ATOM   3508  CD1 TYR   432      65.756  25.744  62.242  1.00  0.00           C
ATOM   3509  HD1 TYR   432      65.919  26.797  62.414  1.00  0.00           H
ATOM   3510  CE1 TYR   432      64.823  24.917  62.933  1.00  0.00           C
ATOM   3511  HE1 TYR   432      64.122  25.227  63.694  1.00  0.00           H
ATOM   3512  CZ  TYR   432      64.686  23.493  62.645  1.00  0.00           C
ATOM   3513  OH  TYR   432      63.869  22.683  63.327  1.00  0.00           O
ATOM   3514  HH  TYR   432      64.272  21.848  63.577  1.00  0.00           H
ATOM   3515  CE2 TYR   432      65.396  23.013  61.498  1.00  0.00           C
ATOM   3516  HE2 TYR   432      65.230  21.977  61.244  1.00  0.00           H
ATOM   3517  CD2 TYR   432      66.341  23.863  60.903  1.00  0.00           C
ATOM   3518  HD2 TYR   432      67.002  23.491  60.134  1.00  0.00           H
ATOM   3519  C   TYR   432      69.842  26.505  59.762  1.00  0.00           C
ATOM   3520  O   TYR   432      70.029  26.419  58.547  1.00  0.00           O
ATOM   3521  N   LEU   433      70.346  27.400  60.561  1.00  0.00           N
ATOM   3522  H   LEU   433      70.095  27.349  61.538  1.00  0.00           H
ATOM   3523  CA  LEU   433      71.374  28.344  60.111  1.00  0.00           C
ATOM   3524  HA  LEU   433      70.952  28.877  59.259  1.00  0.00           H
ATOM   3525  CB  LEU   433      71.785  29.375  61.200  1.00  0.00           C
ATOM   3526  HB2 LEU   433      70.921  29.967  61.500  1.00  0.00           H
ATOM   3527  HB3 LEU   433      72.093  28.793  62.069  1.00  0.00           H
ATOM   3528  CG  LEU   433      72.918  30.353  60.806  1.00  0.00           C
ATOM   3529  HG  LEU   433      73.769  29.789  60.424  1.00  0.00           H
ATOM   3530  CD1 LEU   433      72.555  31.249  59.593  1.00  0.00           C
ATOM   3531 HD11 LEU   433      72.488  30.601  58.719  1.00  0.00           H
ATOM   3532 HD12 LEU   433      71.629  31.676  59.977  1.00  0.00           H
ATOM   3533 HD13 LEU   433      73.300  32.034  59.462  1.00  0.00           H
ATOM   3534  CD2 LEU   433      73.429  31.351  61.833  1.00  0.00           C
ATOM   3535 HD21 LEU   433      74.311  31.877  61.468  1.00  0.00           H
ATOM   3536 HD22 LEU   433      72.670  32.037  62.207  1.00  0.00           H
ATOM   3537 HD23 LEU   433      73.783  30.668  62.606  1.00  0.00           H
ATOM   3538  C   LEU   433      72.529  27.602  59.471  1.00  0.00           C
ATOM   3539  O   LEU   433      72.922  27.957  58.399  1.00  0.00           O
ATOM   3540  N   PHE   434      73.062  26.608  60.155  1.00  0.00           N
ATOM   3541  H   PHE   434      72.584  26.292  60.987  1.00  0.00           H
ATOM   3542  CA  PHE   434      74.217  25.807  59.713  1.00  0.00           C
ATOM   3543  HA  PHE   434      75.059  26.475  59.527  1.00  0.00           H
ATOM   3544  CB  PHE   434      74.714  24.860  60.782  1.00  0.00           C
ATOM   3545  HB2 PHE   434      75.421  25.485  61.328  1.00  0.00           H
ATOM   3546  HB3 PHE   434      74.044  24.454  61.540  1.00  0.00           H
ATOM   3547  CG  PHE   434      75.525  23.701  60.202  1.00  0.00           C
ATOM   3548  CD1 PHE   434      76.633  23.881  59.383  1.00  0.00           C
ATOM   3549  HD1 PHE   434      76.919  24.874  59.066  1.00  0.00           H
ATOM   3550  CE1 PHE   434      77.238  22.816  58.781  1.00  0.00           C
ATOM   3551  HE1 PHE   434      77.961  22.923  57.986  1.00  0.00           H
ATOM   3552  CZ  PHE   434      76.770  21.486  59.032  1.00  0.00           C
ATOM   3553  HZ  PHE   434      77.382  20.725  58.570  1.00  0.00           H
ATOM   3554  CE2 PHE   434      75.746  21.250  59.923  1.00  0.00           C
ATOM   3555  HE2 PHE   434      75.421  20.272  60.245  1.00  0.00           H
ATOM   3556  CD2 PHE   434      75.071  22.382  60.463  1.00  0.00           C
ATOM   3557  HD2 PHE   434      74.253  22.257  61.158  1.00  0.00           H
ATOM   3558  C   PHE   434      73.869  25.093  58.364  1.00  0.00           C
ATOM   3559  O   PHE   434      74.628  25.282  57.386  1.00  0.00           O
ATOM   3560  N   ILE   435      72.773  24.371  58.247  1.00  0.00           N
ATOM   3561  H   ILE   435      72.221  24.237  59.082  1.00  0.00           H
ATOM   3562  CA  ILE   435      72.369  23.645  57.026  1.00  0.00           C
ATOM   3563  HA  ILE   435      73.112  22.867  56.849  1.00  0.00           H
ATOM   3564  CB  ILE   435      70.988  22.943  57.129  1.00  0.00           C
ATOM   3565  HB  ILE   435      70.235  23.611  57.547  1.00  0.00           H
ATOM   3566  CG2 ILE   435      70.506  22.506  55.699  1.00  0.00           C
ATOM   3567 HG21 ILE   435      69.942  23.330  55.261  1.00  0.00           H
ATOM   3568 HG22 ILE   435      71.364  22.306  55.058  1.00  0.00           H
ATOM   3569 HG23 ILE   435      69.777  21.699  55.772  1.00  0.00           H
ATOM   3570  CG1 ILE   435      71.044  21.643  58.020  1.00  0.00           C
ATOM   3571 HG12 ILE   435      71.554  20.829  57.503  1.00  0.00           H
ATOM   3572 HG13 ILE   435      71.714  21.811  58.864  1.00  0.00           H
ATOM   3573  CD1 ILE   435      69.779  20.905  58.542  1.00  0.00           C
ATOM   3574 HD11 ILE   435      69.218  21.467  59.289  1.00  0.00           H
ATOM   3575 HD12 ILE   435      69.137  20.731  57.678  1.00  0.00           H
ATOM   3576 HD13 ILE   435      70.041  19.941  58.979  1.00  0.00           H
ATOM   3577  C   ILE   435      72.328  24.628  55.849  1.00  0.00           C
ATOM   3578  O   ILE   435      72.936  24.422  54.798  1.00  0.00           O
ATOM   3579  N   GLY   436      71.822  25.832  56.085  1.00  0.00           N
ATOM   3580  H   GLY   436      71.492  26.067  57.010  1.00  0.00           H
ATOM   3581  CA  GLY   436      71.611  26.931  55.159  1.00  0.00           C
ATOM   3582  HA2 GLY   436      71.233  26.420  54.274  1.00  0.00           H
ATOM   3583  HA3 GLY   436      70.934  27.686  55.560  1.00  0.00           H
ATOM   3584  C   GLY   436      72.908  27.616  54.736  1.00  0.00           C
ATOM   3585  O   GLY   436      73.173  27.605  53.572  1.00  0.00           O
ATOM   3586  N   THR   437      73.783  27.901  55.674  1.00  0.00           N
ATOM   3587  H   THR   437      73.381  27.673  56.572  1.00  0.00           H
ATOM   3588  CA  THR   437      75.179  28.361  55.505  1.00  0.00           C
ATOM   3589  HA  THR   437      75.117  29.417  55.239  1.00  0.00           H
ATOM   3590  CB  THR   437      75.894  28.245  56.875  1.00  0.00           C
ATOM   3591  HB  THR   437      75.867  27.187  57.137  1.00  0.00           H
ATOM   3592  CG2 THR   437      77.402  28.506  56.936  1.00  0.00           C
ATOM   3593 HG21 THR   437      77.768  28.625  57.955  1.00  0.00           H
ATOM   3594 HG22 THR   437      77.782  27.540  56.600  1.00  0.00           H
ATOM   3595 HG23 THR   437      77.724  29.311  56.276  1.00  0.00           H
ATOM   3596  OG1 THR   437      75.287  29.115  57.811  1.00  0.00           O
ATOM   3597  HG1 THR   437      74.466  28.678  58.050  1.00  0.00           H
ATOM   3598  C   THR   437      75.953  27.431  54.500  1.00  0.00           C
ATOM   3599  O   THR   437      76.657  27.953  53.660  1.00  0.00           O
ATOM   3600  N   SER   438      75.765  26.152  54.673  1.00  0.00           N
ATOM   3601  H   SER   438      75.114  25.871  55.392  1.00  0.00           H
ATOM   3602  CA  SER   438      76.436  25.121  53.941  1.00  0.00           C
ATOM   3603  HA  SER   438      77.510  25.295  53.877  1.00  0.00           H
ATOM   3604  CB  SER   438      76.305  23.848  54.681  1.00  0.00           C
ATOM   3605  HB2 SER   438      75.281  23.473  54.692  1.00  0.00           H
ATOM   3606  HB3 SER   438      76.946  23.048  54.311  1.00  0.00           H
ATOM   3607  OG  SER   438      76.562  23.912  56.060  1.00  0.00           O
ATOM   3608  HG  SER   438      75.759  24.255  56.459  1.00  0.00           H
ATOM   3609  C   SER   438      75.909  24.985  52.525  1.00  0.00           C
ATOM   3610  O   SER   438      76.683  24.776  51.581  1.00  0.00           O
ATOM   3611  N   PHE   439      74.602  25.138  52.255  1.00  0.00           N
ATOM   3612  H   PHE   439      73.919  25.114  52.999  1.00  0.00           H
ATOM   3613  CA  PHE   439      74.173  25.242  50.808  1.00  0.00           C
ATOM   3614  HA  PHE   439      74.585  24.448  50.185  1.00  0.00           H
ATOM   3615  CB  PHE   439      72.646  25.142  50.797  1.00  0.00           C
ATOM   3616  HB2 PHE   439      72.254  26.087  51.173  1.00  0.00           H
ATOM   3617  HB3 PHE   439      72.381  24.979  49.752  1.00  0.00           H
ATOM   3618  CG  PHE   439      72.027  23.895  51.393  1.00  0.00           C
ATOM   3619  CD1 PHE   439      72.643  22.624  51.273  1.00  0.00           C
ATOM   3620  HD1 PHE   439      73.499  22.593  50.614  1.00  0.00           H
ATOM   3621  CE1 PHE   439      71.915  21.469  51.692  1.00  0.00           C
ATOM   3622  HE1 PHE   439      72.308  20.492  51.453  1.00  0.00           H
ATOM   3623  CZ  PHE   439      70.698  21.501  52.321  1.00  0.00           C
ATOM   3624  HZ  PHE   439      70.163  20.647  52.708  1.00  0.00           H
ATOM   3625  CE2 PHE   439      70.091  22.773  52.425  1.00  0.00           C
ATOM   3626  HE2 PHE   439      69.147  22.828  52.946  1.00  0.00           H
ATOM   3627  CD2 PHE   439      70.702  23.948  51.927  1.00  0.00           C
ATOM   3628  HD2 PHE   439      70.079  24.829  51.887  1.00  0.00           H
ATOM   3629  C   PHE   439      74.699  26.525  50.087  1.00  0.00           C
ATOM   3630  O   PHE   439      75.237  26.388  48.987  1.00  0.00           O
ATOM   3631  N   LEU   440      74.616  27.629  50.883  1.00  0.00           N
ATOM   3632  H   LEU   440      74.148  27.567  51.776  1.00  0.00           H
ATOM   3633  CA  LEU   440      75.138  28.945  50.363  1.00  0.00           C
ATOM   3634  HA  LEU   440      74.611  29.116  49.424  1.00  0.00           H
ATOM   3635  CB  LEU   440      75.047  30.175  51.361  1.00  0.00           C
ATOM   3636  HB2 LEU   440      75.608  29.963  52.271  1.00  0.00           H
ATOM   3637  HB3 LEU   440      75.494  31.010  50.821  1.00  0.00           H
ATOM   3638  CG  LEU   440      73.617  30.543  51.820  1.00  0.00           C
ATOM   3639  HG  LEU   440      73.132  29.632  52.173  1.00  0.00           H
ATOM   3640  CD1 LEU   440      73.529  31.642  52.899  1.00  0.00           C
ATOM   3641 HD11 LEU   440      74.119  32.466  52.500  1.00  0.00           H
ATOM   3642 HD12 LEU   440      72.490  31.798  53.192  1.00  0.00           H
ATOM   3643 HD13 LEU   440      74.068  31.238  53.756  1.00  0.00           H
ATOM   3644  CD2 LEU   440      72.904  31.032  50.525  1.00  0.00           C
ATOM   3645 HD21 LEU   440      72.585  30.162  49.950  1.00  0.00           H
ATOM   3646 HD22 LEU   440      72.053  31.670  50.760  1.00  0.00           H
ATOM   3647 HD23 LEU   440      73.586  31.656  49.948  1.00  0.00           H
ATOM   3648  C   LEU   440      76.572  28.789  49.966  1.00  0.00           C
ATOM   3649  O   LEU   440      76.966  29.209  48.879  1.00  0.00           O
ATOM   3650  N   LEU   441      77.411  28.278  50.875  1.00  0.00           N
ATOM   3651  H   LEU   441      77.033  28.014  51.773  1.00  0.00           H
ATOM   3652  CA  LEU   441      78.818  27.982  50.666  1.00  0.00           C
ATOM   3653  HA  LEU   441      79.337  28.939  50.600  1.00  0.00           H
ATOM   3654  CB  LEU   441      79.445  27.341  51.988  1.00  0.00           C
ATOM   3655  HB2 LEU   441      79.269  28.107  52.742  1.00  0.00           H
ATOM   3656  HB3 LEU   441      78.813  26.480  52.207  1.00  0.00           H
ATOM   3657  CG  LEU   441      80.966  26.942  52.068  1.00  0.00           C
ATOM   3658  HG  LEU   441      81.046  25.999  51.528  1.00  0.00           H
ATOM   3659  CD1 LEU   441      81.880  28.047  51.611  1.00  0.00           C
ATOM   3660 HD11 LEU   441      82.853  27.559  51.547  1.00  0.00           H
ATOM   3661 HD12 LEU   441      81.552  28.459  50.657  1.00  0.00           H
ATOM   3662 HD13 LEU   441      82.001  28.864  52.321  1.00  0.00           H
ATOM   3663  CD2 LEU   441      81.267  26.686  53.612  1.00  0.00           C
ATOM   3664 HD21 LEU   441      82.305  26.377  53.741  1.00  0.00           H
ATOM   3665 HD22 LEU   441      81.055  27.559  54.229  1.00  0.00           H
ATOM   3666 HD23 LEU   441      80.677  25.865  54.019  1.00  0.00           H
ATOM   3667  C   LEU   441      79.038  27.102  49.438  1.00  0.00           C
ATOM   3668  O   LEU   441      79.880  27.465  48.603  1.00  0.00           O
ATOM   3669  N   ALA   442      78.336  26.008  49.355  1.00  0.00           N
ATOM   3670  H   ALA   442      77.735  25.613  50.064  1.00  0.00           H
ATOM   3671  CA  ALA   442      78.504  25.162  48.136  1.00  0.00           C
ATOM   3672  HA  ALA   442      79.566  24.919  48.163  1.00  0.00           H
ATOM   3673  CB  ALA   442      77.592  23.941  48.125  1.00  0.00           C
ATOM   3674  HB1 ALA   442      77.910  23.195  48.853  1.00  0.00           H
ATOM   3675  HB2 ALA   442      76.545  24.174  48.314  1.00  0.00           H
ATOM   3676  HB3 ALA   442      77.723  23.371  47.205  1.00  0.00           H
ATOM   3677  C   ALA   442      78.247  26.067  46.872  1.00  0.00           C
ATOM   3678  O   ALA   442      78.991  25.965  45.901  1.00  0.00           O
ATOM   3679  N   GLY   443      77.165  26.853  46.881  1.00  0.00           N
ATOM   3680  H   GLY   443      76.649  26.748  47.743  1.00  0.00           H
ATOM   3681  CA  GLY   443      76.765  27.734  45.824  1.00  0.00           C
ATOM   3682  HA2 GLY   443      76.515  27.081  44.988  1.00  0.00           H
ATOM   3683  HA3 GLY   443      75.839  28.233  46.106  1.00  0.00           H
ATOM   3684  C   GLY   443      77.874  28.766  45.479  1.00  0.00           C
ATOM   3685  O   GLY   443      78.213  28.890  44.272  1.00  0.00           O
ATOM   3686  N   PHE   444      78.436  29.445  46.484  1.00  0.00           N
ATOM   3687  H   PHE   444      77.990  29.368  47.387  1.00  0.00           H
ATOM   3688  CA  PHE   444      79.544  30.380  46.229  1.00  0.00           C
ATOM   3689  HA  PHE   444      79.187  31.061  45.456  1.00  0.00           H
ATOM   3690  CB  PHE   444      79.859  31.315  47.516  1.00  0.00           C
ATOM   3691  HB2 PHE   444      80.196  30.649  48.311  1.00  0.00           H
ATOM   3692  HB3 PHE   444      80.744  31.898  47.262  1.00  0.00           H
ATOM   3693  CG  PHE   444      78.680  32.185  47.866  1.00  0.00           C
ATOM   3694  CD1 PHE   444      78.222  33.181  46.970  1.00  0.00           C
ATOM   3695  HD1 PHE   444      78.657  33.337  45.994  1.00  0.00           H
ATOM   3696  CE1 PHE   444      77.328  34.136  47.420  1.00  0.00           C
ATOM   3697  HE1 PHE   444      77.044  34.946  46.764  1.00  0.00           H
ATOM   3698  CZ  PHE   444      76.648  33.918  48.682  1.00  0.00           C
ATOM   3699  HZ  PHE   444      75.817  34.472  49.094  1.00  0.00           H
ATOM   3700  CE2 PHE   444      77.072  32.897  49.521  1.00  0.00           C
ATOM   3701  HE2 PHE   444      76.584  32.779  50.477  1.00  0.00           H
ATOM   3702  CD2 PHE   444      78.118  32.098  49.139  1.00  0.00           C
ATOM   3703  HD2 PHE   444      78.513  31.335  49.794  1.00  0.00           H
ATOM   3704  C   PHE   444      80.829  29.727  45.744  1.00  0.00           C
ATOM   3705  O   PHE   444      81.482  30.286  44.884  1.00  0.00           O
ATOM   3706  N   VAL   445      81.154  28.581  46.249  1.00  0.00           N
ATOM   3707  H   VAL   445      80.583  28.174  46.976  1.00  0.00           H
ATOM   3708  CA  VAL   445      82.355  27.838  45.727  1.00  0.00           C
ATOM   3709  HA  VAL   445      83.111  28.612  45.592  1.00  0.00           H
ATOM   3710  CB  VAL   445      82.775  26.708  46.650  1.00  0.00           C
ATOM   3711  HB  VAL   445      81.917  26.087  46.908  1.00  0.00           H
ATOM   3712  CG1 VAL   445      83.932  25.854  46.109  1.00  0.00           C
ATOM   3713 HG11 VAL   445      84.896  26.361  46.162  1.00  0.00           H
ATOM   3714 HG12 VAL   445      84.060  24.935  46.681  1.00  0.00           H
ATOM   3715 HG13 VAL   445      83.667  25.555  45.095  1.00  0.00           H
ATOM   3716  CG2 VAL   445      83.215  27.223  48.022  1.00  0.00           C
ATOM   3717 HG21 VAL   445      82.399  27.829  48.415  1.00  0.00           H
ATOM   3718 HG22 VAL   445      83.304  26.462  48.798  1.00  0.00           H
ATOM   3719 HG23 VAL   445      84.117  27.829  47.938  1.00  0.00           H
ATOM   3720  C   VAL   445      82.080  27.329  44.337  1.00  0.00           C
ATOM   3721  O   VAL   445      82.986  27.396  43.484  1.00  0.00           O
ATOM   3722  N   SER   446      80.921  26.770  44.024  1.00  0.00           N
ATOM   3723  H   SER   446      80.185  26.642  44.704  1.00  0.00           H
ATOM   3724  CA  SER   446      80.595  26.462  42.550  1.00  0.00           C
ATOM   3725  HA  SER   446      81.406  25.847  42.160  1.00  0.00           H
ATOM   3726  CB  SER   446      79.367  25.568  42.564  1.00  0.00           C
ATOM   3727  HB2 SER   446      79.239  25.142  41.569  1.00  0.00           H
ATOM   3728  HB3 SER   446      79.568  24.808  43.318  1.00  0.00           H
ATOM   3729  OG  SER   446      78.230  26.271  42.909  1.00  0.00           O
ATOM   3730  HG  SER   446      78.226  26.348  43.866  1.00  0.00           H
ATOM   3731  C   SER   446      80.518  27.697  41.624  1.00  0.00           C
ATOM   3732  O   SER   446      81.055  27.717  40.492  1.00  0.00           O
ATOM   3733  N   LEU   447      80.053  28.857  42.139  1.00  0.00           N
ATOM   3734  H   LEU   447      79.571  28.739  43.019  1.00  0.00           H
ATOM   3735  CA  LEU   447      80.079  30.144  41.410  1.00  0.00           C
ATOM   3736  HA  LEU   447      79.610  30.052  40.430  1.00  0.00           H
ATOM   3737  CB  LEU   447      79.326  31.242  42.216  1.00  0.00           C
ATOM   3738  HB2 LEU   447      79.340  30.946  43.265  1.00  0.00           H
ATOM   3739  HB3 LEU   447      79.882  32.169  42.073  1.00  0.00           H
ATOM   3740  CG  LEU   447      77.840  31.263  41.813  1.00  0.00           C
ATOM   3741  HG  LEU   447      77.493  30.233  41.729  1.00  0.00           H
ATOM   3742  CD1 LEU   447      76.919  31.756  42.915  1.00  0.00           C
ATOM   3743 HD11 LEU   447      75.879  31.741  42.588  1.00  0.00           H
ATOM   3744 HD12 LEU   447      77.158  31.099  43.751  1.00  0.00           H
ATOM   3745 HD13 LEU   447      77.245  32.746  43.232  1.00  0.00           H
ATOM   3746  CD2 LEU   447      77.488  32.010  40.532  1.00  0.00           C
ATOM   3747 HD21 LEU   447      77.562  33.077  40.745  1.00  0.00           H
ATOM   3748 HD22 LEU   447      77.922  31.714  39.577  1.00  0.00           H
ATOM   3749 HD23 LEU   447      76.428  31.898  40.303  1.00  0.00           H
ATOM   3750  C   LEU   447      81.536  30.676  41.172  1.00  0.00           C
ATOM   3751  O   LEU   447      81.838  31.073  40.044  1.00  0.00           O
ATOM   3752  N   PHE   448      82.512  30.572  42.114  1.00  0.00           N
ATOM   3753  H   PHE   448      82.125  30.329  43.014  1.00  0.00           H
ATOM   3754  CA  PHE   448      83.909  30.881  41.995  1.00  0.00           C
ATOM   3755  HA  PHE   448      84.066  31.884  41.598  1.00  0.00           H
ATOM   3756  CB  PHE   448      84.451  30.816  43.474  1.00  0.00           C
ATOM   3757  HB2 PHE   448      83.815  31.383  44.154  1.00  0.00           H
ATOM   3758  HB3 PHE   448      84.449  29.754  43.718  1.00  0.00           H
ATOM   3759  CG  PHE   448      85.913  31.259  43.625  1.00  0.00           C
ATOM   3760  CD1 PHE   448      86.214  32.622  43.592  1.00  0.00           C
ATOM   3761  HD1 PHE   448      85.420  33.338  43.441  1.00  0.00           H
ATOM   3762  CE1 PHE   448      87.552  33.009  43.763  1.00  0.00           C
ATOM   3763  HE1 PHE   448      87.708  34.077  43.715  1.00  0.00           H
ATOM   3764  CZ  PHE   448      88.616  32.040  43.766  1.00  0.00           C
ATOM   3765  HZ  PHE   448      89.643  32.375  43.760  1.00  0.00           H
ATOM   3766  CE2 PHE   448      88.323  30.679  43.819  1.00  0.00           C
ATOM   3767  HE2 PHE   448      89.043  29.878  43.738  1.00  0.00           H
ATOM   3768  CD2 PHE   448      86.968  30.273  43.716  1.00  0.00           C
ATOM   3769  HD2 PHE   448      86.706  29.233  43.845  1.00  0.00           H
ATOM   3770  C   PHE   448      84.626  29.914  40.979  1.00  0.00           C
ATOM   3771  O   PHE   448      85.469  30.409  40.247  1.00  0.00           O
ATOM   3772  N   ARG   449      84.288  28.644  40.958  1.00  0.00           N
ATOM   3773  H   ARG   449      83.590  28.428  41.656  1.00  0.00           H
ATOM   3774  CA  ARG   449      84.846  27.646  39.990  1.00  0.00           C
ATOM   3775  HA  ARG   449      85.923  27.815  39.965  1.00  0.00           H
ATOM   3776  CB  ARG   449      84.502  26.207  40.428  1.00  0.00           C
ATOM   3777  HB2 ARG   449      83.488  26.218  40.829  1.00  0.00           H
ATOM   3778  HB3 ARG   449      84.576  25.608  39.521  1.00  0.00           H
ATOM   3779  CG  ARG   449      85.595  25.731  41.387  1.00  0.00           C
ATOM   3780  HG2 ARG   449      86.433  25.418  40.764  1.00  0.00           H
ATOM   3781  HG3 ARG   449      85.842  26.468  42.152  1.00  0.00           H
ATOM   3782  CD  ARG   449      85.103  24.530  42.152  1.00  0.00           C
ATOM   3783  HD2 ARG   449      84.130  24.872  42.507  1.00  0.00           H
ATOM   3784  HD3 ARG   449      84.925  23.662  41.518  1.00  0.00           H
ATOM   3785  NE  ARG   449      86.102  24.144  43.123  1.00  0.00           N
ATOM   3786  HE  ARG   449      86.888  24.752  43.305  1.00  0.00           H
ATOM   3787  CZ  ARG   449      86.161  22.955  43.706  1.00  0.00           C
ATOM   3788  NH1 ARG   449      85.242  21.999  43.686  1.00  0.00           N
ATOM   3789 HH11 ARG   449      84.376  22.129  43.183  1.00  0.00           H
ATOM   3790 HH12 ARG   449      85.396  21.154  44.216  1.00  0.00           H
ATOM   3791  NH2 ARG   449      87.183  22.582  44.365  1.00  0.00           N
ATOM   3792 HH21 ARG   449      87.986  23.187  44.466  1.00  0.00           H
ATOM   3793 HH22 ARG   449      87.310  21.606  44.591  1.00  0.00           H
ATOM   3794  C   ARG   449      84.297  28.075  38.578  1.00  0.00           C
ATOM   3795  O   ARG   449      85.088  28.091  37.625  1.00  0.00           O
ATOM   3796  N   ILE   450      82.991  28.546  38.534  1.00  0.00           N
ATOM   3797  H   ILE   450      82.391  28.380  39.329  1.00  0.00           H
ATOM   3798  CA  ILE   450      82.408  28.995  37.253  1.00  0.00           C
ATOM   3799  HA  ILE   450      82.527  28.174  36.546  1.00  0.00           H
ATOM   3800  CB  ILE   450      80.880  29.298  37.369  1.00  0.00           C
ATOM   3801  HB  ILE   450      80.665  29.802  38.312  1.00  0.00           H
ATOM   3802  CG2 ILE   450      80.307  30.344  36.356  1.00  0.00           C
ATOM   3803 HG21 ILE   450      80.694  30.146  35.357  1.00  0.00           H
ATOM   3804 HG22 ILE   450      79.225  30.210  36.354  1.00  0.00           H
ATOM   3805 HG23 ILE   450      80.510  31.369  36.667  1.00  0.00           H
ATOM   3806  CG1 ILE   450      80.124  27.945  37.268  1.00  0.00           C
ATOM   3807 HG12 ILE   450      80.103  27.732  36.200  1.00  0.00           H
ATOM   3808 HG13 ILE   450      80.729  27.223  37.816  1.00  0.00           H
ATOM   3809  CD1 ILE   450      78.664  27.893  37.757  1.00  0.00           C
ATOM   3810 HD11 ILE   450      78.288  26.870  37.757  1.00  0.00           H
ATOM   3811 HD12 ILE   450      78.554  28.179  38.803  1.00  0.00           H
ATOM   3812 HD13 ILE   450      78.077  28.647  37.233  1.00  0.00           H
ATOM   3813  C   ILE   450      83.185  30.282  36.742  1.00  0.00           C
ATOM   3814  O   ILE   450      83.655  30.322  35.579  1.00  0.00           O
ATOM   3815  N   ARG   451      83.478  31.288  37.638  1.00  0.00           N
ATOM   3816  H   ARG   451      83.207  31.139  38.599  1.00  0.00           H
ATOM   3817  CA  ARG   451      84.391  32.453  37.370  1.00  0.00           C
ATOM   3818  HA  ARG   451      83.938  32.903  36.486  1.00  0.00           H
ATOM   3819  CB  ARG   451      84.275  33.492  38.533  1.00  0.00           C
ATOM   3820  HB2 ARG   451      83.242  33.749  38.769  1.00  0.00           H
ATOM   3821  HB3 ARG   451      84.750  33.035  39.401  1.00  0.00           H
ATOM   3822  CG  ARG   451      85.012  34.825  38.182  1.00  0.00           C
ATOM   3823  HG2 ARG   451      85.978  34.608  37.725  1.00  0.00           H
ATOM   3824  HG3 ARG   451      84.269  35.237  37.500  1.00  0.00           H
ATOM   3825  CD  ARG   451      85.228  35.852  39.331  1.00  0.00           C
ATOM   3826  HD2 ARG   451      84.281  36.224  39.725  1.00  0.00           H
ATOM   3827  HD3 ARG   451      85.614  35.343  40.214  1.00  0.00           H
ATOM   3828  NE  ARG   451      86.110  36.919  38.954  1.00  0.00           N
ATOM   3829  HE  ARG   451      85.728  37.738  38.504  1.00  0.00           H
ATOM   3830  CZ  ARG   451      87.457  36.841  38.961  1.00  0.00           C
ATOM   3831  NH1 ARG   451      88.173  35.937  39.581  1.00  0.00           N
ATOM   3832 HH11 ARG   451      87.726  35.132  39.994  1.00  0.00           H
ATOM   3833 HH12 ARG   451      89.181  36.005  39.565  1.00  0.00           H
ATOM   3834  NH2 ARG   451      88.038  37.847  38.442  1.00  0.00           N
ATOM   3835 HH21 ARG   451      87.489  38.528  37.938  1.00  0.00           H
ATOM   3836 HH22 ARG   451      89.047  37.828  38.397  1.00  0.00           H
ATOM   3837  C   ARG   451      85.820  32.003  37.034  1.00  0.00           C
ATOM   3838  O   ARG   451      86.386  32.611  36.086  1.00  0.00           O
ATOM   3839  N   THR   452      86.389  31.045  37.739  1.00  0.00           N
ATOM   3840  H   THR   452      85.933  30.733  38.584  1.00  0.00           H
ATOM   3841  CA  THR   452      87.780  30.570  37.488  1.00  0.00           C
ATOM   3842  HA  THR   452      88.488  31.345  37.782  1.00  0.00           H
ATOM   3843  CB  THR   452      88.051  29.384  38.401  1.00  0.00           C
ATOM   3844  HB  THR   452      87.249  28.685  38.163  1.00  0.00           H
ATOM   3845  CG2 THR   452      89.355  28.606  38.160  1.00  0.00           C
ATOM   3846 HG21 THR   452      89.580  28.040  39.064  1.00  0.00           H
ATOM   3847 HG22 THR   452      89.104  27.965  37.315  1.00  0.00           H
ATOM   3848 HG23 THR   452      90.083  29.398  37.986  1.00  0.00           H
ATOM   3849  OG1 THR   452      88.087  29.847  39.729  1.00  0.00           O
ATOM   3850  HG1 THR   452      87.239  30.281  39.847  1.00  0.00           H
ATOM   3851  C   THR   452      88.078  30.170  36.015  1.00  0.00           C
ATOM   3852  O   THR   452      89.143  30.528  35.506  1.00  0.00           O
ATOM   3853  N   ILE   453      87.216  29.369  35.377  1.00  0.00           N
ATOM   3854  H   ILE   453      86.464  29.056  35.975  1.00  0.00           H
ATOM   3855  CA  ILE   453      87.206  29.131  33.925  1.00  0.00           C
ATOM   3856  HA  ILE   453      88.030  28.462  33.678  1.00  0.00           H
ATOM   3857  CB  ILE   453      85.985  28.269  33.581  1.00  0.00           C
ATOM   3858  HB  ILE   453      85.099  28.855  33.821  1.00  0.00           H
ATOM   3859  CG2 ILE   453      85.957  27.883  32.087  1.00  0.00           C
ATOM   3860 HG21 ILE   453      85.066  27.266  31.967  1.00  0.00           H
ATOM   3861 HG22 ILE   453      85.866  28.808  31.516  1.00  0.00           H
ATOM   3862 HG23 ILE   453      86.823  27.284  31.807  1.00  0.00           H
ATOM   3863  CG1 ILE   453      86.060  26.868  34.332  1.00  0.00           C
ATOM   3864 HG12 ILE   453      86.756  26.202  33.822  1.00  0.00           H
ATOM   3865 HG13 ILE   453      86.444  26.999  35.344  1.00  0.00           H
ATOM   3866  CD1 ILE   453      84.718  26.177  34.554  1.00  0.00           C
ATOM   3867 HD11 ILE   453      84.471  25.720  33.596  1.00  0.00           H
ATOM   3868 HD12 ILE   453      84.811  25.423  35.335  1.00  0.00           H
ATOM   3869 HD13 ILE   453      84.042  27.004  34.773  1.00  0.00           H
ATOM   3870  C   ILE   453      87.179  30.427  33.094  1.00  0.00           C
ATOM   3871  O   ILE   453      87.952  30.526  32.138  1.00  0.00           O
ATOM   3872  N   MET   454      86.328  31.335  33.463  1.00  0.00           N
ATOM   3873  H   MET   454      85.807  31.139  34.305  1.00  0.00           H
ATOM   3874  CA  MET   454      86.135  32.531  32.682  1.00  0.00           C
ATOM   3875  HA  MET   454      86.051  32.189  31.650  1.00  0.00           H
ATOM   3876  CB  MET   454      84.831  33.186  33.137  1.00  0.00           C
ATOM   3877  HB2 MET   454      84.715  33.183  34.221  1.00  0.00           H
ATOM   3878  HB3 MET   454      84.906  34.218  32.793  1.00  0.00           H
ATOM   3879  CG  MET   454      83.620  32.592  32.507  1.00  0.00           C
ATOM   3880  HG2 MET   454      83.722  32.611  31.422  1.00  0.00           H
ATOM   3881  HG3 MET   454      83.600  31.524  32.722  1.00  0.00           H
ATOM   3882  SD  MET   454      82.045  33.292  32.928  1.00  0.00           S
ATOM   3883  CE  MET   454      82.161  35.098  32.471  1.00  0.00           C
ATOM   3884  HE1 MET   454      82.300  35.322  31.414  1.00  0.00           H
ATOM   3885  HE2 MET   454      81.315  35.675  32.845  1.00  0.00           H
ATOM   3886  HE3 MET   454      83.018  35.590  32.932  1.00  0.00           H
ATOM   3887  C   MET   454      87.361  33.482  32.743  1.00  0.00           C
ATOM   3888  O   MET   454      87.641  34.097  31.777  1.00  0.00           O
ATOM   3889  N   LYS   455      88.061  33.562  33.870  1.00  0.00           N
ATOM   3890  H   LYS   455      87.605  33.169  34.681  1.00  0.00           H
ATOM   3891  CA  LYS   455      89.484  34.066  34.043  1.00  0.00           C
ATOM   3892  HA  LYS   455      89.470  35.075  33.629  1.00  0.00           H
ATOM   3893  CB  LYS   455      89.949  34.136  35.507  1.00  0.00           C
ATOM   3894  HB2 LYS   455      89.372  34.852  36.092  1.00  0.00           H
ATOM   3895  HB3 LYS   455      89.644  33.219  36.011  1.00  0.00           H
ATOM   3896  CG  LYS   455      91.418  34.422  35.752  1.00  0.00           C
ATOM   3897  HG2 LYS   455      91.983  33.515  35.541  1.00  0.00           H
ATOM   3898  HG3 LYS   455      91.785  35.072  34.958  1.00  0.00           H
ATOM   3899  CD  LYS   455      91.734  34.850  37.140  1.00  0.00           C
ATOM   3900  HD2 LYS   455      91.472  35.901  37.258  1.00  0.00           H
ATOM   3901  HD3 LYS   455      91.253  34.126  37.798  1.00  0.00           H
ATOM   3902  CE  LYS   455      93.242  34.765  37.252  1.00  0.00           C
ATOM   3903  HE2 LYS   455      93.596  33.764  37.004  1.00  0.00           H
ATOM   3904  HE3 LYS   455      93.663  35.397  36.470  1.00  0.00           H
ATOM   3905  NZ  LYS   455      93.816  35.234  38.536  1.00  0.00           N
ATOM   3906  HZ1 LYS   455      93.438  34.670  39.283  1.00  0.00           H
ATOM   3907  HZ2 LYS   455      94.819  35.158  38.617  1.00  0.00           H
ATOM   3908  HZ3 LYS   455      93.608  36.181  38.820  1.00  0.00           H
ATOM   3909  C   LYS   455      90.469  33.307  33.162  1.00  0.00           C
ATOM   3910  O   LYS   455      91.135  33.985  32.378  1.00  0.00           O
ATOM   3911  N   HIP   456      90.420  31.997  33.269  1.00  0.00           N
ATOM   3912  H   HIP   456      89.778  31.544  33.904  1.00  0.00           H
ATOM   3913  CA  HIP   456      91.267  31.084  32.472  1.00  0.00           C
ATOM   3914  HA  HIP   456      92.279  31.314  32.805  1.00  0.00           H
ATOM   3915  CB  HIP   456      90.941  29.631  33.036  1.00  0.00           C
ATOM   3916  HB2 HIP   456      91.335  29.555  34.050  1.00  0.00           H
ATOM   3917  HB3 HIP   456      89.868  29.473  33.150  1.00  0.00           H
ATOM   3918  CG  HIP   456      91.417  28.533  32.221  1.00  0.00           C
ATOM   3919  ND1 HIP   456      92.749  28.078  32.203  1.00  0.00           N
ATOM   3920  HD1 HIP   456      93.550  28.439  32.701  1.00  0.00           H
ATOM   3921  CE1 HIP   456      92.768  26.972  31.516  1.00  0.00           C
ATOM   3922  HE1 HIP   456      93.707  26.493  31.281  1.00  0.00           H
ATOM   3923  NE2 HIP   456      91.504  26.624  31.090  1.00  0.00           N
ATOM   3924  HE2 HIP   456      91.322  25.921  30.387  1.00  0.00           H
ATOM   3925  CD2 HIP   456      90.653  27.562  31.587  1.00  0.00           C
ATOM   3926  HD2 HIP   456      89.583  27.643  31.470  1.00  0.00           H
ATOM   3927  C   HIP   456      91.112  31.406  30.979  1.00  0.00           C
ATOM   3928  O   HIP   456      92.111  31.641  30.275  1.00  0.00           O
ATOM   3929  N   ASP   457      89.900  31.599  30.466  1.00  0.00           N
ATOM   3930  H   ASP   457      89.164  31.254  31.066  1.00  0.00           H
ATOM   3931  CA  ASP   457      89.589  32.063  29.058  1.00  0.00           C
ATOM   3932  HA  ASP   457      90.167  31.483  28.338  1.00  0.00           H
ATOM   3933  CB  ASP   457      88.180  31.640  28.857  1.00  0.00           C
ATOM   3934  HB2 ASP   457      87.522  32.085  29.604  1.00  0.00           H
ATOM   3935  HB3 ASP   457      87.831  32.160  27.965  1.00  0.00           H
ATOM   3936  CG  ASP   457      87.932  30.142  28.644  1.00  0.00           C
ATOM   3937  OD1 ASP   457      86.781  29.803  28.643  1.00  0.00           O
ATOM   3938  OD2 ASP   457      88.876  29.353  28.503  1.00  0.00           O
ATOM   3939  C   ASP   457      89.797  33.556  28.714  1.00  0.00           C
ATOM   3940  O   ASP   457      90.159  33.868  27.548  1.00  0.00           O
ATOM   3941  N   GLY   458      89.721  34.474  29.640  1.00  0.00           N
ATOM   3942  H   GLY   458      89.476  34.175  30.573  1.00  0.00           H
ATOM   3943  CA  GLY   458      89.959  35.919  29.396  1.00  0.00           C
ATOM   3944  HA2 GLY   458      90.173  36.404  30.348  1.00  0.00           H
ATOM   3945  HA3 GLY   458      90.838  36.076  28.771  1.00  0.00           H
ATOM   3946  C   GLY   458      88.713  36.673  28.931  1.00  0.00           C
ATOM   3947  O   GLY   458      88.897  37.485  28.026  1.00  0.00           O
ATOM   3948  N   THR   459      87.533  36.248  29.385  1.00  0.00           N
ATOM   3949  H   THR   459      87.546  35.480  30.041  1.00  0.00           H
ATOM   3950  CA  THR   459      86.161  36.862  29.110  1.00  0.00           C
ATOM   3951  HA  THR   459      86.381  37.573  28.314  1.00  0.00           H
ATOM   3952  CB  THR   459      85.231  35.737  28.619  1.00  0.00           C
ATOM   3953  HB  THR   459      84.333  36.272  28.310  1.00  0.00           H
ATOM   3954  CG2 THR   459      85.833  35.069  27.427  1.00  0.00           C
ATOM   3955 HG21 THR   459      85.048  34.490  26.939  1.00  0.00           H
ATOM   3956 HG22 THR   459      86.256  35.784  26.721  1.00  0.00           H
ATOM   3957 HG23 THR   459      86.633  34.371  27.674  1.00  0.00           H
ATOM   3958  OG1 THR   459      84.875  34.821  29.603  1.00  0.00           O
ATOM   3959  HG1 THR   459      84.796  35.314  30.422  1.00  0.00           H
ATOM   3960  C   THR   459      85.667  37.547  30.368  1.00  0.00           C
ATOM   3961  O   THR   459      85.711  36.847  31.422  1.00  0.00           O
ATOM   3962  N   LYS   460      85.041  38.724  30.249  1.00  0.00           N
ATOM   3963  H   LYS   460      84.936  39.070  29.306  1.00  0.00           H
ATOM   3964  CA  LYS   460      84.592  39.488  31.438  1.00  0.00           C
ATOM   3965  HA  LYS   460      85.528  39.671  31.966  1.00  0.00           H
ATOM   3966  CB  LYS   460      83.992  40.789  31.024  1.00  0.00           C
ATOM   3967  HB2 LYS   460      83.380  40.680  30.128  1.00  0.00           H
ATOM   3968  HB3 LYS   460      83.288  41.259  31.711  1.00  0.00           H
ATOM   3969  CG  LYS   460      85.075  41.766  30.633  1.00  0.00           C
ATOM   3970  HG2 LYS   460      85.781  41.817  31.462  1.00  0.00           H
ATOM   3971  HG3 LYS   460      85.539  41.430  29.705  1.00  0.00           H
ATOM   3972  CD  LYS   460      84.496  43.162  30.614  1.00  0.00           C
ATOM   3973  HD2 LYS   460      83.789  43.285  31.434  1.00  0.00           H
ATOM   3974  HD3 LYS   460      85.327  43.857  30.734  1.00  0.00           H
ATOM   3975  CE  LYS   460      83.836  43.566  29.249  1.00  0.00           C
ATOM   3976  HE2 LYS   460      84.209  42.803  28.566  1.00  0.00           H
ATOM   3977  HE3 LYS   460      82.753  43.445  29.276  1.00  0.00           H
ATOM   3978  NZ  LYS   460      84.204  44.936  28.771  1.00  0.00           N
ATOM   3979  HZ1 LYS   460      83.824  45.646  29.381  1.00  0.00           H
ATOM   3980  HZ2 LYS   460      85.185  45.077  28.577  1.00  0.00           H
ATOM   3981  HZ3 LYS   460      83.767  45.151  27.886  1.00  0.00           H
ATOM   3982  C   LYS   460      83.682  38.772  32.538  1.00  0.00           C
ATOM   3983  O   LYS   460      82.735  38.056  32.250  1.00  0.00           O
ATOM   3984  N   THR   461      83.869  39.156  33.742  1.00  0.00           N
ATOM   3985  H   THR   461      84.446  39.964  33.923  1.00  0.00           H
ATOM   3986  CA  THR   461      83.383  38.621  34.937  1.00  0.00           C
ATOM   3987  HA  THR   461      82.577  37.896  34.822  1.00  0.00           H
ATOM   3988  CB  THR   461      84.529  37.819  35.672  1.00  0.00           C
ATOM   3989  HB  THR   461      84.174  37.496  36.651  1.00  0.00           H
ATOM   3990  CG2 THR   461      84.957  36.587  34.883  1.00  0.00           C
ATOM   3991 HG21 THR   461      84.276  35.738  34.811  1.00  0.00           H
ATOM   3992 HG22 THR   461      85.319  36.964  33.926  1.00  0.00           H
ATOM   3993 HG23 THR   461      85.769  36.052  35.375  1.00  0.00           H
ATOM   3994  OG1 THR   461      85.673  38.668  35.839  1.00  0.00           O
ATOM   3995  HG1 THR   461      85.588  39.153  36.663  1.00  0.00           H
ATOM   3996  C   THR   461      82.819  39.683  35.944  1.00  0.00           C
ATOM   3997  O   THR   461      82.408  39.271  37.062  1.00  0.00           O
ATOM   3998  N   GLU   462      82.743  40.938  35.574  1.00  0.00           N
ATOM   3999  H   GLU   462      83.326  41.296  34.831  1.00  0.00           H
ATOM   4000  CA  GLU   462      82.245  42.105  36.331  1.00  0.00           C
ATOM   4001  HA  GLU   462      82.969  42.234  37.135  1.00  0.00           H
ATOM   4002  CB  GLU   462      82.178  43.349  35.476  1.00  0.00           C
ATOM   4003  HB2 GLU   462      82.869  43.361  34.633  1.00  0.00           H
ATOM   4004  HB3 GLU   462      81.182  43.403  35.036  1.00  0.00           H
ATOM   4005  CG  GLU   462      82.394  44.638  36.296  1.00  0.00           C
ATOM   4006  HG2 GLU   462      81.728  44.595  37.158  1.00  0.00           H
ATOM   4007  HG3 GLU   462      83.345  44.736  36.819  1.00  0.00           H
ATOM   4008  CD  GLU   462      82.287  45.909  35.416  1.00  0.00           C
ATOM   4009  OE1 GLU   462      82.938  45.928  34.332  1.00  0.00           O
ATOM   4010  OE2 GLU   462      81.701  46.948  35.786  1.00  0.00           O
ATOM   4011  C   GLU   462      80.880  41.834  36.991  1.00  0.00           C
ATOM   4012  O   GLU   462      80.738  42.092  38.176  1.00  0.00           O
ATOM   4013  N   LYS   463      79.920  41.427  36.192  1.00  0.00           N
ATOM   4014  H   LYS   463      80.196  41.484  35.222  1.00  0.00           H
ATOM   4015  CA  LYS   463      78.531  41.079  36.525  1.00  0.00           C
ATOM   4016  HA  LYS   463      78.123  41.858  37.169  1.00  0.00           H
ATOM   4017  CB  LYS   463      77.647  41.048  35.243  1.00  0.00           C
ATOM   4018  HB2 LYS   463      78.193  40.343  34.616  1.00  0.00           H
ATOM   4019  HB3 LYS   463      76.647  40.651  35.417  1.00  0.00           H
ATOM   4020  CG  LYS   463      77.400  42.388  34.470  1.00  0.00           C
ATOM   4021  HG2 LYS   463      77.134  43.177  35.174  1.00  0.00           H
ATOM   4022  HG3 LYS   463      78.416  42.685  34.209  1.00  0.00           H
ATOM   4023  CD  LYS   463      76.495  42.316  33.188  1.00  0.00           C
ATOM   4024  HD2 LYS   463      76.857  41.576  32.474  1.00  0.00           H
ATOM   4025  HD3 LYS   463      75.479  42.046  33.475  1.00  0.00           H
ATOM   4026  CE  LYS   463      76.358  43.608  32.367  1.00  0.00           C
ATOM   4027  HE2 LYS   463      75.853  44.347  32.989  1.00  0.00           H
ATOM   4028  HE3 LYS   463      77.389  43.856  32.114  1.00  0.00           H
ATOM   4029  NZ  LYS   463      75.733  43.470  31.006  1.00  0.00           N
ATOM   4030  HZ1 LYS   463      74.818  43.057  31.118  1.00  0.00           H
ATOM   4031  HZ2 LYS   463      75.549  44.307  30.473  1.00  0.00           H
ATOM   4032  HZ3 LYS   463      76.316  42.940  30.373  1.00  0.00           H
ATOM   4033  C   LYS   463      78.422  39.764  37.239  1.00  0.00           C
ATOM   4034  O   LYS   463      77.402  39.510  37.854  1.00  0.00           O
ATOM   4035  N   LEU   464      79.464  38.892  37.165  1.00  0.00           N
ATOM   4036  H   LEU   464      80.307  39.209  36.709  1.00  0.00           H
ATOM   4037  CA  LEU   464      79.439  37.733  37.968  1.00  0.00           C
ATOM   4038  HA  LEU   464      78.422  37.339  37.952  1.00  0.00           H
ATOM   4039  CB  LEU   464      80.255  36.686  37.297  1.00  0.00           C
ATOM   4040  HB2 LEU   464      79.874  36.428  36.308  1.00  0.00           H
ATOM   4041  HB3 LEU   464      81.213  37.180  37.132  1.00  0.00           H
ATOM   4042  CG  LEU   464      80.482  35.436  38.087  1.00  0.00           C
ATOM   4043  HG  LEU   464      81.119  35.570  38.962  1.00  0.00           H
ATOM   4044  CD1 LEU   464      79.188  34.716  38.527  1.00  0.00           C
ATOM   4045 HD11 LEU   464      78.708  35.371  39.254  1.00  0.00           H
ATOM   4046 HD12 LEU   464      78.502  34.545  37.698  1.00  0.00           H
ATOM   4047 HD13 LEU   464      79.496  33.783  39.000  1.00  0.00           H
ATOM   4048  CD2 LEU   464      81.156  34.385  37.162  1.00  0.00           C
ATOM   4049 HD21 LEU   464      81.366  33.466  37.710  1.00  0.00           H
ATOM   4050 HD22 LEU   464      80.439  34.142  36.378  1.00  0.00           H
ATOM   4051 HD23 LEU   464      82.028  34.779  36.640  1.00  0.00           H
ATOM   4052  C   LEU   464      79.851  38.072  39.363  1.00  0.00           C
ATOM   4053  O   LEU   464      79.195  37.688  40.306  1.00  0.00           O
ATOM   4054  N   GLU   465      80.902  38.842  39.565  1.00  0.00           N
ATOM   4055  H   GLU   465      81.344  39.201  38.731  1.00  0.00           H
ATOM   4056  CA  GLU   465      81.464  39.381  40.852  1.00  0.00           C
ATOM   4057  HA  GLU   465      81.702  38.559  41.526  1.00  0.00           H
ATOM   4058  CB  GLU   465      82.715  40.131  40.529  1.00  0.00           C
ATOM   4059  HB2 GLU   465      82.578  40.935  39.806  1.00  0.00           H
ATOM   4060  HB3 GLU   465      83.029  40.546  41.486  1.00  0.00           H
ATOM   4061  CG  GLU   465      83.861  39.242  39.960  1.00  0.00           C
ATOM   4062  HG2 GLU   465      84.127  38.498  40.712  1.00  0.00           H
ATOM   4063  HG3 GLU   465      83.426  38.583  39.209  1.00  0.00           H
ATOM   4064  CD  GLU   465      85.019  39.961  39.286  1.00  0.00           C
ATOM   4065  OE1 GLU   465      85.649  40.843  39.910  1.00  0.00           O
ATOM   4066  OE2 GLU   465      85.407  39.446  38.236  1.00  0.00           O
ATOM   4067  C   GLU   465      80.443  40.343  41.538  1.00  0.00           C
ATOM   4068  O   GLU   465      80.270  40.135  42.752  1.00  0.00           O
ATOM   4069  N   LYS   466      79.644  41.134  40.799  1.00  0.00           N
ATOM   4070  H   LYS   466      80.014  41.410  39.901  1.00  0.00           H
ATOM   4071  CA  LYS   466      78.572  41.947  41.382  1.00  0.00           C
ATOM   4072  HA  LYS   466      78.965  42.583  42.176  1.00  0.00           H
ATOM   4073  CB  LYS   466      77.953  42.820  40.232  1.00  0.00           C
ATOM   4074  HB2 LYS   466      77.908  42.181  39.350  1.00  0.00           H
ATOM   4075  HB3 LYS   466      76.943  43.066  40.561  1.00  0.00           H
ATOM   4076  CG  LYS   466      78.770  44.033  39.889  1.00  0.00           C
ATOM   4077  HG2 LYS   466      78.876  44.598  40.815  1.00  0.00           H
ATOM   4078  HG3 LYS   466      79.751  43.821  39.463  1.00  0.00           H
ATOM   4079  CD  LYS   466      78.004  44.814  38.878  1.00  0.00           C
ATOM   4080  HD2 LYS   466      77.870  44.100  38.066  1.00  0.00           H
ATOM   4081  HD3 LYS   466      76.994  45.117  39.155  1.00  0.00           H
ATOM   4082  CE  LYS   466      78.823  45.993  38.397  1.00  0.00           C
ATOM   4083  HE2 LYS   466      79.788  45.637  38.036  1.00  0.00           H
ATOM   4084  HE3 LYS   466      78.421  46.416  37.476  1.00  0.00           H
ATOM   4085  NZ  LYS   466      78.977  47.177  39.351  1.00  0.00           N
ATOM   4086  HZ1 LYS   466      79.613  46.856  40.066  1.00  0.00           H
ATOM   4087  HZ2 LYS   466      79.404  47.953  38.865  1.00  0.00           H
ATOM   4088  HZ3 LYS   466      78.107  47.462  39.777  1.00  0.00           H
ATOM   4089  C   LYS   466      77.432  41.108  41.969  1.00  0.00           C
ATOM   4090  O   LYS   466      76.969  41.417  43.062  1.00  0.00           O
ATOM   4091  N   LEU   467      76.962  40.116  41.232  1.00  0.00           N
ATOM   4092  H   LEU   467      77.422  39.964  40.345  1.00  0.00           H
ATOM   4093  CA  LEU   467      76.009  39.039  41.682  1.00  0.00           C
ATOM   4094  HA  LEU   467      75.104  39.610  41.887  1.00  0.00           H
ATOM   4095  CB  LEU   467      75.598  38.088  40.495  1.00  0.00           C
ATOM   4096  HB2 LEU   467      75.536  38.738  39.621  1.00  0.00           H
ATOM   4097  HB3 LEU   467      76.409  37.368  40.388  1.00  0.00           H
ATOM   4098  CG  LEU   467      74.340  37.327  40.734  1.00  0.00           C
ATOM   4099  HG  LEU   467      73.710  37.892  41.421  1.00  0.00           H
ATOM   4100  CD1 LEU   467      73.641  37.135  39.436  1.00  0.00           C
ATOM   4101 HD11 LEU   467      74.340  36.661  38.747  1.00  0.00           H
ATOM   4102 HD12 LEU   467      72.729  36.541  39.478  1.00  0.00           H
ATOM   4103 HD13 LEU   467      73.364  38.121  39.063  1.00  0.00           H
ATOM   4104  CD2 LEU   467      74.659  35.895  41.198  1.00  0.00           C
ATOM   4105 HD21 LEU   467      73.749  35.296  41.230  1.00  0.00           H
ATOM   4106 HD22 LEU   467      75.448  35.424  40.612  1.00  0.00           H
ATOM   4107 HD23 LEU   467      75.020  35.984  42.223  1.00  0.00           H
ATOM   4108  C   LEU   467      76.369  38.313  43.001  1.00  0.00           C
ATOM   4109  O   LEU   467      75.520  38.081  43.832  1.00  0.00           O
ATOM   4110  N   MET   468      77.659  37.990  43.097  1.00  0.00           N
ATOM   4111  H   MET   468      78.217  38.120  42.265  1.00  0.00           H
ATOM   4112  CA  MET   468      78.228  37.304  44.240  1.00  0.00           C
ATOM   4113  HA  MET   468      77.578  36.458  44.461  1.00  0.00           H
ATOM   4114  CB  MET   468      79.722  36.750  43.992  1.00  0.00           C
ATOM   4115  HB2 MET   468      80.436  37.528  43.723  1.00  0.00           H
ATOM   4116  HB3 MET   468      80.006  36.161  44.864  1.00  0.00           H
ATOM   4117  CG  MET   468      79.835  35.608  42.930  1.00  0.00           C
ATOM   4118  HG2 MET   468      79.259  34.729  43.217  1.00  0.00           H
ATOM   4119  HG3 MET   468      79.257  35.929  42.064  1.00  0.00           H
ATOM   4120  SD  MET   468      81.477  35.300  42.212  1.00  0.00           S
ATOM   4121  CE  MET   468      82.276  34.487  43.628  1.00  0.00           C
ATOM   4122  HE1 MET   468      81.847  33.504  43.823  1.00  0.00           H
ATOM   4123  HE2 MET   468      83.354  34.457  43.470  1.00  0.00           H
ATOM   4124  HE3 MET   468      82.186  35.084  44.536  1.00  0.00           H
ATOM   4125  C   MET   468      78.016  38.285  45.451  1.00  0.00           C
ATOM   4126  O   MET   468      77.582  37.998  46.526  1.00  0.00           O
ATOM   4127  N   VAL   469      78.418  39.553  45.212  1.00  0.00           N
ATOM   4128  H   VAL   469      78.653  39.788  44.258  1.00  0.00           H
ATOM   4129  CA  VAL   469      78.413  40.671  46.104  1.00  0.00           C
ATOM   4130  HA  VAL   469      79.033  40.401  46.958  1.00  0.00           H
ATOM   4131  CB  VAL   469      79.030  42.009  45.502  1.00  0.00           C
ATOM   4132  HB  VAL   469      78.903  41.940  44.421  1.00  0.00           H
ATOM   4133  CG1 VAL   469      78.477  43.340  46.096  1.00  0.00           C
ATOM   4134 HG11 VAL   469      77.430  43.371  45.795  1.00  0.00           H
ATOM   4135 HG12 VAL   469      78.502  43.266  47.183  1.00  0.00           H
ATOM   4136 HG13 VAL   469      79.052  44.213  45.787  1.00  0.00           H
ATOM   4137  CG2 VAL   469      80.529  41.899  45.792  1.00  0.00           C
ATOM   4138 HG21 VAL   469      80.968  40.986  45.390  1.00  0.00           H
ATOM   4139 HG22 VAL   469      81.050  42.770  45.393  1.00  0.00           H
ATOM   4140 HG23 VAL   469      80.684  41.980  46.868  1.00  0.00           H
ATOM   4141  C   VAL   469      77.024  40.848  46.716  1.00  0.00           C
ATOM   4142  O   VAL   469      76.799  40.941  47.921  1.00  0.00           O
ATOM   4143  N   ARG   470      75.996  40.972  45.857  1.00  0.00           N
ATOM   4144  H   ARG   470      76.241  40.835  44.886  1.00  0.00           H
ATOM   4145  CA  ARG   470      74.528  41.103  46.093  1.00  0.00           C
ATOM   4146  HA  ARG   470      74.327  42.084  46.524  1.00  0.00           H
ATOM   4147  CB  ARG   470      73.764  41.028  44.777  1.00  0.00           C
ATOM   4148  HB2 ARG   470      74.232  40.298  44.117  1.00  0.00           H
ATOM   4149  HB3 ARG   470      72.746  40.692  44.974  1.00  0.00           H
ATOM   4150  CG  ARG   470      73.812  42.424  44.187  1.00  0.00           C
ATOM   4151  HG2 ARG   470      73.344  43.003  44.983  1.00  0.00           H
ATOM   4152  HG3 ARG   470      74.827  42.756  43.970  1.00  0.00           H
ATOM   4153  CD  ARG   470      72.943  42.377  42.957  1.00  0.00           C
ATOM   4154  HD2 ARG   470      73.169  41.530  42.309  1.00  0.00           H
ATOM   4155  HD3 ARG   470      71.910  42.190  43.248  1.00  0.00           H
ATOM   4156  NE  ARG   470      72.832  43.645  42.135  1.00  0.00           N
ATOM   4157  HE  ARG   470      73.250  43.753  41.222  1.00  0.00           H
ATOM   4158  CZ  ARG   470      72.077  44.678  42.421  1.00  0.00           C
ATOM   4159  NH1 ARG   470      71.318  44.789  43.455  1.00  0.00           N
ATOM   4160 HH11 ARG   470      71.357  43.989  44.070  1.00  0.00           H
ATOM   4161 HH12 ARG   470      71.052  45.710  43.772  1.00  0.00           H
ATOM   4162  NH2 ARG   470      72.090  45.751  41.696  1.00  0.00           N
ATOM   4163 HH21 ARG   470      72.900  45.824  41.097  1.00  0.00           H
ATOM   4164 HH22 ARG   470      71.611  46.600  41.959  1.00  0.00           H
ATOM   4165  C   ARG   470      73.959  39.991  47.012  1.00  0.00           C
ATOM   4166  O   ARG   470      73.284  40.288  48.010  1.00  0.00           O
ATOM   4167  N   ILE   471      74.162  38.670  46.677  1.00  0.00           N
ATOM   4168  H   ILE   471      74.661  38.477  45.820  1.00  0.00           H
ATOM   4169  CA  ILE   471      73.706  37.547  47.428  1.00  0.00           C
ATOM   4170  HA  ILE   471      72.682  37.697  47.769  1.00  0.00           H
ATOM   4171  CB  ILE   471      73.776  36.326  46.534  1.00  0.00           C
ATOM   4172  HB  ILE   471      74.795  36.139  46.195  1.00  0.00           H
ATOM   4173  CG2 ILE   471      73.284  35.122  47.357  1.00  0.00           C
ATOM   4174 HG21 ILE   471      73.806  35.008  48.307  1.00  0.00           H
ATOM   4175 HG22 ILE   471      72.216  35.188  47.565  1.00  0.00           H
ATOM   4176 HG23 ILE   471      73.434  34.176  46.837  1.00  0.00           H
ATOM   4177  CG1 ILE   471      72.865  36.504  45.331  1.00  0.00           C
ATOM   4178 HG12 ILE   471      71.815  36.593  45.610  1.00  0.00           H
ATOM   4179 HG13 ILE   471      73.116  37.380  44.734  1.00  0.00           H
ATOM   4180  CD1 ILE   471      72.871  35.379  44.349  1.00  0.00           C
ATOM   4181 HD11 ILE   471      73.941  35.256  44.178  1.00  0.00           H
ATOM   4182 HD12 ILE   471      72.572  34.398  44.719  1.00  0.00           H
ATOM   4183 HD13 ILE   471      72.341  35.727  43.463  1.00  0.00           H
ATOM   4184  C   ILE   471      74.448  37.405  48.813  1.00  0.00           C
ATOM   4185  O   ILE   471      73.867  37.133  49.860  1.00  0.00           O
ATOM   4186  N   GLY   472      75.793  37.709  48.828  1.00  0.00           N
ATOM   4187  H   GLY   472      76.223  37.902  47.934  1.00  0.00           H
ATOM   4188  CA  GLY   472      76.600  37.866  50.031  1.00  0.00           C
ATOM   4189  HA2 GLY   472      76.742  36.909  50.532  1.00  0.00           H
ATOM   4190  HA3 GLY   472      77.636  38.093  49.776  1.00  0.00           H
ATOM   4191  C   GLY   472      76.050  38.994  50.964  1.00  0.00           C
ATOM   4192  O   GLY   472      75.952  38.800  52.175  1.00  0.00           O
ATOM   4193  N   VAL   473      75.729  40.204  50.399  1.00  0.00           N
ATOM   4194  H   VAL   473      75.703  40.289  49.393  1.00  0.00           H
ATOM   4195  CA  VAL   473      74.963  41.201  51.203  1.00  0.00           C
ATOM   4196  HA  VAL   473      75.524  41.478  52.096  1.00  0.00           H
ATOM   4197  CB  VAL   473      74.748  42.415  50.333  1.00  0.00           C
ATOM   4198  HB  VAL   473      74.406  42.189  49.323  1.00  0.00           H
ATOM   4199  CG1 VAL   473      73.784  43.482  50.971  1.00  0.00           C
ATOM   4200 HG11 VAL   473      73.674  44.330  50.296  1.00  0.00           H
ATOM   4201 HG12 VAL   473      72.811  43.094  51.272  1.00  0.00           H
ATOM   4202 HG13 VAL   473      74.235  43.952  51.845  1.00  0.00           H
ATOM   4203  CG2 VAL   473      76.086  43.222  50.220  1.00  0.00           C
ATOM   4204 HG21 VAL   473      76.000  44.104  49.585  1.00  0.00           H
ATOM   4205 HG22 VAL   473      76.510  43.559  51.165  1.00  0.00           H
ATOM   4206 HG23 VAL   473      76.821  42.627  49.678  1.00  0.00           H
ATOM   4207  C   VAL   473      73.624  40.638  51.745  1.00  0.00           C
ATOM   4208  O   VAL   473      73.321  40.846  52.914  1.00  0.00           O
ATOM   4209  N   PHE   474      72.847  39.873  51.017  1.00  0.00           N
ATOM   4210  H   PHE   474      73.063  39.853  50.031  1.00  0.00           H
ATOM   4211  CA  PHE   474      71.539  39.259  51.367  1.00  0.00           C
ATOM   4212  HA  PHE   474      70.903  40.125  51.550  1.00  0.00           H
ATOM   4213  CB  PHE   474      70.899  38.554  50.171  1.00  0.00           C
ATOM   4214  HB2 PHE   474      70.847  39.186  49.284  1.00  0.00           H
ATOM   4215  HB3 PHE   474      71.627  37.856  49.759  1.00  0.00           H
ATOM   4216  CG  PHE   474      69.515  37.980  50.416  1.00  0.00           C
ATOM   4217  CD1 PHE   474      69.155  36.791  49.749  1.00  0.00           C
ATOM   4218  HD1 PHE   474      69.757  36.425  48.931  1.00  0.00           H
ATOM   4219  CE1 PHE   474      67.983  36.127  50.036  1.00  0.00           C
ATOM   4220  HE1 PHE   474      67.741  35.164  49.611  1.00  0.00           H
ATOM   4221  CZ  PHE   474      67.068  36.697  50.990  1.00  0.00           C
ATOM   4222  HZ  PHE   474      66.119  36.233  51.216  1.00  0.00           H
ATOM   4223  CE2 PHE   474      67.432  37.916  51.659  1.00  0.00           C
ATOM   4224  HE2 PHE   474      66.725  38.308  52.375  1.00  0.00           H
ATOM   4225  CD2 PHE   474      68.703  38.466  51.414  1.00  0.00           C
ATOM   4226  HD2 PHE   474      68.924  39.388  51.932  1.00  0.00           H
ATOM   4227  C   PHE   474      71.724  38.410  52.609  1.00  0.00           C
ATOM   4228  O   PHE   474      70.922  38.431  53.519  1.00  0.00           O
ATOM   4229  N   SER   475      72.839  37.627  52.639  1.00  0.00           N
ATOM   4230  H   SER   475      73.527  37.760  51.912  1.00  0.00           H
ATOM   4231  CA  SER   475      73.193  36.820  53.719  1.00  0.00           C
ATOM   4232  HA  SER   475      72.314  36.246  54.013  1.00  0.00           H
ATOM   4233  CB  SER   475      74.360  35.908  53.310  1.00  0.00           C
ATOM   4234  HB2 SER   475      75.327  36.407  53.255  1.00  0.00           H
ATOM   4235  HB3 SER   475      74.419  35.099  54.038  1.00  0.00           H
ATOM   4236  OG  SER   475      74.185  35.313  52.076  1.00  0.00           O
ATOM   4237  HG  SER   475      74.445  35.923  51.381  1.00  0.00           H
ATOM   4238  C   SER   475      73.540  37.638  54.962  1.00  0.00           C
ATOM   4239  O   SER   475      73.010  37.352  56.020  1.00  0.00           O
ATOM   4240  N   VAL   476      74.333  38.685  54.848  1.00  0.00           N
ATOM   4241  H   VAL   476      74.765  38.933  53.969  1.00  0.00           H
ATOM   4242  CA  VAL   476      74.611  39.554  55.990  1.00  0.00           C
ATOM   4243  HA  VAL   476      75.007  39.019  56.853  1.00  0.00           H
ATOM   4244  CB  VAL   476      75.639  40.646  55.600  1.00  0.00           C
ATOM   4245  HB  VAL   476      75.447  41.057  54.609  1.00  0.00           H
ATOM   4246  CG1 VAL   476      75.538  41.838  56.606  1.00  0.00           C
ATOM   4247 HG11 VAL   476      76.323  42.562  56.386  1.00  0.00           H
ATOM   4248 HG12 VAL   476      74.594  42.382  56.595  1.00  0.00           H
ATOM   4249 HG13 VAL   476      75.781  41.409  57.578  1.00  0.00           H
ATOM   4250  CG2 VAL   476      77.020  40.125  55.480  1.00  0.00           C
ATOM   4251 HG21 VAL   476      77.719  40.881  55.122  1.00  0.00           H
ATOM   4252 HG22 VAL   476      77.362  39.693  56.420  1.00  0.00           H
ATOM   4253 HG23 VAL   476      76.972  39.381  54.684  1.00  0.00           H
ATOM   4254  C   VAL   476      73.352  40.187  56.634  1.00  0.00           C
ATOM   4255  O   VAL   476      73.265  40.181  57.834  1.00  0.00           O
ATOM   4256  N   LEU   477      72.382  40.708  55.820  1.00  0.00           N
ATOM   4257  H   LEU   477      72.523  40.570  54.829  1.00  0.00           H
ATOM   4258  CA  LEU   477      71.072  41.158  56.335  1.00  0.00           C
ATOM   4259  HA  LEU   477      71.327  41.890  57.102  1.00  0.00           H
ATOM   4260  CB  LEU   477      70.349  41.963  55.288  1.00  0.00           C
ATOM   4261  HB2 LEU   477      70.079  41.249  54.510  1.00  0.00           H
ATOM   4262  HB3 LEU   477      69.394  42.384  55.602  1.00  0.00           H
ATOM   4263  CG  LEU   477      71.078  43.034  54.553  1.00  0.00           C
ATOM   4264  HG  LEU   477      72.098  42.705  54.356  1.00  0.00           H
ATOM   4265  CD1 LEU   477      70.505  43.167  53.127  1.00  0.00           C
ATOM   4266 HD11 LEU   477      69.468  43.503  53.137  1.00  0.00           H
ATOM   4267 HD12 LEU   477      71.128  43.831  52.527  1.00  0.00           H
ATOM   4268 HD13 LEU   477      70.629  42.223  52.596  1.00  0.00           H
ATOM   4269  CD2 LEU   477      71.085  44.404  55.181  1.00  0.00           C
ATOM   4270 HD21 LEU   477      71.698  45.049  54.552  1.00  0.00           H
ATOM   4271 HD22 LEU   477      70.056  44.746  55.292  1.00  0.00           H
ATOM   4272 HD23 LEU   477      71.396  44.399  56.225  1.00  0.00           H
ATOM   4273  C   LEU   477      70.267  40.059  57.055  1.00  0.00           C
ATOM   4274  O   LEU   477      69.420  40.302  57.963  1.00  0.00           O
ATOM   4275  N   TYR   478      70.395  38.751  56.760  1.00  0.00           N
ATOM   4276  H   TYR   478      70.838  38.507  55.886  1.00  0.00           H
ATOM   4277  CA  TYR   478      69.747  37.695  57.624  1.00  0.00           C
ATOM   4278  HA  TYR   478      68.920  38.121  58.193  1.00  0.00           H
ATOM   4279  CB  TYR   478      69.317  36.583  56.636  1.00  0.00           C
ATOM   4280  HB2 TYR   478      68.674  37.050  55.891  1.00  0.00           H
ATOM   4281  HB3 TYR   478      70.207  36.207  56.132  1.00  0.00           H
ATOM   4282  CG  TYR   478      68.449  35.519  57.287  1.00  0.00           C
ATOM   4283  CD1 TYR   478      69.005  34.229  57.586  1.00  0.00           C
ATOM   4284  HD1 TYR   478      70.050  34.108  57.340  1.00  0.00           H
ATOM   4285  CE1 TYR   478      68.214  33.252  58.254  1.00  0.00           C
ATOM   4286  HE1 TYR   478      68.631  32.316  58.597  1.00  0.00           H
ATOM   4287  CZ  TYR   478      66.843  33.612  58.457  1.00  0.00           C
ATOM   4288  OH  TYR   478      66.075  32.642  59.082  1.00  0.00           O
ATOM   4289  HH  TYR   478      65.353  33.059  59.558  1.00  0.00           H
ATOM   4290  CE2 TYR   478      66.284  34.809  57.982  1.00  0.00           C
ATOM   4291  HE2 TYR   478      65.223  35.004  58.041  1.00  0.00           H
ATOM   4292  CD2 TYR   478      67.103  35.755  57.435  1.00  0.00           C
ATOM   4293  HD2 TYR   478      66.576  36.585  56.990  1.00  0.00           H
ATOM   4294  C   TYR   478      70.513  36.936  58.646  1.00  0.00           C
ATOM   4295  O   TYR   478      69.973  36.764  59.769  1.00  0.00           O
ATOM   4296  N   THR   479      71.716  36.442  58.273  1.00  0.00           N
ATOM   4297  H   THR   479      72.164  36.794  57.439  1.00  0.00           H
ATOM   4298  CA  THR   479      72.509  35.601  59.158  1.00  0.00           C
ATOM   4299  HA  THR   479      71.845  34.831  59.551  1.00  0.00           H
ATOM   4300  CB  THR   479      73.660  34.982  58.392  1.00  0.00           C
ATOM   4301  HB  THR   479      74.281  34.460  59.121  1.00  0.00           H
ATOM   4302  CG2 THR   479      73.160  34.036  57.327  1.00  0.00           C
ATOM   4303 HG21 THR   479      72.425  33.261  57.547  1.00  0.00           H
ATOM   4304 HG22 THR   479      72.721  34.598  56.502  1.00  0.00           H
ATOM   4305 HG23 THR   479      74.066  33.544  56.973  1.00  0.00           H
ATOM   4306  OG1 THR   479      74.497  35.918  57.790  1.00  0.00           O
ATOM   4307  HG1 THR   479      73.972  36.338  57.105  1.00  0.00           H
ATOM   4308  C   THR   479      73.129  36.364  60.357  1.00  0.00           C
ATOM   4309  O   THR   479      73.369  35.681  61.389  1.00  0.00           O
ATOM   4310  N   VAL   480      73.475  37.710  60.364  1.00  0.00           N
ATOM   4311  H   VAL   480      73.232  38.286  59.570  1.00  0.00           H
ATOM   4312  CA  VAL   480      74.018  38.375  61.571  1.00  0.00           C
ATOM   4313  HA  VAL   480      74.784  37.818  62.112  1.00  0.00           H
ATOM   4314  CB  VAL   480      74.809  39.710  61.272  1.00  0.00           C
ATOM   4315  HB  VAL   480      74.183  40.388  60.693  1.00  0.00           H
ATOM   4316  CG1 VAL   480      75.127  40.331  62.619  1.00  0.00           C
ATOM   4317 HG11 VAL   480      75.940  39.711  62.997  1.00  0.00           H
ATOM   4318 HG12 VAL   480      75.594  41.297  62.430  1.00  0.00           H
ATOM   4319 HG13 VAL   480      74.297  40.588  63.277  1.00  0.00           H
ATOM   4320  CG2 VAL   480      76.087  39.504  60.508  1.00  0.00           C
ATOM   4321 HG21 VAL   480      76.424  40.500  60.222  1.00  0.00           H
ATOM   4322 HG22 VAL   480      76.827  38.864  60.988  1.00  0.00           H
ATOM   4323 HG23 VAL   480      75.905  38.934  59.597  1.00  0.00           H
ATOM   4324  C   VAL   480      72.900  38.438  62.520  1.00  0.00           C
ATOM   4325  O   VAL   480      73.076  37.870  63.567  1.00  0.00           O
ATOM   4326  N   PRO   481      71.649  38.869  62.193  1.00  0.00           N
ATOM   4327  CD  PRO   481      71.181  39.564  60.966  1.00  0.00           C
ATOM   4328  HD2 PRO   481      71.038  38.802  60.199  1.00  0.00           H
ATOM   4329  HD3 PRO   481      71.931  40.295  60.663  1.00  0.00           H
ATOM   4330  CG  PRO   481      69.894  40.372  61.314  1.00  0.00           C
ATOM   4331  HG2 PRO   481      69.170  40.535  60.516  1.00  0.00           H
ATOM   4332  HG3 PRO   481      70.241  41.307  61.754  1.00  0.00           H
ATOM   4333  CB  PRO   481      69.331  39.563  62.463  1.00  0.00           C
ATOM   4334  HB2 PRO   481      68.685  38.781  62.065  1.00  0.00           H
ATOM   4335  HB3 PRO   481      68.689  40.229  63.040  1.00  0.00           H
ATOM   4336  CA  PRO   481      70.534  38.959  63.182  1.00  0.00           C
ATOM   4337  HA  PRO   481      70.790  39.683  63.955  1.00  0.00           H
ATOM   4338  C   PRO   481      70.151  37.651  63.938  1.00  0.00           C
ATOM   4339  O   PRO   481      70.080  37.664  65.175  1.00  0.00           O
ATOM   4340  N   ALA   482      70.128  36.483  63.210  1.00  0.00           N
ATOM   4341  H   ALA   482      70.109  36.604  62.208  1.00  0.00           H
ATOM   4342  CA  ALA   482      70.118  35.115  63.689  1.00  0.00           C
ATOM   4343  HA  ALA   482      69.159  34.944  64.177  1.00  0.00           H
ATOM   4344  CB  ALA   482      69.966  34.116  62.498  1.00  0.00           C
ATOM   4345  HB1 ALA   482      70.798  34.328  61.825  1.00  0.00           H
ATOM   4346  HB2 ALA   482      69.970  33.085  62.851  1.00  0.00           H
ATOM   4347  HB3 ALA   482      69.077  34.342  61.909  1.00  0.00           H
ATOM   4348  C   ALA   482      71.295  34.685  64.545  1.00  0.00           C
ATOM   4349  O   ALA   482      71.051  34.215  65.663  1.00  0.00           O
ATOM   4350  N   THR   483      72.581  35.076  64.315  1.00  0.00           N
ATOM   4351  H   THR   483      72.767  35.526  63.430  1.00  0.00           H
ATOM   4352  CA  THR   483      73.689  34.699  65.240  1.00  0.00           C
ATOM   4353  HA  THR   483      73.580  33.668  65.575  1.00  0.00           H
ATOM   4354  CB  THR   483      74.995  34.998  64.481  1.00  0.00           C
ATOM   4355  HB  THR   483      75.066  36.049  64.199  1.00  0.00           H
ATOM   4356  CG2 THR   483      76.230  34.630  65.319  1.00  0.00           C
ATOM   4357 HG21 THR   483      76.174  35.058  66.320  1.00  0.00           H
ATOM   4358 HG22 THR   483      76.196  33.547  65.437  1.00  0.00           H
ATOM   4359 HG23 THR   483      77.101  35.029  64.799  1.00  0.00           H
ATOM   4360  OG1 THR   483      75.046  34.146  63.368  1.00  0.00           O
ATOM   4361  HG1 THR   483      74.509  34.536  62.675  1.00  0.00           H
ATOM   4362  C   THR   483      73.656  35.575  66.524  1.00  0.00           C
ATOM   4363  O   THR   483      74.071  35.130  67.584  1.00  0.00           O
ATOM   4364  N   ILE   484      73.119  36.783  66.459  1.00  0.00           N
ATOM   4365  H   ILE   484      72.620  37.007  65.610  1.00  0.00           H
ATOM   4366  CA  ILE   484      72.757  37.638  67.604  1.00  0.00           C
ATOM   4367  HA  ILE   484      73.603  37.771  68.279  1.00  0.00           H
ATOM   4368  CB  ILE   484      72.317  39.023  67.222  1.00  0.00           C
ATOM   4369  HB  ILE   484      71.498  38.855  66.523  1.00  0.00           H
ATOM   4370  CG2 ILE   484      71.846  39.752  68.479  1.00  0.00           C
ATOM   4371 HG21 ILE   484      72.688  39.758  69.172  1.00  0.00           H
ATOM   4372 HG22 ILE   484      71.513  40.772  68.286  1.00  0.00           H
ATOM   4373 HG23 ILE   484      70.953  39.329  68.937  1.00  0.00           H
ATOM   4374  CG1 ILE   484      73.463  39.813  66.575  1.00  0.00           C
ATOM   4375 HG12 ILE   484      74.143  40.145  67.359  1.00  0.00           H
ATOM   4376 HG13 ILE   484      74.050  39.200  65.892  1.00  0.00           H
ATOM   4377  CD1 ILE   484      73.090  41.073  65.771  1.00  0.00           C
ATOM   4378 HD11 ILE   484      73.962  41.580  65.358  1.00  0.00           H
ATOM   4379 HD12 ILE   484      72.363  40.741  65.029  1.00  0.00           H
ATOM   4380 HD13 ILE   484      72.699  41.840  66.439  1.00  0.00           H
ATOM   4381  C   ILE   484      71.788  36.907  68.527  1.00  0.00           C
ATOM   4382  O   ILE   484      72.141  36.817  69.719  1.00  0.00           O
ATOM   4383  N   VAL   485      70.584  36.414  68.041  1.00  0.00           N
ATOM   4384  H   VAL   485      70.512  36.515  67.039  1.00  0.00           H
ATOM   4385  CA  VAL   485      69.658  35.511  68.750  1.00  0.00           C
ATOM   4386  HA  VAL   485      69.166  36.034  69.570  1.00  0.00           H
ATOM   4387  CB  VAL   485      68.451  35.001  67.909  1.00  0.00           C
ATOM   4388  HB  VAL   485      68.905  34.838  66.932  1.00  0.00           H
ATOM   4389  CG1 VAL   485      67.774  33.793  68.368  1.00  0.00           C
ATOM   4390 HG11 VAL   485      68.426  32.932  68.225  1.00  0.00           H
ATOM   4391 HG12 VAL   485      67.621  33.840  69.446  1.00  0.00           H
ATOM   4392 HG13 VAL   485      66.793  33.724  67.899  1.00  0.00           H
ATOM   4393  CG2 VAL   485      67.445  36.163  67.648  1.00  0.00           C
ATOM   4394 HG21 VAL   485      68.003  37.079  67.454  1.00  0.00           H
ATOM   4395 HG22 VAL   485      66.777  35.998  66.803  1.00  0.00           H
ATOM   4396 HG23 VAL   485      66.838  36.422  68.516  1.00  0.00           H
ATOM   4397  C   VAL   485      70.328  34.341  69.432  1.00  0.00           C
ATOM   4398  O   VAL   485      70.182  34.093  70.617  1.00  0.00           O
ATOM   4399  N   LEU   486      71.165  33.587  68.695  1.00  0.00           N
ATOM   4400  H   LEU   486      70.984  33.687  67.706  1.00  0.00           H
ATOM   4401  CA  LEU   486      71.850  32.413  69.212  1.00  0.00           C
ATOM   4402  HA  LEU   486      71.070  31.713  69.514  1.00  0.00           H
ATOM   4403  CB  LEU   486      72.648  31.768  68.016  1.00  0.00           C
ATOM   4404  HB2 LEU   486      73.300  32.493  67.530  1.00  0.00           H
ATOM   4405  HB3 LEU   486      73.257  30.935  68.367  1.00  0.00           H
ATOM   4406  CG  LEU   486      71.673  31.191  66.877  1.00  0.00           C
ATOM   4407  HG  LEU   486      70.866  31.892  66.665  1.00  0.00           H
ATOM   4408  CD1 LEU   486      72.412  30.769  65.574  1.00  0.00           C
ATOM   4409 HD11 LEU   486      71.785  30.318  64.804  1.00  0.00           H
ATOM   4410 HD12 LEU   486      72.789  31.728  65.219  1.00  0.00           H
ATOM   4411 HD13 LEU   486      73.266  30.183  65.914  1.00  0.00           H
ATOM   4412  CD2 LEU   486      71.044  29.946  67.450  1.00  0.00           C
ATOM   4413 HD21 LEU   486      70.467  29.487  66.647  1.00  0.00           H
ATOM   4414 HD22 LEU   486      71.829  29.259  67.766  1.00  0.00           H
ATOM   4415 HD23 LEU   486      70.353  30.110  68.278  1.00  0.00           H
ATOM   4416  C   LEU   486      72.776  32.692  70.418  1.00  0.00           C
ATOM   4417  O   LEU   486      72.673  32.059  71.443  1.00  0.00           O
ATOM   4418  N   ALA   487      73.731  33.635  70.344  1.00  0.00           N
ATOM   4419  H   ALA   487      73.773  34.036  69.418  1.00  0.00           H
ATOM   4420  CA  ALA   487      74.675  34.155  71.313  1.00  0.00           C
ATOM   4421  HA  ALA   487      75.444  33.434  71.589  1.00  0.00           H
ATOM   4422  CB  ALA   487      75.538  35.263  70.699  1.00  0.00           C
ATOM   4423  HB1 ALA   487      76.086  34.911  69.826  1.00  0.00           H
ATOM   4424  HB2 ALA   487      74.920  36.086  70.342  1.00  0.00           H
ATOM   4425  HB3 ALA   487      76.241  35.603  71.460  1.00  0.00           H
ATOM   4426  C   ALA   487      73.989  34.683  72.589  1.00  0.00           C
ATOM   4427  O   ALA   487      74.534  34.591  73.714  1.00  0.00           O
ATOM   4428  N   CYS   488      72.731  35.172  72.499  1.00  0.00           N
ATOM   4429  H   CYS   488      72.317  35.301  71.586  1.00  0.00           H
ATOM   4430  CA  CYS   488      71.916  35.470  73.732  1.00  0.00           C
ATOM   4431  HA  CYS   488      72.481  35.973  74.516  1.00  0.00           H
ATOM   4432  CB  CYS   488      70.701  36.367  73.304  1.00  0.00           C
ATOM   4433  HB2 CYS   488      70.019  35.827  72.647  1.00  0.00           H
ATOM   4434  HB3 CYS   488      70.054  36.446  74.178  1.00  0.00           H
ATOM   4435  SG  CYS   488      71.331  37.887  72.670  1.00  0.00           S
ATOM   4436  HG  CYS   488      71.645  37.589  71.406  1.00  0.00           H
ATOM   4437  C   CYS   488      71.235  34.230  74.262  1.00  0.00           C
ATOM   4438  O   CYS   488      71.076  33.961  75.467  1.00  0.00           O
ATOM   4439  N   TYR   489      70.789  33.292  73.401  1.00  0.00           N
ATOM   4440  H   TYR   489      70.955  33.510  72.430  1.00  0.00           H
ATOM   4441  CA  TYR   489      70.397  31.937  73.829  1.00  0.00           C
ATOM   4442  HA  TYR   489      69.670  31.930  74.641  1.00  0.00           H
ATOM   4443  CB  TYR   489      69.785  31.068  72.734  1.00  0.00           C
ATOM   4444  HB2 TYR   489      70.540  30.948  71.957  1.00  0.00           H
ATOM   4445  HB3 TYR   489      69.576  30.130  73.248  1.00  0.00           H
ATOM   4446  CG  TYR   489      68.494  31.468  71.988  1.00  0.00           C
ATOM   4447  CD1 TYR   489      67.487  32.189  72.699  1.00  0.00           C
ATOM   4448  HD1 TYR   489      67.719  32.441  73.723  1.00  0.00           H
ATOM   4449  CE1 TYR   489      66.224  32.359  72.130  1.00  0.00           C
ATOM   4450  HE1 TYR   489      65.555  32.805  72.851  1.00  0.00           H
ATOM   4451  CZ  TYR   489      65.927  31.977  70.793  1.00  0.00           C
ATOM   4452  OH  TYR   489      64.678  32.133  70.142  1.00  0.00           O
ATOM   4453  HH  TYR   489      64.689  32.820  69.472  1.00  0.00           H
ATOM   4454  CE2 TYR   489      66.964  31.257  70.102  1.00  0.00           C
ATOM   4455  HE2 TYR   489      66.809  30.856  69.111  1.00  0.00           H
ATOM   4456  CD2 TYR   489      68.190  31.020  70.700  1.00  0.00           C
ATOM   4457  HD2 TYR   489      68.980  30.592  70.101  1.00  0.00           H
ATOM   4458  C   TYR   489      71.527  31.245  74.660  1.00  0.00           C
ATOM   4459  O   TYR   489      71.256  30.643  75.664  1.00  0.00           O
ATOM   4460  N   PHE   490      72.756  31.257  74.097  1.00  0.00           N
ATOM   4461  H   PHE   490      72.795  31.702  73.191  1.00  0.00           H
ATOM   4462  CA  PHE   490      74.004  30.717  74.611  1.00  0.00           C
ATOM   4463  HA  PHE   490      73.757  29.668  74.781  1.00  0.00           H
ATOM   4464  CB  PHE   490      75.201  30.673  73.650  1.00  0.00           C
ATOM   4465  HB2 PHE   490      75.329  31.659  73.205  1.00  0.00           H
ATOM   4466  HB3 PHE   490      76.095  30.539  74.259  1.00  0.00           H
ATOM   4467  CG  PHE   490      75.206  29.535  72.566  1.00  0.00           C
ATOM   4468  CD1 PHE   490      74.841  29.784  71.218  1.00  0.00           C
ATOM   4469  HD1 PHE   490      74.478  30.766  70.952  1.00  0.00           H
ATOM   4470  CE1 PHE   490      74.934  28.825  70.256  1.00  0.00           C
ATOM   4471  HE1 PHE   490      74.606  28.983  69.239  1.00  0.00           H
ATOM   4472  CZ  PHE   490      75.523  27.601  70.655  1.00  0.00           C
ATOM   4473  HZ  PHE   490      75.637  26.793  69.948  1.00  0.00           H
ATOM   4474  CE2 PHE   490      75.916  27.267  71.970  1.00  0.00           C
ATOM   4475  HE2 PHE   490      76.443  26.352  72.196  1.00  0.00           H
ATOM   4476  CD2 PHE   490      75.761  28.251  72.947  1.00  0.00           C
ATOM   4477  HD2 PHE   490      76.022  28.095  73.983  1.00  0.00           H
ATOM   4478  C   PHE   490      74.394  31.344  75.912  1.00  0.00           C
ATOM   4479  O   PHE   490      74.827  30.632  76.846  1.00  0.00           O
ATOM   4480  N   TYR   491      74.275  32.705  76.016  1.00  0.00           N
ATOM   4481  H   TYR   491      73.842  33.243  75.278  1.00  0.00           H
ATOM   4482  CA  TYR   491      74.574  33.506  77.202  1.00  0.00           C
ATOM   4483  HA  TYR   491      75.624  33.463  77.490  1.00  0.00           H
ATOM   4484  CB  TYR   491      74.289  34.937  76.859  1.00  0.00           C
ATOM   4485  HB2 TYR   491      75.161  35.249  76.285  1.00  0.00           H
ATOM   4486  HB3 TYR   491      73.348  35.098  76.333  1.00  0.00           H
ATOM   4487  CG  TYR   491      74.285  35.906  78.009  1.00  0.00           C
ATOM   4488  CD1 TYR   491      73.121  36.324  78.673  1.00  0.00           C
ATOM   4489  HD1 TYR   491      72.159  35.956  78.350  1.00  0.00           H
ATOM   4490  CE1 TYR   491      73.208  37.111  79.870  1.00  0.00           C
ATOM   4491  HE1 TYR   491      72.274  37.344  80.360  1.00  0.00           H
ATOM   4492  CZ  TYR   491      74.416  37.744  80.181  1.00  0.00           C
ATOM   4493  OH  TYR   491      74.552  38.708  81.084  1.00  0.00           O
ATOM   4494  HH  TYR   491      73.677  39.057  81.270  1.00  0.00           H
ATOM   4495  CE2 TYR   491      75.540  37.454  79.415  1.00  0.00           C
ATOM   4496  HE2 TYR   491      76.431  38.037  79.593  1.00  0.00           H
ATOM   4497  CD2 TYR   491      75.546  36.485  78.424  1.00  0.00           C
ATOM   4498  HD2 TYR   491      76.492  36.070  78.110  1.00  0.00           H
ATOM   4499  C   TYR   491      73.786  33.167  78.435  1.00  0.00           C
ATOM   4500  O   TYR   491      74.344  33.100  79.523  1.00  0.00           O
ATOM   4501  N   GLU   492      72.500  33.004  78.224  1.00  0.00           N
ATOM   4502  H   GLU   492      72.148  33.162  77.291  1.00  0.00           H
ATOM   4503  CA  GLU   492      71.547  32.638  79.252  1.00  0.00           C
ATOM   4504  HA  GLU   492      71.314  33.504  79.872  1.00  0.00           H
ATOM   4505  CB  GLU   492      70.194  32.297  78.603  1.00  0.00           C
ATOM   4506  HB2 GLU   492      69.897  33.173  78.027  1.00  0.00           H
ATOM   4507  HB3 GLU   492      70.449  31.523  77.880  1.00  0.00           H
ATOM   4508  CG  GLU   492      69.016  31.938  79.404  1.00  0.00           C
ATOM   4509  HG2 GLU   492      68.200  31.652  78.740  1.00  0.00           H
ATOM   4510  HG3 GLU   492      69.329  31.051  79.954  1.00  0.00           H
ATOM   4511  CD  GLU   492      68.625  33.034  80.444  1.00  0.00           C
ATOM   4512  OE1 GLU   492      69.296  34.043  80.598  1.00  0.00           O
ATOM   4513  OE2 GLU   492      67.518  32.976  81.093  1.00  0.00           O
ATOM   4514  C   GLU   492      71.949  31.478  80.070  1.00  0.00           C
ATOM   4515  O   GLU   492      72.335  31.638  81.192  1.00  0.00           O
ATOM   4516  N   GLN   493      72.155  30.272  79.543  1.00  0.00           N
ATOM   4517  H   GLN   493      71.816  30.118  78.605  1.00  0.00           H
ATOM   4518  CA  GLN   493      72.600  29.083  80.293  1.00  0.00           C
ATOM   4519  HA  GLN   493      72.058  28.989  81.235  1.00  0.00           H
ATOM   4520  CB  GLN   493      72.130  27.791  79.585  1.00  0.00           C
ATOM   4521  HB2 GLN   493      72.429  26.968  80.234  1.00  0.00           H
ATOM   4522  HB3 GLN   493      71.045  27.816  79.491  1.00  0.00           H
ATOM   4523  CG  GLN   493      72.734  27.565  78.157  1.00  0.00           C
ATOM   4524  HG2 GLN   493      72.175  28.159  77.433  1.00  0.00           H
ATOM   4525  HG3 GLN   493      73.763  27.916  78.232  1.00  0.00           H
ATOM   4526  CD  GLN   493      72.877  26.114  77.605  1.00  0.00           C
ATOM   4527  OE1 GLN   493      72.135  25.206  77.987  1.00  0.00           O
ATOM   4528  NE2 GLN   493      73.824  26.041  76.706  1.00  0.00           N
ATOM   4529 HE21 GLN   493      73.823  25.160  76.211  1.00  0.00           H
ATOM   4530 HE22 GLN   493      74.391  26.816  76.392  1.00  0.00           H
ATOM   4531  C   GLN   493      74.122  29.178  80.706  1.00  0.00           C
ATOM   4532  O   GLN   493      74.519  28.515  81.673  1.00  0.00           O
ATOM   4533  N   ALA   494      74.883  30.107  80.107  1.00  0.00           N
ATOM   4534  H   ALA   494      74.467  30.599  79.329  1.00  0.00           H
ATOM   4535  CA  ALA   494      76.111  30.541  80.713  1.00  0.00           C
ATOM   4536  HA  ALA   494      76.759  29.666  80.761  1.00  0.00           H
ATOM   4537  CB  ALA   494      76.926  31.551  79.792  1.00  0.00           C
ATOM   4538  HB1 ALA   494      76.833  31.270  78.743  1.00  0.00           H
ATOM   4539  HB2 ALA   494      76.577  32.566  79.982  1.00  0.00           H
ATOM   4540  HB3 ALA   494      77.964  31.517  80.123  1.00  0.00           H
ATOM   4541  C   ALA   494      75.989  30.979  82.211  1.00  0.00           C
ATOM   4542  O   ALA   494      76.827  30.842  83.033  1.00  0.00           O
ATOM   4543  N   PHE   495      74.919  31.681  82.531  1.00  0.00           N
ATOM   4544  H   PHE   495      74.366  32.011  81.753  1.00  0.00           H
ATOM   4545  CA  PHE   495      74.741  32.482  83.742  1.00  0.00           C
ATOM   4546  HA  PHE   495      75.536  32.226  84.442  1.00  0.00           H
ATOM   4547  CB  PHE   495      74.731  33.974  83.324  1.00  0.00           C
ATOM   4548  HB2 PHE   495      73.954  34.212  82.596  1.00  0.00           H
ATOM   4549  HB3 PHE   495      74.495  34.562  84.210  1.00  0.00           H
ATOM   4550  CG  PHE   495      76.110  34.470  82.985  1.00  0.00           C
ATOM   4551  CD1 PHE   495      76.975  34.733  84.051  1.00  0.00           C
ATOM   4552  HD1 PHE   495      76.627  34.592  85.063  1.00  0.00           H
ATOM   4553  CE1 PHE   495      78.308  35.113  83.788  1.00  0.00           C
ATOM   4554  HE1 PHE   495      78.959  35.319  84.624  1.00  0.00           H
ATOM   4555  CZ  PHE   495      78.715  35.286  82.449  1.00  0.00           C
ATOM   4556  HZ  PHE   495      79.709  35.648  82.234  1.00  0.00           H
ATOM   4557  CE2 PHE   495      77.793  35.098  81.446  1.00  0.00           C
ATOM   4558  HE2 PHE   495      78.106  35.391  80.455  1.00  0.00           H
ATOM   4559  CD2 PHE   495      76.472  34.740  81.671  1.00  0.00           C
ATOM   4560  HD2 PHE   495      75.709  34.685  80.909  1.00  0.00           H
ATOM   4561  C   PHE   495      73.487  32.202  84.526  1.00  0.00           C
ATOM   4562  O   PHE   495      73.301  32.653  85.629  1.00  0.00           O
ATOM   4563  N   ARG   496      72.527  31.365  84.076  1.00  0.00           N
ATOM   4564  H   ARG   496      72.715  30.916  83.191  1.00  0.00           H
ATOM   4565  CA  ARG   496      71.244  31.037  84.729  1.00  0.00           C
ATOM   4566  HA  ARG   496      70.640  31.917  84.511  1.00  0.00           H
ATOM   4567  CB  ARG   496      70.552  29.858  84.046  1.00  0.00           C
ATOM   4568  HB2 ARG   496      70.545  29.960  82.961  1.00  0.00           H
ATOM   4569  HB3 ARG   496      71.090  28.934  84.256  1.00  0.00           H
ATOM   4570  CG  ARG   496      69.151  29.628  84.596  1.00  0.00           C
ATOM   4571  HG2 ARG   496      68.845  28.742  84.041  1.00  0.00           H
ATOM   4572  HG3 ARG   496      69.208  29.292  85.631  1.00  0.00           H
ATOM   4573  CD  ARG   496      68.149  30.723  84.368  1.00  0.00           C
ATOM   4574  HD2 ARG   496      68.265  31.549  85.070  1.00  0.00           H
ATOM   4575  HD3 ARG   496      68.333  31.102  83.362  1.00  0.00           H
ATOM   4576  NE  ARG   496      66.821  30.199  84.386  1.00  0.00           N
ATOM   4577  HE  ARG   496      66.585  29.473  85.048  1.00  0.00           H
ATOM   4578  CZ  ARG   496      65.736  30.694  83.750  1.00  0.00           C
ATOM   4579  NH1 ARG   496      65.852  31.661  82.852  1.00  0.00           N
ATOM   4580 HH11 ARG   496      66.760  32.000  82.568  1.00  0.00           H
ATOM   4581 HH12 ARG   496      65.033  32.020  82.383  1.00  0.00           H
ATOM   4582  NH2 ARG   496      64.551  30.171  84.082  1.00  0.00           N
ATOM   4583 HH21 ARG   496      64.485  29.571  84.891  1.00  0.00           H
ATOM   4584 HH22 ARG   496      63.689  30.442  83.632  1.00  0.00           H
ATOM   4585  C   ARG   496      71.246  30.923  86.249  1.00  0.00           C
ATOM   4586  O   ARG   496      70.349  31.462  86.867  1.00  0.00           O
ATOM   4587  N   GLU   497      72.155  30.142  86.705  1.00  0.00           N
ATOM   4588  H   GLU   497      72.780  29.691  86.053  1.00  0.00           H
ATOM   4589  CA  GLU   497      72.266  29.871  88.119  1.00  0.00           C
ATOM   4590  HA  GLU   497      71.299  29.437  88.373  1.00  0.00           H
ATOM   4591  CB  GLU   497      73.267  28.764  88.348  1.00  0.00           C
ATOM   4592  HB2 GLU   497      73.057  28.356  89.337  1.00  0.00           H
ATOM   4593  HB3 GLU   497      73.006  27.980  87.638  1.00  0.00           H
ATOM   4594  CG  GLU   497      74.692  29.267  88.332  1.00  0.00           C
ATOM   4595  HG2 GLU   497      74.721  30.105  89.028  1.00  0.00           H
ATOM   4596  HG3 GLU   497      75.358  28.504  88.735  1.00  0.00           H
ATOM   4597  CD  GLU   497      75.162  29.816  86.961  1.00  0.00           C
ATOM   4598  OE1 GLU   497      75.472  31.012  86.830  1.00  0.00           O
ATOM   4599  OE2 GLU   497      75.157  28.934  86.027  1.00  0.00           O
ATOM   4600  C   GLU   497      72.247  31.112  89.021  1.00  0.00           C
ATOM   4601  O   GLU   497      71.714  30.961  90.108  1.00  0.00           O
ATOM   4602  N   HIP   498      72.828  32.251  88.689  1.00  0.00           N
ATOM   4603  H   HIP   498      73.243  32.214  87.769  1.00  0.00           H
ATOM   4604  CA  HIP   498      72.694  33.536  89.262  1.00  0.00           C
ATOM   4605  HA  HIP   498      73.047  33.475  90.291  1.00  0.00           H
ATOM   4606  CB  HIP   498      73.495  34.587  88.512  1.00  0.00           C
ATOM   4607  HB2 HIP   498      73.173  34.587  87.471  1.00  0.00           H
ATOM   4608  HB3 HIP   498      73.177  35.481  89.049  1.00  0.00           H
ATOM   4609  CG  HIP   498      75.071  34.439  88.524  1.00  0.00           C
ATOM   4610  ND1 HIP   498      75.820  33.605  87.758  1.00  0.00           N
ATOM   4611  HD1 HIP   498      75.473  32.872  87.156  1.00  0.00           H
ATOM   4612  CE1 HIP   498      77.123  33.775  87.988  1.00  0.00           C
ATOM   4613  HE1 HIP   498      77.936  33.177  87.605  1.00  0.00           H
ATOM   4614  NE2 HIP   498      77.211  34.751  88.889  1.00  0.00           N
ATOM   4615  HE2 HIP   498      78.026  35.291  89.142  1.00  0.00           H
ATOM   4616  CD2 HIP   498      75.988  35.282  89.125  1.00  0.00           C
ATOM   4617  HD2 HIP   498      75.749  36.127  89.754  1.00  0.00           H
ATOM   4618  C   HIP   498      71.235  33.963  89.329  1.00  0.00           C
ATOM   4619  O   HIP   498      70.793  34.495  90.324  1.00  0.00           O
ATOM   4620  N   TRP   499      70.452  33.974  88.230  1.00  0.00           N
ATOM   4621  H   TRP   499      70.879  33.680  87.363  1.00  0.00           H
ATOM   4622  CA  TRP   499      68.970  34.294  88.243  1.00  0.00           C
ATOM   4623  HA  TRP   499      68.789  35.290  88.645  1.00  0.00           H
ATOM   4624  CB  TRP   499      68.263  34.226  86.883  1.00  0.00           C
ATOM   4625  HB2 TRP   499      67.658  33.319  86.881  1.00  0.00           H
ATOM   4626  HB3 TRP   499      67.496  34.998  86.823  1.00  0.00           H
ATOM   4627  CG  TRP   499      69.006  34.453  85.580  1.00  0.00           C
ATOM   4628  CD1 TRP   499      68.506  33.961  84.413  1.00  0.00           C
ATOM   4629  HD1 TRP   499      67.562  33.492  84.179  1.00  0.00           H
ATOM   4630  NE1 TRP   499      69.451  34.166  83.382  1.00  0.00           N
ATOM   4631  HE1 TRP   499      69.266  33.867  82.435  1.00  0.00           H
ATOM   4632  CE2 TRP   499      70.524  34.893  83.868  1.00  0.00           C
ATOM   4633  CZ2 TRP   499      71.579  35.558  83.162  1.00  0.00           C
ATOM   4634  HZ2 TRP   499      71.745  35.326  82.120  1.00  0.00           H
ATOM   4635  CH2 TRP   499      72.428  36.407  83.852  1.00  0.00           C
ATOM   4636  HH2 TRP   499      73.180  36.912  83.264  1.00  0.00           H
ATOM   4637  CZ3 TRP   499      72.198  36.713  85.229  1.00  0.00           C
ATOM   4638  HZ3 TRP   499      72.861  37.411  85.720  1.00  0.00           H
ATOM   4639  CE3 TRP   499      71.118  36.059  85.829  1.00  0.00           C
ATOM   4640  HE3 TRP   499      70.859  36.404  86.819  1.00  0.00           H
ATOM   4641  CD2 TRP   499      70.263  35.129  85.230  1.00  0.00           C
ATOM   4642  C   TRP   499      68.185  33.451  89.258  1.00  0.00           C
ATOM   4643  O   TRP   499      67.585  33.943  90.227  1.00  0.00           O
ATOM   4644  N   GLU   500      68.496  32.160  89.239  1.00  0.00           N
ATOM   4645  H   GLU   500      68.887  31.765  88.396  1.00  0.00           H
ATOM   4646  CA  GLU   500      67.761  31.212  90.060  1.00  0.00           C
ATOM   4647  HA  GLU   500      66.746  31.607  90.014  1.00  0.00           H
ATOM   4648  CB  GLU   500      67.764  29.769  89.577  1.00  0.00           C
ATOM   4649  HB2 GLU   500      68.773  29.416  89.359  1.00  0.00           H
ATOM   4650  HB3 GLU   500      67.356  29.179  90.398  1.00  0.00           H
ATOM   4651  CG  GLU   500      66.907  29.750  88.302  1.00  0.00           C
ATOM   4652  HG2 GLU   500      65.883  29.826  88.670  1.00  0.00           H
ATOM   4653  HG3 GLU   500      66.976  30.666  87.716  1.00  0.00           H
ATOM   4654  CD  GLU   500      66.911  28.500  87.425  1.00  0.00           C
ATOM   4655  OE1 GLU   500      67.634  27.528  87.758  1.00  0.00           O
ATOM   4656  OE2 GLU   500      66.169  28.438  86.406  1.00  0.00           O
ATOM   4657  C   GLU   500      68.089  31.249  91.621  1.00  0.00           C
ATOM   4658  O   GLU   500      67.233  31.289  92.442  1.00  0.00           O
ATOM   4659  N   ARG   501      69.386  31.490  91.919  1.00  0.00           N
ATOM   4660  H   ARG   501      70.047  31.471  91.155  1.00  0.00           H
ATOM   4661  CA  ARG   501      69.785  31.865  93.291  1.00  0.00           C
ATOM   4662  HA  ARG   501      69.262  31.170  93.948  1.00  0.00           H
ATOM   4663  CB  ARG   501      71.338  31.682  93.381  1.00  0.00           C
ATOM   4664  HB2 ARG   501      71.589  30.650  93.132  1.00  0.00           H
ATOM   4665  HB3 ARG   501      71.864  32.448  92.811  1.00  0.00           H
ATOM   4666  CG  ARG   501      71.649  31.899  94.860  1.00  0.00           C
ATOM   4667  HG2 ARG   501      71.503  32.931  95.179  1.00  0.00           H
ATOM   4668  HG3 ARG   501      71.065  31.283  95.543  1.00  0.00           H
ATOM   4669  CD  ARG   501      73.089  31.533  95.233  1.00  0.00           C
ATOM   4670  HD2 ARG   501      73.326  30.489  95.028  1.00  0.00           H
ATOM   4671  HD3 ARG   501      73.812  32.028  94.586  1.00  0.00           H
ATOM   4672  NE  ARG   501      73.402  31.811  96.724  1.00  0.00           N
ATOM   4673  HE  ARG   501      73.750  30.971  97.163  1.00  0.00           H
ATOM   4674  CZ  ARG   501      73.291  32.904  97.426  1.00  0.00           C
ATOM   4675  NH1 ARG   501      73.140  34.051  96.897  1.00  0.00           N
ATOM   4676 HH11 ARG   501      72.789  34.151  95.956  1.00  0.00           H
ATOM   4677 HH12 ARG   501      73.108  34.864  97.496  1.00  0.00           H
ATOM   4678  NH2 ARG   501      73.493  32.867  98.723  1.00  0.00           N
ATOM   4679 HH21 ARG   501      73.765  32.021  99.201  1.00  0.00           H
ATOM   4680 HH22 ARG   501      73.576  33.715  99.266  1.00  0.00           H
ATOM   4681  C   ARG   501      69.255  33.218  93.699  1.00  0.00           C
ATOM   4682  O   ARG   501      68.610  33.296  94.781  1.00  0.00           O
ATOM   4683  N   THR   502      69.341  34.272  92.914  1.00  0.00           N
ATOM   4684  H   THR   502      69.870  34.222  92.055  1.00  0.00           H
ATOM   4685  CA  THR   502      68.806  35.541  93.228  1.00  0.00           C
ATOM   4686  HA  THR   502      69.150  35.880  94.205  1.00  0.00           H
ATOM   4687  CB  THR   502      69.215  36.529  92.145  1.00  0.00           C
ATOM   4688  HB  THR   502      68.811  36.192  91.191  1.00  0.00           H
ATOM   4689  CG2 THR   502      68.736  37.896  92.399  1.00  0.00           C
ATOM   4690 HG21 THR   502      67.655  38.022  92.346  1.00  0.00           H
ATOM   4691 HG22 THR   502      69.049  38.181  93.404  1.00  0.00           H
ATOM   4692 HG23 THR   502      69.202  38.693  91.819  1.00  0.00           H
ATOM   4693  OG1 THR   502      70.589  36.547  91.990  1.00  0.00           O
ATOM   4694  HG1 THR   502      70.844  36.035  91.219  1.00  0.00           H
ATOM   4695  C   THR   502      67.331  35.496  93.356  1.00  0.00           C
ATOM   4696  O   THR   502      66.840  36.005  94.360  1.00  0.00           O
ATOM   4697  N   TRP   503      66.488  34.968  92.519  1.00  0.00           N
ATOM   4698  H   TRP   503      66.888  34.660  91.644  1.00  0.00           H
ATOM   4699  CA  TRP   503      65.042  34.740  92.744  1.00  0.00           C
ATOM   4700  HA  TRP   503      64.557  35.707  92.881  1.00  0.00           H
ATOM   4701  CB  TRP   503      64.388  33.958  91.516  1.00  0.00           C
ATOM   4702  HB2 TRP   503      64.877  32.985  91.566  1.00  0.00           H
ATOM   4703  HB3 TRP   503      63.343  33.774  91.765  1.00  0.00           H
ATOM   4704  CG  TRP   503      64.491  34.544  90.236  1.00  0.00           C
ATOM   4705  CD1 TRP   503      64.679  35.826  89.964  1.00  0.00           C
ATOM   4706  HD1 TRP   503      64.805  36.558  90.749  1.00  0.00           H
ATOM   4707  NE1 TRP   503      64.710  36.064  88.605  1.00  0.00           N
ATOM   4708  HE1 TRP   503      64.854  36.998  88.250  1.00  0.00           H
ATOM   4709  CE2 TRP   503      64.633  34.916  87.885  1.00  0.00           C
ATOM   4710  CZ2 TRP   503      64.627  34.621  86.547  1.00  0.00           C
ATOM   4711  HZ2 TRP   503      64.655  35.366  85.766  1.00  0.00           H
ATOM   4712  CH2 TRP   503      64.541  33.294  86.151  1.00  0.00           C
ATOM   4713  HH2 TRP   503      64.745  33.056  85.118  1.00  0.00           H
ATOM   4714  CZ3 TRP   503      64.444  32.312  87.149  1.00  0.00           C
ATOM   4715  HZ3 TRP   503      64.404  31.283  86.824  1.00  0.00           H
ATOM   4716  CE3 TRP   503      64.294  32.630  88.481  1.00  0.00           C
ATOM   4717  HE3 TRP   503      64.161  31.815  89.177  1.00  0.00           H
ATOM   4718  CD2 TRP   503      64.375  33.942  88.901  1.00  0.00           C
ATOM   4719  C   TRP   503      64.749  33.987  94.087  1.00  0.00           C
ATOM   4720  O   TRP   503      63.858  34.398  94.855  1.00  0.00           O
ATOM   4721  N   LEU   504      65.494  32.936  94.350  1.00  0.00           N
ATOM   4722  H   LEU   504      66.179  32.612  93.683  1.00  0.00           H
ATOM   4723  CA  LEU   504      65.456  32.179  95.620  1.00  0.00           C
ATOM   4724  HA  LEU   504      64.406  31.926  95.769  1.00  0.00           H
ATOM   4725  CB  LEU   504      66.236  30.878  95.422  1.00  0.00           C
ATOM   4726  HB2 LEU   504      65.692  30.437  94.587  1.00  0.00           H
ATOM   4727  HB3 LEU   504      67.245  31.186  95.148  1.00  0.00           H
ATOM   4728  CG  LEU   504      66.225  30.027  96.677  1.00  0.00           C
ATOM   4729  HG  LEU   504      66.891  30.405  97.453  1.00  0.00           H
ATOM   4730  CD1 LEU   504      64.875  29.810  97.343  1.00  0.00           C
ATOM   4731 HD11 LEU   504      64.055  29.474  96.708  1.00  0.00           H
ATOM   4732 HD12 LEU   504      64.949  29.113  98.178  1.00  0.00           H
ATOM   4733 HD13 LEU   504      64.524  30.720  97.828  1.00  0.00           H
ATOM   4734  CD2 LEU   504      66.738  28.681  96.242  1.00  0.00           C
ATOM   4735 HD21 LEU   504      67.716  28.738  95.764  1.00  0.00           H
ATOM   4736 HD22 LEU   504      66.820  28.153  97.192  1.00  0.00           H
ATOM   4737 HD23 LEU   504      65.977  28.219  95.613  1.00  0.00           H
ATOM   4738  C   LEU   504      65.812  32.999  96.892  1.00  0.00           C
ATOM   4739  O   LEU   504      65.046  33.083  97.863  1.00  0.00           O
ATOM   4740  N   LEU   505      66.937  33.746  96.911  1.00  0.00           N
ATOM   4741  H   LEU   505      67.437  33.668  96.037  1.00  0.00           H
ATOM   4742  CA  LEU   505      67.369  34.606  97.997  1.00  0.00           C
ATOM   4743  HA  LEU   505      67.439  34.107  98.964  1.00  0.00           H
ATOM   4744  CB  LEU   505      68.750  35.169  97.707  1.00  0.00           C
ATOM   4745  HB2 LEU   505      69.468  34.371  97.523  1.00  0.00           H
ATOM   4746  HB3 LEU   505      68.754  35.800  96.818  1.00  0.00           H
ATOM   4747  CG  LEU   505      69.447  36.103  98.734  1.00  0.00           C
ATOM   4748  HG  LEU   505      68.787  36.842  99.188  1.00  0.00           H
ATOM   4749  CD1 LEU   505      69.890  35.304  99.972  1.00  0.00           C
ATOM   4750 HD11 LEU   505      70.237  35.889 100.824  1.00  0.00           H
ATOM   4751 HD12 LEU   505      69.016  34.797 100.381  1.00  0.00           H
ATOM   4752 HD13 LEU   505      70.604  34.560  99.620  1.00  0.00           H
ATOM   4753  CD2 LEU   505      70.657  36.809  98.125  1.00  0.00           C
ATOM   4754 HD21 LEU   505      71.313  36.140  97.569  1.00  0.00           H
ATOM   4755 HD22 LEU   505      70.369  37.672  97.525  1.00  0.00           H
ATOM   4756 HD23 LEU   505      71.179  37.185  99.006  1.00  0.00           H
ATOM   4757  C   LEU   505      66.353  35.745  98.189  1.00  0.00           C
ATOM   4758  O   LEU   505      65.936  36.131  99.284  1.00  0.00           O
ATOM   4759  N   GLN   506      65.698  36.204  97.107  1.00  0.00           N
ATOM   4760  H   GLN   506      66.263  36.209  96.270  1.00  0.00           H
ATOM   4761  CA  GLN   506      64.580  37.206  97.102  1.00  0.00           C
ATOM   4762  HA  GLN   506      64.835  38.048  97.746  1.00  0.00           H
ATOM   4763  CB  GLN   506      64.391  37.787  95.643  1.00  0.00           C
ATOM   4764  HB2 GLN   506      64.446  36.897  95.016  1.00  0.00           H
ATOM   4765  HB3 GLN   506      63.559  38.426  95.347  1.00  0.00           H
ATOM   4766  CG  GLN   506      65.523  38.712  95.314  1.00  0.00           C
ATOM   4767  HG2 GLN   506      65.543  39.513  96.053  1.00  0.00           H
ATOM   4768  HG3 GLN   506      66.410  38.097  95.466  1.00  0.00           H
ATOM   4769  CD  GLN   506      65.419  39.252  93.898  1.00  0.00           C
ATOM   4770  OE1 GLN   506      64.752  38.742  92.998  1.00  0.00           O
ATOM   4771  NE2 GLN   506      66.097  40.351  93.572  1.00  0.00           N
ATOM   4772 HE21 GLN   506      66.135  40.496  92.573  1.00  0.00           H
ATOM   4773 HE22 GLN   506      66.788  40.766  94.181  1.00  0.00           H
ATOM   4774  C   GLN   506      63.232  36.675  97.586  1.00  0.00           C
ATOM   4775  O   GLN   506      62.308  37.510  97.756  1.00  0.00           O
ATOM   4776  N   THR   507      63.017  35.356  97.697  1.00  0.00           N
ATOM   4777  H   THR   507      63.744  34.691  97.474  1.00  0.00           H
ATOM   4778  CA  THR   507      61.681  34.764  98.004  1.00  0.00           C
ATOM   4779  HA  THR   507      61.054  35.579  98.366  1.00  0.00           H
ATOM   4780  CB  THR   507      60.950  34.234  96.696  1.00  0.00           C
ATOM   4781  HB  THR   507      60.032  33.723  96.986  1.00  0.00           H
ATOM   4782  CG2 THR   507      60.466  35.356  95.750  1.00  0.00           C
ATOM   4783 HG21 THR   507      61.326  35.830  95.278  1.00  0.00           H
ATOM   4784 HG22 THR   507      59.740  34.982  95.029  1.00  0.00           H
ATOM   4785 HG23 THR   507      59.964  36.198  96.228  1.00  0.00           H
ATOM   4786  OG1 THR   507      61.823  33.324  96.106  1.00  0.00           O
ATOM   4787  HG1 THR   507      62.532  33.887  95.786  1.00  0.00           H
ATOM   4788  C   THR   507      61.612  33.648  99.035  1.00  0.00           C
ATOM   4789  O   THR   507      60.516  33.213  99.324  1.00  0.00           O
ATOM   4790  N   CYX   508      62.717  33.313  99.687  1.00  0.00           N
ATOM   4791  H   CYX   508      63.511  33.772  99.264  1.00  0.00           H
ATOM   4792  CA  CYX   508      62.928  32.293 100.758  1.00  0.00           C
ATOM   4793  HA  CYX   508      62.470  31.400 100.332  1.00  0.00           H
ATOM   4794  CB  CYX   508      64.419  32.088 101.032  1.00  0.00           C
ATOM   4795  HB2 CYX   508      64.456  31.171 101.619  1.00  0.00           H
ATOM   4796  HB3 CYX   508      64.991  31.935 100.117  1.00  0.00           H
ATOM   4797  SG  CYX   508      65.280  33.435 101.940  1.00  0.00           S
ATOM   4798  C   CYX   508      62.059  32.616 102.002  1.00  0.00           C
ATOM   4799  O   CYX   508      61.201  31.862 102.431  1.00  0.00           O
ATOM   4800  N   LYS   509      62.187  33.817 102.543  1.00  0.00           N
ATOM   4801  H   LYS   509      62.896  34.422 102.156  1.00  0.00           H
ATOM   4802  CA  LYS   509      61.388  34.374 103.568  1.00  0.00           C
ATOM   4803  HA  LYS   509      61.468  33.698 104.419  1.00  0.00           H
ATOM   4804  CB  LYS   509      61.781  35.809 104.110  1.00  0.00           C
ATOM   4805  HB2 LYS   509      61.411  36.620 103.482  1.00  0.00           H
ATOM   4806  HB3 LYS   509      61.319  35.874 105.095  1.00  0.00           H
ATOM   4807  CG  LYS   509      63.253  36.009 104.385  1.00  0.00           C
ATOM   4808  HG2 LYS   509      63.337  35.524 105.358  1.00  0.00           H
ATOM   4809  HG3 LYS   509      63.778  35.604 103.520  1.00  0.00           H
ATOM   4810  CD  LYS   509      63.812  37.434 104.446  1.00  0.00           C
ATOM   4811  HD2 LYS   509      63.761  37.977 103.502  1.00  0.00           H
ATOM   4812  HD3 LYS   509      63.217  37.965 105.188  1.00  0.00           H
ATOM   4813  CE  LYS   509      65.232  37.526 104.997  1.00  0.00           C
ATOM   4814  HE2 LYS   509      65.918  37.060 104.290  1.00  0.00           H
ATOM   4815  HE3 LYS   509      65.520  38.576 104.947  1.00  0.00           H
ATOM   4816  NZ  LYS   509      65.429  37.008 106.377  1.00  0.00           N
ATOM   4817  HZ1 LYS   509      64.784  37.475 106.999  1.00  0.00           H
ATOM   4818  HZ2 LYS   509      65.272  36.011 106.423  1.00  0.00           H
ATOM   4819  HZ3 LYS   509      66.390  37.150 106.651  1.00  0.00           H
ATOM   4820  C   LYS   509      59.961  34.448 103.141  1.00  0.00           C
ATOM   4821  O   LYS   509      58.991  34.222 103.854  1.00  0.00           O
ATOM   4822  N   SER   510      59.779  34.722 101.865  1.00  0.00           N
ATOM   4823  H   SER   510      60.560  34.951 101.267  1.00  0.00           H
ATOM   4824  CA  SER   510      58.440  34.964 101.338  1.00  0.00           C
ATOM   4825  HA  SER   510      57.942  35.580 102.087  1.00  0.00           H
ATOM   4826  CB  SER   510      58.536  35.534  99.898  1.00  0.00           C
ATOM   4827  HB2 SER   510      59.451  36.125  99.944  1.00  0.00           H
ATOM   4828  HB3 SER   510      58.700  34.671  99.254  1.00  0.00           H
ATOM   4829  OG  SER   510      57.443  36.297  99.397  1.00  0.00           O
ATOM   4830  HG  SER   510      57.591  37.238  99.517  1.00  0.00           H
ATOM   4831  C   SER   510      57.516  33.730 101.285  1.00  0.00           C
ATOM   4832  O   SER   510      56.358  33.952 101.549  1.00  0.00           O
ATOM   4833  N   TYR   511      58.037  32.522 101.083  1.00  0.00           N
ATOM   4834  H   TYR   511      58.948  32.536 100.647  1.00  0.00           H
ATOM   4835  CA  TYR   511      57.284  31.274 100.976  1.00  0.00           C
ATOM   4836  HA  TYR   511      56.218  31.414 101.153  1.00  0.00           H
ATOM   4837  CB  TYR   511      57.495  30.783  99.557  1.00  0.00           C
ATOM   4838  HB2 TYR   511      58.490  30.445  99.267  1.00  0.00           H
ATOM   4839  HB3 TYR   511      56.951  29.840  99.510  1.00  0.00           H
ATOM   4840  CG  TYR   511      57.029  31.762  98.503  1.00  0.00           C
ATOM   4841  CD1 TYR   511      57.815  32.157  97.431  1.00  0.00           C
ATOM   4842  HD1 TYR   511      58.863  31.897  97.422  1.00  0.00           H
ATOM   4843  CE1 TYR   511      57.243  32.932  96.383  1.00  0.00           C
ATOM   4844  HE1 TYR   511      57.812  33.189  95.502  1.00  0.00           H
ATOM   4845  CZ  TYR   511      55.885  33.364  96.453  1.00  0.00           C
ATOM   4846  OH  TYR   511      55.305  33.981  95.372  1.00  0.00           O
ATOM   4847  HH  TYR   511      55.906  34.032  94.625  1.00  0.00           H
ATOM   4848  CE2 TYR   511      55.140  33.121  97.582  1.00  0.00           C
ATOM   4849  HE2 TYR   511      54.197  33.644  97.642  1.00  0.00           H
ATOM   4850  CD2 TYR   511      55.732  32.311  98.639  1.00  0.00           C
ATOM   4851  HD2 TYR   511      55.085  32.114  99.481  1.00  0.00           H
ATOM   4852  C   TYR   511      57.579  30.322 102.162  1.00  0.00           C
ATOM   4853  O   TYR   511      57.067  29.204 102.274  1.00  0.00           O
ATOM   4854  N   ALA   512      58.429  30.824 103.044  1.00  0.00           N
ATOM   4855  H   ALA   512      58.752  31.732 102.742  1.00  0.00           H
ATOM   4856  CA  ALA   512      58.902  30.257 104.382  1.00  0.00           C
ATOM   4857  HA  ALA   512      59.598  30.987 104.797  1.00  0.00           H
ATOM   4858  CB  ALA   512      57.665  29.929 105.326  1.00  0.00           C
ATOM   4859  HB1 ALA   512      56.892  30.686 105.195  1.00  0.00           H
ATOM   4860  HB2 ALA   512      57.283  28.922 105.160  1.00  0.00           H
ATOM   4861  HB3 ALA   512      58.047  29.975 106.346  1.00  0.00           H
ATOM   4862  C   ALA   512      59.823  28.969 104.284  1.00  0.00           C
ATOM   4863  O   ALA   512      59.646  27.974 104.943  1.00  0.00           O
ATOM   4864  N   VAL   513      60.830  29.066 103.396  1.00  0.00           N
ATOM   4865  H   VAL   513      61.074  29.997 103.089  1.00  0.00           H
ATOM   4866  CA  VAL   513      61.674  27.976 102.861  1.00  0.00           C
ATOM   4867  HA  VAL   513      61.400  27.091 103.434  1.00  0.00           H
ATOM   4868  CB  VAL   513      61.506  27.617 101.337  1.00  0.00           C
ATOM   4869  HB  VAL   513      62.265  26.881 101.072  1.00  0.00           H
ATOM   4870  CG1 VAL   513      60.157  27.070 100.927  1.00  0.00           C
ATOM   4871 HG11 VAL   513      60.123  26.065 101.347  1.00  0.00           H
ATOM   4872 HG12 VAL   513      59.451  27.732 101.428  1.00  0.00           H
ATOM   4873 HG13 VAL   513      60.033  26.965  99.849  1.00  0.00           H
ATOM   4874  CG2 VAL   513      61.822  28.812 100.412  1.00  0.00           C
ATOM   4875 HG21 VAL   513      62.843  29.080 100.685  1.00  0.00           H
ATOM   4876 HG22 VAL   513      61.747  28.585  99.349  1.00  0.00           H
ATOM   4877 HG23 VAL   513      61.031  29.523 100.653  1.00  0.00           H
ATOM   4878  C   VAL   513      63.116  28.292 103.211  1.00  0.00           C
ATOM   4879  O   VAL   513      63.495  29.305 103.657  1.00  0.00           O
ATOM   4880  N   PRO   514      64.004  27.352 103.050  1.00  0.00           N
ATOM   4881  CD  PRO   514      63.719  25.904 103.079  1.00  0.00           C
ATOM   4882  HD2 PRO   514      63.428  25.565 102.085  1.00  0.00           H
ATOM   4883  HD3 PRO   514      62.929  25.625 103.777  1.00  0.00           H
ATOM   4884  CG  PRO   514      64.967  25.237 103.612  1.00  0.00           C
ATOM   4885  HG2 PRO   514      65.075  24.223 103.228  1.00  0.00           H
ATOM   4886  HG3 PRO   514      64.896  25.335 104.696  1.00  0.00           H
ATOM   4887  CB  PRO   514      66.052  26.127 103.037  1.00  0.00           C
ATOM   4888  HB2 PRO   514      66.115  25.898 101.973  1.00  0.00           H
ATOM   4889  HB3 PRO   514      67.013  26.009 103.538  1.00  0.00           H
ATOM   4890  CA  PRO   514      65.451  27.533 103.192  1.00  0.00           C
ATOM   4891  HA  PRO   514      65.542  27.847 104.232  1.00  0.00           H
ATOM   4892  C   PRO   514      65.954  28.537 102.317  1.00  0.00           C
ATOM   4893  O   PRO   514      65.691  28.485 101.109  1.00  0.00           O
ATOM   4894  N   CYX   515      66.750  29.512 102.873  1.00  0.00           N
ATOM   4895  H   CYX   515      66.778  29.663 103.872  1.00  0.00           H
ATOM   4896  CA  CYX   515      67.508  30.483 102.064  1.00  0.00           C
ATOM   4897  HA  CYX   515      66.848  30.674 101.217  1.00  0.00           H
ATOM   4898  CB  CYX   515      67.696  31.791 102.833  1.00  0.00           C
ATOM   4899  HB2 CYX   515      68.259  31.680 103.760  1.00  0.00           H
ATOM   4900  HB3 CYX   515      68.240  32.482 102.188  1.00  0.00           H
ATOM   4901  SG  CYX   515      66.183  32.467 103.391  1.00  0.00           S
ATOM   4902  C   CYX   515      68.835  29.908 101.542  1.00  0.00           C
ATOM   4903  O   CYX   515      69.487  29.068 102.158  1.00  0.00           O
ATOM   4904  N   PRO   516      69.382  30.320 100.396  1.00  0.00           N
ATOM   4905  CD  PRO   516      68.898  31.404  99.555  1.00  0.00           C
ATOM   4906  HD2 PRO   516      69.031  32.373 100.035  1.00  0.00           H
ATOM   4907  HD3 PRO   516      67.853  31.190  99.331  1.00  0.00           H
ATOM   4908  CG  PRO   516      69.784  31.296  98.274  1.00  0.00           C
ATOM   4909  HG2 PRO   516      70.655  31.948  98.340  1.00  0.00           H
ATOM   4910  HG3 PRO   516      69.159  31.513  97.408  1.00  0.00           H
ATOM   4911  CB  PRO   516      70.234  29.846  98.210  1.00  0.00           C
ATOM   4912  HB2 PRO   516      71.199  29.765  97.711  1.00  0.00           H
ATOM   4913  HB3 PRO   516      69.481  29.279  97.662  1.00  0.00           H
ATOM   4914  CA  PRO   516      70.372  29.501  99.677  1.00  0.00           C
ATOM   4915  HA  PRO   516      70.102  28.456  99.832  1.00  0.00           H
ATOM   4916  C   PRO   516      71.836  29.680 100.137  1.00  0.00           C
ATOM   4917  O   PRO   516      72.188  30.824 100.593  1.00  0.00           O
ATOM   4918  N   PRO   517      72.657  28.658  99.928  1.00  0.00           N
ATOM   4919  CD  PRO   517      72.327  27.390  99.310  1.00  0.00           C
ATOM   4920  HD2 PRO   517      72.409  27.424  98.224  1.00  0.00           H
ATOM   4921  HD3 PRO   517      71.336  27.013  99.562  1.00  0.00           H
ATOM   4922  CG  PRO   517      73.374  26.477  99.809  1.00  0.00           C
ATOM   4923  HG2 PRO   517      73.349  25.678  99.068  1.00  0.00           H
ATOM   4924  HG3 PRO   517      73.093  26.135 100.805  1.00  0.00           H
ATOM   4925  CB  PRO   517      74.606  27.324  99.907  1.00  0.00           C
ATOM   4926  HB2 PRO   517      75.128  27.489  98.964  1.00  0.00           H
ATOM   4927  HB3 PRO   517      75.294  26.918 100.648  1.00  0.00           H
ATOM   4928  CA  PRO   517      74.011  28.628 100.428  1.00  0.00           C
ATOM   4929  HA  PRO   517      73.982  28.431 101.499  1.00  0.00           H
ATOM   4930  C   PRO   517      74.923  29.817 100.235  1.00  0.00           C
ATOM   4931  O   PRO   517      75.024  30.491  99.202  1.00  0.00           O
ATOM   4932  N   GLY   518      75.619  30.165 101.317  1.00  0.00           N
ATOM   4933  H   GLY   518      75.598  29.522 102.096  1.00  0.00           H
ATOM   4934  CA  GLY   518      76.692  31.242 101.390  1.00  0.00           C
ATOM   4935  HA2 GLY   518      77.377  31.102 102.227  1.00  0.00           H
ATOM   4936  HA3 GLY   518      77.391  31.066 100.573  1.00  0.00           H
ATOM   4937  C   GLY   518      76.213  32.654 101.254  1.00  0.00           C
ATOM   4938  O   GLY   518      75.111  33.048 101.605  1.00  0.00           O
ATOM   4939  N   HIP   519      77.149  33.507 100.832  1.00  0.00           N
ATOM   4940  H   HIP   519      78.049  33.104 100.612  1.00  0.00           H
ATOM   4941  CA  HIP   519      77.061  34.946 100.859  1.00  0.00           C
ATOM   4942  HA  HIP   519      76.066  35.314 101.109  1.00  0.00           H
ATOM   4943  CB  HIP   519      77.964  35.488 102.016  1.00  0.00           C
ATOM   4944  HB2 HIP   519      78.983  35.158 101.811  1.00  0.00           H
ATOM   4945  HB3 HIP   519      77.880  36.574 101.979  1.00  0.00           H
ATOM   4946  CG  HIP   519      77.580  34.932 103.393  1.00  0.00           C
ATOM   4947  ND1 HIP   519      76.343  34.878 103.897  1.00  0.00           N
ATOM   4948  HD1 HIP   519      75.540  35.373 103.536  1.00  0.00           H
ATOM   4949  CE1 HIP   519      76.370  34.284 105.076  1.00  0.00           C
ATOM   4950  HE1 HIP   519      75.502  34.156 105.706  1.00  0.00           H
ATOM   4951  NE2 HIP   519      77.647  33.950 105.368  1.00  0.00           N
ATOM   4952  HE2 HIP   519      77.999  33.626 106.257  1.00  0.00           H
ATOM   4953  CD2 HIP   519      78.487  34.355 104.339  1.00  0.00           C
ATOM   4954  HD2 HIP   519      79.526  34.132 104.149  1.00  0.00           H
ATOM   4955  C   HIP   519      77.332  35.623  99.467  1.00  0.00           C
ATOM   4956  O   HIP   519      77.538  36.800  99.515  1.00  0.00           O
ATOM   4957  N   PHE   520      77.186  34.930  98.336  1.00  0.00           N
ATOM   4958  H   PHE   520      77.049  33.935  98.442  1.00  0.00           H
ATOM   4959  CA  PHE   520      77.200  35.557  96.964  1.00  0.00           C
ATOM   4960  HA  PHE   520      78.207  35.914  96.749  1.00  0.00           H
ATOM   4961  CB  PHE   520      76.979  34.387  95.956  1.00  0.00           C
ATOM   4962  HB2 PHE   520      75.908  34.190  95.990  1.00  0.00           H
ATOM   4963  HB3 PHE   520      77.202  34.803  94.974  1.00  0.00           H
ATOM   4964  CG  PHE   520      77.678  33.036  96.258  1.00  0.00           C
ATOM   4965  CD1 PHE   520      79.052  32.936  96.001  1.00  0.00           C
ATOM   4966  HD1 PHE   520      79.578  33.776  95.573  1.00  0.00           H
ATOM   4967  CE1 PHE   520      79.749  31.782  96.284  1.00  0.00           C
ATOM   4968  HE1 PHE   520      80.784  31.727  95.978  1.00  0.00           H
ATOM   4969  CZ  PHE   520      79.091  30.685  96.807  1.00  0.00           C
ATOM   4970  HZ  PHE   520      79.630  29.758  96.938  1.00  0.00           H
ATOM   4971  CE2 PHE   520      77.740  30.824  97.151  1.00  0.00           C
ATOM   4972  HE2 PHE   520      77.253  29.979  97.614  1.00  0.00           H
ATOM   4973  CD2 PHE   520      76.936  31.952  96.847  1.00  0.00           C
ATOM   4974  HD2 PHE   520      75.866  31.914  96.989  1.00  0.00           H
ATOM   4975  C   PHE   520      76.142  36.652  96.928  1.00  0.00           C
ATOM   4976  O   PHE   520      75.078  36.474  97.495  1.00  0.00           O
ATOM   4977  N   PRO   521      76.360  37.682  96.110  1.00  0.00           N
ATOM   4978  CD  PRO   521      77.621  38.039  95.480  1.00  0.00           C
ATOM   4979  HD2 PRO   521      77.881  37.416  94.624  1.00  0.00           H
ATOM   4980  HD3 PRO   521      78.450  37.960  96.183  1.00  0.00           H
ATOM   4981  CG  PRO   521      77.436  39.390  94.870  1.00  0.00           C
ATOM   4982  HG2 PRO   521      77.212  39.321  93.805  1.00  0.00           H
ATOM   4983  HG3 PRO   521      78.218  40.129  95.040  1.00  0.00           H
ATOM   4984  CB  PRO   521      76.228  39.932  95.620  1.00  0.00           C
ATOM   4985  HB2 PRO   521      75.734  40.645  94.961  1.00  0.00           H
ATOM   4986  HB3 PRO   521      76.620  40.504  96.461  1.00  0.00           H
ATOM   4987  CA  PRO   521      75.353  38.812  96.062  1.00  0.00           C
ATOM   4988  HA  PRO   521      74.969  38.906  97.078  1.00  0.00           H
ATOM   4989  C   PRO   521      74.227  38.511  95.062  1.00  0.00           C
ATOM   4990  O   PRO   521      74.340  37.581  94.253  1.00  0.00           O
ATOM   4991  N   PRO   522      73.158  39.326  95.122  1.00  0.00           N
ATOM   4992  CD  PRO   522      72.750  40.045  96.314  1.00  0.00           C
ATOM   4993  HD2 PRO   522      73.398  40.921  96.339  1.00  0.00           H
ATOM   4994  HD3 PRO   522      72.925  39.373  97.154  1.00  0.00           H
ATOM   4995  CG  PRO   522      71.276  40.538  96.025  1.00  0.00           C
ATOM   4996  HG2 PRO   522      71.320  41.501  95.517  1.00  0.00           H
ATOM   4997  HG3 PRO   522      70.623  40.483  96.896  1.00  0.00           H
ATOM   4998  CB  PRO   522      70.799  39.569  94.961  1.00  0.00           C
ATOM   4999  HB2 PRO   522      69.966  39.931  94.358  1.00  0.00           H
ATOM   5000  HB3 PRO   522      70.473  38.660  95.466  1.00  0.00           H
ATOM   5001  CA  PRO   522      71.984  39.073  94.209  1.00  0.00           C
ATOM   5002  HA  PRO   522      71.860  37.997  94.087  1.00  0.00           H
ATOM   5003  C   PRO   522      72.192  39.736  92.821  1.00  0.00           C
ATOM   5004  O   PRO   522      72.613  40.871  92.790  1.00  0.00           O
ATOM   5005  N   MET   523      72.007  39.061  91.742  1.00  0.00           N
ATOM   5006  H   MET   523      71.498  38.197  91.860  1.00  0.00           H
ATOM   5007  CA  MET   523      72.125  39.450  90.365  1.00  0.00           C
ATOM   5008  HA  MET   523      72.120  40.537  90.448  1.00  0.00           H
ATOM   5009  CB  MET   523      73.389  38.834  89.722  1.00  0.00           C
ATOM   5010  HB2 MET   523      74.211  39.131  90.374  1.00  0.00           H
ATOM   5011  HB3 MET   523      73.178  37.767  89.653  1.00  0.00           H
ATOM   5012  CG  MET   523      73.720  39.531  88.365  1.00  0.00           C
ATOM   5013  HG2 MET   523      72.856  39.731  87.732  1.00  0.00           H
ATOM   5014  HG3 MET   523      74.093  40.546  88.502  1.00  0.00           H
ATOM   5015  SD  MET   523      74.792  38.528  87.327  1.00  0.00           S
ATOM   5016  CE  MET   523      76.396  39.149  88.010  1.00  0.00           C
ATOM   5017  HE1 MET   523      76.388  40.239  88.035  1.00  0.00           H
ATOM   5018  HE2 MET   523      76.459  38.753  89.024  1.00  0.00           H
ATOM   5019  HE3 MET   523      77.213  38.761  87.402  1.00  0.00           H
ATOM   5020  C   MET   523      70.908  39.125  89.474  1.00  0.00           C
ATOM   5021  O   MET   523      70.903  38.076  88.774  1.00  0.00           O
ATOM   5022  N   SER   524      69.936  40.029  89.450  1.00  0.00           N
ATOM   5023  H   SER   524      69.943  40.794  90.108  1.00  0.00           H
ATOM   5024  CA  SER   524      68.816  39.803  88.518  1.00  0.00           C
ATOM   5025  HA  SER   524      68.488  38.792  88.759  1.00  0.00           H
ATOM   5026  CB  SER   524      67.691  40.850  88.640  1.00  0.00           C
ATOM   5027  HB2 SER   524      67.880  41.742  88.042  1.00  0.00           H
ATOM   5028  HB3 SER   524      66.748  40.429  88.295  1.00  0.00           H
ATOM   5029  OG  SER   524      67.431  41.325  89.959  1.00  0.00           O
ATOM   5030  HG  SER   524      66.562  40.985  90.185  1.00  0.00           H
ATOM   5031  C   SER   524      69.292  39.860  87.032  1.00  0.00           C
ATOM   5032  O   SER   524      70.178  40.688  86.747  1.00  0.00           O
ATOM   5033  N   PRO   525      68.738  39.017  86.142  1.00  0.00           N
ATOM   5034  CD  PRO   525      67.946  37.890  86.539  1.00  0.00           C
ATOM   5035  HD2 PRO   525      67.276  38.107  87.371  1.00  0.00           H
ATOM   5036  HD3 PRO   525      68.571  37.011  86.694  1.00  0.00           H
ATOM   5037  CG  PRO   525      67.137  37.488  85.289  1.00  0.00           C
ATOM   5038  HG2 PRO   525      66.244  38.110  85.352  1.00  0.00           H
ATOM   5039  HG3 PRO   525      66.938  36.416  85.302  1.00  0.00           H
ATOM   5040  CB  PRO   525      68.101  37.992  84.219  1.00  0.00           C
ATOM   5041  HB2 PRO   525      67.589  38.205  83.281  1.00  0.00           H
ATOM   5042  HB3 PRO   525      68.814  37.185  84.047  1.00  0.00           H
ATOM   5043  CA  PRO   525      68.889  39.162  84.704  1.00  0.00           C
ATOM   5044  HA  PRO   525      69.948  39.079  84.460  1.00  0.00           H
ATOM   5045  C   PRO   525      68.254  40.453  84.091  1.00  0.00           C
ATOM   5046  O   PRO   525      67.488  41.168  84.695  1.00  0.00           O
ATOM   5047  N   ASP   526      68.849  40.876  83.005  1.00  0.00           N
ATOM   5048  H   ASP   526      69.368  40.212  82.448  1.00  0.00           H
ATOM   5049  CA  ASP   526      68.649  42.134  82.302  1.00  0.00           C
ATOM   5050  HA  ASP   526      68.314  42.880  83.022  1.00  0.00           H
ATOM   5051  CB  ASP   526      70.006  42.677  81.738  1.00  0.00           C
ATOM   5052  HB2 ASP   526      70.629  42.884  82.608  1.00  0.00           H
ATOM   5053  HB3 ASP   526      70.520  41.913  81.155  1.00  0.00           H
ATOM   5054  CG  ASP   526      69.931  43.979  80.980  1.00  0.00           C
ATOM   5055  OD1 ASP   526      68.882  44.503  80.683  1.00  0.00           O
ATOM   5056  OD2 ASP   526      70.971  44.635  80.804  1.00  0.00           O
ATOM   5057  C   ASP   526      67.631  41.904  81.154  1.00  0.00           C
ATOM   5058  O   ASP   526      67.887  41.152  80.234  1.00  0.00           O
ATOM   5059  N   PHE   527      66.479  42.608  81.139  1.00  0.00           N
ATOM   5060  H   PHE   527      66.264  43.107  81.991  1.00  0.00           H
ATOM   5061  CA  PHE   527      65.482  42.723  80.107  1.00  0.00           C
[truncated: 5,233,130 more chars]
