# Supplementary material for: In silico docking yields small molecule negative allosteric modulators targeting the core of Frizzled 7
Source: Nat Commun. 2025 Dec 14;16:11138. doi: 10.1038/s41467-025-67147-z (PMC12705740; doi:10.1038/s41467-025-67147-z)
Supplement: Supplementary file 7 — Supplementary Data 5 [file 41467_2025_67147_MOESM7_ESM.zip › MD_input/non-binder-C476/nb-C476_initial-configuration.pdb]

ATOM      1  H1  ACE   209      60.165  26.684 101.616  1.00  0.00      PROA H
ATOM      2  CH3 ACE   209      59.320  26.574 100.936  1.00  0.00      PROA C
ATOM      3  H2  ACE   209      58.466  26.146 101.461  1.00  0.00      PROA H
ATOM      4  H3  ACE   209      59.590  25.932 100.098  1.00  0.00      PROA H
ATOM      5  C   ACE   209      58.937  27.894 100.413  1.00  0.00      PROA C
ATOM      6  O   ACE   209      59.517  28.907 100.779  1.00  0.00      PROA O
ATOM      7  N   CYX   210      57.904  27.899  99.559  1.00  0.00      PROA N
ATOM      8  H   CYX   210      57.417  27.039  99.351  1.00  0.00      PROA H
ATOM      9  CA  CYX   210      57.470  29.116  98.927  1.00  0.00      PROA C
ATOM     10  HA  CYX   210      58.303  29.561  98.382  1.00  0.00      PROA H
ATOM     11  CB  CYX   210      56.318  28.884  97.927  1.00  0.00      PROA C
ATOM     12  HB2 CYX   210      55.451  28.487  98.456  1.00  0.00      PROA H
ATOM     13  HB3 CYX   210      56.052  29.828  97.452  1.00  0.00      PROA H
ATOM     14  SG  CYX   210      56.812  27.709  96.654  1.00  0.00      PROA S
ATOM     15  C   CYX   210      57.021  30.133  99.943  1.00  0.00      PROA C
ATOM     16  O   CYX   210      56.423  29.767 100.958  1.00  0.00      PROA O
ATOM     17  N   PRO   211      57.259  31.417  99.755  1.00  0.00      PROA N
ATOM     18  CD  PRO   211      58.080  31.991  98.689  1.00  0.00      PROA C
ATOM     19  HD2 PRO   211      57.834  31.510  97.742  1.00  0.00      PROA H
ATOM     20  HD3 PRO   211      59.135  31.829  98.914  1.00  0.00      PROA H
ATOM     21  CG  PRO   211      57.728  33.476  98.680  1.00  0.00      PROA C
ATOM     22  HG2 PRO   211      56.973  33.667  97.916  1.00  0.00      PROA H
ATOM     23  HG3 PRO   211      58.621  34.061  98.461  1.00  0.00      PROA H
ATOM     24  CB  PRO   211      57.211  33.735 100.082  1.00  0.00      PROA C
ATOM     25  HB2 PRO   211      56.507  34.567 100.062  1.00  0.00      PROA H
ATOM     26  HB3 PRO   211      58.046  33.982 100.738  1.00  0.00      PROA H
ATOM     27  CA  PRO   211      56.534  32.424 100.484  1.00  0.00      PROA C
ATOM     28  HA  PRO   211      56.765  32.341 101.546  1.00  0.00      PROA H
ATOM     29  C   PRO   211      55.073  32.399 100.152  1.00  0.00      PROA C
ATOM     30  O   PRO   211      54.702  32.105  99.017  1.00  0.00      PROA O
ATOM     31  N   ARG   212      54.215  32.758 101.119  1.00  0.00      PROA N
ATOM     32  H   ARG   212      54.565  33.066 102.015  1.00  0.00      PROA H
ATOM     33  CA  ARG   212      52.788  32.719 100.921  1.00  0.00      PROA C
ATOM     34  HA  ARG   212      52.484  31.704 100.666  1.00  0.00      PROA H
ATOM     35  CB  ARG   212      52.051  33.152 102.198  1.00  0.00      PROA C
ATOM     36  HB2 ARG   212      52.301  32.470 103.011  1.00  0.00      PROA H
ATOM     37  HB3 ARG   212      52.355  34.164 102.468  1.00  0.00      PROA H
ATOM     38  CG  ARG   212      50.524  33.154 102.054  1.00  0.00      PROA C
ATOM     39  HG2 ARG   212      50.249  33.596 101.096  1.00  0.00      PROA H
ATOM     40  HG3 ARG   212      50.152  32.131 102.101  1.00  0.00      PROA H
ATOM     41  CD  ARG   212      49.822  33.952 103.149  1.00  0.00      PROA C
ATOM     42  HD2 ARG   212      50.220  34.966 103.173  1.00  0.00      PROA H
ATOM     43  HD3 ARG   212      48.752  33.986 102.945  1.00  0.00      PROA H
ATOM     44  NE  ARG   212      50.068  33.275 104.467  1.00  0.00      PROA N
ATOM     45  HE  ARG   212      50.588  32.409 104.474  1.00  0.00      PROA H
ATOM     46  CZ  ARG   212      49.618  33.796 105.596  1.00  0.00      PROA C
ATOM     47  NH1 ARG   212      48.974  34.950 105.652  1.00  0.00      PROA N
ATOM     48 HH11 ARG   212      48.808  35.474 104.805  1.00  0.00      PROA H
ATOM     49 HH12 ARG   212      48.651  35.301 106.543  1.00  0.00      PROA H
ATOM     50  NH2 ARG   212      49.838  33.145 106.723  1.00  0.00      PROA N
ATOM     51 HH21 ARG   212      50.341  32.269 106.708  1.00  0.00      PROA H
ATOM     52 HH22 ARG   212      49.502  33.526 107.597  1.00  0.00      PROA H
ATOM     53  C   ARG   212      52.344  33.570  99.756  1.00  0.00      PROA C
ATOM     54  O   ARG   212      51.542  33.151  98.934  1.00  0.00      PROA O
ATOM     55  N   GLN   213      52.931  34.770  99.610  1.00  0.00      PROA N
ATOM     56  H   GLN   213      53.699  35.032 100.211  1.00  0.00      PROA H
ATOM     57  CA  GLN   213      52.504  35.716  98.614  1.00  0.00      PROA C
ATOM     58  HA  GLN   213      51.419  35.814  98.646  1.00  0.00      PROA H
ATOM     59  CB  GLN   213      53.141  37.095  98.877  1.00  0.00      PROA C
ATOM     60  HB2 GLN   213      54.227  37.005  98.851  1.00  0.00      PROA H
ATOM     61  HB3 GLN   213      52.817  37.798  98.110  1.00  0.00      PROA H
ATOM     62  CG  GLN   213      52.729  37.650 100.254  1.00  0.00      PROA C
ATOM     63  HG2 GLN   213      51.643  37.739 100.301  1.00  0.00      PROA H
ATOM     64  HG3 GLN   213      53.071  36.973 101.037  1.00  0.00      PROA H
ATOM     65  CD  GLN   213      53.334  39.023 100.512  1.00  0.00      PROA C
ATOM     66  OE1 GLN   213      54.554  39.203 100.506  1.00  0.00      PROA O
ATOM     67  NE2 GLN   213      52.444  40.023 100.721  1.00  0.00      PROA N
ATOM     68 HE21 GLN   213      52.774  40.961 100.898  1.00  0.00      PROA H
ATOM     69 HE22 GLN   213      51.453  39.826 100.699  1.00  0.00      PROA H
ATOM     70  C   GLN   213      52.797  35.272  97.205  1.00  0.00      PROA C
ATOM     71  O   GLN   213      52.159  35.745  96.274  1.00  0.00      PROA O
ATOM     72  N   LEU   214      53.731  34.324  97.028  1.00  0.00      PROA N
ATOM     73  H   LEU   214      54.265  33.988  97.816  1.00  0.00      PROA H
ATOM     74  CA  LEU   214      54.013  33.752  95.724  1.00  0.00      PROA C
ATOM     75  HA  LEU   214      53.328  34.171  94.987  1.00  0.00      PROA H
ATOM     76  CB  LEU   214      55.458  34.071  95.307  1.00  0.00      PROA C
ATOM     77  HB2 LEU   214      56.143  33.743  96.089  1.00  0.00      PROA H
ATOM     78  HB3 LEU   214      55.693  33.551  94.378  1.00  0.00      PROA H
ATOM     79  CG  LEU   214      55.735  35.566  95.067  1.00  0.00      PROA C
ATOM     80  HG  LEU   214      55.426  36.139  95.942  1.00  0.00      PROA H
ATOM     81  CD1 LEU   214      57.229  35.791  94.822  1.00  0.00      PROA C
ATOM     82 HD11 LEU   214      57.543  35.224  93.946  1.00  0.00      PROA H
ATOM     83 HD12 LEU   214      57.414  36.852  94.653  1.00  0.00      PROA H
ATOM     84 HD13 LEU   214      57.794  35.458  95.692  1.00  0.00      PROA H
ATOM     85  CD2 LEU   214      54.918  36.087  93.885  1.00  0.00      PROA C
ATOM     86 HD21 LEU   214      53.855  35.956  94.092  1.00  0.00      PROA H
ATOM     87 HD22 LEU   214      55.130  37.146  93.735  1.00  0.00      PROA H
ATOM     88 HD23 LEU   214      55.184  35.532  92.986  1.00  0.00      PROA H
ATOM     89  C   LEU   214      53.793  32.250  95.676  1.00  0.00      PROA C
ATOM     90  O   LEU   214      54.376  31.525  94.868  1.00  0.00      PROA O
ATOM     91  N   LYS   215      52.957  31.712  96.577  1.00  0.00      PROA N
ATOM     92  H   LYS   215      52.569  32.287  97.311  1.00  0.00      PROA H
ATOM     93  CA  LYS   215      52.587  30.323  96.537  1.00  0.00      PROA C
ATOM     94  HA  LYS   215      53.473  29.716  96.352  1.00  0.00      PROA H
ATOM     95  CB  LYS   215      51.955  29.890  97.876  1.00  0.00      PROA C
ATOM     96  HB2 LYS   215      52.664  30.062  98.686  1.00  0.00      PROA H
ATOM     97  HB3 LYS   215      51.050  30.472  98.056  1.00  0.00      PROA H
ATOM     98  CG  LYS   215      51.556  28.411  97.936  1.00  0.00      PROA C
ATOM     99  HG2 LYS   215      50.836  28.196  97.146  1.00  0.00      PROA H
ATOM    100  HG3 LYS   215      52.440  27.790  97.800  1.00  0.00      PROA H
ATOM    101  CD  LYS   215      50.916  28.035  99.273  1.00  0.00      PROA C
ATOM    102  HD2 LYS   215      51.608  28.261 100.084  1.00  0.00      PROA H
ATOM    103  HD3 LYS   215      49.997  28.605  99.410  1.00  0.00      PROA H
ATOM    104  CE  LYS   215      50.562  26.566  99.369  1.00  0.00      PROA C
ATOM    105  HE2 LYS   215      49.802  26.325  98.626  1.00  0.00      PROA H
ATOM    106  HE3 LYS   215      51.453  25.964  99.185  1.00  0.00      PROA H
ATOM    107  NZ  LYS   215      50.042  26.266 100.715  1.00  0.00      PROA N
ATOM    108  HZ1 LYS   215      49.215  26.821 100.888  1.00  0.00      PROA H
ATOM    109  HZ2 LYS   215      49.807  25.286 100.775  1.00  0.00      PROA H
ATOM    110  HZ3 LYS   215      50.745  26.487 101.405  1.00  0.00      PROA H
ATOM    111  C   LYS   215      51.634  30.053  95.393  1.00  0.00      PROA C
ATOM    112  O   LYS   215      50.647  30.756  95.203  1.00  0.00      PROA O
ATOM    113  N   VAL   216      51.906  29.004  94.612  1.00  0.00      PROA N
ATOM    114  H   VAL   216      52.701  28.416  94.816  1.00  0.00      PROA H
ATOM    115  CA  VAL   216      51.124  28.634  93.460  1.00  0.00      PROA C
ATOM    116  HA  VAL   216      50.336  29.371  93.304  1.00  0.00      PROA H
ATOM    117  CB  VAL   216      51.981  28.570  92.198  1.00  0.00      PROA C
ATOM    118  HB  VAL   216      52.777  27.838  92.336  1.00  0.00      PROA H
ATOM    119  CG1 VAL   216      51.140  28.159  90.988  1.00  0.00      PROA C
ATOM    120 HG11 VAL   216      50.344  28.887  90.834  1.00  0.00      PROA H
ATOM    121 HG12 VAL   216      51.773  28.120  90.102  1.00  0.00      PROA H
ATOM    122 HG13 VAL   216      50.704  27.176  91.166  1.00  0.00      PROA H
ATOM    123  CG2 VAL   216      52.612  29.944  91.933  1.00  0.00      PROA C
ATOM    124 HG21 VAL   216      53.237  30.227  92.781  1.00  0.00      PROA H
ATOM    125 HG22 VAL   216      53.223  29.896  91.032  1.00  0.00      PROA H
ATOM    126 HG23 VAL   216      51.825  30.686  91.799  1.00  0.00      PROA H
ATOM    127  C   VAL   216      50.502  27.291  93.750  1.00  0.00      PROA C
ATOM    128  O   VAL   216      51.180  26.427  94.306  1.00  0.00      PROA O
ATOM    129  N   PRO   217      49.223  27.029  93.454  1.00  0.00      PROA N
ATOM    130  CD  PRO   217      48.244  28.018  93.014  1.00  0.00      PROA C
ATOM    131  HD2 PRO   217      48.437  28.282  91.974  1.00  0.00      PROA H
ATOM    132  HD3 PRO   217      48.323  28.909  93.636  1.00  0.00      PROA H
ATOM    133  CG  PRO   217      46.884  27.348  93.176  1.00  0.00      PROA C
ATOM    134  HG2 PRO   217      46.220  27.674  92.375  1.00  0.00      PROA H
ATOM    135  HG3 PRO   217      46.454  27.625  94.138  1.00  0.00      PROA H
ATOM    136  CB  PRO   217      47.194  25.852  93.101  1.00  0.00      PROA C
ATOM    137  HB2 PRO   217      47.143  25.521  92.064  1.00  0.00      PROA H
ATOM    138  HB3 PRO   217      46.465  25.299  93.694  1.00  0.00      PROA H
ATOM    139  CA  PRO   217      48.614  25.732  93.674  1.00  0.00      PROA C
ATOM    140  HA  PRO   217      48.431  25.592  94.740  1.00  0.00      PROA H
ATOM    141  C   PRO   217      49.377  24.591  93.039  1.00  0.00      PROA C
ATOM    142  O   PRO   217      49.915  24.795  91.943  1.00  0.00      PROA O
ATOM    143  N   PRO   218      49.409  23.397  93.606  1.00  0.00      PROA N
ATOM    144  CD  PRO   218      48.943  23.104  94.966  1.00  0.00      PROA C
ATOM    145  HD2 PRO   218      47.856  23.016  94.967  1.00  0.00      PROA H
ATOM    146  HD3 PRO   218      49.242  23.910  95.635  1.00  0.00      PROA H
ATOM    147  CG  PRO   218      49.621  21.788  95.326  1.00  0.00      PROA C
ATOM    148  HG2 PRO   218      48.961  21.201  95.965  1.00  0.00      PROA H
ATOM    149  HG3 PRO   218      50.552  21.991  95.855  1.00  0.00      PROA H
ATOM    150  CB  PRO   218      49.872  21.113  93.979  1.00  0.00      PROA C
ATOM    151  HB2 PRO   218      48.996  20.530  93.695  1.00  0.00      PROA H
ATOM    152  HB3 PRO   218      50.737  20.453  94.058  1.00  0.00      PROA H
ATOM    153  CA  PRO   218      50.123  22.275  93.016  1.00  0.00      PROA C
ATOM    154  HA  PRO   218      51.197  22.439  93.105  1.00  0.00      PROA H
ATOM    155  C   PRO   218      49.646  21.912  91.639  1.00  0.00      PROA C
ATOM    156  O   PRO   218      50.449  21.415  90.848  1.00  0.00      PROA O
ATOM    157  N   TYR   219      48.362  22.160  91.308  1.00  0.00      PROA N
ATOM    158  H   TYR   219      47.733  22.558  91.991  1.00  0.00      PROA H
ATOM    159  CA  TYR   219      47.842  21.871  89.988  1.00  0.00      PROA C
ATOM    160  HA  TYR   219      47.921  20.802  89.791  1.00  0.00      PROA H
ATOM    161  CB  TYR   219      46.350  22.302  89.908  1.00  0.00      PROA C
ATOM    162  HB2 TYR   219      45.746  21.637  90.525  1.00  0.00      PROA H
ATOM    163  HB3 TYR   219      46.246  23.325  90.270  1.00  0.00      PROA H
ATOM    164  CG  TYR   219      45.802  22.253  88.505  1.00  0.00      PROA C
ATOM    165  CD1 TYR   219      45.256  21.067  87.999  1.00  0.00      PROA C
ATOM    166  HD1 TYR   219      45.252  20.165  88.610  1.00  0.00      PROA H
ATOM    167  CE1 TYR   219      44.712  21.027  86.710  1.00  0.00      PROA C
ATOM    168  HE1 TYR   219      44.279  20.102  86.331  1.00  0.00      PROA H
ATOM    169  CZ  TYR   219      44.729  22.177  85.916  1.00  0.00      PROA C
ATOM    170  OH  TYR   219      44.187  22.147  84.626  1.00  0.00      PROA O
ATOM    171  HH  TYR   219      43.832  21.287  84.388  1.00  0.00      PROA H
ATOM    172  CE2 TYR   219      45.271  23.365  86.403  1.00  0.00      PROA C
ATOM    173  HE2 TYR   219      45.275  24.258  85.779  1.00  0.00      PROA H
ATOM    174  CD2 TYR   219      45.808  23.403  87.695  1.00  0.00      PROA C
ATOM    175  HD2 TYR   219      46.232  24.333  88.072  1.00  0.00      PROA H
ATOM    176  C   TYR   219      48.642  22.533  88.875  1.00  0.00      PROA C
ATOM    177  O   TYR   219      48.982  21.917  87.860  1.00  0.00      PROA O
ATOM    178  N   LEU   220      48.980  23.819  89.053  1.00  0.00      PROA N
ATOM    179  H   LEU   220      48.670  24.313  89.878  1.00  0.00      PROA H
ATOM    180  CA  LEU   220      49.781  24.536  88.100  1.00  0.00      PROA C
ATOM    181  HA  LEU   220      49.398  24.359  87.095  1.00  0.00      PROA H
ATOM    182  CB  LEU   220      49.741  26.033  88.388  1.00  0.00      PROA C
ATOM    183  HB2 LEU   220      50.141  26.223  89.384  1.00  0.00      PROA H
ATOM    184  HB3 LEU   220      50.342  26.562  87.648  1.00  0.00      PROA H
ATOM    185  CG  LEU   220      48.317  26.607  88.335  1.00  0.00      PROA C
ATOM    186  HG  LEU   220      47.642  25.956  88.890  1.00  0.00      PROA H
ATOM    187  CD1 LEU   220      48.299  27.992  88.953  1.00  0.00      PROA C
ATOM    188 HD11 LEU   220      48.971  28.646  88.398  1.00  0.00      PROA H
ATOM    189 HD12 LEU   220      47.286  28.394  88.913  1.00  0.00      PROA H
ATOM    190 HD13 LEU   220      48.624  27.932  89.991  1.00  0.00      PROA H
ATOM    191  CD2 LEU   220      47.809  26.696  86.900  1.00  0.00      PROA C
ATOM    192 HD21 LEU   220      47.798  25.701  86.455  1.00  0.00      PROA H
ATOM    193 HD22 LEU   220      46.799  27.106  86.897  1.00  0.00      PROA H
ATOM    194 HD23 LEU   220      48.466  27.345  86.321  1.00  0.00      PROA H
ATOM    195  C   LEU   220      51.205  24.047  88.025  1.00  0.00      PROA C
ATOM    196  O   LEU   220      51.747  23.895  86.924  1.00  0.00      PROA O
ATOM    197  N   GLY   221      51.810  23.740  89.193  1.00  0.00      PROA N
ATOM    198  H   GLY   221      51.334  23.909  90.067  1.00  0.00      PROA H
ATOM    199  CA  GLY   221      53.141  23.166  89.263  1.00  0.00      PROA C
ATOM    200  HA2 GLY   221      53.331  22.811  90.275  1.00  0.00      PROA H
ATOM    201  HA3 GLY   221      53.215  22.332  88.565  1.00  0.00      PROA H
ATOM    202  C   GLY   221      54.236  24.137  88.916  1.00  0.00      PROA C
ATOM    203  O   GLY   221      55.299  23.766  88.432  1.00  0.00      PROA O
ATOM    204  N   TYR   222      54.020  25.441  89.141  1.00  0.00      PROA N
ATOM    205  H   TYR   222      53.139  25.747  89.529  1.00  0.00      PROA H
ATOM    206  CA  TYR   222      55.007  26.453  88.848  1.00  0.00      PROA C
ATOM    207  HA  TYR   222      55.330  26.357  87.812  1.00  0.00      PROA H
ATOM    208  CB  TYR   222      54.460  27.887  89.046  1.00  0.00      PROA C
ATOM    209  HB2 TYR   222      53.973  27.959  90.019  1.00  0.00      PROA H
ATOM    210  HB3 TYR   222      55.283  28.600  88.999  1.00  0.00      PROA H
ATOM    211  CG  TYR   222      53.451  28.314  88.018  1.00  0.00      PROA C
ATOM    212  CD1 TYR   222      52.929  27.432  87.059  1.00  0.00      PROA C
ATOM    213  HD1 TYR   222      53.259  26.393  87.037  1.00  0.00      PROA H
ATOM    214  CE1 TYR   222      51.989  27.862  86.124  1.00  0.00      PROA C
ATOM    215  HE1 TYR   222      51.593  27.162  85.388  1.00  0.00      PROA H
ATOM    216  CZ  TYR   222      51.556  29.189  86.134  1.00  0.00      PROA C
ATOM    217  OH  TYR   222      50.660  29.636  85.152  1.00  0.00      PROA O
ATOM    218  HH  TYR   222      50.413  28.948  84.529  1.00  0.00      PROA H
ATOM    219  CE2 TYR   222      52.070  30.088  87.068  1.00  0.00      PROA C
ATOM    220  HE2 TYR   222      51.737  31.126  87.066  1.00  0.00      PROA H
ATOM    221  CD2 TYR   222      53.014  29.652  88.007  1.00  0.00      PROA C
ATOM    222  HD2 TYR   222      53.410  30.361  88.733  1.00  0.00      PROA H
ATOM    223  C   TYR   222      56.259  26.276  89.670  1.00  0.00      PROA C
ATOM    224  O   TYR   222      56.219  25.752  90.772  1.00  0.00      PROA O
ATOM    225  N   ARG   223      57.414  26.656  89.132  1.00  0.00      PROA N
ATOM    226  H   ARG   223      57.440  27.003  88.184  1.00  0.00      PROA H
ATOM    227  CA  ARG   223      58.663  26.601  89.838  1.00  0.00      PROA C
ATOM    228  HA  ARG   223      58.480  26.350  90.883  1.00  0.00      PROA H
ATOM    229  CB  ARG   223      59.599  25.535  89.234  1.00  0.00      PROA C
ATOM    230  HB2 ARG   223      59.071  24.584  89.166  1.00  0.00      PROA H
ATOM    231  HB3 ARG   223      59.911  25.848  88.238  1.00  0.00      PROA H
ATOM    232  CG  ARG   223      60.881  25.281  90.048  1.00  0.00      PROA C
ATOM    233  HG2 ARG   223      61.504  26.176  90.033  1.00  0.00      PROA H
ATOM    234  HG3 ARG   223      60.616  25.040  91.077  1.00  0.00      PROA H
ATOM    235  CD  ARG   223      61.670  24.116  89.450  1.00  0.00      PROA C
ATOM    236  HD2 ARG   223      61.018  23.248  89.348  1.00  0.00      PROA H
ATOM    237  HD3 ARG   223      62.053  24.399  88.470  1.00  0.00      PROA H
ATOM    238  NE  ARG   223      62.819  23.775  90.356  1.00  0.00      PROA N
ATOM    239  HE  ARG   223      62.920  24.289  91.220  1.00  0.00      PROA H
ATOM    240  CZ  ARG   223      63.697  22.827  90.057  1.00  0.00      PROA C
ATOM    241  NH1 ARG   223      63.667  22.203  88.906  1.00  0.00      PROA N
ATOM    242 HH11 ARG   223      62.961  22.442  88.224  1.00  0.00      PROA H
ATOM    243 HH12 ARG   223      64.348  21.485  88.705  1.00  0.00      PROA H
ATOM    244  NH2 ARG   223      64.665  22.559  90.916  1.00  0.00      PROA N
ATOM    245 HH21 ARG   223      64.724  23.075  91.782  1.00  0.00      PROA H
ATOM    246 HH22 ARG   223      65.341  21.840  90.702  1.00  0.00      PROA H
ATOM    247  C   ARG   223      59.316  27.960  89.768  1.00  0.00      PROA C
ATOM    248  O   ARG   223      59.378  28.596  88.714  1.00  0.00      PROA O
ATOM    249  N   PHE   224      59.824  28.446  90.913  1.00  0.00      PROA N
ATOM    250  H   PHE   224      59.775  27.899  91.760  1.00  0.00      PROA H
ATOM    251  CA  PHE   224      60.453  29.741  91.002  1.00  0.00      PROA C
ATOM    252  HA  PHE   224      60.993  29.948  90.078  1.00  0.00      PROA H
ATOM    253  CB  PHE   224      59.393  30.840  91.221  1.00  0.00      PROA C
ATOM    254  HB2 PHE   224      58.792  30.951  90.319  1.00  0.00      PROA H
ATOM    255  HB3 PHE   224      58.749  30.563  92.055  1.00  0.00      PROA H
ATOM    256  CG  PHE   224      59.957  32.190  91.537  1.00  0.00      PROA C
ATOM    257  CD1 PHE   224      60.775  32.847  90.609  1.00  0.00      PROA C
ATOM    258  HD1 PHE   224      61.009  32.373  89.656  1.00  0.00      PROA H
ATOM    259  CE1 PHE   224      61.293  34.114  90.903  1.00  0.00      PROA C
ATOM    260  HE1 PHE   224      61.933  34.621  90.182  1.00  0.00      PROA H
ATOM    261  CZ  PHE   224      60.989  34.729  92.124  1.00  0.00      PROA C
ATOM    262  HZ  PHE   224      61.393  35.715  92.353  1.00  0.00      PROA H
ATOM    263  CE2 PHE   224      60.167  34.081  93.052  1.00  0.00      PROA C
ATOM    264  HE2 PHE   224      59.928  34.563  94.000  1.00  0.00      PROA H
ATOM    265  CD2 PHE   224      59.655  32.814  92.757  1.00  0.00      PROA C
ATOM    266  HD2 PHE   224      59.017  32.311  93.484  1.00  0.00      PROA H
ATOM    267  C   PHE   224      61.466  29.700  92.117  1.00  0.00      PROA C
ATOM    268  O   PHE   224      61.201  29.140  93.177  1.00  0.00      PROA O
ATOM    269  N   LEU   225      62.688  30.217  91.861  1.00  0.00      PROA N
ATOM    270  H   LEU   225      62.869  30.673  90.978  1.00  0.00      PROA H
ATOM    271  CA  LEU   225      63.806  30.165  92.797  1.00  0.00      PROA C
ATOM    272  HA  LEU   225      64.662  30.687  92.370  1.00  0.00      PROA H
ATOM    273  CB  LEU   225      63.498  30.820  94.164  1.00  0.00      PROA C
ATOM    274  HB2 LEU   225      62.718  30.252  94.672  1.00  0.00      PROA H
ATOM    275  HB3 LEU   225      64.400  30.826  94.776  1.00  0.00      PROA H
ATOM    276  CG  LEU   225      63.005  32.272  94.112  1.00  0.00      PROA C
ATOM    277  HG  LEU   225      62.181  32.351  93.403  1.00  0.00      PROA H
ATOM    278  CD1 LEU   225      62.523  32.700  95.505  1.00  0.00      PROA C
ATOM    279 HD11 LEU   225      63.347  32.622  96.214  1.00  0.00      PROA H
ATOM    280 HD12 LEU   225      62.173  33.732  95.467  1.00  0.00      PROA H
ATOM    281 HD13 LEU   225      61.707  32.051  95.823  1.00  0.00      PROA H
ATOM    282  CD2 LEU   225      64.100  33.207  93.604  1.00  0.00      PROA C
ATOM    283 HD21 LEU   225      64.400  32.906  92.601  1.00  0.00      PROA H
ATOM    284 HD22 LEU   225      63.721  34.229  93.578  1.00  0.00      PROA H
ATOM    285 HD23 LEU   225      64.960  33.156  94.271  1.00  0.00      PROA H
ATOM    286  C   LEU   225      64.283  28.737  93.016  1.00  0.00      PROA C
ATOM    287  O   LEU   225      65.016  28.392  93.928  1.00  0.00      PROA O
ATOM    288  N   GLY   226      63.863  27.802  92.152  1.00  0.00      PROA N
ATOM    289  H   GLY   226      63.289  28.064  91.364  1.00  0.00      PROA H
ATOM    290  CA  GLY   226      64.208  26.405  92.307  1.00  0.00      PROA C
ATOM    291  HA2 GLY   226      64.258  25.932  91.326  1.00  0.00      PROA H
ATOM    292  HA3 GLY   226      65.177  26.322  92.800  1.00  0.00      PROA H
ATOM    293  C   GLY   226      63.226  25.631  93.124  1.00  0.00      PROA C
ATOM    294  O   GLY   226      63.340  24.412  93.175  1.00  0.00      PROA O
ATOM    295  N   GLU   227      62.220  26.291  93.728  1.00  0.00      PROA N
ATOM    296  H   GLU   227      62.147  27.294  93.635  1.00  0.00      PROA H
ATOM    297  CA  GLU   227      61.203  25.637  94.528  1.00  0.00      PROA C
ATOM    298  HA  GLU   227      61.560  24.655  94.840  1.00  0.00      PROA H
ATOM    299  CB  GLU   227      60.857  26.443  95.786  1.00  0.00      PROA C
ATOM    300  HB2 GLU   227      60.563  27.453  95.502  1.00  0.00      PROA H
ATOM    301  HB3 GLU   227      60.034  25.960  96.313  1.00  0.00      PROA H
ATOM    302  CG  GLU   227      62.023  26.573  96.787  1.00  0.00      PROA C
ATOM    303  HG2 GLU   227      62.395  25.581  97.044  1.00  0.00      PROA H
ATOM    304  HG3 GLU   227      62.827  27.155  96.335  1.00  0.00      PROA H
ATOM    305  CD  GLU   227      61.566  27.266  98.046  1.00  0.00      PROA C
ATOM    306  OE1 GLU   227      60.525  26.792  98.527  1.00  0.00      PROA O
ATOM    307  OE2 GLU   227      62.227  28.211  98.562  1.00  0.00      PROA O
ATOM    308  C   GLU   227      59.940  25.442  93.717  1.00  0.00      PROA C
ATOM    309  O   GLU   227      59.499  26.328  92.988  1.00  0.00      PROA O
ATOM    310  N   ARG   228      59.359  24.227  93.761  1.00  0.00      PROA N
ATOM    311  H   ARG   228      59.833  23.457  94.210  1.00  0.00      PROA H
ATOM    312  CA  ARG   228      58.063  23.976  93.183  1.00  0.00      PROA C
ATOM    313  HA  ARG   228      58.015  24.421  92.189  1.00  0.00      PROA H
ATOM    314  CB  ARG   228      57.788  22.466  93.056  1.00  0.00      PROA C
ATOM    315  HB2 ARG   228      58.503  22.023  92.363  1.00  0.00      PROA H
ATOM    316  HB3 ARG   228      57.889  21.994  94.033  1.00  0.00      PROA H
ATOM    317  CG  ARG   228      56.377  22.161  92.533  1.00  0.00      PROA C
ATOM    318  HG2 ARG   228      55.648  22.345  93.323  1.00  0.00      PROA H
ATOM    319  HG3 ARG   228      56.158  22.804  91.681  1.00  0.00      PROA H
ATOM    320  CD  ARG   228      56.176  20.739  92.073  1.00  0.00      PROA C
ATOM    321  HD2 ARG   228      56.788  20.552  91.190  1.00  0.00      PROA H
ATOM    322  HD3 ARG   228      56.468  20.054  92.869  1.00  0.00      PROA H
ATOM    323  NE  ARG   228      54.734  20.563  91.746  1.00  0.00      PROA N
ATOM    324  HE  ARG   228      54.081  21.271  92.050  1.00  0.00      PROA H
ATOM    325  CZ  ARG   228      54.257  19.523  91.073  1.00  0.00      PROA C
ATOM    326  NH1 ARG   228      55.043  18.527  90.715  1.00  0.00      PROA N
ATOM    327 HH11 ARG   228      56.024  18.550  90.955  1.00  0.00      PROA H
ATOM    328 HH12 ARG   228      54.661  17.744  90.204  1.00  0.00      PROA H
ATOM    329  NH2 ARG   228      52.980  19.459  90.761  1.00  0.00      PROA N
ATOM    330 HH21 ARG   228      52.358  20.205  91.035  1.00  0.00      PROA H
ATOM    331 HH22 ARG   228      52.629  18.662  90.249  1.00  0.00      PROA H
ATOM    332  C   ARG   228      56.951  24.647  93.960  1.00  0.00      PROA C
ATOM    333  O   ARG   228      57.097  24.884  95.151  1.00  0.00      PROA O
ATOM    334  N   ASP   229      55.849  25.011  93.280  1.00  0.00      PROA N
ATOM    335  H   ASP   229      55.793  24.848  92.285  1.00  0.00      PROA H
ATOM    336  CA  ASP   229      54.662  25.641  93.806  1.00  0.00      PROA C
ATOM    337  HA  ASP   229      53.892  25.667  93.035  1.00  0.00      PROA H
ATOM    338  CB  ASP   229      54.083  24.897  95.026  1.00  0.00      PROA C
ATOM    339  HB2 ASP   229      54.812  24.903  95.836  1.00  0.00      PROA H
ATOM    340  HB3 ASP   229      53.170  25.393  95.355  1.00  0.00      PROA H
ATOM    341  CG  ASP   229      53.760  23.458  94.662  1.00  0.00      PROA C
ATOM    342  OD1 ASP   229      53.396  23.188  93.476  1.00  0.00      PROA O
ATOM    343  OD2 ASP   229      53.880  22.580  95.563  1.00  0.00      PROA O
ATOM    344  C   ASP   229      54.920  27.092  94.124  1.00  0.00      PROA C
ATOM    345  O   ASP   229      54.225  27.723  94.918  1.00  0.00      PROA O
ATOM    346  N   CYX   230      55.973  27.670  93.525  1.00  0.00      PROA N
ATOM    347  H   CYX   230      56.578  27.123  92.930  1.00  0.00      PROA H
ATOM    348  CA  CYX   230      56.324  29.056  93.667  1.00  0.00      PROA C
ATOM    349  HA  CYX   230      55.685  29.517  94.420  1.00  0.00      PROA H
ATOM    350  CB  CYX   230      57.789  29.282  94.103  1.00  0.00      PROA C
ATOM    351  HB2 CYX   230      58.459  28.799  93.392  1.00  0.00      PROA H
ATOM    352  HB3 CYX   230      57.999  30.352  94.131  1.00  0.00      PROA H
ATOM    353  SG  CYX   230      58.323  28.669  95.724  1.00  0.00      PROA S
ATOM    354  C   CYX   230      56.158  29.708  92.316  1.00  0.00      PROA C
ATOM    355  O   CYX   230      56.247  29.067  91.271  1.00  0.00      PROA O
ATOM    356  N   GLY   231      55.919  31.027  92.299  1.00  0.00      PROA N
ATOM    357  H   GLY   231      55.821  31.534  93.167  1.00  0.00      PROA H
ATOM    358  CA  GLY   231      55.795  31.767  91.058  1.00  0.00      PROA C
ATOM    359  HA2 GLY   231      56.253  31.199  90.248  1.00  0.00      PROA H
ATOM    360  HA3 GLY   231      54.741  31.930  90.836  1.00  0.00      PROA H
ATOM    361  C   GLY   231      56.474  33.089  91.159  1.00  0.00      PROA C
ATOM    362  O   GLY   231      56.597  33.671  92.226  1.00  0.00      PROA O
ATOM    363  N   ALA   232      56.947  33.628  90.028  1.00  0.00      PROA N
ATOM    364  H   ALA   232      56.864  33.126  89.156  1.00  0.00      PROA H
ATOM    365  CA  ALA   232      57.581  34.923  90.011  1.00  0.00      PROA C
ATOM    366  HA  ALA   232      58.276  34.999  90.847  1.00  0.00      PROA H
ATOM    367  CB  ALA   232      58.352  35.117  88.696  1.00  0.00      PROA C
ATOM    368  HB1 ALA   232      57.662  35.046  87.856  1.00  0.00      PROA H
ATOM    369  HB2 ALA   232      58.827  36.098  88.694  1.00  0.00      PROA H
ATOM    370  HB3 ALA   232      59.115  34.344  88.605  1.00  0.00      PROA H
ATOM    371  C   ALA   232      56.581  36.049  90.224  1.00  0.00      PROA C
ATOM    372  O   ALA   232      55.438  35.944  89.778  1.00  0.00      PROA O
ATOM    373  N   PRO   233      56.933  37.123  90.895  1.00  0.00      PROA N
ATOM    374  CD  PRO   233      58.265  37.371  91.455  1.00  0.00      PROA C
ATOM    375  HD2 PRO   233      59.019  37.219  90.682  1.00  0.00      PROA H
ATOM    376  HD3 PRO   233      58.447  36.682  92.279  1.00  0.00      PROA H
ATOM    377  CG  PRO   233      58.214  38.805  91.921  1.00  0.00      PROA C
ATOM    378  HG2 PRO   233      58.636  39.453  91.153  1.00  0.00      PROA H
ATOM    379  HG3 PRO   233      58.789  38.909  92.841  1.00  0.00      PROA H
ATOM    380  CB  PRO   233      56.733  39.088  92.155  1.00  0.00      PROA C
ATOM    381  HB2 PRO   233      56.539  40.151  92.012  1.00  0.00      PROA H
ATOM    382  HB3 PRO   233      56.465  38.804  93.173  1.00  0.00      PROA H
ATOM    383  CA  PRO   233      56.021  38.226  91.107  1.00  0.00      PROA C
ATOM    384  HA  PRO   233      55.136  37.870  91.634  1.00  0.00      PROA H
ATOM    385  C   PRO   233      55.823  39.034  89.841  1.00  0.00      PROA C
ATOM    386  O   PRO   233      56.677  39.088  88.967  1.00  0.00      PROA O
ATOM    387  N   CYX   234      54.718  39.748  89.751  1.00  0.00      PROA N
ATOM    388  H   CYX   234      53.875  39.435  90.210  1.00  0.00      PROA H
ATOM    389  CA  CYX   234      54.693  40.974  89.003  1.00  0.00      PROA C
ATOM    390  HA  CYX   234      55.653  41.118  88.508  1.00  0.00      PROA H
ATOM    391  CB  CYX   234      53.583  40.948  87.928  1.00  0.00      PROA C
ATOM    392  HB2 CYX   234      52.608  40.886  88.413  1.00  0.00      PROA H
ATOM    393  HB3 CYX   234      53.633  41.858  87.330  1.00  0.00      PROA H
ATOM    394  SG  CYX   234      53.686  39.569  86.788  1.00  0.00      PROA S
ATOM    395  C   CYX   234      54.332  42.023  90.022  1.00  0.00      PROA C
ATOM    396  O   CYX   234      53.163  42.391  90.169  1.00  0.00      PROA O
ATOM    397  N   GLU   235      55.319  42.584  90.740  1.00  0.00      PROA N
ATOM    398  H   GLU   235      56.281  42.461  90.459  1.00  0.00      PROA H
ATOM    399  CA  GLU   235      55.016  43.369  91.918  1.00  0.00      PROA C
ATOM    400  HA  GLU   235      53.952  43.607  91.933  1.00  0.00      PROA H
ATOM    401  CB  GLU   235      55.353  42.624  93.215  1.00  0.00      PROA C
ATOM    402  HB2 GLU   235      56.400  42.320  93.198  1.00  0.00      PROA H
ATOM    403  HB3 GLU   235      55.180  43.281  94.067  1.00  0.00      PROA H
ATOM    404  CG  GLU   235      54.503  41.359  93.421  1.00  0.00      PROA C
ATOM    405  HG2 GLU   235      54.417  40.821  92.477  1.00  0.00      PROA H
ATOM    406  HG3 GLU   235      54.979  40.718  94.163  1.00  0.00      PROA H
ATOM    407  CD  GLU   235      53.144  41.890  93.906  1.00  0.00      PROA C
ATOM    408  OE1 GLU   235      53.030  43.104  94.182  1.00  0.00      PROA O
ATOM    409  OE2 GLU   235      52.117  41.205  93.919  1.00  0.00      PROA O
ATOM    410  C   GLU   235      55.783  44.662  91.934  1.00  0.00      PROA C
ATOM    411  O   GLU   235      56.926  44.736  91.485  1.00  0.00      PROA O
ATOM    412  N   PRO   236      55.198  45.765  92.362  1.00  0.00      PROA N
ATOM    413  CD  PRO   236      53.793  45.892  92.750  1.00  0.00      PROA C
ATOM    414  HD2 PRO   236      53.534  45.092  93.444  1.00  0.00      PROA H
ATOM    415  HD3 PRO   236      53.162  45.821  91.864  1.00  0.00      PROA H
ATOM    416  CG  PRO   236      53.697  47.241  93.392  1.00  0.00      PROA C
ATOM    417  HG2 PRO   236      53.773  47.136  94.474  1.00  0.00      PROA H
ATOM    418  HG3 PRO   236      52.741  47.698  93.137  1.00  0.00      PROA H
ATOM    419  CB  PRO   236      54.855  48.015  92.813  1.00  0.00      PROA C
ATOM    420  HB2 PRO   236      55.173  48.780  93.522  1.00  0.00      PROA H
ATOM    421  HB3 PRO   236      54.547  48.489  91.881  1.00  0.00      PROA H
ATOM    422  CA  PRO   236      55.938  46.987  92.583  1.00  0.00      PROA C
ATOM    423  HA  PRO   236      56.398  47.308  91.649  1.00  0.00      PROA H
ATOM    424  C   PRO   236      56.883  46.889  93.756  1.00  0.00      PROA C
ATOM    425  O   PRO   236      56.485  46.743  94.906  1.00  0.00      PROA O
ATOM    426  N   GLY   237      58.181  47.013  93.485  1.00  0.00      PROA N
ATOM    427  H   GLY   237      58.484  47.196  92.539  1.00  0.00      PROA H
ATOM    428  CA  GLY   237      59.185  46.893  94.513  1.00  0.00      PROA C
ATOM    429  HA2 GLY   237      60.058  47.485  94.240  1.00  0.00      PROA H
ATOM    430  HA3 GLY   237      58.782  47.256  95.459  1.00  0.00      PROA H
ATOM    431  C   GLY   237      59.641  45.490  94.729  1.00  0.00      PROA C
ATOM    432  O   GLY   237      60.588  45.251  95.460  1.00  0.00      PROA O
ATOM    433  N   ARG   238      59.036  44.503  94.071  1.00  0.00      PROA N
ATOM    434  H   ARG   238      58.283  44.711  93.430  1.00  0.00      PROA H
ATOM    435  CA  ARG   238      59.402  43.130  94.225  1.00  0.00      PROA C
ATOM    436  HA  ARG   238      60.393  43.067  94.675  1.00  0.00      PROA H
ATOM    437  CB  ARG   238      58.409  42.407  95.120  1.00  0.00      PROA C
ATOM    438  HB2 ARG   238      57.397  42.577  94.753  1.00  0.00      PROA H
ATOM    439  HB3 ARG   238      58.623  41.338  95.112  1.00  0.00      PROA H
ATOM    440  CG  ARG   238      58.441  42.856  96.561  1.00  0.00      PROA C
ATOM    441  HG2 ARG   238      58.281  43.933  96.610  1.00  0.00      PROA H
ATOM    442  HG3 ARG   238      57.655  42.346  97.119  1.00  0.00      PROA H
ATOM    443  CD  ARG   238      59.776  42.522  97.159  1.00  0.00      PROA C
ATOM    444  HD2 ARG   238      59.906  41.440  97.178  1.00  0.00      PROA H
ATOM    445  HD3 ARG   238      60.567  42.972  96.559  1.00  0.00      PROA H
ATOM    446  NE  ARG   238      59.652  43.118  98.502  1.00  0.00      PROA N
ATOM    447  HE  ARG   238      59.113  42.626  99.199  1.00  0.00      PROA H
ATOM    448  CZ  ARG   238      60.208  44.266  98.852  1.00  0.00      PROA C
ATOM    449  NH1 ARG   238      60.853  44.999  98.014  1.00  0.00      PROA N
ATOM    450 HH11 ARG   238      60.946  44.700  97.054  1.00  0.00      PROA H
ATOM    451 HH12 ARG   238      61.263  45.870  98.321  1.00  0.00      PROA H
ATOM    452  NH2 ARG   238      60.150  44.820 100.047  1.00  0.00      PROA N
ATOM    453 HH21 ARG   238      59.645  44.359 100.790  1.00  0.00      PROA H
ATOM    454 HH22 ARG   238      60.610  45.704 100.213  1.00  0.00      PROA H
ATOM    455  C   ARG   238      59.460  42.456  92.903  1.00  0.00      PROA C
ATOM    456  O   ARG   238      58.990  41.350  92.735  1.00  0.00      PROA O
ATOM    457  N   ALA   239      60.011  43.122  91.890  1.00  0.00      PROA N
ATOM    458  H   ALA   239      60.490  43.995  92.060  1.00  0.00      PROA H
ATOM    459  CA  ALA   239      59.946  42.629  90.533  1.00  0.00      PROA C
ATOM    460  HA  ALA   239      58.942  42.259  90.328  1.00  0.00      PROA H
ATOM    461  CB  ALA   239      60.286  43.785  89.576  1.00  0.00      PROA C
ATOM    462  HB1 ALA   239      61.289  44.153  89.791  1.00  0.00      PROA H
ATOM    463  HB2 ALA   239      60.241  43.431  88.547  1.00  0.00      PROA H
ATOM    464  HB3 ALA   239      59.567  44.593  89.713  1.00  0.00      PROA H
ATOM    465  C   ALA   239      60.872  41.479  90.283  1.00  0.00      PROA C
ATOM    466  O   ALA   239      60.555  40.535  89.567  1.00  0.00      PROA O
ATOM    467  N   ASN   240      62.081  41.543  90.876  1.00  0.00      PROA N
ATOM    468  H   ASN   240      62.333  42.355  91.421  1.00  0.00      PROA H
ATOM    469  CA  ASN   240      63.034  40.478  90.756  1.00  0.00      PROA C
ATOM    470  HA  ASN   240      63.984  40.790  91.189  1.00  0.00      PROA H
ATOM    471  CB  ASN   240      62.620  39.161  91.471  1.00  0.00      PROA C
ATOM    472  HB2 ASN   240      61.555  38.986  91.324  1.00  0.00      PROA H
ATOM    473  HB3 ASN   240      63.186  38.328  91.055  1.00  0.00      PROA H
ATOM    474  CG  ASN   240      62.895  39.231  92.963  1.00  0.00      PROA C
ATOM    475  OD1 ASN   240      63.891  39.723  93.482  1.00  0.00      PROA O
ATOM    476  ND2 ASN   240      61.932  38.755  93.763  1.00  0.00      PROA N
ATOM    477 HD21 ASN   240      62.057  38.774  94.765  1.00  0.00      PROA H
ATOM    478 HD22 ASN   240      61.086  38.379  93.360  1.00  0.00      PROA H
ATOM    479  C   ASN   240      63.407  40.237  89.345  1.00  0.00      PROA C
ATOM    480  O   ASN   240      63.612  39.081  89.121  1.00  0.00      PROA O
ATOM    481  N   GLY   241      63.380  41.243  88.410  1.00  0.00      PROA N
ATOM    482  H   GLY   241      63.211  42.196  88.698  1.00  0.00      PROA H
ATOM    483  CA  GLY   241      63.577  41.137  86.931  1.00  0.00      PROA C
ATOM    484  HA2 GLY   241      64.020  40.170  86.692  1.00  0.00      PROA H
ATOM    485  HA3 GLY   241      62.614  41.229  86.429  1.00  0.00      PROA H
ATOM    486  C   GLY   241      64.480  42.173  86.282  1.00  0.00      PROA C
ATOM    487  O   GLY   241      64.740  42.184  85.097  1.00  0.00      PROA O
ATOM    488  N   LEU   242      64.916  43.166  87.058  1.00  0.00      PROA N
ATOM    489  H   LEU   242      64.718  43.158  88.048  1.00  0.00      PROA H
ATOM    490  CA  LEU   242      65.686  44.380  86.793  1.00  0.00      PROA C
ATOM    491  HA  LEU   242      66.068  44.781  87.733  1.00  0.00      PROA H
ATOM    492  CB  LEU   242      66.831  44.139  85.906  1.00  0.00      PROA C
ATOM    493  HB2 LEU   242      67.376  43.259  86.247  1.00  0.00      PROA H
ATOM    494  HB3 LEU   242      66.475  43.975  84.889  1.00  0.00      PROA H
ATOM    495  CG  LEU   242      67.832  45.258  85.832  1.00  0.00      PROA C
ATOM    496  HG  LEU   242      67.329  46.178  85.536  1.00  0.00      PROA H
ATOM    497  CD1 LEU   242      68.519  45.527  87.104  1.00  0.00      PROA C
ATOM    498 HD11 LEU   242      69.056  44.634  87.424  1.00  0.00      PROA H
ATOM    499 HD12 LEU   242      69.225  46.346  86.970  1.00  0.00      PROA H
ATOM    500 HD13 LEU   242      67.786  45.800  87.862  1.00  0.00      PROA H
ATOM    501  CD2 LEU   242      68.855  45.046  84.877  1.00  0.00      PROA C
ATOM    502 HD21 LEU   242      68.412  44.943  83.886  1.00  0.00      PROA H
ATOM    503 HD22 LEU   242      69.539  45.895  84.881  1.00  0.00      PROA H
ATOM    504 HD23 LEU   242      69.403  44.138  85.125  1.00  0.00      PROA H
ATOM    505  C   LEU   242      64.869  45.402  86.192  1.00  0.00      PROA C
ATOM    506  O   LEU   242      65.309  46.499  85.933  1.00  0.00      PROA O
ATOM    507  N   MET   243      63.605  45.053  86.002  1.00  0.00      PROA N
ATOM    508  H   MET   243      63.313  44.101  86.169  1.00  0.00      PROA H
ATOM    509  CA  MET   243      62.646  46.006  85.561  1.00  0.00      PROA C
ATOM    510  HA  MET   243      63.009  46.498  84.659  1.00  0.00      PROA H
ATOM    511  CB  MET   243      61.357  45.238  85.278  1.00  0.00      PROA C
ATOM    512  HB2 MET   243      61.595  44.298  84.781  1.00  0.00      PROA H
ATOM    513  HB3 MET   243      60.842  45.032  86.216  1.00  0.00      PROA H
ATOM    514  CG  MET   243      60.377  45.989  84.378  1.00  0.00      PROA C
ATOM    515  HG2 MET   243      60.409  47.053  84.614  1.00  0.00      PROA H
ATOM    516  HG3 MET   243      60.653  45.840  83.335  1.00  0.00      PROA H
ATOM    517  SD  MET   243      58.697  45.365  84.650  1.00  0.00      PROA S
ATOM    518  CE  MET   243      58.545  45.764  86.418  1.00  0.00      PROA C
ATOM    519  HE1 MET   243      58.659  46.838  86.560  1.00  0.00      PROA H
ATOM    520  HE2 MET   243      57.565  45.452  86.779  1.00  0.00      PROA H
ATOM    521  HE3 MET   243      59.321  45.240  86.977  1.00  0.00      PROA H
ATOM    522  C   MET   243      62.416  47.052  86.642  1.00  0.00      PROA C
ATOM    523  O   MET   243      62.387  48.243  86.386  1.00  0.00      PROA O
ATOM    524  N   TYR   244      62.262  46.604  87.915  1.00  0.00      PROA N
ATOM    525  H   TYR   244      62.022  45.637  88.085  1.00  0.00      PROA H
ATOM    526  CA  TYR   244      62.413  47.406  89.120  1.00  0.00      PROA C
ATOM    527  HA  TYR   244      62.305  46.769  89.997  1.00  0.00      PROA H
ATOM    528  CB  TYR   244      63.820  48.063  89.120  1.00  0.00      PROA C
ATOM    529  HB2 TYR   244      64.578  47.299  88.945  1.00  0.00      PROA H
ATOM    530  HB3 TYR   244      63.872  48.813  88.332  1.00  0.00      PROA H
ATOM    531  CG  TYR   244      64.168  48.746  90.405  1.00  0.00      PROA C
ATOM    532  CD1 TYR   244      64.346  48.002  91.584  1.00  0.00      PROA C
ATOM    533  HD1 TYR   244      64.221  46.919  91.570  1.00  0.00      PROA H
ATOM    534  CE1 TYR   244      64.685  48.643  92.785  1.00  0.00      PROA C
ATOM    535  HE1 TYR   244      64.818  48.058  93.696  1.00  0.00      PROA H
ATOM    536  CZ  TYR   244      64.851  50.021  92.810  1.00  0.00      PROA C
ATOM    537  OH  TYR   244      65.161  50.689  94.005  1.00  0.00      PROA O
ATOM    538  HH  TYR   244      65.237  50.097  94.757  1.00  0.00      PROA H
ATOM    539  CE2 TYR   244      64.689  50.752  91.642  1.00  0.00      PROA C
ATOM    540  HE2 TYR   244      64.824  51.833  91.653  1.00  0.00      PROA H
ATOM    541  CD2 TYR   244      64.354  50.133  90.437  1.00  0.00      PROA C
ATOM    542  HD2 TYR   244      64.236  50.720  89.525  1.00  0.00      PROA H
ATOM    543  C   TYR   244      61.295  48.411  89.373  1.00  0.00      PROA C
ATOM    544  O   TYR   244      61.134  48.911  90.486  1.00  0.00      PROA O
ATOM    545  N   PHE   245      60.434  48.644  88.372  1.00  0.00      PROA N
ATOM    546  H   PHE   245      60.546  48.167  87.489  1.00  0.00      PROA H
ATOM    547  CA  PHE   245      59.336  49.554  88.485  1.00  0.00      PROA C
ATOM    548  HA  PHE   245      58.738  49.296  89.360  1.00  0.00      PROA H
ATOM    549  CB  PHE   245      59.790  51.034  88.643  1.00  0.00      PROA C
ATOM    550  HB2 PHE   245      60.514  51.108  89.455  1.00  0.00      PROA H
ATOM    551  HB3 PHE   245      60.249  51.375  87.715  1.00  0.00      PROA H
ATOM    552  CG  PHE   245      58.650  51.963  88.959  1.00  0.00      PROA C
ATOM    553  CD1 PHE   245      57.631  51.593  89.844  1.00  0.00      PROA C
ATOM    554  HD1 PHE   245      57.648  50.610  90.315  1.00  0.00      PROA H
ATOM    555  CE1 PHE   245      56.595  52.492  90.117  1.00  0.00      PROA C
ATOM    556  HE1 PHE   245      55.791  52.207  90.795  1.00  0.00      PROA H
ATOM    557  CZ  PHE   245      56.557  53.761  89.543  1.00  0.00      PROA C
ATOM    558  HZ  PHE   245      55.726  54.432  89.759  1.00  0.00      PROA H
ATOM    559  CE2 PHE   245      57.581  54.153  88.700  1.00  0.00      PROA C
ATOM    560  HE2 PHE   245      57.572  55.150  88.260  1.00  0.00      PROA H
ATOM    561  CD2 PHE   245      58.602  53.258  88.435  1.00  0.00      PROA C
ATOM    562  HD2 PHE   245      59.398  53.610  87.778  1.00  0.00      PROA H
ATOM    563  C   PHE   245      58.475  49.406  87.248  1.00  0.00      PROA C
ATOM    564  O   PHE   245      58.954  49.294  86.120  1.00  0.00      PROA O
ATOM    565  N   LYS   246      57.144  49.412  87.434  1.00  0.00      PROA N
ATOM    566  H   LYS   246      56.762  49.636  88.342  1.00  0.00      PROA H
ATOM    567  CA  LYS   246      56.212  49.106  86.375  1.00  0.00      PROA C
ATOM    568  HA  LYS   246      56.646  48.355  85.714  1.00  0.00      PROA H
ATOM    569  CB  LYS   246      54.897  48.559  86.972  1.00  0.00      PROA C
ATOM    570  HB2 LYS   246      54.518  49.258  87.718  1.00  0.00      PROA H
ATOM    571  HB3 LYS   246      54.159  48.440  86.179  1.00  0.00      PROA H
ATOM    572  CG  LYS   246      55.040  47.198  87.663  1.00  0.00      PROA C
ATOM    573  HG2 LYS   246      55.354  46.451  86.933  1.00  0.00      PROA H
ATOM    574  HG3 LYS   246      55.786  47.267  88.454  1.00  0.00      PROA H
ATOM    575  CD  LYS   246      53.710  46.745  88.284  1.00  0.00      PROA C
ATOM    576  HD2 LYS   246      53.377  47.485  89.011  1.00  0.00      PROA H
ATOM    577  HD3 LYS   246      52.959  46.642  87.500  1.00  0.00      PROA H
ATOM    578  CE  LYS   246      53.860  45.405  88.990  1.00  0.00      PROA C
ATOM    579  HE2 LYS   246      54.167  44.646  88.271  1.00  0.00      PROA H
ATOM    580  HE3 LYS   246      54.615  45.489  89.773  1.00  0.00      PROA H
ATOM    581  NZ  LYS   246      52.594  44.977  89.608  1.00  0.00      PROA N
ATOM    582  HZ1 LYS   246      51.886  44.885  88.894  1.00  0.00      PROA H
ATOM    583  HZ2 LYS   246      52.728  44.088  90.067  1.00  0.00      PROA H
ATOM    584  HZ3 LYS   246      52.301  45.666  90.286  1.00  0.00      PROA H
ATOM    585  C   LYS   246      55.881  50.286  85.483  1.00  0.00      PROA C
ATOM    586  O   LYS   246      55.233  50.120  84.450  1.00  0.00      PROA O
ATOM    587  N   GLU   247      56.359  51.502  85.823  1.00  0.00      PROA N
ATOM    588  H   GLU   247      57.033  51.589  86.571  1.00  0.00      PROA H
ATOM    589  CA  GLU   247      55.908  52.694  85.117  1.00  0.00      PROA C
ATOM    590  HA  GLU   247      55.138  52.420  84.397  1.00  0.00      PROA H
ATOM    591  CB  GLU   247      55.325  53.723  86.097  1.00  0.00      PROA C
ATOM    592  HB2 GLU   247      54.678  53.217  86.814  1.00  0.00      PROA H
ATOM    593  HB3 GLU   247      56.137  54.220  86.629  1.00  0.00      PROA H
ATOM    594  CG  GLU   247      54.476  54.834  85.426  1.00  0.00      PROA C
ATOM    595  HG2 GLU   247      53.983  54.430  84.542  1.00  0.00      PROA H
ATOM    596  HG3 GLU   247      53.725  55.193  86.129  1.00  0.00      PROA H
ATOM    597  CD  GLU   247      55.288  56.045  84.976  1.00  0.00      PROA C
ATOM    598  OE1 GLU   247      56.359  56.320  85.583  1.00  0.00      PROA O
ATOM    599  OE2 GLU   247      54.816  56.731  84.023  1.00  0.00      PROA O
ATOM    600  C   GLU   247      57.001  53.352  84.300  1.00  0.00      PROA C
ATOM    601  O   GLU   247      56.749  53.863  83.215  1.00  0.00      PROA O
ATOM    602  N   GLU   248      58.278  53.277  84.720  1.00  0.00      PROA N
ATOM    603  H   GLU   248      58.498  52.797  85.581  1.00  0.00      PROA H
ATOM    604  CA  GLU   248      59.333  53.887  83.931  1.00  0.00      PROA C
ATOM    605  HA  GLU   248      58.898  54.598  83.229  1.00  0.00      PROA H
ATOM    606  CB  GLU   248      60.368  54.653  84.796  1.00  0.00      PROA C
ATOM    607  HB2 GLU   248      61.139  55.074  84.152  1.00  0.00      PROA H
ATOM    608  HB3 GLU   248      59.867  55.456  85.336  1.00  0.00      PROA H
ATOM    609  CG  GLU   248      61.120  53.839  85.866  1.00  0.00      PROA C
ATOM    610  HG2 GLU   248      60.401  53.350  86.523  1.00  0.00      PROA H
ATOM    611  HG3 GLU   248      61.740  53.086  85.381  1.00  0.00      PROA H
ATOM    612  CD  GLU   248      62.031  54.712  86.733  1.00  0.00      PROA C
ATOM    613  OE1 GLU   248      62.190  55.924  86.410  1.00  0.00      PROA O
ATOM    614  OE2 GLU   248      62.612  54.136  87.683  1.00  0.00      PROA O
ATOM    615  C   GLU   248      59.994  52.874  83.030  1.00  0.00      PROA C
ATOM    616  O   GLU   248      59.937  52.985  81.809  1.00  0.00      PROA O
ATOM    617  N   GLU   249      60.628  51.826  83.582  1.00  0.00      PROA N
ATOM    618  H   GLU   249      60.567  51.666  84.577  1.00  0.00      PROA H
ATOM    619  CA  GLU   249      61.410  50.894  82.798  1.00  0.00      PROA C
ATOM    620  HA  GLU   249      61.969  51.439  82.037  1.00  0.00      PROA H
ATOM    621  CB  GLU   249      62.402  50.132  83.693  1.00  0.00      PROA C
ATOM    622  HB2 GLU   249      61.886  49.771  84.583  1.00  0.00      PROA H
ATOM    623  HB3 GLU   249      62.811  49.285  83.143  1.00  0.00      PROA H
ATOM    624  CG  GLU   249      63.602  50.993  84.174  1.00  0.00      PROA C
ATOM    625  HG2 GLU   249      63.891  51.687  83.385  1.00  0.00      PROA H
ATOM    626  HG3 GLU   249      63.314  51.554  85.063  1.00  0.00      PROA H
ATOM    627  CD  GLU   249      64.843  50.157  84.535  1.00  0.00      PROA C
ATOM    628  OE1 GLU   249      64.774  48.912  84.452  1.00  0.00      PROA O
ATOM    629  OE2 GLU   249      65.881  50.762  84.900  1.00  0.00      PROA O
ATOM    630  C   GLU   249      60.575  49.898  82.034  1.00  0.00      PROA C
ATOM    631  O   GLU   249      60.930  49.495  80.927  1.00  0.00      PROA O
ATOM    632  N   ARG   250      59.420  49.493  82.597  1.00  0.00      PROA N
ATOM    633  H   ARG   250      59.194  49.768  83.542  1.00  0.00      PROA H
ATOM    634  CA  ARG   250      58.498  48.666  81.861  1.00  0.00      PROA C
ATOM    635  HA  ARG   250      59.034  47.824  81.423  1.00  0.00      PROA H
ATOM    636  CB  ARG   250      57.398  48.128  82.784  1.00  0.00      PROA C
ATOM    637  HB2 ARG   250      57.851  47.554  83.593  1.00  0.00      PROA H
ATOM    638  HB3 ARG   250      56.834  48.962  83.203  1.00  0.00      PROA H
ATOM    639  CG  ARG   250      56.380  47.201  82.095  1.00  0.00      PROA C
ATOM    640  HG2 ARG   250      55.652  47.802  81.550  1.00  0.00      PROA H
ATOM    641  HG3 ARG   250      56.899  46.542  81.400  1.00  0.00      PROA H
ATOM    642  CD  ARG   250      55.638  46.344  83.124  1.00  0.00      PROA C
ATOM    643  HD2 ARG   250      56.301  45.561  83.490  1.00  0.00      PROA H
ATOM    644  HD3 ARG   250      55.320  46.970  83.958  1.00  0.00      PROA H
ATOM    645  NE  ARG   250      54.442  45.724  82.485  1.00  0.00      PROA N
ATOM    646  HE  ARG   250      54.234  45.958  81.524  1.00  0.00      PROA H
ATOM    647  CZ  ARG   250      53.635  44.879  83.109  1.00  0.00      PROA C
ATOM    648  NH1 ARG   250      53.878  44.446  84.332  1.00  0.00      PROA N
ATOM    649 HH11 ARG   250      54.704  44.760  84.821  1.00  0.00      PROA H
ATOM    650 HH12 ARG   250      53.238  43.802  84.774  1.00  0.00      PROA H
ATOM    651  NH2 ARG   250      52.558  44.451  82.479  1.00  0.00      PROA N
ATOM    652 HH21 ARG   250      52.367  44.770  81.539  1.00  0.00      PROA H
ATOM    653 HH22 ARG   250      51.931  43.807  82.938  1.00  0.00      PROA H
ATOM    654  C   ARG   250      57.852  49.389  80.706  1.00  0.00      PROA C
ATOM    655  O   ARG   250      57.742  48.874  79.596  1.00  0.00      PROA O
ATOM    656  N   ARG   251      57.390  50.633  80.929  1.00  0.00      PROA N
ATOM    657  H   ARG   251      57.538  51.073  81.825  1.00  0.00      PROA H
ATOM    658  CA  ARG   251      56.681  51.351  79.892  1.00  0.00      PROA C
ATOM    659  HA  ARG   251      56.044  50.659  79.341  1.00  0.00      PROA H
ATOM    660  CB  ARG   251      55.792  52.467  80.475  1.00  0.00      PROA C
ATOM    661  HB2 ARG   251      56.417  53.204  80.979  1.00  0.00      PROA H
ATOM    662  HB3 ARG   251      55.239  52.950  79.670  1.00  0.00      PROA H
ATOM    663  CG  ARG   251      54.740  52.021  81.509  1.00  0.00      PROA C
ATOM    664  HG2 ARG   251      55.169  52.069  82.509  1.00  0.00      PROA H
ATOM    665  HG3 ARG   251      53.874  52.680  81.454  1.00  0.00      PROA H
ATOM    666  CD  ARG   251      54.170  50.617  81.395  1.00  0.00      PROA C
ATOM    667  HD2 ARG   251      54.952  49.888  81.607  1.00  0.00      PROA H
ATOM    668  HD3 ARG   251      53.357  50.495  82.111  1.00  0.00      PROA H
ATOM    669  NE  ARG   251      53.646  50.370  80.030  1.00  0.00      PROA N
ATOM    670  HE  ARG   251      54.299  50.129  79.299  1.00  0.00      PROA H
ATOM    671  CZ  ARG   251      52.366  50.447  79.709  1.00  0.00      PROA C
ATOM    672  NH1 ARG   251      51.411  50.681  80.578  1.00  0.00      PROA N
ATOM    673 HH11 ARG   251      51.641  50.813  81.552  1.00  0.00      PROA H
ATOM    674 HH12 ARG   251      50.451  50.727  80.268  1.00  0.00      PROA H
ATOM    675  NH2 ARG   251      52.056  50.293  78.454  1.00  0.00      PROA N
ATOM    676 HH21 ARG   251      52.784  50.122  77.774  1.00  0.00      PROA H
ATOM    677 HH22 ARG   251      51.090  50.344  78.165  1.00  0.00      PROA H
ATOM    678  C   ARG   251      57.585  51.930  78.827  1.00  0.00      PROA C
ATOM    679  O   ARG   251      57.197  52.002  77.664  1.00  0.00      PROA O
ATOM    680  N   PHE   252      58.836  52.291  79.178  1.00  0.00      PROA N
ATOM    681  H   PHE   252      59.099  52.316  80.153  1.00  0.00      PROA H
ATOM    682  CA  PHE   252      59.835  52.650  78.195  1.00  0.00      PROA C
ATOM    683  HA  PHE   252      59.485  53.505  77.617  1.00  0.00      PROA H
ATOM    684  CB  PHE   252      61.148  53.016  78.942  1.00  0.00      PROA C
ATOM    685  HB2 PHE   252      60.980  53.894  79.565  1.00  0.00      PROA H
ATOM    686  HB3 PHE   252      61.454  52.179  79.570  1.00  0.00      PROA H
ATOM    687  CG  PHE   252      62.327  53.339  78.020  1.00  0.00      PROA C
ATOM    688  CD1 PHE   252      62.605  54.627  77.807  1.00  0.00      PROA C
ATOM    689  HD1 PHE   252      62.068  55.399  78.358  1.00  0.00      PROA H
ATOM    690  CE1 PHE   252      63.565  55.160  76.906  1.00  0.00      PROA C
ATOM    691  HE1 PHE   252      63.598  56.233  76.718  1.00  0.00      PROA H
ATOM    692  CZ  PHE   252      64.417  54.291  76.304  1.00  0.00      PROA C
ATOM    693  HZ  PHE   252      65.129  54.652  75.562  1.00  0.00      PROA H
ATOM    694  CE2 PHE   252      64.330  52.951  76.682  1.00  0.00      PROA C
ATOM    695  HE2 PHE   252      65.077  52.237  76.334  1.00  0.00      PROA H
ATOM    696  CD2 PHE   252      63.283  52.489  77.518  1.00  0.00      PROA C
ATOM    697  HD2 PHE   252      63.249  51.427  77.759  1.00  0.00      PROA H
ATOM    698  C   PHE   252      60.119  51.507  77.251  1.00  0.00      PROA C
ATOM    699  O   PHE   252      60.104  51.649  76.026  1.00  0.00      PROA O
ATOM    700  N   ALA   253      60.318  50.305  77.838  1.00  0.00      PROA N
ATOM    701  H   ALA   253      60.326  50.231  78.846  1.00  0.00      PROA H
ATOM    702  CA  ALA   253      60.523  49.111  77.066  1.00  0.00      PROA C
ATOM    703  HA  ALA   253      61.434  49.211  76.476  1.00  0.00      PROA H
ATOM    704  CB  ALA   253      60.655  47.907  78.008  1.00  0.00      PROA C
ATOM    705  HB1 ALA   253      59.744  47.805  78.598  1.00  0.00      PROA H
ATOM    706  HB2 ALA   253      60.810  47.001  77.421  1.00  0.00      PROA H
ATOM    707  HB3 ALA   253      61.504  48.057  78.674  1.00  0.00      PROA H
ATOM    708  C   ALA   253      59.358  48.846  76.148  1.00  0.00      PROA C
ATOM    709  O   ALA   253      59.515  48.736  74.935  1.00  0.00      PROA O
ATOM    710  N   ARG   254      58.141  48.870  76.718  1.00  0.00      PROA N
ATOM    711  H   ARG   254      58.046  49.100  77.697  1.00  0.00      PROA H
ATOM    712  CA  ARG   254      56.937  48.577  75.990  1.00  0.00      PROA C
ATOM    713  HA  ARG   254      57.010  47.582  75.551  1.00  0.00      PROA H
ATOM    714  CB  ARG   254      55.738  48.632  76.968  1.00  0.00      PROA C
ATOM    715  HB2 ARG   254      55.901  47.926  77.782  1.00  0.00      PROA H
ATOM    716  HB3 ARG   254      55.646  49.640  77.374  1.00  0.00      PROA H
ATOM    717  CG  ARG   254      54.394  48.280  76.330  1.00  0.00      PROA C
ATOM    718  HG2 ARG   254      53.592  48.473  77.043  1.00  0.00      PROA H
ATOM    719  HG3 ARG   254      54.242  48.891  75.440  1.00  0.00      PROA H
ATOM    720  CD  ARG   254      54.293  46.815  75.907  1.00  0.00      PROA C
ATOM    721  HD2 ARG   254      53.382  46.665  75.327  1.00  0.00      PROA H
ATOM    722  HD3 ARG   254      55.158  46.551  75.299  1.00  0.00      PROA H
ATOM    723  NE  ARG   254      54.260  45.999  77.153  1.00  0.00      PROA N
ATOM    724  HE  ARG   254      54.057  46.462  78.027  1.00  0.00      PROA H
ATOM    725  CZ  ARG   254      54.484  44.692  77.173  1.00  0.00      PROA C
ATOM    726  NH1 ARG   254      54.655  44.012  76.065  1.00  0.00      PROA N
ATOM    727 HH11 ARG   254      54.617  44.486  75.174  1.00  0.00      PROA H
ATOM    728 HH12 ARG   254      54.825  43.017  76.108  1.00  0.00      PROA H
ATOM    729  NH2 ARG   254      54.523  44.067  78.326  1.00  0.00      PROA N
ATOM    730 HH21 ARG   254      54.382  44.585  79.182  1.00  0.00      PROA H
ATOM    731 HH22 ARG   254      54.693  43.072  78.352  1.00  0.00      PROA H
ATOM    732  C   ARG   254      56.705  49.516  74.830  1.00  0.00      PROA C
ATOM    733  O   ARG   254      56.383  49.088  73.728  1.00  0.00      PROA O
ATOM    734  N   LEU   255      56.882  50.817  75.047  1.00  0.00      PROA N
ATOM    735  H   LEU   255      57.134  51.145  75.968  1.00  0.00      PROA H
ATOM    736  CA  LEU   255      56.726  51.785  74.013  1.00  0.00      PROA C
ATOM    737  HA  LEU   255      55.751  51.660  73.541  1.00  0.00      PROA H
ATOM    738  CB  LEU   255      56.845  53.104  74.733  1.00  0.00      PROA C
ATOM    739  HB2 LEU   255      56.209  53.094  75.618  1.00  0.00      PROA H
ATOM    740  HB3 LEU   255      57.881  53.262  75.033  1.00  0.00      PROA H
ATOM    741  CG  LEU   255      56.449  54.263  73.934  1.00  0.00      PROA C
ATOM    742  HG  LEU   255      55.552  54.021  73.363  1.00  0.00      PROA H
ATOM    743  CD1 LEU   255      56.196  55.346  74.952  1.00  0.00      PROA C
ATOM    744 HD11 LEU   255      57.108  55.533  75.518  1.00  0.00      PROA H
ATOM    745 HD12 LEU   255      55.891  56.260  74.442  1.00  0.00      PROA H
ATOM    746 HD13 LEU   255      55.405  55.029  75.632  1.00  0.00      PROA H
ATOM    747  CD2 LEU   255      57.512  54.795  73.136  1.00  0.00      PROA C
ATOM    748 HD21 LEU   255      57.869  54.029  72.447  1.00  0.00      PROA H
ATOM    749 HD22 LEU   255      57.148  55.652  72.569  1.00  0.00      PROA H
ATOM    750 HD23 LEU   255      58.331  55.109  73.783  1.00  0.00      PROA H
ATOM    751  C   LEU   255      57.729  51.655  72.891  1.00  0.00      PROA C
ATOM    752  O   LEU   255      57.395  51.715  71.706  1.00  0.00      PROA O
ATOM    753  N   TRP   256      59.009  51.445  73.242  1.00  0.00      PROA N
ATOM    754  H   TRP   256      59.265  51.407  74.218  1.00  0.00      PROA H
ATOM    755  CA  TRP   256      60.028  51.274  72.240  1.00  0.00      PROA C
ATOM    756  HA  TRP   256      59.911  52.035  71.469  1.00  0.00      PROA H
ATOM    757  CB  TRP   256      61.433  51.402  72.835  1.00  0.00      PROA C
ATOM    758  HB2 TRP   256      61.451  50.951  73.827  1.00  0.00      PROA H
ATOM    759  HB3 TRP   256      62.149  50.891  72.191  1.00  0.00      PROA H
ATOM    760  CG  TRP   256      61.870  52.823  72.969  1.00  0.00      PROA C
ATOM    761  CD1 TRP   256      61.785  53.598  74.088  1.00  0.00      PROA C
ATOM    762  HD1 TRP   256      61.272  53.223  74.973  1.00  0.00      PROA H
ATOM    763  NE1 TRP   256      62.408  54.790  73.864  1.00  0.00      PROA N
ATOM    764  HE1 TRP   256      62.562  55.510  74.555  1.00  0.00      PROA H
ATOM    765  CE2 TRP   256      62.799  54.873  72.561  1.00  0.00      PROA C
ATOM    766  CZ2 TRP   256      63.300  55.944  71.826  1.00  0.00      PROA C
ATOM    767  HZ2 TRP   256      63.404  56.923  72.292  1.00  0.00      PROA H
ATOM    768  CH2 TRP   256      63.652  55.706  70.496  1.00  0.00      PROA C
ATOM    769  HH2 TRP   256      64.071  56.510  69.891  1.00  0.00      PROA H
ATOM    770  CZ3 TRP   256      63.474  54.449  69.928  1.00  0.00      PROA C
ATOM    771  HZ3 TRP   256      63.817  54.257  68.911  1.00  0.00      PROA H
ATOM    772  CE3 TRP   256      62.860  53.419  70.644  1.00  0.00      PROA C
ATOM    773  HE3 TRP   256      62.667  52.460  70.163  1.00  0.00      PROA H
ATOM    774  CD2 TRP   256      62.502  53.633  71.966  1.00  0.00      PROA C
ATOM    775  C   TRP   256      59.886  49.997  71.449  1.00  0.00      PROA C
ATOM    776  O   TRP   256      60.098  49.965  70.241  1.00  0.00      PROA O
ATOM    777  N   VAL   257      59.493  48.892  72.099  1.00  0.00      PROA N
ATOM    778  H   VAL   257      59.392  48.907  73.104  1.00  0.00      PROA H
ATOM    779  CA  VAL   257      59.201  47.657  71.396  1.00  0.00      PROA C
ATOM    780  HA  VAL   257      60.053  47.381  70.775  1.00  0.00      PROA H
ATOM    781  CB  VAL   257      58.925  46.528  72.390  1.00  0.00      PROA C
ATOM    782  HB  VAL   257      58.166  46.849  73.104  1.00  0.00      PROA H
ATOM    783  CG1 VAL   257      58.417  45.249  71.699  1.00  0.00      PROA C
ATOM    784 HG11 VAL   257      59.166  44.896  70.990  1.00  0.00      PROA H
ATOM    785 HG12 VAL   257      58.236  44.478  72.449  1.00  0.00      PROA H
ATOM    786 HG13 VAL   257      57.489  45.465  71.170  1.00  0.00      PROA H
ATOM    787  CG2 VAL   257      60.210  46.207  73.175  1.00  0.00      PROA C
ATOM    788 HG21 VAL   257      60.538  47.094  73.716  1.00  0.00      PROA H
ATOM    789 HG22 VAL   257      60.013  45.402  73.883  1.00  0.00      PROA H
ATOM    790 HG23 VAL   257      60.992  45.896  72.481  1.00  0.00      PROA H
ATOM    791  C   VAL   257      58.041  47.840  70.434  1.00  0.00      PROA C
ATOM    792  O   VAL   257      58.108  47.480  69.259  1.00  0.00      PROA O
ATOM    793  N   GLY   258      56.964  48.502  70.906  1.00  0.00      PROA N
ATOM    794  H   GLY   258      56.957  48.841  71.858  1.00  0.00      PROA H
ATOM    795  CA  GLY   258      55.789  48.756  70.096  1.00  0.00      PROA C
ATOM    796  HA2 GLY   258      55.384  47.811  69.735  1.00  0.00      PROA H
ATOM    797  HA3 GLY   258      55.036  49.267  70.696  1.00  0.00      PROA H
ATOM    798  C   GLY   258      56.071  49.616  68.896  1.00  0.00      PROA C
ATOM    799  O   GLY   258      55.596  49.356  67.793  1.00  0.00      PROA O
ATOM    800  N   VAL   259      56.902  50.661  69.045  1.00  0.00      PROA N
ATOM    801  H   VAL   259      57.320  50.850  69.945  1.00  0.00      PROA H
ATOM    802  CA  VAL   259      57.206  51.525  67.917  1.00  0.00      PROA C
ATOM    803  HA  VAL   259      56.310  51.661  67.312  1.00  0.00      PROA H
ATOM    804  CB  VAL   259      57.688  52.886  68.379  1.00  0.00      PROA C
ATOM    805  HB  VAL   259      56.995  53.285  69.120  1.00  0.00      PROA H
ATOM    806  CG1 VAL   259      59.077  52.717  68.996  1.00  0.00      PROA C
ATOM    807 HG11 VAL   259      59.759  52.312  68.249  1.00  0.00      PROA H
ATOM    808 HG12 VAL   259      59.444  53.685  69.336  1.00  0.00      PROA H
ATOM    809 HG13 VAL   259      59.018  52.033  69.842  1.00  0.00      PROA H
ATOM    810  CG2 VAL   259      57.674  53.897  67.217  1.00  0.00      PROA C
ATOM    811 HG21 VAL   259      56.659  53.996  66.833  1.00  0.00      PROA H
ATOM    812 HG22 VAL   259      58.024  54.866  67.573  1.00  0.00      PROA H
ATOM    813 HG23 VAL   259      58.331  53.545  66.421  1.00  0.00      PROA H
ATOM    814  C   VAL   259      58.192  50.874  66.962  1.00  0.00      PROA C
ATOM    815  O   VAL   259      58.145  51.102  65.758  1.00  0.00      PROA O
ATOM    816  N   TRP   260      59.056  49.958  67.442  1.00  0.00      PROA N
ATOM    817  H   TRP   260      59.093  49.770  68.434  1.00  0.00      PROA H
ATOM    818  CA  TRP   260      59.939  49.232  66.558  1.00  0.00      PROA C
ATOM    819  HA  TRP   260      60.220  49.869  65.719  1.00  0.00      PROA H
ATOM    820  CB  TRP   260      61.223  48.789  67.288  1.00  0.00      PROA C
ATOM    821  HB2 TRP   260      60.973  48.468  68.299  1.00  0.00      PROA H
ATOM    822  HB3 TRP   260      61.682  47.962  66.747  1.00  0.00      PROA H
ATOM    823  CG  TRP   260      62.232  49.884  67.392  1.00  0.00      PROA C
ATOM    824  CD1 TRP   260      62.708  50.441  68.544  1.00  0.00      PROA C
ATOM    825  HD1 TRP   260      62.350  50.086  69.510  1.00  0.00      PROA H
ATOM    826  NE1 TRP   260      63.617  51.417  68.233  1.00  0.00      PROA N
ATOM    827  HE1 TRP   260      64.125  51.980  68.900  1.00  0.00      PROA H
ATOM    828  CE2 TRP   260      63.744  51.524  66.885  1.00  0.00      PROA C
ATOM    829  CZ2 TRP   260      64.541  52.359  66.120  1.00  0.00      PROA C
ATOM    830  HZ2 TRP   260      65.193  53.086  66.604  1.00  0.00      PROA H
ATOM    831  CH2 TRP   260      64.469  52.228  64.733  1.00  0.00      PROA C
ATOM    832  HH2 TRP   260      65.077  52.868  64.093  1.00  0.00      PROA H
ATOM    833  CZ3 TRP   260      63.630  51.288  64.144  1.00  0.00      PROA C
ATOM    834  HZ3 TRP   260      63.586  51.200  63.059  1.00  0.00      PROA H
ATOM    835  CE3 TRP   260      62.832  50.440  64.918  1.00  0.00      PROA C
ATOM    836  HE3 TRP   260      62.187  49.707  64.433  1.00  0.00      PROA H
ATOM    837  CD2 TRP   260      62.888  50.561  66.306  1.00  0.00      PROA C
ATOM    838  C   TRP   260      59.280  48.046  65.908  1.00  0.00      PROA C
ATOM    839  O   TRP   260      59.779  47.506  64.924  1.00  0.00      PROA O
ATOM    840  N   SER   261      58.115  47.618  66.408  1.00  0.00      PROA N
ATOM    841  H   SER   261      57.729  48.053  67.234  1.00  0.00      PROA H
ATOM    842  CA  SER   261      57.386  46.539  65.794  1.00  0.00      PROA C
ATOM    843  HA  SER   261      58.082  45.873  65.284  1.00  0.00      PROA H
ATOM    844  CB  SER   261      56.633  45.762  66.866  1.00  0.00      PROA C
ATOM    845  HB2 SER   261      57.298  45.566  67.707  1.00  0.00      PROA H
ATOM    846  HB3 SER   261      55.779  46.347  67.207  1.00  0.00      PROA H
ATOM    847  OG  SER   261      56.201  44.560  66.299  1.00  0.00      PROA O
ATOM    848  HG  SER   261      55.722  44.050  66.957  1.00  0.00      PROA H
ATOM    849  C   SER   261      56.384  47.032  64.779  1.00  0.00      PROA C
ATOM    850  O   SER   261      56.027  46.312  63.849  1.00  0.00      PROA O
ATOM    851  N   VAL   262      55.936  48.290  64.894  1.00  0.00      PROA N
ATOM    852  H   VAL   262      56.134  48.822  65.730  1.00  0.00      PROA H
ATOM    853  CA  VAL   262      55.167  48.928  63.851  1.00  0.00      PROA C
ATOM    854  HA  VAL   262      54.332  48.287  63.570  1.00  0.00      PROA H
ATOM    855  CB  VAL   262      54.643  50.249  64.356  1.00  0.00      PROA C
ATOM    856  HB  VAL   262      55.452  50.805  64.830  1.00  0.00      PROA H
ATOM    857  CG1 VAL   262      54.096  51.043  63.206  1.00  0.00      PROA C
ATOM    858 HG11 VAL   262      53.286  50.488  62.733  1.00  0.00      PROA H
ATOM    859 HG12 VAL   262      53.717  51.998  63.572  1.00  0.00      PROA H
ATOM    860 HG13 VAL   262      54.888  51.222  62.479  1.00  0.00      PROA H
ATOM    861  CG2 VAL   262      53.509  50.044  65.374  1.00  0.00      PROA C
ATOM    862 HG21 VAL   262      53.881  49.470  66.223  1.00  0.00      PROA H
ATOM    863 HG22 VAL   262      53.151  51.014  65.720  1.00  0.00      PROA H
ATOM    864 HG23 VAL   262      52.689  49.502  64.902  1.00  0.00      PROA H
ATOM    865  C   VAL   262      55.967  49.083  62.565  1.00  0.00      PROA C
ATOM    866  O   VAL   262      55.504  48.824  61.455  1.00  0.00      PROA O
ATOM    867  N   LEU   263      57.248  49.464  62.690  1.00  0.00      PROA N
ATOM    868  H   LEU   263      57.626  49.671  63.604  1.00  0.00      PROA H
ATOM    869  CA  LEU   263      58.110  49.588  61.536  1.00  0.00      PROA C
ATOM    870  HA  LEU   263      57.572  50.090  60.732  1.00  0.00      PROA H
ATOM    871  CB  LEU   263      59.363  50.409  61.894  1.00  0.00      PROA C
ATOM    872  HB2 LEU   263      60.000  49.828  62.561  1.00  0.00      PROA H
ATOM    873  HB3 LEU   263      59.914  50.649  60.984  1.00  0.00      PROA H
ATOM    874  CG  LEU   263      59.045  51.743  62.606  1.00  0.00      PROA C
ATOM    875  HG  LEU   263      58.393  51.554  63.458  1.00  0.00      PROA H
ATOM    876  CD1 LEU   263      60.350  52.414  63.109  1.00  0.00      PROA C
ATOM    877 HD11 LEU   263      61.007  52.612  62.262  1.00  0.00      PROA H
ATOM    878 HD12 LEU   263      60.107  53.352  63.607  1.00  0.00      PROA H
ATOM    879 HD13 LEU   263      60.853  51.749  63.811  1.00  0.00      PROA H
ATOM    880  CD2 LEU   263      58.085  52.648  61.794  1.00  0.00      PROA C
ATOM    881 HD21 LEU   263      57.142  52.125  61.633  1.00  0.00      PROA H
ATOM    882 HD22 LEU   263      57.900  53.569  62.346  1.00  0.00      PROA H
ATOM    883 HD23 LEU   263      58.537  52.886  60.831  1.00  0.00      PROA H
ATOM    884  C   LEU   263      58.526  48.235  60.998  1.00  0.00      PROA C
ATOM    885  O   LEU   263      58.791  48.072  59.806  1.00  0.00      PROA O
ATOM    886  N   CYS   264      58.538  47.198  61.864  1.00  0.00      PROA N
ATOM    887  H   CYS   264      58.286  47.345  62.831  1.00  0.00      PROA H
ATOM    888  CA  CYS   264      58.907  45.856  61.449  1.00  0.00      PROA C
ATOM    889  HA  CYS   264      59.770  45.904  60.785  1.00  0.00      PROA H
ATOM    890  CB  CYS   264      59.265  45.005  62.691  1.00  0.00      PROA C
ATOM    891  HB2 CYS   264      59.878  45.595  63.372  1.00  0.00      PROA H
ATOM    892  HB3 CYS   264      58.350  44.699  63.199  1.00  0.00      PROA H
ATOM    893  SG  CYS   264      60.197  43.488  62.309  1.00  0.00      PROA S
ATOM    894  HG  CYS   264      60.301  43.068  63.566  1.00  0.00      PROA H
ATOM    895  C   CYS   264      57.802  45.167  60.671  1.00  0.00      PROA C
ATOM    896  O   CYS   264      58.057  44.291  59.843  1.00  0.00      PROA O
ATOM    897  N   CYS   265      56.534  45.592  60.857  1.00  0.00      PROA N
ATOM    898  H   CYS   265      56.339  46.322  61.528  1.00  0.00      PROA H
ATOM    899  CA  CYS   265      55.404  45.050  60.133  1.00  0.00      PROA C
ATOM    900  HA  CYS   265      55.675  44.084  59.706  1.00  0.00      PROA H
ATOM    901  CB  CYS   265      54.177  44.849  61.064  1.00  0.00      PROA C
ATOM    902  HB2 CYS   265      53.373  44.368  60.508  1.00  0.00      PROA H
ATOM    903  HB3 CYS   265      54.460  44.222  61.909  1.00  0.00      PROA H
ATOM    904  SG  CYS   265      53.474  46.374  61.768  1.00  0.00      PROA S
ATOM    905  HG  CYS   265      52.506  45.776  62.456  1.00  0.00      PROA H
ATOM    906  C   CYS   265      55.029  45.934  58.952  1.00  0.00      PROA C
ATOM    907  O   CYS   265      53.907  45.915  58.461  1.00  0.00      PROA O
ATOM    908  N   ALA   266      55.966  46.741  58.437  1.00  0.00      PROA N
ATOM    909  H   ALA   266      56.881  46.788  58.861  1.00  0.00      PROA H
ATOM    910  CA  ALA   266      55.704  47.560  57.272  1.00  0.00      PROA C
ATOM    911  HA  ALA   266      54.690  47.374  56.917  1.00  0.00      PROA H
ATOM    912  CB  ALA   266      55.851  49.045  57.644  1.00  0.00      PROA C
ATOM    913  HB1 ALA   266      56.864  49.233  57.998  1.00  0.00      PROA H
ATOM    914  HB2 ALA   266      55.654  49.661  56.766  1.00  0.00      PROA H
ATOM    915  HB3 ALA   266      55.139  49.296  58.430  1.00  0.00      PROA H
ATOM    916  C   ALA   266      56.639  47.229  56.129  1.00  0.00      PROA C
ATOM    917  O   ALA   266      56.215  47.021  54.990  1.00  0.00      PROA O
ATOM    918  N   SER   267      57.958  47.137  56.391  1.00  0.00      PROA N
ATOM    919  H   SER   267      58.304  47.340  57.317  1.00  0.00      PROA H
ATOM    920  CA  SER   267      58.918  46.749  55.364  1.00  0.00      PROA C
ATOM    921  HA  SER   267      58.758  47.352  54.470  1.00  0.00      PROA H
ATOM    922  CB  SER   267      60.374  46.964  55.852  1.00  0.00      PROA C
ATOM    923  HB2 SER   267      61.041  47.030  54.992  1.00  0.00      PROA H
ATOM    924  HB3 SER   267      60.432  47.888  56.428  1.00  0.00      PROA H
ATOM    925  OG  SER   267      60.834  45.900  56.683  1.00  0.00      PROA O
ATOM    926  HG  SER   267      61.736  46.076  56.960  1.00  0.00      PROA H
ATOM    927  C   SER   267      58.739  45.310  54.914  1.00  0.00      PROA C
ATOM    928  O   SER   267      58.837  44.961  53.739  1.00  0.00      PROA O
ATOM    929  N   THR   268      58.432  44.417  55.866  1.00  0.00      PROA N
ATOM    930  H   THR   268      58.307  44.719  56.822  1.00  0.00      PROA H
ATOM    931  CA  THR   268      58.265  43.009  55.596  1.00  0.00      PROA C
ATOM    932  HA  THR   268      59.081  42.661  54.963  1.00  0.00      PROA H
ATOM    933  CB  THR   268      58.267  42.193  56.868  1.00  0.00      PROA C
ATOM    934  HB  THR   268      58.077  41.147  56.630  1.00  0.00      PROA H
ATOM    935  CG2 THR   268      59.617  42.304  57.572  1.00  0.00      PROA C
ATOM    936 HG21 THR   268      59.814  43.347  57.820  1.00  0.00      PROA H
ATOM    937 HG22 THR   268      59.600  41.710  58.486  1.00  0.00      PROA H
ATOM    938 HG23 THR   268      60.402  41.933  56.913  1.00  0.00      PROA H
ATOM    939  OG1 THR   268      57.288  42.647  57.775  1.00  0.00      PROA O
ATOM    940  HG1 THR   268      57.315  42.111  58.570  1.00  0.00      PROA H
ATOM    941  C   THR   268      56.990  42.748  54.846  1.00  0.00      PROA C
ATOM    942  O   THR   268      56.912  41.864  54.000  1.00  0.00      PROA O
ATOM    943  N   LEU   269      55.955  43.563  55.105  1.00  0.00      PROA N
ATOM    944  H   LEU   269      56.058  44.313  55.773  1.00  0.00      PROA H
ATOM    945  CA  LEU   269      54.678  43.427  54.471  1.00  0.00      PROA C
ATOM    946  HA  LEU   269      54.294  42.420  54.639  1.00  0.00      PROA H
ATOM    947  CB  LEU   269      53.739  44.473  55.101  1.00  0.00      PROA C
ATOM    948  HB2 LEU   269      54.049  44.669  56.128  1.00  0.00      PROA H
ATOM    949  HB3 LEU   269      53.787  45.398  54.525  1.00  0.00      PROA H
ATOM    950  CG  LEU   269      52.279  44.019  55.133  1.00  0.00      PROA C
ATOM    951  HG  LEU   269      52.209  43.055  55.638  1.00  0.00      PROA H
ATOM    952  CD1 LEU   269      51.478  45.100  55.907  1.00  0.00      PROA C
ATOM    953 HD11 LEU   269      51.570  46.057  55.395  1.00  0.00      PROA H
ATOM    954 HD12 LEU   269      50.428  44.811  55.953  1.00  0.00      PROA H
ATOM    955 HD13 LEU   269      51.873  45.191  56.919  1.00  0.00      PROA H
ATOM    956  CD2 LEU   269      51.857  43.650  53.703  1.00  0.00      PROA C
ATOM    957 HD21 LEU   269      52.490  42.845  53.332  1.00  0.00      PROA H
ATOM    958 HD22 LEU   269      50.817  43.323  53.703  1.00  0.00      PROA H
ATOM    959 HD23 LEU   269      51.962  44.522  53.056  1.00  0.00      PROA H
ATOM    960  C   LEU   269      54.808  43.632  52.973  1.00  0.00      PROA C
ATOM    961  O   LEU   269      54.453  42.774  52.168  1.00  0.00      PROA O
ATOM    962  N   PHE   270      55.439  44.751  52.578  1.00  0.00      PROA N
ATOM    963  H   PHE   270      55.855  45.365  53.263  1.00  0.00      PROA H
ATOM    964  CA  PHE   270      55.576  45.161  51.201  1.00  0.00      PROA C
ATOM    965  HA  PHE   270      54.594  45.184  50.729  1.00  0.00      PROA H
ATOM    966  CB  PHE   270      56.207  46.567  51.123  1.00  0.00      PROA C
ATOM    967  HB2 PHE   270      55.594  47.273  51.684  1.00  0.00      PROA H
ATOM    968  HB3 PHE   270      57.210  46.540  51.549  1.00  0.00      PROA H
ATOM    969  CG  PHE   270      56.319  47.074  49.712  1.00  0.00      PROA C
ATOM    970  CD1 PHE   270      55.185  47.556  49.040  1.00  0.00      PROA C
ATOM    971  HD1 PHE   270      54.214  47.549  49.535  1.00  0.00      PROA H
ATOM    972  CE1 PHE   270      55.292  48.050  47.734  1.00  0.00      PROA C
ATOM    973  HE1 PHE   270      54.407  48.419  47.216  1.00  0.00      PROA H
ATOM    974  CZ  PHE   270      56.539  48.067  47.097  1.00  0.00      PROA C
ATOM    975  HZ  PHE   270      56.627  48.451  46.080  1.00  0.00      PROA H
ATOM    976  CE2 PHE   270      57.676  47.592  47.762  1.00  0.00      PROA C
ATOM    977  HE2 PHE   270      58.646  47.610  47.264  1.00  0.00      PROA H
ATOM    978  CD2 PHE   270      57.562  47.097  49.064  1.00  0.00      PROA C
ATOM    979  HD2 PHE   270      58.451  46.726  49.576  1.00  0.00      PROA H
ATOM    980  C   PHE   270      56.343  44.165  50.392  1.00  0.00      PROA C
ATOM    981  O   PHE   270      56.037  43.901  49.235  1.00  0.00      PROA O
ATOM    982  N   THR   271      57.356  43.570  51.033  1.00  0.00      PROA N
ATOM    983  H   THR   271      57.567  43.822  51.988  1.00  0.00      PROA H
ATOM    984  CA  THR   271      58.194  42.563  50.435  1.00  0.00      PROA C
ATOM    985  HA  THR   271      58.614  42.944  49.504  1.00  0.00      PROA H
ATOM    986  CB  THR   271      59.317  42.228  51.416  1.00  0.00      PROA C
ATOM    987  HB  THR   271      58.895  41.763  52.307  1.00  0.00      PROA H
ATOM    988  CG2 THR   271      60.329  41.265  50.808  1.00  0.00      PROA C
ATOM    989 HG21 THR   271      60.773  41.717  49.921  1.00  0.00      PROA H
ATOM    990 HG22 THR   271      61.111  41.052  51.536  1.00  0.00      PROA H
ATOM    991 HG23 THR   271      59.828  40.338  50.531  1.00  0.00      PROA H
ATOM    992  OG1 THR   271      60.016  43.410  51.804  1.00  0.00      PROA O
ATOM    993  HG1 THR   271      60.716  43.181  52.419  1.00  0.00      PROA H
ATOM    994  C   THR   271      57.366  41.349  50.052  1.00  0.00      PROA C
ATOM    995  O   THR   271      57.346  40.889  48.910  1.00  0.00      PROA O
ATOM    996  N   VAL   272      56.518  40.869  50.974  1.00  0.00      PROA N
ATOM    997  H   VAL   272      56.510  41.261  51.905  1.00  0.00      PROA H
ATOM    998  CA  VAL   272      55.583  39.791  50.715  1.00  0.00      PROA C
ATOM    999  HA  VAL   272      56.112  38.950  50.268  1.00  0.00      PROA H
ATOM   1000  CB  VAL   272      54.930  39.333  52.019  1.00  0.00      PROA C
ATOM   1001  HB  VAL   272      54.430  40.179  52.491  1.00  0.00      PROA H
ATOM   1002  CG1 VAL   272      53.886  38.229  51.784  1.00  0.00      PROA C
ATOM   1003 HG11 VAL   272      54.367  37.365  51.324  1.00  0.00      PROA H
ATOM   1004 HG12 VAL   272      53.448  37.934  52.738  1.00  0.00      PROA H
ATOM   1005 HG13 VAL   272      53.103  38.602  51.125  1.00  0.00      PROA H
ATOM   1006  CG2 VAL   272      56.011  38.819  52.988  1.00  0.00      PROA C
ATOM   1007 HG21 VAL   272      56.719  39.619  53.201  1.00  0.00      PROA H
ATOM   1008 HG22 VAL   272      55.541  38.494  53.917  1.00  0.00      PROA H
ATOM   1009 HG23 VAL   272      56.537  37.979  52.534  1.00  0.00      PROA H
ATOM   1010  C   VAL   272      54.560  40.138  49.646  1.00  0.00      PROA C
ATOM   1011  O   VAL   272      54.272  39.349  48.746  1.00  0.00      PROA O
ATOM   1012  N   LEU   273      54.020  41.367  49.652  1.00  0.00      PROA N
ATOM   1013  H   LEU   273      54.248  42.016  50.391  1.00  0.00      PROA H
ATOM   1014  CA  LEU   273      53.107  41.783  48.607  1.00  0.00      PROA C
ATOM   1015  HA  LEU   273      52.211  41.162  48.637  1.00  0.00      PROA H
ATOM   1016  CB  LEU   273      52.710  43.212  48.792  1.00  0.00      PROA C
ATOM   1017  HB2 LEU   273      53.595  43.846  48.734  1.00  0.00      PROA H
ATOM   1018  HB3 LEU   273      52.006  43.499  48.010  1.00  0.00      PROA H
ATOM   1019  CG  LEU   273      52.073  43.401  50.099  1.00  0.00      PROA C
ATOM   1020  HG  LEU   273      52.631  42.853  50.858  1.00  0.00      PROA H
ATOM   1021  CD1 LEU   273      52.238  44.936  50.109  1.00  0.00      PROA C
ATOM   1022 HD11 LEU   273      51.715  45.363  49.253  1.00  0.00      PROA H
ATOM   1023 HD12 LEU   273      51.820  45.341  51.030  1.00  0.00      PROA H
ATOM   1024 HD13 LEU   273      53.297  45.188  50.049  1.00  0.00      PROA H
ATOM   1025  CD2 LEU   273      50.778  42.506  50.253  1.00  0.00      PROA C
ATOM   1026 HD21 LEU   273      51.048  41.455  50.152  1.00  0.00      PROA H
ATOM   1027 HD22 LEU   273      50.335  42.674  51.235  1.00  0.00      PROA H
ATOM   1028 HD23 LEU   273      50.058  42.772  49.479  1.00  0.00      PROA H
ATOM   1029  C   LEU   273      53.679  41.763  47.236  1.00  0.00      PROA C
ATOM   1030  O   LEU   273      53.094  41.212  46.313  1.00  0.00      PROA O
ATOM   1031  N   THR   274      54.893  42.310  47.094  1.00  0.00      PROA N
ATOM   1032  H   THR   274      55.345  42.749  47.884  1.00  0.00      PROA H
ATOM   1033  CA  THR   274      55.629  42.320  45.852  1.00  0.00      PROA C
ATOM   1034  HA  THR   274      55.009  42.748  45.065  1.00  0.00      PROA H
ATOM   1035  CB  THR   274      56.905  43.131  45.918  1.00  0.00      PROA C
ATOM   1036  HB  THR   274      57.503  42.942  45.027  1.00  0.00      PROA H
ATOM   1037  CG2 THR   274      56.553  44.628  45.993  1.00  0.00      PROA C
ATOM   1038 HG21 THR   274      55.954  44.817  46.884  1.00  0.00      PROA H
ATOM   1039 HG22 THR   274      57.470  45.215  46.040  1.00  0.00      PROA H
ATOM   1040 HG23 THR   274      55.985  44.913  45.107  1.00  0.00      PROA H
ATOM   1041  OG1 THR   274      57.662  42.801  47.070  1.00  0.00      PROA O
ATOM   1042  HG1 THR   274      58.464  43.328  47.088  1.00  0.00      PROA H
ATOM   1043  C   THR   274      55.972  40.932  45.386  1.00  0.00      PROA C
ATOM   1044  O   THR   274      56.091  40.699  44.194  1.00  0.00      PROA O
ATOM   1045  N   TYR   275      56.128  39.955  46.301  1.00  0.00      PROA N
ATOM   1046  H   TYR   275      56.256  40.190  47.274  1.00  0.00      PROA H
ATOM   1047  CA  TYR   275      56.108  38.573  45.858  1.00  0.00      PROA C
ATOM   1048  HA  TYR   275      56.809  38.445  45.033  1.00  0.00      PROA H
ATOM   1049  CB  TYR   275      56.515  37.634  47.018  1.00  0.00      PROA C
ATOM   1050  HB2 TYR   275      57.589  37.710  47.188  1.00  0.00      PROA H
ATOM   1051  HB3 TYR   275      55.983  37.923  47.924  1.00  0.00      PROA H
ATOM   1052  CG  TYR   275      56.209  36.199  46.763  1.00  0.00      PROA C
ATOM   1053  CD1 TYR   275      56.934  35.488  45.795  1.00  0.00      PROA C
ATOM   1054  HD1 TYR   275      57.751  35.973  45.261  1.00  0.00      PROA H
ATOM   1055  CE1 TYR   275      56.606  34.166  45.518  1.00  0.00      PROA C
ATOM   1056  HE1 TYR   275      57.215  33.588  44.824  1.00  0.00      PROA H
ATOM   1057  CZ  TYR   275      55.497  33.626  46.147  1.00  0.00      PROA C
ATOM   1058  OH  TYR   275      54.951  32.497  45.638  1.00  0.00      PROA O
ATOM   1059  HH  TYR   275      55.412  32.175  44.859  1.00  0.00      PROA H
ATOM   1060  CE2 TYR   275      54.765  34.291  47.110  1.00  0.00      PROA C
ATOM   1061  HE2 TYR   275      53.927  33.792  47.597  1.00  0.00      PROA H
ATOM   1062  CD2 TYR   275      55.132  35.592  47.424  1.00  0.00      PROA C
ATOM   1063  HD2 TYR   275      54.581  36.141  48.187  1.00  0.00      PROA H
ATOM   1064  C   TYR   275      54.781  38.105  45.290  1.00  0.00      PROA C
ATOM   1065  O   TYR   275      54.710  37.460  44.247  1.00  0.00      PROA O
ATOM   1066  N   LEU   276      53.691  38.388  46.019  1.00  0.00      PROA N
ATOM   1067  H   LEU   276      53.760  39.013  46.808  1.00  0.00      PROA H
ATOM   1068  CA  LEU   276      52.403  37.818  45.707  1.00  0.00      PROA C
ATOM   1069  HA  LEU   276      52.508  36.745  45.548  1.00  0.00      PROA H
ATOM   1070  CB  LEU   276      51.402  38.054  46.861  1.00  0.00      PROA C
ATOM   1071  HB2 LEU   276      51.507  39.073  47.232  1.00  0.00      PROA H
ATOM   1072  HB3 LEU   276      50.385  37.903  46.497  1.00  0.00      PROA H
ATOM   1073  CG  LEU   276      51.580  37.122  48.071  1.00  0.00      PROA C
ATOM   1074  HG  LEU   276      52.637  36.891  48.200  1.00  0.00      PROA H
ATOM   1075  CD1 LEU   276      51.057  37.798  49.343  1.00  0.00      PROA C
ATOM   1076 HD11 LEU   276      49.998  38.029  49.223  1.00  0.00      PROA H
ATOM   1077 HD12 LEU   276      51.189  37.128  50.192  1.00  0.00      PROA H
ATOM   1078 HD13 LEU   276      51.611  38.721  49.519  1.00  0.00      PROA H
ATOM   1079  CD2 LEU   276      50.872  35.783  47.842  1.00  0.00      PROA C
ATOM   1080 HD21 LEU   276      51.291  35.296  46.961  1.00  0.00      PROA H
ATOM   1081 HD22 LEU   276      51.013  35.143  48.713  1.00  0.00      PROA H
ATOM   1082 HD23 LEU   276      49.807  35.957  47.688  1.00  0.00      PROA H
ATOM   1083  C   LEU   276      51.802  38.370  44.444  1.00  0.00      PROA C
ATOM   1084  O   LEU   276      50.986  37.709  43.805  1.00  0.00      PROA O
ATOM   1085  N   VAL   277      52.150  39.602  44.052  1.00  0.00      PROA N
ATOM   1086  H   VAL   277      52.780  40.153  44.618  1.00  0.00      PROA H
ATOM   1087  CA  VAL   277      51.653  40.183  42.836  1.00  0.00      PROA C
ATOM   1088  HA  VAL   277      50.583  39.993  42.753  1.00  0.00      PROA H
ATOM   1089  CB  VAL   277      51.873  41.684  42.793  1.00  0.00      PROA C
ATOM   1090  HB  VAL   277      51.643  42.056  41.794  1.00  0.00      PROA H
ATOM   1091  CG1 VAL   277      50.973  42.412  43.804  1.00  0.00      PROA C
ATOM   1092 HG11 VAL   277      51.197  42.060  44.811  1.00  0.00      PROA H
ATOM   1093 HG12 VAL   277      51.155  43.485  43.747  1.00  0.00      PROA H
ATOM   1094 HG13 VAL   277      49.927  42.209  43.573  1.00  0.00      PROA H
ATOM   1095  CG2 VAL   277      53.341  42.059  43.015  1.00  0.00      PROA C
ATOM   1096 HG21 VAL   277      53.955  41.603  42.237  1.00  0.00      PROA H
ATOM   1097 HG22 VAL   277      53.450  43.142  42.975  1.00  0.00      PROA H
ATOM   1098 HG23 VAL   277      53.665  41.697  43.991  1.00  0.00      PROA H
ATOM   1099  C   VAL   277      52.152  39.484  41.586  1.00  0.00      PROA C
ATOM   1100  O   VAL   277      51.388  39.271  40.649  1.00  0.00      PROA O
ATOM   1101  N   ASP   278      53.427  39.075  41.567  1.00  0.00      PROA N
ATOM   1102  H   ASP   278      54.017  39.224  42.374  1.00  0.00      PROA H
ATOM   1103  CA  ASP   278      54.040  38.420  40.449  1.00  0.00      PROA C
ATOM   1104  HA  ASP   278      53.277  37.897  39.872  1.00  0.00      PROA H
ATOM   1105  CB  ASP   278      54.779  39.364  39.459  1.00  0.00      PROA C
ATOM   1106  HB2 ASP   278      55.379  38.771  38.770  1.00  0.00      PROA H
ATOM   1107  HB3 ASP   278      54.048  39.945  38.897  1.00  0.00      PROA H
ATOM   1108  CG  ASP   278      55.726  40.365  40.127  1.00  0.00      PROA C
ATOM   1109  OD1 ASP   278      55.739  40.471  41.368  1.00  0.00      PROA O
ATOM   1110  OD2 ASP   278      56.487  41.042  39.382  1.00  0.00      PROA O
ATOM   1111  C   ASP   278      55.020  37.372  40.910  1.00  0.00      PROA C
ATOM   1112  O   ASP   278      55.945  37.578  41.681  1.00  0.00      PROA O
ATOM   1113  N   MET   279      54.914  36.180  40.324  1.00  0.00      PROA N
ATOM   1114  H   MET   279      54.159  36.001  39.677  1.00  0.00      PROA H
ATOM   1115  CA  MET   279      55.857  35.127  40.590  1.00  0.00      PROA C
ATOM   1116  HA  MET   279      56.378  35.333  41.525  1.00  0.00      PROA H
ATOM   1117  CB  MET   279      55.133  33.850  40.696  1.00  0.00      PROA C
ATOM   1118  HB2 MET   279      54.575  33.671  39.777  1.00  0.00      PROA H
ATOM   1119  HB3 MET   279      55.845  33.040  40.853  1.00  0.00      PROA H
ATOM   1120  CG  MET   279      54.187  33.958  41.877  1.00  0.00      PROA C
ATOM   1121  HG2 MET   279      54.741  34.281  42.759  1.00  0.00      PROA H
ATOM   1122  HG3 MET   279      53.407  34.686  41.652  1.00  0.00      PROA H
ATOM   1123  SD  MET   279      53.854  32.333  41.684  1.00  0.00      PROA S
ATOM   1124  CE  MET   279      54.350  31.306  43.037  1.00  0.00      PROA C
ATOM   1125  HE1 MET   279      53.837  31.626  43.944  1.00  0.00      PROA H
ATOM   1126  HE2 MET   279      54.093  30.269  42.821  1.00  0.00      PROA H
ATOM   1127  HE3 MET   279      55.428  31.389  43.181  1.00  0.00      PROA H
ATOM   1128  C   MET   279      56.889  34.997  39.520  1.00  0.00      PROA C
ATOM   1129  O   MET   279      57.381  33.919  39.201  1.00  0.00      PROA O
ATOM   1130  N   ARG   280      57.178  36.139  38.890  1.00  0.00      PROA N
ATOM   1131  H   ARG   280      56.697  36.990  39.142  1.00  0.00      PROA H
ATOM   1132  CA  ARG   280      58.162  36.228  37.843  1.00  0.00      PROA C
ATOM   1133  HA  ARG   280      58.522  35.229  37.596  1.00  0.00      PROA H
ATOM   1134  CB  ARG   280      57.556  36.868  36.571  1.00  0.00      PROA C
ATOM   1135  HB2 ARG   280      56.945  37.727  36.851  1.00  0.00      PROA H
ATOM   1136  HB3 ARG   280      58.359  37.195  35.910  1.00  0.00      PROA H
ATOM   1137  CG  ARG   280      56.655  35.928  35.748  1.00  0.00      PROA C
ATOM   1138  HG2 ARG   280      56.585  36.294  34.724  1.00  0.00      PROA H
ATOM   1139  HG3 ARG   280      57.081  34.925  35.747  1.00  0.00      PROA H
ATOM   1140  CD  ARG   280      55.221  35.802  36.274  1.00  0.00      PROA C
ATOM   1141  HD2 ARG   280      54.645  35.159  35.609  1.00  0.00      PROA H
ATOM   1142  HD3 ARG   280      55.238  35.369  37.274  1.00  0.00      PROA H
ATOM   1143  NE  ARG   280      54.599  37.163  36.323  1.00  0.00      PROA N
ATOM   1144  HE  ARG   280      54.651  37.685  37.186  1.00  0.00      PROA H
ATOM   1145  CZ  ARG   280      53.972  37.754  35.315  1.00  0.00      PROA C
ATOM   1146  NH1 ARG   280      53.864  37.179  34.142  1.00  0.00      PROA N
ATOM   1147 HH11 ARG   280      54.263  36.263  33.994  1.00  0.00      PROA H
ATOM   1148 HH12 ARG   280      53.381  37.653  33.393  1.00  0.00      PROA H
ATOM   1149  NH2 ARG   280      53.465  38.947  35.496  1.00  0.00      PROA N
ATOM   1150 HH21 ARG   280      53.555  39.400  36.394  1.00  0.00      PROA H
ATOM   1151 HH22 ARG   280      52.986  39.409  34.736  1.00  0.00      PROA H
ATOM   1152  C   ARG   280      59.370  37.043  38.234  1.00  0.00      PROA C
ATOM   1153  O   ARG   280      60.477  36.773  37.780  1.00  0.00      PROA O
ATOM   1154  N   ARG   281      59.203  38.084  39.073  1.00  0.00      PROA N
ATOM   1155  H   ARG   281      58.294  38.271  39.471  1.00  0.00      PROA H
ATOM   1156  CA  ARG   281      60.316  38.945  39.414  1.00  0.00      PROA C
ATOM   1157  HA  ARG   281      60.883  39.181  38.514  1.00  0.00      PROA H
ATOM   1158  CB  ARG   281      59.775  40.246  40.042  1.00  0.00      PROA C
ATOM   1159  HB2 ARG   281      59.048  40.700  39.368  1.00  0.00      PROA H
ATOM   1160  HB3 ARG   281      59.294  40.019  40.994  1.00  0.00      PROA H
ATOM   1161  CG  ARG   281      60.844  41.317  40.329  1.00  0.00      PROA C
ATOM   1162  HG2 ARG   281      61.767  41.058  39.810  1.00  0.00      PROA H
ATOM   1163  HG3 ARG   281      60.491  42.287  39.978  1.00  0.00      PROA H
ATOM   1164  CD  ARG   281      61.130  41.409  41.824  1.00  0.00      PROA C
ATOM   1165  HD2 ARG   281      60.223  41.708  42.350  1.00  0.00      PROA H
ATOM   1166  HD3 ARG   281      61.458  40.437  42.192  1.00  0.00      PROA H
ATOM   1167  NE  ARG   281      62.201  42.423  42.039  1.00  0.00      PROA N
ATOM   1168  HE  ARG   281      61.935  43.392  42.139  1.00  0.00      PROA H
ATOM   1169  CZ  ARG   281      63.495  42.130  42.108  1.00  0.00      PROA C
ATOM   1170  NH1 ARG   281      63.959  40.917  41.879  1.00  0.00      PROA N
ATOM   1171 HH11 ARG   281      63.320  40.172  41.642  1.00  0.00      PROA H
ATOM   1172 HH12 ARG   281      64.951  40.739  41.942  1.00  0.00      PROA H
ATOM   1173  NH2 ARG   281      64.350  43.092  42.398  1.00  0.00      PROA N
ATOM   1174 HH21 ARG   281      64.013  44.030  42.563  1.00  0.00      PROA H
ATOM   1175 HH22 ARG   281      65.337  42.886  42.454  1.00  0.00      PROA H
ATOM   1176  C   ARG   281      61.290  38.284  40.371  1.00  0.00      PROA C
ATOM   1177  O   ARG   281      62.478  38.603  40.406  1.00  0.00      PROA O
ATOM   1178  N   PHE   282      60.810  37.333  41.189  1.00  0.00      PROA N
ATOM   1179  H   PHE   282      59.836  37.073  41.143  1.00  0.00      PROA H
ATOM   1180  CA  PHE   282      61.634  36.647  42.154  1.00  0.00      PROA C
ATOM   1181  HA  PHE   282      62.594  37.154  42.239  1.00  0.00      PROA H
ATOM   1182  CB  PHE   282      60.977  36.615  43.557  1.00  0.00      PROA C
ATOM   1183  HB2 PHE   282      60.003  36.129  43.492  1.00  0.00      PROA H
ATOM   1184  HB3 PHE   282      61.615  36.059  44.244  1.00  0.00      PROA H
ATOM   1185  CG  PHE   282      60.789  38.005  44.086  1.00  0.00      PROA C
ATOM   1186  CD1 PHE   282      61.827  38.645  44.783  1.00  0.00      PROA C
ATOM   1187  HD1 PHE   282      62.788  38.147  44.907  1.00  0.00      PROA H
ATOM   1188  CE1 PHE   282      61.645  39.923  45.324  1.00  0.00      PROA C
ATOM   1189  HE1 PHE   282      62.464  40.413  45.851  1.00  0.00      PROA H
ATOM   1190  CZ  PHE   282      60.412  40.568  45.186  1.00  0.00      PROA C
ATOM   1191  HZ  PHE   282      60.266  41.562  45.610  1.00  0.00      PROA H
ATOM   1192  CE2 PHE   282      59.371  39.933  44.505  1.00  0.00      PROA C
ATOM   1193  HE2 PHE   282      58.408  40.431  44.394  1.00  0.00      PROA H
ATOM   1194  CD2 PHE   282      59.552  38.659  43.960  1.00  0.00      PROA C
ATOM   1195  HD2 PHE   282      58.730  38.172  43.436  1.00  0.00      PROA H
ATOM   1196  C   PHE   282      61.852  35.225  41.709  1.00  0.00      PROA C
ATOM   1197  O   PHE   282      60.920  34.426  41.650  1.00  0.00      PROA O
ATOM   1198  N   SER   283      63.098  34.867  41.397  1.00  0.00      PROA N
ATOM   1199  H   SER   283      63.821  35.568  41.321  1.00  0.00      PROA H
ATOM   1200  CA  SER   283      63.486  33.494  41.155  1.00  0.00      PROA C
ATOM   1201  HA  SER   283      62.624  32.931  40.797  1.00  0.00      PROA H
ATOM   1202  CB  SER   283      64.597  33.402  40.101  1.00  0.00      PROA C
ATOM   1203  HB2 SER   283      64.760  32.358  39.834  1.00  0.00      PROA H
ATOM   1204  HB3 SER   283      64.305  33.962  39.213  1.00  0.00      PROA H
ATOM   1205  OG  SER   283      65.828  33.922  40.543  1.00  0.00      PROA O
ATOM   1206  HG  SER   283      66.481  33.837  39.845  1.00  0.00      PROA H
ATOM   1207  C   SER   283      63.907  32.843  42.442  1.00  0.00      PROA C
ATOM   1208  O   SER   283      63.911  33.462  43.486  1.00  0.00      PROA O
ATOM   1209  N   TYR   284      64.238  31.548  42.453  1.00  0.00      PROA N
ATOM   1210  H   TYR   284      64.257  31.025  41.589  1.00  0.00      PROA H
ATOM   1211  CA  TYR   284      64.580  30.851  43.685  1.00  0.00      PROA C
ATOM   1212  HA  TYR   284      63.842  31.087  44.453  1.00  0.00      PROA H
ATOM   1213  CB  TYR   284      64.588  29.338  43.433  1.00  0.00      PROA C
ATOM   1214  HB2 TYR   284      63.810  29.085  42.712  1.00  0.00      PROA H
ATOM   1215  HB3 TYR   284      65.559  29.040  43.039  1.00  0.00      PROA H
ATOM   1216  CG  TYR   284      64.331  28.580  44.702  1.00  0.00      PROA C
ATOM   1217  CD1 TYR   284      63.050  28.554  45.273  1.00  0.00      PROA C
ATOM   1218  HD1 TYR   284      62.225  29.075  44.787  1.00  0.00      PROA H
ATOM   1219  CE1 TYR   284      62.819  27.862  46.468  1.00  0.00      PROA C
ATOM   1220  HE1 TYR   284      61.822  27.856  46.910  1.00  0.00      PROA H
ATOM   1221  CZ  TYR   284      63.866  27.185  47.086  1.00  0.00      PROA C
ATOM   1222  OH  TYR   284      63.616  26.511  48.285  1.00  0.00      PROA O
ATOM   1223  HH  TYR   284      62.704  26.587  48.575  1.00  0.00      PROA H
ATOM   1224  CE2 TYR   284      65.143  27.196  46.520  1.00  0.00      PROA C
ATOM   1225  HE2 TYR   284      65.959  26.659  47.004  1.00  0.00      PROA H
ATOM   1226  CD2 TYR   284      65.367  27.895  45.336  1.00  0.00      PROA C
ATOM   1227  HD2 TYR   284      66.368  27.902  44.905  1.00  0.00      PROA H
ATOM   1228  C   TYR   284      65.899  31.250  44.350  1.00  0.00      PROA C
ATOM   1229  O   TYR   284      66.028  31.050  45.556  1.00  0.00      PROA O
ATOM   1230  N   PRO   285      66.892  31.818  43.702  1.00  0.00      PROA N
ATOM   1231  CD  PRO   285      67.311  31.434  42.367  1.00  0.00      PROA C
ATOM   1232  HD2 PRO   285      66.454  31.459  41.695  1.00  0.00      PROA H
ATOM   1233  HD3 PRO   285      67.723  30.425  42.392  1.00  0.00      PROA H
ATOM   1234  CG  PRO   285      68.352  32.462  42.003  1.00  0.00      PROA C
ATOM   1235  HG2 PRO   285      67.915  33.201  41.332  1.00  0.00      PROA H
ATOM   1236  HG3 PRO   285      69.190  31.972  41.508  1.00  0.00      PROA H
ATOM   1237  CB  PRO   285      68.826  33.128  43.295  1.00  0.00      PROA C
ATOM   1238  HB2 PRO   285      68.706  34.208  43.213  1.00  0.00      PROA H
ATOM   1239  HB3 PRO   285      69.876  32.891  43.463  1.00  0.00      PROA H
ATOM   1240  CA  PRO   285      67.938  32.551  44.399  1.00  0.00      PROA C
ATOM   1241  HA  PRO   285      68.604  31.848  44.899  1.00  0.00      PROA H
ATOM   1242  C   PRO   285      67.439  33.619  45.347  1.00  0.00      PROA C
ATOM   1243  O   PRO   285      68.031  33.783  46.409  1.00  0.00      PROA O
ATOM   1244  N   GLU   286      66.380  34.359  44.989  1.00  0.00      PROA N
ATOM   1245  H   GLU   286      65.914  34.181  44.111  1.00  0.00      PROA H
ATOM   1246  CA  GLU   286      65.862  35.422  45.818  1.00  0.00      PROA C
ATOM   1247  HA  GLU   286      66.424  35.463  46.751  1.00  0.00      PROA H
ATOM   1248  CB  GLU   286      65.978  36.802  45.117  1.00  0.00      PROA C
ATOM   1249  HB2 GLU   286      65.759  37.593  45.835  1.00  0.00      PROA H
ATOM   1250  HB3 GLU   286      66.989  36.931  44.732  1.00  0.00      PROA H
ATOM   1251  CG  GLU   286      65.030  37.041  43.917  1.00  0.00      PROA C
ATOM   1252  HG2 GLU   286      64.094  36.506  44.080  1.00  0.00      PROA H
ATOM   1253  HG3 GLU   286      64.826  38.108  43.822  1.00  0.00      PROA H
ATOM   1254  CD  GLU   286      65.639  36.553  42.616  1.00  0.00      PROA C
ATOM   1255  OE1 GLU   286      65.777  37.347  41.654  1.00  0.00      PROA O
ATOM   1256  OE2 GLU   286      65.923  35.338  42.558  1.00  0.00      PROA O
ATOM   1257  C   GLU   286      64.430  35.173  46.235  1.00  0.00      PROA C
ATOM   1258  O   GLU   286      63.755  36.042  46.775  1.00  0.00      PROA O
ATOM   1259  N   ARG   287      63.889  33.969  46.048  1.00  0.00      PROA N
ATOM   1260  H   ARG   287      64.375  33.276  45.496  1.00  0.00      PROA H
ATOM   1261  CA  ARG   287      62.616  33.567  46.592  1.00  0.00      PROA C
ATOM   1262  HA  ARG   287      61.878  34.346  46.403  1.00  0.00      PROA H
ATOM   1263  CB  ARG   287      62.125  32.258  45.947  1.00  0.00      PROA C
ATOM   1264  HB2 ARG   287      62.210  32.332  44.862  1.00  0.00      PROA H
ATOM   1265  HB3 ARG   287      62.733  31.426  46.302  1.00  0.00      PROA H
ATOM   1266  CG  ARG   287      60.668  31.912  46.258  1.00  0.00      PROA C
ATOM   1267  HG2 ARG   287      60.560  30.830  46.335  1.00  0.00      PROA H
ATOM   1268  HG3 ARG   287      60.379  32.374  47.202  1.00  0.00      PROA H
ATOM   1269  CD  ARG   287      59.729  32.414  45.167  1.00  0.00      PROA C
ATOM   1270  HD2 ARG   287      58.710  32.453  45.553  1.00  0.00      PROA H
ATOM   1271  HD3 ARG   287      60.036  33.412  44.854  1.00  0.00      PROA H
ATOM   1272  NE  ARG   287      59.808  31.460  44.009  1.00  0.00      PROA N
ATOM   1273  HE  ARG   287      60.571  31.559  43.354  1.00  0.00      PROA H
ATOM   1274  CZ  ARG   287      58.943  30.493  43.788  1.00  0.00      PROA C
ATOM   1275  NH1 ARG   287      58.013  30.276  44.680  1.00  0.00      PROA N
ATOM   1276 HH11 ARG   287      57.974  30.846  45.512  1.00  0.00      PROA H
ATOM   1277 HH12 ARG   287      57.338  29.539  44.532  1.00  0.00      PROA H
ATOM   1278  NH2 ARG   287      59.002  29.729  42.715  1.00  0.00      PROA N
ATOM   1279 HH21 ARG   287      59.730  29.879  42.031  1.00  0.00      PROA H
ATOM   1280 HH22 ARG   287      58.319  28.997  42.582  1.00  0.00      PROA H
ATOM   1281  C   ARG   287      62.632  33.422  48.105  1.00  0.00      PROA C
ATOM   1282  O   ARG   287      61.667  33.856  48.733  1.00  0.00      PROA O
ATOM   1283  N   PRO   288      63.659  32.903  48.789  1.00  0.00      PROA N
ATOM   1284  CD  PRO   288      64.760  32.085  48.249  1.00  0.00      PROA C
ATOM   1285  HD2 PRO   288      65.573  32.736  47.929  1.00  0.00      PROA H
ATOM   1286  HD3 PRO   288      64.400  31.508  47.398  1.00  0.00      PROA H
ATOM   1287  CG  PRO   288      65.180  31.183  49.400  1.00  0.00      PROA C
ATOM   1288  HG2 PRO   288      66.235  30.929  49.296  1.00  0.00      PROA H
ATOM   1289  HG3 PRO   288      64.584  30.270  49.383  1.00  0.00      PROA H
ATOM   1290  CB  PRO   288      64.889  32.050  50.606  1.00  0.00      PROA C
ATOM   1291  HB2 PRO   288      65.714  32.745  50.762  1.00  0.00      PROA H
ATOM   1292  HB3 PRO   288      64.775  31.419  51.488  1.00  0.00      PROA H
ATOM   1293  CA  PRO   288      63.590  32.766  50.229  1.00  0.00      PROA C
ATOM   1294  HA  PRO   288      62.823  32.036  50.489  1.00  0.00      PROA H
ATOM   1295  C   PRO   288      63.520  34.066  50.939  1.00  0.00      PROA C
ATOM   1296  O   PRO   288      62.878  34.088  51.964  1.00  0.00      PROA O
ATOM   1297  N   ILE   289      64.145  35.152  50.459  1.00  0.00      PROA N
ATOM   1298  H   ILE   289      64.689  35.088  49.611  1.00  0.00      PROA H
ATOM   1299  CA  ILE   289      64.058  36.434  51.137  1.00  0.00      PROA C
ATOM   1300  HA  ILE   289      64.189  36.288  52.209  1.00  0.00      PROA H
ATOM   1301  CB  ILE   289      65.127  37.398  50.649  1.00  0.00      PROA C
ATOM   1302  HB  ILE   289      66.106  36.925  50.729  1.00  0.00      PROA H
ATOM   1303  CG2 ILE   289      64.909  37.805  49.185  1.00  0.00      PROA C
ATOM   1304 HG21 ILE   289      63.940  38.293  49.083  1.00  0.00      PROA H
ATOM   1305 HG22 ILE   289      65.696  38.493  48.878  1.00  0.00      PROA H
ATOM   1306 HG23 ILE   289      64.937  36.917  48.553  1.00  0.00      PROA H
ATOM   1307  CG1 ILE   289      65.204  38.642  51.543  1.00  0.00      PROA C
ATOM   1308 HG12 ILE   289      64.348  39.287  51.343  1.00  0.00      PROA H
ATOM   1309 HG13 ILE   289      65.193  38.340  52.590  1.00  0.00      PROA H
ATOM   1310  CD1 ILE   289      66.474  39.452  51.297  1.00  0.00      PROA C
ATOM   1311 HD11 ILE   289      66.501  39.780  50.258  1.00  0.00      PROA H
ATOM   1312 HD12 ILE   289      66.484  40.323  51.952  1.00  0.00      PROA H
ATOM   1313 HD13 ILE   289      67.347  38.832  51.505  1.00  0.00      PROA H
ATOM   1314  C   ILE   289      62.683  37.036  51.005  1.00  0.00      PROA C
ATOM   1315  O   ILE   289      62.193  37.767  51.865  1.00  0.00      PROA O
ATOM   1316  N   ILE   290      61.979  36.660  49.934  1.00  0.00      PROA N
ATOM   1317  H   ILE   290      62.429  36.150  49.187  1.00  0.00      PROA H
ATOM   1318  CA  ILE   290      60.583  36.956  49.798  1.00  0.00      PROA C
ATOM   1319  HA  ILE   290      60.415  38.014  49.998  1.00  0.00      PROA H
ATOM   1320  CB  ILE   290      60.228  36.598  48.360  1.00  0.00      PROA C
ATOM   1321  HB  ILE   290      61.089  36.136  47.877  1.00  0.00      PROA H
ATOM   1322  CG2 ILE   290      59.055  35.614  48.215  1.00  0.00      PROA C
ATOM   1323 HG21 ILE   290      58.160  36.046  48.662  1.00  0.00      PROA H
ATOM   1324 HG22 ILE   290      58.874  35.417  47.158  1.00  0.00      PROA H
ATOM   1325 HG23 ILE   290      59.299  34.680  48.721  1.00  0.00      PROA H
ATOM   1326  CG1 ILE   290      60.113  37.851  47.481  1.00  0.00      PROA C
ATOM   1327 HG12 ILE   290      61.111  38.210  47.227  1.00  0.00      PROA H
ATOM   1328 HG13 ILE   290      59.572  37.606  46.567  1.00  0.00      PROA H
ATOM   1329  CD1 ILE   290      59.383  39.035  48.100  1.00  0.00      PROA C
ATOM   1330 HD11 ILE   290      59.900  39.348  49.007  1.00  0.00      PROA H
ATOM   1331 HD12 ILE   290      59.363  39.862  47.390  1.00  0.00      PROA H
ATOM   1332 HD13 ILE   290      58.362  38.744  48.347  1.00  0.00      PROA H
ATOM   1333  C   ILE   290      59.779  36.256  50.880  1.00  0.00      PROA C
ATOM   1334  O   ILE   290      59.023  36.857  51.646  1.00  0.00      PROA O
ATOM   1335  N   PHE   291      60.059  34.956  51.059  1.00  0.00      PROA N
ATOM   1336  H   PHE   291      60.724  34.495  50.454  1.00  0.00      PROA H
ATOM   1337  CA  PHE   291      59.455  34.150  52.091  1.00  0.00      PROA C
ATOM   1338  HA  PHE   291      58.395  34.394  52.169  1.00  0.00      PROA H
ATOM   1339  CB  PHE   291      59.595  32.645  51.768  1.00  0.00      PROA C
ATOM   1340  HB2 PHE   291      60.628  32.426  51.499  1.00  0.00      PROA H
ATOM   1341  HB3 PHE   291      59.316  32.058  52.643  1.00  0.00      PROA H
ATOM   1342  CG  PHE   291      58.727  32.243  50.644  1.00  0.00      PROA C
ATOM   1343  CD1 PHE   291      57.636  33.033  50.249  1.00  0.00      PROA C
ATOM   1344  HD1 PHE   291      57.360  33.911  50.833  1.00  0.00      PROA H
ATOM   1345  CE1 PHE   291      56.919  32.709  49.140  1.00  0.00      PROA C
ATOM   1346  HE1 PHE   291      56.027  33.280  48.882  1.00  0.00      PROA H
ATOM   1347  CZ  PHE   291      57.353  31.651  48.368  1.00  0.00      PROA C
ATOM   1348  HZ  PHE   291      56.952  31.508  47.364  1.00  0.00      PROA H
ATOM   1349  CE2 PHE   291      58.307  30.715  48.798  1.00  0.00      PROA C
ATOM   1350  HE2 PHE   291      58.469  29.801  48.227  1.00  0.00      PROA H
ATOM   1351  CD2 PHE   291      58.987  31.043  49.957  1.00  0.00      PROA C
ATOM   1352  HD2 PHE   291      59.739  30.350  50.336  1.00  0.00      PROA H
ATOM   1353  C   PHE   291      59.974  34.419  53.473  1.00  0.00      PROA C
ATOM   1354  O   PHE   291      59.316  34.118  54.466  1.00  0.00      PROA O
ATOM   1355  N   LEU   292      61.144  35.040  53.608  1.00  0.00      PROA N
ATOM   1356  H   LEU   292      61.670  35.310  52.789  1.00  0.00      PROA H
ATOM   1357  CA  LEU   292      61.721  35.357  54.882  1.00  0.00      PROA C
ATOM   1358  HA  LEU   292      61.601  34.511  55.558  1.00  0.00      PROA H
ATOM   1359  CB  LEU   292      63.220  35.667  54.739  1.00  0.00      PROA C
ATOM   1360  HB2 LEU   292      63.727  34.813  54.291  1.00  0.00      PROA H
ATOM   1361  HB3 LEU   292      63.351  36.542  54.102  1.00  0.00      PROA H
ATOM   1362  CG  LEU   292      63.959  35.971  56.052  1.00  0.00      PROA C
ATOM   1363  HG  LEU   292      63.344  35.658  56.896  1.00  0.00      PROA H
ATOM   1364  CD1 LEU   292      65.280  35.209  56.070  1.00  0.00      PROA C
ATOM   1365 HD11 LEU   292      65.893  35.522  55.225  1.00  0.00      PROA H
ATOM   1366 HD12 LEU   292      65.809  35.420  56.999  1.00  0.00      PROA H
ATOM   1367 HD13 LEU   292      65.084  34.139  55.999  1.00  0.00      PROA H
ATOM   1368  CD2 LEU   292      64.220  37.470  56.199  1.00  0.00      PROA C
ATOM   1369 HD21 LEU   292      63.272  38.007  56.200  1.00  0.00      PROA H
ATOM   1370 HD22 LEU   292      64.744  37.658  57.136  1.00  0.00      PROA H
ATOM   1371 HD23 LEU   292      64.832  37.816  55.366  1.00  0.00      PROA H
ATOM   1372  C   LEU   292      61.022  36.533  55.500  1.00  0.00      PROA C
ATOM   1373  O   LEU   292      60.816  36.594  56.711  1.00  0.00      PROA O
ATOM   1374  N   SER   293      60.557  37.480  54.665  1.00  0.00      PROA N
ATOM   1375  H   SER   293      60.723  37.403  53.672  1.00  0.00      PROA H
ATOM   1376  CA  SER   293      59.813  38.625  55.138  1.00  0.00      PROA C
ATOM   1377  HA  SER   293      60.364  39.107  55.946  1.00  0.00      PROA H
ATOM   1378  CB  SER   293      59.588  39.656  54.025  1.00  0.00      PROA C
ATOM   1379  HB2 SER   293      59.284  39.145  53.111  1.00  0.00      PROA H
ATOM   1380  HB3 SER   293      58.806  40.353  54.328  1.00  0.00      PROA H
ATOM   1381  OG  SER   293      60.790  40.379  53.780  1.00  0.00      PROA O
ATOM   1382  HG  SER   293      60.640  41.022  53.083  1.00  0.00      PROA H
ATOM   1383  C   SER   293      58.487  38.249  55.742  1.00  0.00      PROA C
ATOM   1384  O   SER   293      58.003  38.904  56.656  1.00  0.00      PROA O
ATOM   1385  N   GLY   294      57.875  37.131  55.317  1.00  0.00      PROA N
ATOM   1386  H   GLY   294      58.218  36.646  54.500  1.00  0.00      PROA H
ATOM   1387  CA  GLY   294      56.713  36.590  56.010  1.00  0.00      PROA C
ATOM   1388  HA2 GLY   294      55.942  37.358  56.080  1.00  0.00      PROA H
ATOM   1389  HA3 GLY   294      56.325  35.735  55.456  1.00  0.00      PROA H
ATOM   1390  C   GLY   294      57.025  36.126  57.410  1.00  0.00      PROA C
ATOM   1391  O   GLY   294      56.273  36.366  58.349  1.00  0.00      PROA O
ATOM   1392  N   CYS   295      58.189  35.485  57.606  1.00  0.00      PROA N
ATOM   1393  H   CYS   295      58.801  35.299  56.825  1.00  0.00      PROA H
ATOM   1394  CA  CYS   295      58.612  35.038  58.923  1.00  0.00      PROA C
ATOM   1395  HA  CYS   295      57.820  34.442  59.377  1.00  0.00      PROA H
ATOM   1396  CB  CYS   295      59.890  34.174  58.843  1.00  0.00      PROA C
ATOM   1397  HB2 CYS   295      60.586  34.618  58.132  1.00  0.00      PROA H
ATOM   1398  HB3 CYS   295      60.358  34.125  59.827  1.00  0.00      PROA H
ATOM   1399  SG  CYS   295      59.556  32.466  58.302  1.00  0.00      PROA S
ATOM   1400  HG  CYS   295      60.819  32.055  58.352  1.00  0.00      PROA H
ATOM   1401  C   CYS   295      58.825  36.161  59.906  1.00  0.00      PROA C
ATOM   1402  O   CYS   295      58.436  36.080  61.069  1.00  0.00      PROA O
ATOM   1403  N   TYR   296      59.414  37.279  59.449  1.00  0.00      PROA N
ATOM   1404  H   TYR   296      59.748  37.320  58.497  1.00  0.00      PROA H
ATOM   1405  CA  TYR   296      59.573  38.424  60.312  1.00  0.00      PROA C
ATOM   1406  HA  TYR   296      59.889  38.092  61.301  1.00  0.00      PROA H
ATOM   1407  CB  TYR   296      60.640  39.396  59.750  1.00  0.00      PROA C
ATOM   1408  HB2 TYR   296      60.544  39.453  58.666  1.00  0.00      PROA H
ATOM   1409  HB3 TYR   296      60.491  40.387  60.180  1.00  0.00      PROA H
ATOM   1410  CG  TYR   296      62.012  38.901  60.104  1.00  0.00      PROA C
ATOM   1411  CD1 TYR   296      62.671  37.961  59.297  1.00  0.00      PROA C
ATOM   1412  HD1 TYR   296      62.185  37.575  58.401  1.00  0.00      PROA H
ATOM   1413  CE1 TYR   296      63.953  37.509  59.632  1.00  0.00      PROA C
ATOM   1414  HE1 TYR   296      64.452  36.773  59.002  1.00  0.00      PROA H
ATOM   1415  CZ  TYR   296      64.585  38.005  60.771  1.00  0.00      PROA C
ATOM   1416  OH  TYR   296      65.866  37.553  61.113  1.00  0.00      PROA O
ATOM   1417  HH  TYR   296      66.213  36.906  60.495  1.00  0.00      PROA H
ATOM   1418  CE2 TYR   296      63.948  38.944  61.585  1.00  0.00      PROA C
ATOM   1419  HE2 TYR   296      64.449  39.322  62.476  1.00  0.00      PROA H
ATOM   1420  CD2 TYR   296      62.666  39.393  61.247  1.00  0.00      PROA C
ATOM   1421  HD2 TYR   296      62.174  40.131  61.881  1.00  0.00      PROA H
ATOM   1422  C   TYR   296      58.266  39.151  60.565  1.00  0.00      PROA C
ATOM   1423  O   TYR   296      58.087  39.780  61.604  1.00  0.00      PROA O
ATOM   1424  N   PHE   297      57.291  39.055  59.640  1.00  0.00      PROA N
ATOM   1425  H   PHE   297      57.418  38.463  58.832  1.00  0.00      PROA H
ATOM   1426  CA  PHE   297      56.046  39.785  59.769  1.00  0.00      PROA C
ATOM   1427  HA  PHE   297      56.252  40.800  60.108  1.00  0.00      PROA H
ATOM   1428  CB  PHE   297      55.316  39.846  58.404  1.00  0.00      PROA C
ATOM   1429  HB2 PHE   297      55.980  40.281  57.656  1.00  0.00      PROA H
ATOM   1430  HB3 PHE   297      55.034  38.839  58.096  1.00  0.00      PROA H
ATOM   1431  CG  PHE   297      54.064  40.684  58.454  1.00  0.00      PROA C
ATOM   1432  CD1 PHE   297      54.132  42.076  58.407  1.00  0.00      PROA C
ATOM   1433  HD1 PHE   297      55.101  42.573  58.362  1.00  0.00      PROA H
ATOM   1434  CE1 PHE   297      52.970  42.844  58.417  1.00  0.00      PROA C
ATOM   1435  HE1 PHE   297      53.033  43.930  58.357  1.00  0.00      PROA H
ATOM   1436  CZ  PHE   297      51.716  42.245  58.504  1.00  0.00      PROA C
ATOM   1437  HZ  PHE   297      50.819  42.863  58.536  1.00  0.00      PROA H
ATOM   1438  CE2 PHE   297      51.626  40.858  58.548  1.00  0.00      PROA C
ATOM   1439  HE2 PHE   297      50.650  40.378  58.609  1.00  0.00      PROA H
ATOM   1440  CD2 PHE   297      52.794  40.100  58.512  1.00  0.00      PROA C
ATOM   1441  HD2 PHE   297      52.693  39.015  58.530  1.00  0.00      PROA H
ATOM   1442  C   PHE   297      55.148  39.202  60.841  1.00  0.00      PROA C
ATOM   1443  O   PHE   297      54.455  39.919  61.555  1.00  0.00      PROA O
ATOM   1444  N   MET   298      55.167  37.864  61.013  1.00  0.00      PROA N
ATOM   1445  H   MET   298      55.671  37.279  60.363  1.00  0.00      PROA H
ATOM   1446  CA  MET   298      54.482  37.226  62.111  1.00  0.00      PROA C
ATOM   1447  HA  MET   298      53.426  37.498  62.088  1.00  0.00      PROA H
ATOM   1448  CB  MET   298      54.585  35.689  62.038  1.00  0.00      PROA C
ATOM   1449  HB2 MET   298      55.611  35.383  62.245  1.00  0.00      PROA H
ATOM   1450  HB3 MET   298      53.918  35.244  62.776  1.00  0.00      PROA H
ATOM   1451  CG  MET   298      54.220  35.008  60.696  1.00  0.00      PROA C
ATOM   1452  HG2 MET   298      54.959  35.275  59.940  1.00  0.00      PROA H
ATOM   1453  HG3 MET   298      54.211  33.926  60.827  1.00  0.00      PROA H
ATOM   1454  SD  MET   298      52.626  35.364  59.894  1.00  0.00      PROA S
ATOM   1455  CE  MET   298      53.134  36.656  58.737  1.00  0.00      PROA C
ATOM   1456  HE1 MET   298      53.891  36.260  58.060  1.00  0.00      PROA H
ATOM   1457  HE2 MET   298      52.271  36.990  58.162  1.00  0.00      PROA H
ATOM   1458  HE3 MET   298      53.548  37.498  59.291  1.00  0.00      PROA H
ATOM   1459  C   MET   298      55.065  37.668  63.437  1.00  0.00      PROA C
ATOM   1460  O   MET   298      54.341  38.004  64.372  1.00  0.00      PROA O
ATOM   1461  N   VAL   299      56.411  37.717  63.540  1.00  0.00      PROA N
ATOM   1462  H   VAL   299      56.989  37.416  62.768  1.00  0.00      PROA H
ATOM   1463  CA  VAL   299      57.089  38.189  64.732  1.00  0.00      PROA C
ATOM   1464  HA  VAL   299      56.743  37.622  65.596  1.00  0.00      PROA H
ATOM   1465  CB  VAL   299      58.606  38.021  64.621  1.00  0.00      PROA C
ATOM   1466  HB  VAL   299      58.972  38.577  63.758  1.00  0.00      PROA H
ATOM   1467  CG1 VAL   299      59.329  38.545  65.878  1.00  0.00      PROA C
ATOM   1468 HG11 VAL   299      58.985  37.992  66.753  1.00  0.00      PROA H
ATOM   1469 HG12 VAL   299      60.404  38.409  65.763  1.00  0.00      PROA H
ATOM   1470 HG13 VAL   299      59.109  39.604  66.010  1.00  0.00      PROA H
ATOM   1471  CG2 VAL   299      58.956  36.539  64.410  1.00  0.00      PROA C
ATOM   1472 HG21 VAL   299      58.488  36.183  63.492  1.00  0.00      PROA H
ATOM   1473 HG22 VAL   299      60.038  36.428  64.332  1.00  0.00      PROA H
ATOM   1474 HG23 VAL   299      58.591  35.955  65.254  1.00  0.00      PROA H
ATOM   1475  C   VAL   299      56.732  39.636  65.008  1.00  0.00      PROA C
ATOM   1476  O   VAL   299      56.373  40.017  66.121  1.00  0.00      PROA O
ATOM   1477  N   ALA   300      56.731  40.469  63.953  1.00  0.00      PROA N
ATOM   1478  H   ALA   300      56.983  40.125  63.037  1.00  0.00      PROA H
ATOM   1479  CA  ALA   300      56.380  41.863  64.060  1.00  0.00      PROA C
ATOM   1480  HA  ALA   300      57.029  42.346  64.791  1.00  0.00      PROA H
ATOM   1481  CB  ALA   300      56.550  42.556  62.698  1.00  0.00      PROA C
ATOM   1482  HB1 ALA   300      55.901  42.079  61.964  1.00  0.00      PROA H
ATOM   1483  HB2 ALA   300      56.283  43.609  62.789  1.00  0.00      PROA H
ATOM   1484  HB3 ALA   300      57.587  42.472  62.374  1.00  0.00      PROA H
ATOM   1485  C   ALA   300      54.952  42.048  64.550  1.00  0.00      PROA C
ATOM   1486  O   ALA   300      54.634  42.799  65.453  1.00  0.00      PROA O
ATOM   1487  N   VAL   301      53.990  41.301  64.023  1.00  0.00      PROA N
ATOM   1488  H   VAL   301      54.203  40.660  63.273  1.00  0.00      PROA H
ATOM   1489  CA  VAL   301      52.624  41.374  64.495  1.00  0.00      PROA C
ATOM   1490  HA  VAL   301      52.299  42.414  64.510  1.00  0.00      PROA H
ATOM   1491  CB  VAL   301      51.717  40.577  63.569  1.00  0.00      PROA C
ATOM   1492  HB  VAL   301      52.149  39.591  63.398  1.00  0.00      PROA H
ATOM   1493  CG1 VAL   301      50.317  40.395  64.171  1.00  0.00      PROA C
ATOM   1494 HG11 VAL   301      49.864  41.372  64.339  1.00  0.00      PROA H
ATOM   1495 HG12 VAL   301      49.697  39.821  63.482  1.00  0.00      PROA H
ATOM   1496 HG13 VAL   301      50.395  39.862  65.119  1.00  0.00      PROA H
ATOM   1497  CG2 VAL   301      51.604  41.297  62.214  1.00  0.00      PROA C
ATOM   1498 HG21 VAL   301      52.594  41.385  61.765  1.00  0.00      PROA H
ATOM   1499 HG22 VAL   301      50.955  40.725  61.551  1.00  0.00      PROA H
ATOM   1500 HG23 VAL   301      51.184  42.291  62.364  1.00  0.00      PROA H
ATOM   1501  C   VAL   301      52.493  40.935  65.947  1.00  0.00      PROA C
ATOM   1502  O   VAL   301      51.726  41.498  66.731  1.00  0.00      PROA O
ATOM   1503  N   ALA   302      53.283  39.922  66.357  1.00  0.00      PROA N
ATOM   1504  H   ALA   302      53.903  39.468  65.701  1.00  0.00      PROA H
ATOM   1505  CA  ALA   302      53.278  39.451  67.720  1.00  0.00      PROA C
ATOM   1506  HA  ALA   302      52.264  39.169  68.004  1.00  0.00      PROA H
ATOM   1507  CB  ALA   302      54.197  38.231  67.861  1.00  0.00      PROA C
ATOM   1508  HB1 ALA   302      55.214  38.508  67.583  1.00  0.00      PROA H
ATOM   1509  HB2 ALA   302      54.185  37.884  68.894  1.00  0.00      PROA H
ATOM   1510  HB3 ALA   302      53.846  37.434  67.207  1.00  0.00      PROA H
ATOM   1511  C   ALA   302      53.693  40.513  68.716  1.00  0.00      PROA C
ATOM   1512  O   ALA   302      53.089  40.677  69.776  1.00  0.00      PROA O
ATOM   1513  N   HIE   303      54.731  41.297  68.378  1.00  0.00      PROA N
ATOM   1514  H   HIE   303      55.207  41.153  67.499  1.00  0.00      PROA H
ATOM   1515  CA  HIE   303      55.181  42.349  69.260  1.00  0.00      PROA C
ATOM   1516  HA  HIE   303      55.096  42.018  70.295  1.00  0.00      PROA H
ATOM   1517  CB  HIE   303      56.655  42.709  68.970  1.00  0.00      PROA C
ATOM   1518  HB2 HIE   303      56.759  43.008  67.927  1.00  0.00      PROA H
ATOM   1519  HB3 HIE   303      56.962  43.531  69.616  1.00  0.00      PROA H
ATOM   1520  CG  HIE   303      57.582  41.542  69.221  1.00  0.00      PROA C
ATOM   1521  ND1 HIE   303      58.854  41.508  68.675  1.00  0.00      PROA N
ATOM   1522  CE1 HIE   303      59.374  40.365  69.070  1.00  0.00      PROA C
ATOM   1523  HE1 HIE   303      60.384  40.091  68.766  1.00  0.00      PROA H
ATOM   1524  NE2 HIE   303      58.514  39.663  69.843  1.00  0.00      PROA N
ATOM   1525  HE2 HIE   303      58.710  38.762  70.256  1.00  0.00      PROA H
ATOM   1526  CD2 HIE   303      57.363  40.408  69.942  1.00  0.00      PROA C
ATOM   1527  HD2 HIE   303      56.517  40.037  70.520  1.00  0.00      PROA H
ATOM   1528  C   HIE   303      54.250  43.549  69.256  1.00  0.00      PROA C
ATOM   1529  O   HIE   303      54.078  44.208  70.282  1.00  0.00      PROA O
ATOM   1530  N   VAL   304      53.536  43.807  68.135  1.00  0.00      PROA N
ATOM   1531  H   VAL   304      53.751  43.321  67.276  1.00  0.00      PROA H
ATOM   1532  CA  VAL   304      52.446  44.769  68.090  1.00  0.00      PROA C
ATOM   1533  HA  VAL   304      52.797  45.734  68.456  1.00  0.00      PROA H
ATOM   1534  CB  VAL   304      51.909  44.965  66.675  1.00  0.00      PROA C
ATOM   1535  HB  VAL   304      51.607  44.002  66.263  1.00  0.00      PROA H
ATOM   1536  CG1 VAL   304      50.693  45.904  66.671  1.00  0.00      PROA C
ATOM   1537 HG11 VAL   304      50.982  46.875  67.073  1.00  0.00      PROA H
ATOM   1538 HG12 VAL   304      50.331  46.026  65.651  1.00  0.00      PROA H
ATOM   1539 HG13 VAL   304      49.902  45.477  67.288  1.00  0.00      PROA H
ATOM   1540  CG2 VAL   304      53.001  45.576  65.788  1.00  0.00      PROA C
ATOM   1541 HG21 VAL   304      53.862  44.907  65.759  1.00  0.00      PROA H
ATOM   1542 HG22 VAL   304      52.615  45.715  64.779  1.00  0.00      PROA H
ATOM   1543 HG23 VAL   304      53.305  46.540  66.197  1.00  0.00      PROA H
ATOM   1544  C   VAL   304      51.318  44.371  69.016  1.00  0.00      PROA C
ATOM   1545  O   VAL   304      50.790  45.178  69.776  1.00  0.00      PROA O
ATOM   1546  N   ALA   305      50.950  43.078  69.021  1.00  0.00      PROA N
ATOM   1547  H   ALA   305      51.334  42.441  68.337  1.00  0.00      PROA H
ATOM   1548  CA  ALA   305      50.014  42.540  69.973  1.00  0.00      PROA C
ATOM   1549  HA  ALA   305      49.100  43.134  69.960  1.00  0.00      PROA H
ATOM   1550  CB  ALA   305      49.652  41.089  69.651  1.00  0.00      PROA C
ATOM   1551  HB1 ALA   305      50.553  40.476  69.672  1.00  0.00      PROA H
ATOM   1552  HB2 ALA   305      48.944  40.718  70.392  1.00  0.00      PROA H
ATOM   1553  HB3 ALA   305      49.201  41.038  68.661  1.00  0.00      PROA H
ATOM   1554  C   ALA   305      50.539  42.604  71.379  1.00  0.00      PROA C
ATOM   1555  O   ALA   305      49.789  42.839  72.293  1.00  0.00      PROA O
ATOM   1556  N   GLY   306      51.841  42.433  71.624  1.00  0.00      PROA N
ATOM   1557  H   GLY   306      52.460  42.136  70.884  1.00  0.00      PROA H
ATOM   1558  CA  GLY   306      52.420  42.663  72.947  1.00  0.00      PROA C
ATOM   1559  HA2 GLY   306      51.890  42.062  73.685  1.00  0.00      PROA H
ATOM   1560  HA3 GLY   306      53.472  42.379  72.937  1.00  0.00      PROA H
ATOM   1561  C   GLY   306      52.342  44.098  73.390  1.00  0.00      PROA C
ATOM   1562  O   GLY   306      52.194  44.396  74.571  1.00  0.00      PROA O
ATOM   1563  N   PHE   307      52.438  45.051  72.445  1.00  0.00      PROA N
ATOM   1564  H   PHE   307      52.737  44.807  71.511  1.00  0.00      PROA H
ATOM   1565  CA  PHE   307      52.129  46.437  72.705  1.00  0.00      PROA C
ATOM   1566  HA  PHE   307      52.628  46.756  73.620  1.00  0.00      PROA H
ATOM   1567  CB  PHE   307      52.608  47.321  71.538  1.00  0.00      PROA C
ATOM   1568  HB2 PHE   307      53.614  47.021  71.243  1.00  0.00      PROA H
ATOM   1569  HB3 PHE   307      51.932  47.204  70.691  1.00  0.00      PROA H
ATOM   1570  CG  PHE   307      52.648  48.769  71.893  1.00  0.00      PROA C
ATOM   1571  CD1 PHE   307      53.244  49.213  73.080  1.00  0.00      PROA C
ATOM   1572  HD1 PHE   307      53.676  48.493  73.776  1.00  0.00      PROA H
ATOM   1573  CE1 PHE   307      53.309  50.573  73.416  1.00  0.00      PROA C
ATOM   1574  HE1 PHE   307      53.690  50.876  74.391  1.00  0.00      PROA H
ATOM   1575  CZ  PHE   307      52.882  51.508  72.489  1.00  0.00      PROA C
ATOM   1576  HZ  PHE   307      52.916  52.570  72.731  1.00  0.00      PROA H
ATOM   1577  CE2 PHE   307      52.414  51.050  71.256  1.00  0.00      PROA C
ATOM   1578  HE2 PHE   307      52.218  51.757  70.450  1.00  0.00      PROA H
ATOM   1579  CD2 PHE   307      52.177  49.709  70.990  1.00  0.00      PROA C
ATOM   1580  HD2 PHE   307      51.637  49.387  70.100  1.00  0.00      PROA H
ATOM   1581  C   PHE   307      50.657  46.653  72.966  1.00  0.00      PROA C
ATOM   1582  O   PHE   307      50.296  47.536  73.714  1.00  0.00      PROA O
ATOM   1583  N   LEU   308      49.770  45.837  72.382  1.00  0.00      PROA N
ATOM   1584  H   LEU   308      50.089  45.096  71.774  1.00  0.00      PROA H
ATOM   1585  CA  LEU   308      48.338  45.949  72.569  1.00  0.00      PROA C
ATOM   1586  HA  LEU   308      48.072  46.996  72.721  1.00  0.00      PROA H
ATOM   1587  CB  LEU   308      47.624  45.404  71.304  1.00  0.00      PROA C
ATOM   1588  HB2 LEU   308      47.965  45.956  70.428  1.00  0.00      PROA H
ATOM   1589  HB3 LEU   308      47.859  44.347  71.181  1.00  0.00      PROA H
ATOM   1590  CG  LEU   308      46.089  45.510  71.316  1.00  0.00      PROA C
ATOM   1591  HG  LEU   308      45.695  44.990  72.189  1.00  0.00      PROA H
ATOM   1592  CD1 LEU   308      45.651  46.979  71.374  1.00  0.00      PROA C
ATOM   1593 HD11 LEU   308      46.035  47.507  70.501  1.00  0.00      PROA H
ATOM   1594 HD12 LEU   308      44.563  47.034  71.382  1.00  0.00      PROA H
ATOM   1595 HD13 LEU   308      46.045  47.441  72.279  1.00  0.00      PROA H
ATOM   1596  CD2 LEU   308      45.494  44.816  70.086  1.00  0.00      PROA C
ATOM   1597 HD21 LEU   308      45.776  43.763  70.091  1.00  0.00      PROA H
ATOM   1598 HD22 LEU   308      44.407  44.900  70.111  1.00  0.00      PROA H
ATOM   1599 HD23 LEU   308      45.874  45.289  69.181  1.00  0.00      PROA H
ATOM   1600  C   LEU   308      47.845  45.205  73.804  1.00  0.00      PROA C
ATOM   1601  O   LEU   308      47.191  45.740  74.691  1.00  0.00      PROA O
ATOM   1602  N   LEU   309      48.167  43.922  73.924  1.00  0.00      PROA N
ATOM   1603  H   LEU   309      48.683  43.459  73.190  1.00  0.00      PROA H
ATOM   1604  CA  LEU   309      47.863  43.051  75.024  1.00  0.00      PROA C
ATOM   1605  HA  LEU   309      46.908  43.339  75.464  1.00  0.00      PROA H
ATOM   1606  CB  LEU   309      47.759  41.566  74.599  1.00  0.00      PROA C
ATOM   1607  HB2 LEU   309      48.627  41.299  73.995  1.00  0.00      PROA H
ATOM   1608  HB3 LEU   309      47.726  40.935  75.487  1.00  0.00      PROA H
ATOM   1609  CG  LEU   309      46.526  41.173  73.758  1.00  0.00      PROA C
ATOM   1610  HG  LEU   309      45.689  41.821  74.015  1.00  0.00      PROA H
ATOM   1611  CD1 LEU   309      46.804  41.310  72.259  1.00  0.00      PROA C
ATOM   1612 HD11 LEU   309      47.633  40.660  71.981  1.00  0.00      PROA H
ATOM   1613 HD12 LEU   309      45.915  41.025  71.696  1.00  0.00      PROA H
ATOM   1614 HD13 LEU   309      47.062  42.345  72.030  1.00  0.00      PROA H
ATOM   1615  CD2 LEU   309      46.123  39.725  74.070  1.00  0.00      PROA C
ATOM   1616 HD21 LEU   309      45.880  39.635  75.128  1.00  0.00      PROA H
ATOM   1617 HD22 LEU   309      45.252  39.454  73.473  1.00  0.00      PROA H
ATOM   1618 HD23 LEU   309      46.950  39.057  73.829  1.00  0.00      PROA H
ATOM   1619  C   LEU   309      48.928  43.188  76.092  1.00  0.00      PROA C
ATOM   1620  O   LEU   309      49.579  42.250  76.541  1.00  0.00      PROA O
ATOM   1621  N   GLU   310      49.089  44.408  76.593  1.00  0.00      PROA N
ATOM   1622  H   GLU   310      48.526  45.173  76.250  1.00  0.00      PROA H
ATOM   1623  CA  GLU   310      50.059  44.672  77.628  1.00  0.00      PROA C
ATOM   1624  HA  GLU   310      50.964  44.095  77.434  1.00  0.00      PROA H
ATOM   1625  CB  GLU   310      50.396  46.131  77.644  1.00  0.00      PROA C
ATOM   1626  HB2 GLU   310      51.106  46.332  78.446  1.00  0.00      PROA H
ATOM   1627  HB3 GLU   310      50.838  46.414  76.689  1.00  0.00      PROA H
ATOM   1628  CG  GLU   310      49.131  46.864  77.871  1.00  0.00      PROA C
ATOM   1629  HG2 GLU   310      48.379  46.521  77.161  1.00  0.00      PROA H
ATOM   1630  HG3 GLU   310      48.781  46.681  78.887  1.00  0.00      PROA H
ATOM   1631  CD  GLU   310      49.485  48.263  77.659  1.00  0.00      PROA C
ATOM   1632  OE1 GLU   310      50.478  48.783  77.082  1.00  0.00      PROA O
ATOM   1633  OE2 GLU   310      48.672  48.878  78.336  1.00  0.00      PROA O
ATOM   1634  C   GLU   310      49.601  44.253  79.009  1.00  0.00      PROA C
ATOM   1635  O   GLU   310      50.404  44.260  79.943  1.00  0.00      PROA O
ATOM   1636  N   ASP   311      48.326  43.846  79.157  1.00  0.00      PROA N
ATOM   1637  H   ASP   311      47.707  43.824  78.358  1.00  0.00      PROA H
ATOM   1638  CA  ASP   311      47.799  43.434  80.440  1.00  0.00      PROA C
ATOM   1639  HA  ASP   311      48.605  43.410  81.174  1.00  0.00      PROA H
ATOM   1640  CB  ASP   311      46.720  44.426  80.901  1.00  0.00      PROA C
ATOM   1641  HB2 ASP   311      45.988  44.563  80.105  1.00  0.00      PROA H
ATOM   1642  HB3 ASP   311      46.222  44.036  81.788  1.00  0.00      PROA H
ATOM   1643  CG  ASP   311      47.321  45.777  81.240  1.00  0.00      PROA C
ATOM   1644  OD1 ASP   311      48.496  45.821  81.692  1.00  0.00      PROA O
ATOM   1645  OD2 ASP   311      46.567  46.784  81.171  1.00  0.00      PROA O
ATOM   1646  C   ASP   311      47.173  42.059  80.345  1.00  0.00      PROA C
ATOM   1647  O   ASP   311      47.097  41.283  81.305  1.00  0.00      PROA O
ATOM   1648  N   ARG   312      46.786  41.654  79.124  1.00  0.00      PROA N
ATOM   1649  H   ARG   312      46.905  42.265  78.328  1.00  0.00      PROA H
ATOM   1650  CA  ARG   312      46.206  40.376  78.905  1.00  0.00      PROA C
ATOM   1651  HA  ARG   312      45.643  40.076  79.789  1.00  0.00      PROA H
ATOM   1652  CB  ARG   312      45.265  40.425  77.709  1.00  0.00      PROA C
ATOM   1653  HB2 ARG   312      44.630  41.307  77.781  1.00  0.00      PROA H
ATOM   1654  HB3 ARG   312      45.849  40.473  76.789  1.00  0.00      PROA H
ATOM   1655  CG  ARG   312      44.361  39.199  77.628  1.00  0.00      PROA C
ATOM   1656  HG2 ARG   312      43.644  39.329  76.817  1.00  0.00      PROA H
ATOM   1657  HG3 ARG   312      44.966  38.312  77.439  1.00  0.00      PROA H
ATOM   1658  CD  ARG   312      43.598  38.999  78.920  1.00  0.00      PROA C
ATOM   1659  HD2 ARG   312      44.252  38.539  79.661  1.00  0.00      PROA H
ATOM   1660  HD3 ARG   312      43.250  39.963  79.291  1.00  0.00      PROA H
ATOM   1661  NE  ARG   312      42.383  38.136  78.890  1.00  0.00      PROA N
ATOM   1662  HE  ARG   312      41.569  38.432  79.409  1.00  0.00      PROA H
ATOM   1663  CZ  ARG   312      42.094  36.995  78.304  1.00  0.00      PROA C
ATOM   1664  NH1 ARG   312      43.041  36.325  77.912  1.00  0.00      PROA N
ATOM   1665 HH11 ARG   312      43.984  36.661  78.048  1.00  0.00      PROA H
ATOM   1666 HH12 ARG   312      42.875  35.440  77.456  1.00  0.00      PROA H
ATOM   1667  NH2 ARG   312      41.124  36.204  78.644  1.00  0.00      PROA N
ATOM   1668 HH21 ARG   312      40.521  36.452  79.416  1.00  0.00      PROA H
ATOM   1669 HH22 ARG   312      40.976  35.344  78.136  1.00  0.00      PROA H
ATOM   1670  C   ARG   312      47.271  39.363  78.633  1.00  0.00      PROA C
ATOM   1671  O   ARG   312      48.115  39.503  77.766  1.00  0.00      PROA O
ATOM   1672  N   ALA   313      47.251  38.273  79.395  1.00  0.00      PROA N
ATOM   1673  H   ALA   313      46.575  38.190  80.141  1.00  0.00      PROA H
ATOM   1674  CA  ALA   313      48.184  37.204  79.170  1.00  0.00      PROA C
ATOM   1675  HA  ALA   313      48.093  36.467  79.968  1.00  0.00      PROA H
ATOM   1676  CB  ALA   313      48.058  36.380  77.843  1.00  0.00      PROA C
ATOM   1677  HB1 ALA   313      48.180  37.046  76.989  1.00  0.00      PROA H
ATOM   1678  HB2 ALA   313      48.830  35.611  77.818  1.00  0.00      PROA H
ATOM   1679  HB3 ALA   313      47.075  35.910  77.799  1.00  0.00      PROA H
ATOM   1680  C   ALA   313      49.619  37.484  79.451  1.00  0.00      PROA C
ATOM   1681  O   ALA   313      50.477  36.775  78.948  1.00  0.00      PROA O
ATOM   1682  N   VAL   314      49.881  38.460  80.321  1.00  0.00      PROA N
ATOM   1683  H   VAL   314      49.122  38.954  80.770  1.00  0.00      PROA H
ATOM   1684  CA  VAL   314      51.240  38.825  80.633  1.00  0.00      PROA C
ATOM   1685  HA  VAL   314      51.923  38.260  79.999  1.00  0.00      PROA H
ATOM   1686  CB  VAL   314      51.495  40.318  80.402  1.00  0.00      PROA C
ATOM   1687  HB  VAL   314      52.522  40.558  80.676  1.00  0.00      PROA H
ATOM   1688  CG1 VAL   314      51.272  40.668  78.919  1.00  0.00      PROA C
ATOM   1689 HG11 VAL   314      50.245  40.432  78.640  1.00  0.00      PROA H
ATOM   1690 HG12 VAL   314      51.456  41.731  78.765  1.00  0.00      PROA H
ATOM   1691 HG13 VAL   314      51.958  40.088  78.302  1.00  0.00      PROA H
ATOM   1692  CG2 VAL   314      50.587  41.178  81.291  1.00  0.00      PROA C
ATOM   1693 HG21 VAL   314      50.781  40.950  82.339  1.00  0.00      PROA H
ATOM   1694 HG22 VAL   314      50.790  42.233  81.105  1.00  0.00      PROA H
ATOM   1695 HG23 VAL   314      49.544  40.964  81.060  1.00  0.00      PROA H
ATOM   1696  C   VAL   314      51.579  38.463  82.071  1.00  0.00      PROA C
ATOM   1697  O   VAL   314      52.754  38.385  82.408  1.00  0.00      PROA O
ATOM   1698  N   CYX   315      50.566  38.231  82.958  1.00  0.00      PROA N
ATOM   1699  H   CYX   315      49.606  38.349  82.669  1.00  0.00      PROA H
ATOM   1700  CA  CYX   315      50.742  37.808  84.358  1.00  0.00      PROA C
ATOM   1701  HA  CYX   315      51.540  37.067  84.416  1.00  0.00      PROA H
ATOM   1702  CB  CYX   315      51.114  39.099  85.164  1.00  0.00      PROA C
ATOM   1703  HB2 CYX   315      51.821  39.697  84.588  1.00  0.00      PROA H
ATOM   1704  HB3 CYX   315      50.213  39.684  85.351  1.00  0.00      PROA H
ATOM   1705  SG  CYX   315      51.872  38.727  86.755  1.00  0.00      PROA S
ATOM   1706  C   CYX   315      49.418  37.080  84.892  1.00  0.00      PROA C
ATOM   1707  O   CYX   315      48.366  37.538  84.457  1.00  0.00      PROA O
ATOM   1708  N   VAL   316      49.357  35.963  85.751  1.00  0.00      PROA N
ATOM   1709  H   VAL   316      50.208  35.510  86.052  1.00  0.00      PROA H
ATOM   1710  CA  VAL   316      48.184  35.250  86.359  1.00  0.00      PROA C
ATOM   1711  HA  VAL   316      47.307  35.389  85.727  1.00  0.00      PROA H
ATOM   1712  CB  VAL   316      48.331  33.702  86.554  1.00  0.00      PROA C
ATOM   1713  HB  VAL   316      47.433  33.308  87.029  1.00  0.00      PROA H
ATOM   1714  CG1 VAL   316      48.523  33.022  85.199  1.00  0.00      PROA C
ATOM   1715 HG11 VAL   316      49.422  33.410  84.721  1.00  0.00      PROA H
ATOM   1716 HG12 VAL   316      48.625  31.946  85.343  1.00  0.00      PROA H
ATOM   1717 HG13 VAL   316      47.659  33.223  84.565  1.00  0.00      PROA H
ATOM   1718  CG2 VAL   316      49.531  33.328  87.428  1.00  0.00      PROA C
ATOM   1719 HG21 VAL   316      49.417  33.779  88.414  1.00  0.00      PROA H
ATOM   1720 HG22 VAL   316      49.583  32.244  87.529  1.00  0.00      PROA H
ATOM   1721 HG23 VAL   316      50.447  33.695  86.965  1.00  0.00      PROA H
ATOM   1722  C   VAL   316      47.833  35.821  87.726  1.00  0.00      PROA C
ATOM   1723  O   VAL   316      48.685  36.276  88.486  1.00  0.00      PROA O
ATOM   1724  N   GLU   317      46.541  35.798  88.098  1.00  0.00      PROA N
ATOM   1725  H   GLU   317      45.854  35.353  87.506  1.00  0.00      PROA H
ATOM   1726  CA  GLU   317      46.058  36.387  89.330  1.00  0.00      PROA C
ATOM   1727  HA  GLU   317      46.401  37.419  89.399  1.00  0.00      PROA H
ATOM   1728  CB  GLU   317      44.518  36.385  89.403  1.00  0.00      PROA C
ATOM   1729  HB2 GLU   317      44.146  35.375  89.225  1.00  0.00      PROA H
ATOM   1730  HB3 GLU   317      44.200  36.720  90.391  1.00  0.00      PROA H
ATOM   1731  CG  GLU   317      43.861  37.314  88.361  1.00  0.00      PROA C
ATOM   1732  HG2 GLU   317      44.146  36.996  87.359  1.00  0.00      PROA H
ATOM   1733  HG3 GLU   317      42.777  37.266  88.463  1.00  0.00      PROA H
ATOM   1734  CD  GLU   317      44.289  38.771  88.536  1.00  0.00      PROA C
ATOM   1735  OE1 GLU   317      44.160  39.301  89.667  1.00  0.00      PROA O
ATOM   1736  OE2 GLU   317      44.680  39.410  87.528  1.00  0.00      PROA O
ATOM   1737  C   GLU   317      46.623  35.744  90.567  1.00  0.00      PROA C
ATOM   1738  O   GLU   317      46.944  34.556  90.586  1.00  0.00      PROA O
ATOM   1739  N   ARG   318      46.758  36.521  91.652  1.00  0.00      PROA N
ATOM   1740  H   ARG   318      46.546  37.507  91.597  1.00  0.00      PROA H
ATOM   1741  CA  ARG   318      47.207  35.963  92.906  1.00  0.00      PROA C
ATOM   1742  HA  ARG   318      48.204  35.540  92.780  1.00  0.00      PROA H
ATOM   1743  CB  ARG   318      47.258  37.054  93.993  1.00  0.00      PROA C
ATOM   1744  HB2 ARG   318      47.661  36.633  94.913  1.00  0.00      PROA H
ATOM   1745  HB3 ARG   318      47.897  37.871  93.657  1.00  0.00      PROA H
ATOM   1746  CG  ARG   318      45.891  37.656  94.329  1.00  0.00      PROA C
ATOM   1747  HG2 ARG   318      45.443  38.070  93.426  1.00  0.00      PROA H
ATOM   1748  HG3 ARG   318      45.241  36.879  94.733  1.00  0.00      PROA H
ATOM   1749  CD  ARG   318      45.946  38.778  95.360  1.00  0.00      PROA C
ATOM   1750  HD2 ARG   318      44.932  39.084  95.618  1.00  0.00      PROA H
ATOM   1751  HD3 ARG   318      46.457  38.425  96.255  1.00  0.00      PROA H
ATOM   1752  NE  ARG   318      46.689  39.925  94.769  1.00  0.00      PROA N
ATOM   1753  HE  ARG   318      47.134  39.800  93.871  1.00  0.00      PROA H
ATOM   1754  CZ  ARG   318      46.789  41.097  95.371  1.00  0.00      PROA C
ATOM   1755  NH1 ARG   318      46.191  41.316  96.526  1.00  0.00      PROA N
ATOM   1756 HH11 ARG   318      45.649  40.581  96.958  1.00  0.00      PROA H
ATOM   1757 HH12 ARG   318      46.278  42.217  96.973  1.00  0.00      PROA H
ATOM   1758  NH2 ARG   318      47.432  42.071  94.750  1.00  0.00      PROA N
ATOM   1759 HH21 ARG   318      47.832  41.906  93.837  1.00  0.00      PROA H
ATOM   1760 HH22 ARG   318      47.521  42.975  95.191  1.00  0.00      PROA H
ATOM   1761  C   ARG   318      46.332  34.809  93.396  1.00  0.00      PROA C
ATOM   1762  O   ARG   318      45.112  34.777  93.249  1.00  0.00      PROA O
ATOM   1763  N   PHE   319      46.957  33.807  94.013  1.00  0.00      PROA N
ATOM   1764  H   PHE   319      47.953  33.856  94.174  1.00  0.00      PROA H
ATOM   1765  CA  PHE   319      46.265  32.629  94.473  1.00  0.00      PROA C
ATOM   1766  HA  PHE   319      45.300  32.555  93.972  1.00  0.00      PROA H
ATOM   1767  CB  PHE   319      47.077  31.356  94.170  1.00  0.00      PROA C
ATOM   1768  HB2 PHE   319      48.002  31.367  94.747  1.00  0.00      PROA H
ATOM   1769  HB3 PHE   319      46.491  30.477  94.440  1.00  0.00      PROA H
ATOM   1770  CG  PHE   319      47.414  31.287  92.715  1.00  0.00      PROA C
ATOM   1771  CD1 PHE   319      46.471  30.805  91.805  1.00  0.00      PROA C
ATOM   1772  HD1 PHE   319      45.478  30.518  92.150  1.00  0.00      PROA H
ATOM   1773  CE1 PHE   319      46.815  30.698  90.464  1.00  0.00      PROA C
ATOM   1774  HE1 PHE   319      46.095  30.305  89.746  1.00  0.00      PROA H
ATOM   1775  CZ  PHE   319      48.068  31.081  89.990  1.00  0.00      PROA C
ATOM   1776  HZ  PHE   319      48.288  31.025  88.923  1.00  0.00      PROA H
ATOM   1777  CE2 PHE   319      49.025  31.532  90.897  1.00  0.00      PROA C
ATOM   1778  HE2 PHE   319      50.019  31.810  90.548  1.00  0.00      PROA H
ATOM   1779  CD2 PHE   319      48.700  31.625  92.256  1.00  0.00      PROA C
ATOM   1780  HD2 PHE   319      49.459  31.963  92.962  1.00  0.00      PROA H
ATOM   1781  C   PHE   319      46.006  32.725  95.955  1.00  0.00      PROA C
ATOM   1782  O   PHE   319      45.568  31.791  96.609  1.00  0.00      PROA O
ATOM   1783  N   SER   320      46.243  33.905  96.548  1.00  0.00      PROA N
ATOM   1784  H   SER   320      46.709  34.641  96.039  1.00  0.00      PROA H
ATOM   1785  CA  SER   320      45.854  34.177  97.910  1.00  0.00      PROA C
ATOM   1786  HA  SER   320      44.992  33.563  98.172  1.00  0.00      PROA H
ATOM   1787  CB  SER   320      46.980  33.868  98.909  1.00  0.00      PROA C
ATOM   1788  HB2 SER   320      47.265  32.820  98.822  1.00  0.00      PROA H
ATOM   1789  HB3 SER   320      47.843  34.498  98.690  1.00  0.00      PROA H
ATOM   1790  OG  SER   320      46.560  34.118 100.247  1.00  0.00      PROA O
ATOM   1791  HG  SER   320      47.279  33.918 100.851  1.00  0.00      PROA H
ATOM   1792  C   SER   320      45.533  35.634  98.000  1.00  0.00      PROA C
ATOM   1793  O   SER   320      46.217  36.452  97.405  1.00  0.00      PROA O
ATOM   1794  N   ASP   321      44.494  36.010  98.750  1.00  0.00      PROA N
ATOM   1795  H   ASP   321      44.013  35.332  99.324  1.00  0.00      PROA H
ATOM   1796  CA  ASP   321      44.020  37.362  98.779  1.00  0.00      PROA C
ATOM   1797  HA  ASP   321      43.740  37.671  97.772  1.00  0.00      PROA H
ATOM   1798  CB  ASP   321      42.812  37.404  99.701  1.00  0.00      PROA C
ATOM   1799  HB2 ASP   321      43.056  36.911 100.642  1.00  0.00      PROA H
ATOM   1800  HB3 ASP   321      42.539  38.442  99.896  1.00  0.00      PROA H
ATOM   1801  CG  ASP   321      41.565  36.727  99.174  1.00  0.00      PROA C
ATOM   1802  OD1 ASP   321      41.591  36.250  98.019  1.00  0.00      PROA O
ATOM   1803  OD2 ASP   321      40.535  36.795  99.882  1.00  0.00      PROA O
ATOM   1804  C   ASP   321      45.074  38.384  99.228  1.00  0.00      PROA C
ATOM   1805  O   ASP   321      45.109  39.535  98.779  1.00  0.00      PROA O
ATOM   1806  N   ASP   322      45.991  37.972 100.114  1.00  0.00      PROA N
ATOM   1807  H   ASP   322      45.927  37.046 100.514  1.00  0.00      PROA H
ATOM   1808  CA  ASP   322      47.101  38.785 100.552  1.00  0.00      PROA C
ATOM   1809  HA  ASP   322      46.855  39.838 100.415  1.00  0.00      PROA H
ATOM   1810  CB  ASP   322      47.373  38.499 102.057  1.00  0.00      PROA C
ATOM   1811  HB2 ASP   322      48.153  39.170 102.419  1.00  0.00      PROA H
ATOM   1812  HB3 ASP   322      46.460  38.662 102.630  1.00  0.00      PROA H
ATOM   1813  CG  ASP   322      47.839  37.073 102.363  1.00  0.00      PROA C
ATOM   1814  OD1 ASP   322      47.809  36.231 101.422  1.00  0.00      PROA O
ATOM   1815  OD2 ASP   322      48.230  36.774 103.530  1.00  0.00      PROA O
ATOM   1816  C   ASP   322      48.378  38.582  99.732  1.00  0.00      PROA C
ATOM   1817  O   ASP   322      49.438  39.132 100.047  1.00  0.00      PROA O
ATOM   1818  N   GLY   323      48.301  37.798  98.649  1.00  0.00      PROA N
ATOM   1819  H   GLY   323      47.413  37.405  98.371  1.00  0.00      PROA H
ATOM   1820  CA  GLY   323      49.446  37.475  97.839  1.00  0.00      PROA C
ATOM   1821  HA2 GLY   323      50.338  37.445  98.465  1.00  0.00      PROA H
ATOM   1822  HA3 GLY   323      49.298  36.502  97.371  1.00  0.00      PROA H
ATOM   1823  C   GLY   323      49.678  38.470  96.761  1.00  0.00      PROA C
ATOM   1824  O   GLY   323      49.115  39.565  96.731  1.00  0.00      PROA O
ATOM   1825  N   TYR   324      50.511  38.058  95.807  1.00  0.00      PROA N
ATOM   1826  H   TYR   324      50.861  37.110  95.817  1.00  0.00      PROA H
ATOM   1827  CA  TYR   324      50.980  38.856  94.721  1.00  0.00      PROA C
ATOM   1828  HA  TYR   324      50.651  39.886  94.858  1.00  0.00      PROA H
ATOM   1829  CB  TYR   324      52.534  38.783  94.711  1.00  0.00      PROA C
ATOM   1830  HB2 TYR   324      52.849  37.740  94.741  1.00  0.00      PROA H
ATOM   1831  HB3 TYR   324      52.914  39.251  93.803  1.00  0.00      PROA H
ATOM   1832  CG  TYR   324      53.088  39.528  95.950  1.00  0.00      PROA C
ATOM   1833  CD1 TYR   324      52.391  40.556  96.669  1.00  0.00      PROA C
ATOM   1834  HD1 TYR   324      51.362  40.802  96.409  1.00  0.00      PROA H
ATOM   1835  CE1 TYR   324      52.996  41.267  97.712  1.00  0.00      PROA C
ATOM   1836  HE1 TYR   324      52.452  42.067  98.214  1.00  0.00      PROA H
ATOM   1837  CZ  TYR   324      54.264  40.968  98.106  1.00  0.00      PROA C
ATOM   1838  OH  TYR   324      54.860  41.544  99.253  1.00  0.00      PROA O
ATOM   1839  HH  TYR   324      54.279  42.156  99.711  1.00  0.00      PROA H
ATOM   1840  CE2 TYR   324      54.949  40.029  97.397  1.00  0.00      PROA C
ATOM   1841  HE2 TYR   324      55.983  39.800  97.653  1.00  0.00      PROA H
ATOM   1842  CD2 TYR   324      54.418  39.298  96.319  1.00  0.00      PROA C
ATOM   1843  HD2 TYR   324      55.017  38.568  95.775  1.00  0.00      PROA H
ATOM   1844  C   TYR   324      50.500  38.327  93.406  1.00  0.00      PROA C
ATOM   1845  O   TYR   324      50.417  37.113  93.211  1.00  0.00      PROA O
ATOM   1846  N   ARG   325      50.138  39.197  92.440  1.00  0.00      PROA N
ATOM   1847  H   ARG   325      50.008  40.174  92.663  1.00  0.00      PROA H
ATOM   1848  CA  ARG   325      49.936  38.727  91.083  1.00  0.00      PROA C
ATOM   1849  HA  ARG   325      49.138  37.985  91.070  1.00  0.00      PROA H
ATOM   1850  CB  ARG   325      49.547  39.895  90.159  1.00  0.00      PROA C
ATOM   1851  HB2 ARG   325      48.724  40.454  90.605  1.00  0.00      PROA H
ATOM   1852  HB3 ARG   325      50.404  40.556  90.026  1.00  0.00      PROA H
ATOM   1853  CG  ARG   325      49.094  39.450  88.765  1.00  0.00      PROA C
ATOM   1854  HG2 ARG   325      49.946  39.051  88.216  1.00  0.00      PROA H
ATOM   1855  HG3 ARG   325      48.330  38.678  88.861  1.00  0.00      PROA H
ATOM   1856  CD  ARG   325      48.494  40.573  87.912  1.00  0.00      PROA C
ATOM   1857  HD2 ARG   325      48.019  40.145  87.029  1.00  0.00      PROA H
ATOM   1858  HD3 ARG   325      47.751  41.116  88.496  1.00  0.00      PROA H
ATOM   1859  NE  ARG   325      49.577  41.526  87.478  1.00  0.00      PROA N
ATOM   1860  HE  ARG   325      50.504  41.409  87.861  1.00  0.00      PROA H
ATOM   1861  CZ  ARG   325      49.356  42.515  86.611  1.00  0.00      PROA C
ATOM   1862  NH1 ARG   325      48.154  42.731  86.111  1.00  0.00      PROA N
ATOM   1863 HH11 ARG   325      47.383  42.141  86.386  1.00  0.00      PROA H
ATOM   1864 HH12 ARG   325      48.012  43.487  85.455  1.00  0.00      PROA H
ATOM   1865  NH2 ARG   325      50.372  43.300  86.279  1.00  0.00      PROA N
ATOM   1866 HH21 ARG   325      51.284  43.139  86.683  1.00  0.00      PROA H
ATOM   1867 HH22 ARG   325      50.229  44.056  85.624  1.00  0.00      PROA H
ATOM   1868  C   ARG   325      51.193  38.038  90.544  1.00  0.00      PROA C
ATOM   1869  O   ARG   325      52.319  38.515  90.699  1.00  0.00      PROA O
ATOM   1870  N   THR   326      51.016  36.862  89.940  1.00  0.00      PROA N
ATOM   1871  H   THR   326      50.092  36.583  89.640  1.00  0.00      PROA H
ATOM   1872  CA  THR   326      52.107  35.949  89.687  1.00  0.00      PROA C
ATOM   1873  HA  THR   326      53.021  36.342  90.133  1.00  0.00      PROA H
ATOM   1874  CB  THR   326      51.828  34.584  90.282  1.00  0.00      PROA C
ATOM   1875  HB  THR   326      50.902  34.187  89.865  1.00  0.00      PROA H
ATOM   1876  CG2 THR   326      52.954  33.590  89.980  1.00  0.00      PROA C
ATOM   1877 HG21 THR   326      53.889  33.960  90.400  1.00  0.00      PROA H
ATOM   1878 HG22 THR   326      52.715  32.623  90.424  1.00  0.00      PROA H
ATOM   1879 HG23 THR   326      53.060  33.477  88.901  1.00  0.00      PROA H
ATOM   1880  OG1 THR   326      51.723  34.686  91.692  1.00  0.00      PROA O
ATOM   1881  HG1 THR   326      51.547  33.818  92.064  1.00  0.00      PROA H
ATOM   1882  C   THR   326      52.327  35.816  88.218  1.00  0.00      PROA C
ATOM   1883  O   THR   326      51.404  35.811  87.422  1.00  0.00      PROA O
ATOM   1884  N   VAL   327      53.584  35.725  87.768  1.00  0.00      PROA N
ATOM   1885  H   VAL   327      54.357  35.781  88.415  1.00  0.00      PROA H
ATOM   1886  CA  VAL   327      53.943  35.546  86.379  1.00  0.00      PROA C
ATOM   1887  HA  VAL   327      53.482  36.331  85.780  1.00  0.00      PROA H
ATOM   1888  CB  VAL   327      55.458  35.613  86.190  1.00  0.00      PROA C
ATOM   1889  HB  VAL   327      55.933  34.819  86.766  1.00  0.00      PROA H
ATOM   1890  CG1 VAL   327      55.838  35.442  84.713  1.00  0.00      PROA C
ATOM   1891 HG11 VAL   327      55.378  36.236  84.124  1.00  0.00      PROA H
ATOM   1892 HG12 VAL   327      56.922  35.494  84.607  1.00  0.00      PROA H
ATOM   1893 HG13 VAL   327      55.485  34.474  84.356  1.00  0.00      PROA H
ATOM   1894  CG2 VAL   327      55.988  36.954  86.695  1.00  0.00      PROA C
ATOM   1895 HG21 VAL   327      55.754  37.063  87.754  1.00  0.00      PROA H
ATOM   1896 HG22 VAL   327      57.069  36.994  86.556  1.00  0.00      PROA H
ATOM   1897 HG23 VAL   327      55.520  37.764  86.135  1.00  0.00      PROA H
ATOM   1898  C   VAL   327      53.415  34.231  85.843  1.00  0.00      PROA C
ATOM   1899  O   VAL   327      53.586  33.179  86.458  1.00  0.00      PROA O
ATOM   1900  N   ALA   328      52.758  34.253  84.667  1.00  0.00      PROA N
ATOM   1901  H   ALA   328      52.553  35.135  84.220  1.00  0.00      PROA H
ATOM   1902  CA  ALA   328      52.332  33.042  84.016  1.00  0.00      PROA C
ATOM   1903  HA  ALA   328      51.715  32.459  84.699  1.00  0.00      PROA H
ATOM   1904  CB  ALA   328      51.511  33.356  82.758  1.00  0.00      PROA C
ATOM   1905  HB1 ALA   328      52.119  33.933  82.062  1.00  0.00      PROA H
ATOM   1906  HB2 ALA   328      51.200  32.425  82.284  1.00  0.00      PROA H
ATOM   1907  HB3 ALA   328      50.629  33.935  83.035  1.00  0.00      PROA H
ATOM   1908  C   ALA   328      53.495  32.154  83.631  1.00  0.00      PROA C
ATOM   1909  O   ALA   328      54.562  32.627  83.251  1.00  0.00      PROA O
ATOM   1910  N   GLN   329      53.308  30.842  83.754  1.00  0.00      PROA N
ATOM   1911  H   GLN   329      52.410  30.485  84.050  1.00  0.00      PROA H
ATOM   1912  CA  GLN   329      54.356  29.900  83.475  1.00  0.00      PROA C
ATOM   1913  HA  GLN   329      55.049  30.332  82.754  1.00  0.00      PROA H
ATOM   1914  CB  GLN   329      55.147  29.533  84.753  1.00  0.00      PROA C
ATOM   1915  HB2 GLN   329      55.488  30.444  85.245  1.00  0.00      PROA H
ATOM   1916  HB3 GLN   329      54.504  28.974  85.432  1.00  0.00      PROA H
ATOM   1917  CG  GLN   329      56.394  28.665  84.486  1.00  0.00      PROA C
ATOM   1918  HG2 GLN   329      56.086  27.704  84.073  1.00  0.00      PROA H
ATOM   1919  HG3 GLN   329      57.046  29.173  83.776  1.00  0.00      PROA H
ATOM   1920  CD  GLN   329      57.181  28.411  85.770  1.00  0.00      PROA C
ATOM   1921  OE1 GLN   329      56.860  27.508  86.543  1.00  0.00      PROA O
ATOM   1922  NE2 GLN   329      58.253  29.204  85.973  1.00  0.00      PROA N
ATOM   1923 HE21 GLN   329      58.815  29.086  86.804  1.00  0.00      PROA H
ATOM   1924 HE22 GLN   329      58.489  29.913  85.294  1.00  0.00      PROA H
ATOM   1925  C   GLN   329      53.726  28.663  82.910  1.00  0.00      PROA C
ATOM   1926  O   GLN   329      52.573  28.317  83.188  1.00  0.00      PROA O
ATOM   1927  N   GLY   330      54.473  27.939  82.058  1.00  0.00      PROA N
ATOM   1928  H   GLY   330      55.414  28.232  81.837  1.00  0.00      PROA H
ATOM   1929  CA  GLY   330      53.984  26.745  81.434  1.00  0.00      PROA C
ATOM   1930  HA2 GLY   330      54.825  26.154  81.070  1.00  0.00      PROA H
ATOM   1931  HA3 GLY   330      53.419  26.161  82.161  1.00  0.00      PROA H
ATOM   1932  C   GLY   330      53.099  27.047  80.292  1.00  0.00      PROA C
ATOM   1933  O   GLY   330      52.911  28.161  79.803  1.00  0.00      PROA O
ATOM   1934  N   THR   331      52.506  25.971  79.822  1.00  0.00      PROA N
ATOM   1935  H   THR   331      52.588  25.093  80.315  1.00  0.00      PROA H
ATOM   1936  CA  THR   331      51.769  26.065  78.641  1.00  0.00      PROA C
ATOM   1937  HA  THR   331      52.037  26.982  78.116  1.00  0.00      PROA H
ATOM   1938  CB  THR   331      52.103  24.874  77.812  1.00  0.00      PROA C
ATOM   1939  HB  THR   331      51.430  24.826  76.956  1.00  0.00      PROA H
ATOM   1940  CG2 THR   331      53.503  24.839  77.251  1.00  0.00      PROA C
ATOM   1941 HG21 THR   331      54.223  24.853  78.069  1.00  0.00      PROA H
ATOM   1942 HG22 THR   331      53.638  23.930  76.665  1.00  0.00      PROA H
ATOM   1943 HG23 THR   331      53.661  25.709  76.613  1.00  0.00      PROA H
ATOM   1944  OG1 THR   331      51.747  23.598  78.349  1.00  0.00      PROA O
ATOM   1945  HG1 THR   331      52.007  22.908  77.735  1.00  0.00      PROA H
ATOM   1946  C   THR   331      50.349  26.270  78.938  1.00  0.00      PROA C
ATOM   1947  O   THR   331      49.684  26.766  78.071  1.00  0.00      PROA O
ATOM   1948  N   LYS   332      49.863  26.138  80.182  1.00  0.00      PROA N
ATOM   1949  H   LYS   332      50.494  26.013  80.960  1.00  0.00      PROA H
ATOM   1950  CA  LYS   332      48.450  26.165  80.499  1.00  0.00      PROA C
ATOM   1951  HA  LYS   332      47.955  25.316  80.026  1.00  0.00      PROA H
ATOM   1952  CB  LYS   332      48.257  26.082  82.037  1.00  0.00      PROA C
ATOM   1953  HB2 LYS   332      48.772  26.916  82.514  1.00  0.00      PROA H
ATOM   1954  HB3 LYS   332      47.194  26.128  82.274  1.00  0.00      PROA H
ATOM   1955  CG  LYS   332      48.817  24.791  82.589  1.00  0.00      PROA C
ATOM   1956  HG2 LYS   332      48.442  23.952  82.002  1.00  0.00      PROA H
ATOM   1957  HG3 LYS   332      49.906  24.814  82.534  1.00  0.00      PROA H
ATOM   1958  CD  LYS   332      48.460  24.484  84.071  1.00  0.00      PROA C
ATOM   1959  HD2 LYS   332      48.990  25.177  84.724  1.00  0.00      PROA H
ATOM   1960  HD3 LYS   332      47.385  24.597  84.217  1.00  0.00      PROA H
ATOM   1961  CE  LYS   332      48.748  23.104  84.736  1.00  0.00      PROA C
ATOM   1962  HE2 LYS   332      48.496  23.151  85.795  1.00  0.00      PROA H
ATOM   1963  HE3 LYS   332      48.146  22.334  84.253  1.00  0.00      PROA H
ATOM   1964  NZ  LYS   332      50.176  22.733  84.609  1.00  0.00      PROA N
ATOM   1965  HZ1 LYS   332      50.747  23.433  85.061  1.00  0.00      PROA H
ATOM   1966  HZ2 LYS   332      50.331  21.837  85.049  1.00  0.00      PROA H
ATOM   1967  HZ3 LYS   332      50.423  22.676  83.632  1.00  0.00      PROA H
ATOM   1968  C   LYS   332      47.627  27.332  79.994  1.00  0.00      PROA C
ATOM   1969  O   LYS   332      46.477  27.297  79.557  1.00  0.00      PROA O
ATOM   1970  N   LYS   333      48.265  28.483  80.055  1.00  0.00      PROA N
ATOM   1971  H   LYS   333      49.225  28.512  80.369  1.00  0.00      PROA H
ATOM   1972  CA  LYS   333      47.632  29.706  79.685  1.00  0.00      PROA C
ATOM   1973  HA  LYS   333      46.582  29.675  79.978  1.00  0.00      PROA H
ATOM   1974  CB  LYS   333      48.339  30.855  80.403  1.00  0.00      PROA C
ATOM   1975  HB2 LYS   333      48.351  30.661  81.475  1.00  0.00      PROA H
ATOM   1976  HB3 LYS   333      49.362  30.937  80.037  1.00  0.00      PROA H
ATOM   1977  CG  LYS   333      47.697  32.219  80.213  1.00  0.00      PROA C
ATOM   1978  HG2 LYS   333      47.808  32.532  79.174  1.00  0.00      PROA H
ATOM   1979  HG3 LYS   333      46.638  32.162  80.464  1.00  0.00      PROA H
ATOM   1980  CD  LYS   333      48.421  33.186  81.147  1.00  0.00      PROA C
ATOM   1981  HD2 LYS   333      48.071  33.036  82.168  1.00  0.00      PROA H
ATOM   1982  HD3 LYS   333      49.495  33.002  81.100  1.00  0.00      PROA H
ATOM   1983  CE  LYS   333      48.201  34.606  80.807  1.00  0.00      PROA C
ATOM   1984  HE2 LYS   333      48.957  35.219  81.297  1.00  0.00      PROA H
ATOM   1985  HE3 LYS   333      48.272  34.737  79.727  1.00  0.00      PROA H
ATOM   1986  NZ  LYS   333      46.908  34.990  81.254  1.00  0.00      PROA N
ATOM   1987  HZ1 LYS   333      46.847  34.864  82.254  1.00  0.00      PROA H
ATOM   1988  HZ2 LYS   333      46.748  35.960  81.026  1.00  0.00      PROA H
ATOM   1989  HZ3 LYS   333      46.212  34.417  80.799  1.00  0.00      PROA H
ATOM   1990  C   LYS   333      47.652  29.902  78.189  1.00  0.00      PROA C
ATOM   1991  O   LYS   333      48.689  29.920  77.539  1.00  0.00      PROA O
ATOM   1992  N   GLU   334      46.470  30.063  77.573  1.00  0.00      PROA N
ATOM   1993  H   GLU   334      45.630  30.195  78.119  1.00  0.00      PROA H
ATOM   1994  CA  GLU   334      46.347  30.057  76.136  1.00  0.00      PROA C
ATOM   1995  HA  GLU   334      46.837  29.170  75.733  1.00  0.00      PROA H
ATOM   1996  CB  GLU   334      44.898  30.040  75.698  1.00  0.00      PROA C
ATOM   1997  HB2 GLU   334      44.319  30.712  76.330  1.00  0.00      PROA H
ATOM   1998  HB3 GLU   334      44.828  30.367  74.660  1.00  0.00      PROA H
ATOM   1999  CG  GLU   334      44.294  28.637  75.804  1.00  0.00      PROA C
ATOM   2000  HG2 GLU   334      44.954  27.918  75.318  1.00  0.00      PROA H
ATOM   2001  HG3 GLU   334      44.177  28.369  76.854  1.00  0.00      PROA H
ATOM   2002  CD  GLU   334      42.943  28.623  75.124  1.00  0.00      PROA C
ATOM   2003  OE1 GLU   334      42.529  29.677  74.587  1.00  0.00      PROA O
ATOM   2004  OE2 GLU   334      42.402  27.503  75.003  1.00  0.00      PROA O
ATOM   2005  C   GLU   334      47.003  31.196  75.446  1.00  0.00      PROA C
ATOM   2006  O   GLU   334      47.747  31.036  74.496  1.00  0.00      PROA O
ATOM   2007  N   GLY   335      46.857  32.429  75.975  1.00  0.00      PROA N
ATOM   2008  H   GLY   335      46.332  32.553  76.829  1.00  0.00      PROA H
ATOM   2009  CA  GLY   335      47.442  33.629  75.348  1.00  0.00      PROA C
ATOM   2010  HA2 GLY   335      47.067  33.727  74.329  1.00  0.00      PROA H
ATOM   2011  HA3 GLY   335      47.164  34.512  75.923  1.00  0.00      PROA H
ATOM   2012  C   GLY   335      48.884  33.532  75.308  1.00  0.00      PROA C
ATOM   2013  O   GLY   335      49.628  33.985  74.453  1.00  0.00      PROA O
ATOM   2014  N   CYX   336      49.290  32.753  76.243  1.00  0.00      PROA N
ATOM   2015  H   CYX   336      48.621  32.298  76.847  1.00  0.00      PROA H
ATOM   2016  CA  CYX   336      50.673  32.592  76.351  1.00  0.00      PROA C
ATOM   2017  HA  CYX   336      51.170  33.520  76.071  1.00  0.00      PROA H
ATOM   2018  CB  CYX   336      50.913  32.249  77.793  1.00  0.00      PROA C
ATOM   2019  HB2 CYX   336      50.664  33.107  78.417  1.00  0.00      PROA H
ATOM   2020  HB3 CYX   336      50.287  31.402  78.074  1.00  0.00      PROA H
ATOM   2021  SG  CYX   336      52.624  31.803  78.131  1.00  0.00      PROA S
ATOM   2022  C   CYX   336      51.216  31.602  75.353  1.00  0.00      PROA C
ATOM   2023  O   CYX   336      52.154  31.907  74.627  1.00  0.00      PROA O
ATOM   2024  N   THR   337      50.608  30.423  75.220  1.00  0.00      PROA N
ATOM   2025  H   THR   337      49.836  30.182  75.824  1.00  0.00      PROA H
ATOM   2026  CA  THR   337      51.055  29.496  74.210  1.00  0.00      PROA C
ATOM   2027  HA  THR   337      52.142  29.423  74.239  1.00  0.00      PROA H
ATOM   2028  CB  THR   337      50.485  28.139  74.429  1.00  0.00      PROA C
ATOM   2029  HB  THR   337      50.837  27.746  75.383  1.00  0.00      PROA H
ATOM   2030  CG2 THR   337      48.947  28.167  74.455  1.00  0.00      PROA C
ATOM   2031 HG21 THR   337      48.574  28.546  73.504  1.00  0.00      PROA H
ATOM   2032 HG22 THR   337      48.567  27.158  74.617  1.00  0.00      PROA H
ATOM   2033 HG23 THR   337      48.608  28.816  75.263  1.00  0.00      PROA H
ATOM   2034  OG1 THR   337      50.896  27.222  73.429  1.00  0.00      PROA O
ATOM   2035  HG1 THR   337      50.508  26.362  73.605  1.00  0.00      PROA H
ATOM   2036  C   THR   337      50.782  29.939  72.806  1.00  0.00      PROA C
ATOM   2037  O   THR   337      51.543  29.656  71.888  1.00  0.00      PROA O
ATOM   2038  N   ILE   338      49.696  30.672  72.583  1.00  0.00      PROA N
ATOM   2039  H   ILE   338      49.054  30.867  73.338  1.00  0.00      PROA H
ATOM   2040  CA  ILE   338      49.383  31.212  71.298  1.00  0.00      PROA C
ATOM   2041  HA  ILE   338      49.385  30.412  70.557  1.00  0.00      PROA H
ATOM   2042  CB  ILE   338      48.037  31.843  71.347  1.00  0.00      PROA C
ATOM   2043  HB  ILE   338      48.009  32.578  72.152  1.00  0.00      PROA H
ATOM   2044  CG2 ILE   338      47.823  32.504  70.011  1.00  0.00      PROA C
ATOM   2045 HG21 ILE   338      47.871  31.753  69.222  1.00  0.00      PROA H
ATOM   2046 HG22 ILE   338      46.844  32.984  69.995  1.00  0.00      PROA H
ATOM   2047 HG23 ILE   338      48.597  33.253  69.847  1.00  0.00      PROA H
ATOM   2048  CG1 ILE   338      46.887  30.827  71.583  1.00  0.00      PROA C
ATOM   2049 HG12 ILE   338      47.032  30.328  72.541  1.00  0.00      PROA H
ATOM   2050 HG13 ILE   338      45.932  31.353  71.589  1.00  0.00      PROA H
ATOM   2051  CD1 ILE   338      46.791  29.735  70.518  1.00  0.00      PROA C
ATOM   2052 HD11 ILE   338      47.721  29.167  70.495  1.00  0.00      PROA H
ATOM   2053 HD12 ILE   338      45.964  29.067  70.755  1.00  0.00      PROA H
ATOM   2054 HD13 ILE   338      46.621  30.192  69.543  1.00  0.00      PROA H
ATOM   2055  C   ILE   338      50.433  32.178  70.805  1.00  0.00      PROA C
ATOM   2056  O   ILE   338      50.872  32.113  69.659  1.00  0.00      PROA O
ATOM   2057  N   LEU   339      50.925  33.047  71.701  1.00  0.00      PROA N
ATOM   2058  H   LEU   339      50.500  33.127  72.614  1.00  0.00      PROA H
ATOM   2059  CA  LEU   339      52.059  33.880  71.384  1.00  0.00      PROA C
ATOM   2060  HA  LEU   339      51.944  34.284  70.378  1.00  0.00      PROA H
ATOM   2061  CB  LEU   339      52.173  35.057  72.384  1.00  0.00      PROA C
ATOM   2062  HB2 LEU   339      51.794  34.745  73.357  1.00  0.00      PROA H
ATOM   2063  HB3 LEU   339      53.218  35.353  72.480  1.00  0.00      PROA H
ATOM   2064  CG  LEU   339      51.394  36.336  72.007  1.00  0.00      PROA C
ATOM   2065  HG  LEU   339      51.590  36.587  70.964  1.00  0.00      PROA H
ATOM   2066  CD1 LEU   339      49.880  36.179  72.174  1.00  0.00      PROA C
ATOM   2067 HD11 LEU   339      49.651  35.944  73.213  1.00  0.00      PROA H
ATOM   2068 HD12 LEU   339      49.384  37.108  71.895  1.00  0.00      PROA H
ATOM   2069 HD13 LEU   339      49.525  35.372  71.533  1.00  0.00      PROA H
ATOM   2070  CD2 LEU   339      51.897  37.507  72.859  1.00  0.00      PROA C
ATOM   2071 HD21 LEU   339      52.960  37.661  72.676  1.00  0.00      PROA H
ATOM   2072 HD22 LEU   339      51.349  38.411  72.595  1.00  0.00      PROA H
ATOM   2073 HD23 LEU   339      51.739  37.283  73.914  1.00  0.00      PROA H
ATOM   2074  C   LEU   339      53.367  33.103  71.380  1.00  0.00      PROA C
ATOM   2075  O   LEU   339      54.363  33.556  70.828  1.00  0.00      PROA O
ATOM   2076  N   PHE   340      53.426  31.909  71.992  1.00  0.00      PROA N
ATOM   2077  H   PHE   340      52.608  31.536  72.453  1.00  0.00      PROA H
ATOM   2078  CA  PHE   340      54.647  31.133  72.007  1.00  0.00      PROA C
ATOM   2079  HA  PHE   340      55.482  31.774  72.289  1.00  0.00      PROA H
ATOM   2080  CB  PHE   340      54.525  29.982  73.023  1.00  0.00      PROA C
ATOM   2081  HB2 PHE   340      54.132  30.368  73.964  1.00  0.00      PROA H
ATOM   2082  HB3 PHE   340      53.849  29.221  72.633  1.00  0.00      PROA H
ATOM   2083  CG  PHE   340      55.851  29.361  73.276  1.00  0.00      PROA C
ATOM   2084  CD1 PHE   340      56.822  30.049  74.008  1.00  0.00      PROA C
ATOM   2085  HD1 PHE   340      56.619  31.058  74.367  1.00  0.00      PROA H
ATOM   2086  CE1 PHE   340      58.044  29.442  74.274  1.00  0.00      PROA C
ATOM   2087  HE1 PHE   340      58.796  29.965  74.865  1.00  0.00      PROA H
ATOM   2088  CZ  PHE   340      58.300  28.167  73.782  1.00  0.00      PROA C
ATOM   2089  HZ  PHE   340      59.256  27.685  73.988  1.00  0.00      PROA H
ATOM   2090  CE2 PHE   340      57.364  27.485  73.030  1.00  0.00      PROA C
ATOM   2091  HE2 PHE   340      57.596  26.495  72.637  1.00  0.00      PROA H
ATOM   2092  CD2 PHE   340      56.133  28.079  72.787  1.00  0.00      PROA C
ATOM   2093  HD2 PHE   340      55.383  27.538  72.209  1.00  0.00      PROA H
ATOM   2094  C   PHE   340      55.044  30.578  70.648  1.00  0.00      PROA C
ATOM   2095  O   PHE   340      56.203  30.652  70.230  1.00  0.00      PROA O
ATOM   2096  N   MET   341      54.081  30.017  69.885  1.00  0.00      PROA N
ATOM   2097  H   MET   341      53.127  29.989  70.215  1.00  0.00      PROA H
ATOM   2098  CA  MET   341      54.410  29.454  68.591  1.00  0.00      PROA C
ATOM   2099  HA  MET   341      55.268  28.789  68.691  1.00  0.00      PROA H
ATOM   2100  CB  MET   341      53.246  28.637  67.982  1.00  0.00      PROA C
ATOM   2101  HB2 MET   341      52.307  29.164  68.146  1.00  0.00      PROA H
ATOM   2102  HB3 MET   341      53.410  28.513  66.912  1.00  0.00      PROA H
ATOM   2103  CG  MET   341      53.062  27.223  68.564  1.00  0.00      PROA C
ATOM   2104  HG2 MET   341      52.400  26.647  67.917  1.00  0.00      PROA H
ATOM   2105  HG3 MET   341      54.030  26.726  68.626  1.00  0.00      PROA H
ATOM   2106  SD  MET   341      52.347  27.098  70.221  1.00  0.00      PROA S
ATOM   2107  CE  MET   341      50.635  27.497  69.782  1.00  0.00      PROA C
ATOM   2108  HE1 MET   341      50.264  26.764  69.065  1.00  0.00      PROA H
ATOM   2109  HE2 MET   341      50.015  27.474  70.678  1.00  0.00      PROA H
ATOM   2110  HE3 MET   341      50.596  28.491  69.338  1.00  0.00      PROA H
ATOM   2111  C   MET   341      54.847  30.500  67.590  1.00  0.00      PROA C
ATOM   2112  O   MET   341      55.635  30.244  66.686  1.00  0.00      PROA O
ATOM   2113  N   VAL   342      54.379  31.745  67.741  1.00  0.00      PROA N
ATOM   2114  H   VAL   342      53.743  31.957  68.496  1.00  0.00      PROA H
ATOM   2115  CA  VAL   342      54.755  32.821  66.850  1.00  0.00      PROA C
ATOM   2116  HA  VAL   342      54.640  32.495  65.816  1.00  0.00      PROA H
ATOM   2117  CB  VAL   342      53.878  34.043  67.077  1.00  0.00      PROA C
ATOM   2118  HB  VAL   342      54.099  34.473  68.053  1.00  0.00      PROA H
ATOM   2119  CG1 VAL   342      54.153  35.087  65.988  1.00  0.00      PROA C
ATOM   2120 HG11 VAL   342      53.931  34.660  65.010  1.00  0.00      PROA H
ATOM   2121 HG12 VAL   342      53.522  35.961  66.154  1.00  0.00      PROA H
ATOM   2122 HG13 VAL   342      55.201  35.384  66.025  1.00  0.00      PROA H
ATOM   2123  CG2 VAL   342      52.397  33.631  67.049  1.00  0.00      PROA C
ATOM   2124 HG21 VAL   342      52.207  32.901  67.836  1.00  0.00      PROA H
ATOM   2125 HG22 VAL   342      51.772  34.509  67.212  1.00  0.00      PROA H
ATOM   2126 HG23 VAL   342      52.159  33.191  66.081  1.00  0.00      PROA H
ATOM   2127  C   VAL   342      56.223  33.159  67.003  1.00  0.00      PROA C
ATOM   2128  O   VAL   342      56.938  33.460  66.052  1.00  0.00      PROA O
ATOM   2129  N   LEU   343      56.727  33.039  68.233  1.00  0.00      PROA N
ATOM   2130  H   LEU   343      56.181  32.604  68.963  1.00  0.00      PROA H
ATOM   2131  CA  LEU   343      58.041  33.515  68.566  1.00  0.00      PROA C
ATOM   2132  HA  LEU   343      58.308  34.339  67.904  1.00  0.00      PROA H
ATOM   2133  CB  LEU   343      58.019  33.996  70.033  1.00  0.00      PROA C
ATOM   2134  HB2 LEU   343      57.395  33.327  70.626  1.00  0.00      PROA H
ATOM   2135  HB3 LEU   343      59.033  33.995  70.432  1.00  0.00      PROA H
ATOM   2136  CG  LEU   343      57.463  35.425  70.257  1.00  0.00      PROA C
ATOM   2137  HG  LEU   343      58.258  36.153  70.100  1.00  0.00      PROA H
ATOM   2138  CD1 LEU   343      56.310  35.847  69.337  1.00  0.00      PROA C
ATOM   2139 HD11 LEU   343      55.467  35.169  69.475  1.00  0.00      PROA H
ATOM   2140 HD12 LEU   343      56.001  36.863  69.584  1.00  0.00      PROA H
ATOM   2141 HD13 LEU   343      56.640  35.810  68.299  1.00  0.00      PROA H
ATOM   2142  CD2 LEU   343      57.034  35.595  71.713  1.00  0.00      PROA C
ATOM   2143 HD21 LEU   343      57.893  35.438  72.365  1.00  0.00      PROA H
ATOM   2144 HD22 LEU   343      56.645  36.602  71.861  1.00  0.00      PROA H
ATOM   2145 HD23 LEU   343      56.259  34.867  71.951  1.00  0.00      PROA H
ATOM   2146  C   LEU   343      59.106  32.457  68.364  1.00  0.00      PROA C
ATOM   2147  O   LEU   343      60.285  32.785  68.256  1.00  0.00      PROA O
ATOM   2148  N   TYR   344      58.725  31.164  68.258  1.00  0.00      PROA N
ATOM   2149  H   TYR   344      57.744  30.928  68.208  1.00  0.00      PROA H
ATOM   2150  CA  TYR   344      59.718  30.100  68.213  1.00  0.00      PROA C
ATOM   2151  HA  TYR   344      60.717  30.536  68.182  1.00  0.00      PROA H
ATOM   2152  CB  TYR   344      59.599  29.201  69.468  1.00  0.00      PROA C
ATOM   2153  HB2 TYR   344      59.441  29.824  70.349  1.00  0.00      PROA H
ATOM   2154  HB3 TYR   344      58.756  28.520  69.350  1.00  0.00      PROA H
ATOM   2155  CG  TYR   344      60.853  28.400  69.656  1.00  0.00      PROA C
ATOM   2156  CD1 TYR   344      62.074  29.042  69.929  1.00  0.00      PROA C
ATOM   2157  HD1 TYR   344      62.112  30.128  70.009  1.00  0.00      PROA H
ATOM   2158  CE1 TYR   344      63.244  28.298  70.098  1.00  0.00      PROA C
ATOM   2159  HE1 TYR   344      64.189  28.805  70.294  1.00  0.00      PROA H
ATOM   2160  CZ  TYR   344      63.178  26.914  70.013  1.00  0.00      PROA C
ATOM   2161  OH  TYR   344      64.302  26.136  70.176  1.00  0.00      PROA O
ATOM   2162  HH  TYR   344      65.093  26.651  70.346  1.00  0.00      PROA H
ATOM   2163  CE2 TYR   344      61.981  26.263  69.764  1.00  0.00      PROA C
ATOM   2164  HE2 TYR   344      61.952  25.174  69.718  1.00  0.00      PROA H
ATOM   2165  CD2 TYR   344      60.818  27.001  69.572  1.00  0.00      PROA C
ATOM   2166  HD2 TYR   344      59.879  26.491  69.355  1.00  0.00      PROA H
ATOM   2167  C   TYR   344      59.558  29.234  66.980  1.00  0.00      PROA C
ATOM   2168  O   TYR   344      60.515  28.664  66.472  1.00  0.00      PROA O
ATOM   2169  N   PHE   345      58.358  29.136  66.397  1.00  0.00      PROA N
ATOM   2170  H   PHE   345      57.545  29.537  66.843  1.00  0.00      PROA H
ATOM   2171  CA  PHE   345      58.222  28.452  65.125  1.00  0.00      PROA C
ATOM   2172  HA  PHE   345      58.982  27.675  65.047  1.00  0.00      PROA H
ATOM   2173  CB  PHE   345      56.820  27.810  65.025  1.00  0.00      PROA C
ATOM   2174  HB2 PHE   345      56.720  27.036  65.787  1.00  0.00      PROA H
ATOM   2175  HB3 PHE   345      56.058  28.573  65.181  1.00  0.00      PROA H
ATOM   2176  CG  PHE   345      56.562  27.178  63.706  1.00  0.00      PROA C
ATOM   2177  CD1 PHE   345      57.277  26.043  63.324  1.00  0.00      PROA C
ATOM   2178  HD1 PHE   345      58.018  25.614  63.998  1.00  0.00      PROA H
ATOM   2179  CE1 PHE   345      57.065  25.438  62.085  1.00  0.00      PROA C
ATOM   2180  HE1 PHE   345      57.651  24.566  61.797  1.00  0.00      PROA H
ATOM   2181  CZ  PHE   345      56.117  25.938  61.221  1.00  0.00      PROA C
ATOM   2182  HZ  PHE   345      55.952  25.457  60.257  1.00  0.00      PROA H
ATOM   2183  CE2 PHE   345      55.406  27.042  61.619  1.00  0.00      PROA C
ATOM   2184  HE2 PHE   345      54.641  27.462  60.966  1.00  0.00      PROA H
ATOM   2185  CD2 PHE   345      55.595  27.693  62.839  1.00  0.00      PROA C
ATOM   2186  HD2 PHE   345      55.020  28.573  63.125  1.00  0.00      PROA H
ATOM   2187  C   PHE   345      58.475  29.419  63.984  1.00  0.00      PROA C
ATOM   2188  O   PHE   345      59.308  29.194  63.103  1.00  0.00      PROA O
ATOM   2189  N   PHE   346      57.799  30.578  64.023  1.00  0.00      PROA N
ATOM   2190  H   PHE   346      57.123  30.744  64.755  1.00  0.00      PROA H
ATOM   2191  CA  PHE   346      57.994  31.624  63.050  1.00  0.00      PROA C
ATOM   2192  HA  PHE   346      58.252  31.182  62.088  1.00  0.00      PROA H
ATOM   2193  CB  PHE   346      56.706  32.442  62.902  1.00  0.00      PROA C
ATOM   2194  HB2 PHE   346      56.279  32.630  63.887  1.00  0.00      PROA H
ATOM   2195  HB3 PHE   346      56.931  33.392  62.417  1.00  0.00      PROA H
ATOM   2196  CG  PHE   346      55.728  31.720  62.094  1.00  0.00      PROA C
ATOM   2197  CD1 PHE   346      56.135  30.867  61.050  1.00  0.00      PROA C
ATOM   2198  HD1 PHE   346      57.161  30.502  61.013  1.00  0.00      PROA H
ATOM   2199  CE1 PHE   346      55.236  30.500  60.085  1.00  0.00      PROA C
ATOM   2200  HE1 PHE   346      55.537  29.815  59.293  1.00  0.00      PROA H
ATOM   2201  CZ  PHE   346      53.945  31.037  60.167  1.00  0.00      PROA C
ATOM   2202  HZ  PHE   346      53.308  31.061  59.283  1.00  0.00      PROA H
ATOM   2203  CE2 PHE   346      53.446  31.550  61.365  1.00  0.00      PROA C
ATOM   2204  HE2 PHE   346      52.370  31.617  61.523  1.00  0.00      PROA H
ATOM   2205  CD2 PHE   346      54.358  31.956  62.315  1.00  0.00      PROA C
ATOM   2206  HD2 PHE   346      54.031  32.454  63.228  1.00  0.00      PROA H
ATOM   2207  C   PHE   346      59.096  32.565  63.381  1.00  0.00      PROA C
ATOM   2208  O   PHE   346      59.555  33.321  62.529  1.00  0.00      PROA O
ATOM   2209  N   GLY   347      59.596  32.496  64.619  1.00  0.00      PROA N
ATOM   2210  H   GLY   347      59.203  31.849  65.287  1.00  0.00      PROA H
ATOM   2211  CA  GLY   347      60.699  33.342  65.021  1.00  0.00      PROA C
ATOM   2212  HA2 GLY   347      60.653  34.284  64.475  1.00  0.00      PROA H
ATOM   2213  HA3 GLY   347      60.635  33.539  66.091  1.00  0.00      PROA H
ATOM   2214  C   GLY   347      62.032  32.710  64.745  1.00  0.00      PROA C
ATOM   2215  O   GLY   347      63.050  33.389  64.823  1.00  0.00      PROA O
ATOM   2216  N   MET   348      62.036  31.401  64.395  1.00  0.00      PROA N
ATOM   2217  H   MET   348      61.164  30.898  64.309  1.00  0.00      PROA H
ATOM   2218  CA  MET   348      63.226  30.617  64.119  1.00  0.00      PROA C
ATOM   2219  HA  MET   348      64.112  31.214  64.335  1.00  0.00      PROA H
ATOM   2220  CB  MET   348      63.261  29.341  64.993  1.00  0.00      PROA C
ATOM   2221  HB2 MET   348      62.403  28.713  64.754  1.00  0.00      PROA H
ATOM   2222  HB3 MET   348      64.181  28.790  64.794  1.00  0.00      PROA H
ATOM   2223  CG  MET   348      63.214  29.637  66.504  1.00  0.00      PROA C
ATOM   2224  HG2 MET   348      62.395  30.325  66.715  1.00  0.00      PROA H
ATOM   2225  HG3 MET   348      63.058  28.708  67.052  1.00  0.00      PROA H
ATOM   2226  SD  MET   348      64.697  30.390  67.203  1.00  0.00      PROA S
ATOM   2227  CE  MET   348      65.671  28.875  67.437  1.00  0.00      PROA C
ATOM   2228  HE1 MET   348      65.818  28.384  66.475  1.00  0.00      PROA H
ATOM   2229  HE2 MET   348      66.640  29.128  67.867  1.00  0.00      PROA H
ATOM   2230  HE3 MET   348      65.140  28.201  68.111  1.00  0.00      PROA H
ATOM   2231  C   MET   348      63.273  30.185  62.667  1.00  0.00      PROA C
ATOM   2232  O   MET   348      64.335  30.134  62.057  1.00  0.00      PROA O
ATOM   2233  N   ALA   349      62.110  29.913  62.028  1.00  0.00      PROA N
ATOM   2234  H   ALA   349      61.243  29.888  62.546  1.00  0.00      PROA H
ATOM   2235  CA  ALA   349      62.013  29.646  60.602  1.00  0.00      PROA C
ATOM   2236  HA  ALA   349      62.584  28.749  60.360  1.00  0.00      PROA H
ATOM   2237  CB  ALA   349      60.551  29.428  60.183  1.00  0.00      PROA C
ATOM   2238  HB1 ALA   349      59.970  30.322  60.412  1.00  0.00      PROA H
ATOM   2239  HB2 ALA   349      60.504  29.230  59.112  1.00  0.00      PROA H
ATOM   2240  HB3 ALA   349      60.139  28.579  60.728  1.00  0.00      PROA H
ATOM   2241  C   ALA   349      62.604  30.765  59.778  1.00  0.00      PROA C
ATOM   2242  O   ALA   349      63.202  30.545  58.739  1.00  0.00      PROA O
ATOM   2243  N   SER   350      62.546  32.002  60.276  1.00  0.00      PROA N
ATOM   2244  H   SER   350      61.918  32.211  61.038  1.00  0.00      PROA H
ATOM   2245  CA  SER   350      63.338  33.124  59.803  1.00  0.00      PROA C
ATOM   2246  HA  SER   350      62.937  33.476  58.852  1.00  0.00      PROA H
ATOM   2247  CB  SER   350      63.241  34.228  60.881  1.00  0.00      PROA C
ATOM   2248  HB2 SER   350      64.061  34.935  60.753  1.00  0.00      PROA H
ATOM   2249  HB3 SER   350      62.291  34.752  60.781  1.00  0.00      PROA H
ATOM   2250  OG  SER   350      63.326  33.600  62.157  1.00  0.00      PROA O
ATOM   2251  HG  SER   350      63.269  34.266  62.846  1.00  0.00      PROA H
ATOM   2252  C   SER   350      64.819  32.808  59.604  1.00  0.00      PROA C
ATOM   2253  O   SER   350      65.386  32.965  58.526  1.00  0.00      PROA O
ATOM   2254  N   SER   351      65.450  32.283  60.669  1.00  0.00      PROA N
ATOM   2255  H   SER   351      64.953  32.155  61.538  1.00  0.00      PROA H
ATOM   2256  CA  SER   351      66.833  31.864  60.700  1.00  0.00      PROA C
ATOM   2257  HA  SER   351      67.477  32.715  60.477  1.00  0.00      PROA H
ATOM   2258  CB  SER   351      67.192  31.307  62.110  1.00  0.00      PROA C
ATOM   2259  HB2 SER   351      66.888  32.025  62.872  1.00  0.00      PROA H
ATOM   2260  HB3 SER   351      66.672  30.363  62.271  1.00  0.00      PROA H
ATOM   2261  OG  SER   351      68.587  31.071  62.262  1.00  0.00      PROA O
ATOM   2262  HG  SER   351      68.760  30.730  63.143  1.00  0.00      PROA H
ATOM   2263  C   SER   351      67.117  30.796  59.669  1.00  0.00      PROA C
ATOM   2264  O   SER   351      67.986  30.956  58.815  1.00  0.00      PROA O
ATOM   2265  N   ILE   352      66.322  29.705  59.648  1.00  0.00      PROA N
ATOM   2266  H   ILE   352      65.544  29.635  60.288  1.00  0.00      PROA H
ATOM   2267  CA  ILE   352      66.563  28.618  58.716  1.00  0.00      PROA C
ATOM   2268  HA  ILE   352      67.625  28.372  58.710  1.00  0.00      PROA H
ATOM   2269  CB  ILE   352      65.805  27.329  59.046  1.00  0.00      PROA C
ATOM   2270  HB  ILE   352      64.732  27.517  59.004  1.00  0.00      PROA H
ATOM   2271  CG2 ILE   352      66.165  26.231  58.031  1.00  0.00      PROA C
ATOM   2272 HG21 ILE   352      67.237  26.036  58.071  1.00  0.00      PROA H
ATOM   2273 HG22 ILE   352      65.621  25.319  58.274  1.00  0.00      PROA H
ATOM   2274 HG23 ILE   352      65.893  26.559  57.028  1.00  0.00      PROA H
ATOM   2275  CG1 ILE   352      66.198  26.746  60.416  1.00  0.00      PROA C
ATOM   2276 HG12 ILE   352      66.099  25.661  60.391  1.00  0.00      PROA H
ATOM   2277 HG13 ILE   352      67.232  27.011  60.641  1.00  0.00      PROA H
ATOM   2278  CD1 ILE   352      65.357  27.236  61.586  1.00  0.00      PROA C
ATOM   2279 HD11 ILE   352      64.313  26.969  61.420  1.00  0.00      PROA H
ATOM   2280 HD12 ILE   352      65.709  26.770  62.507  1.00  0.00      PROA H
ATOM   2281 HD13 ILE   352      65.446  28.319  61.670  1.00  0.00      PROA H
ATOM   2282  C   ILE   352      66.312  29.058  57.284  1.00  0.00      PROA C
ATOM   2283  O   ILE   352      66.996  28.660  56.349  1.00  0.00      PROA O
ATOM   2284  N   TRP   353      65.341  29.948  57.053  1.00  0.00      PROA N
ATOM   2285  H   TRP   353      64.737  30.243  57.807  1.00  0.00      PROA H
ATOM   2286  CA  TRP   353      65.123  30.509  55.740  1.00  0.00      PROA C
ATOM   2287  HA  TRP   353      65.136  29.712  54.997  1.00  0.00      PROA H
ATOM   2288  CB  TRP   353      63.767  31.232  55.654  1.00  0.00      PROA C
ATOM   2289  HB2 TRP   353      63.541  31.696  56.615  1.00  0.00      PROA H
ATOM   2290  HB3 TRP   353      63.813  32.000  54.882  1.00  0.00      PROA H
ATOM   2291  CG  TRP   353      62.636  30.309  55.314  1.00  0.00      PROA C
ATOM   2292  CD1 TRP   353      61.856  29.588  56.175  1.00  0.00      PROA C
ATOM   2293  HD1 TRP   353      62.017  29.664  57.250  1.00  0.00      PROA H
ATOM   2294  NE1 TRP   353      60.947  28.845  55.485  1.00  0.00      PROA N
ATOM   2295  HE1 TRP   353      60.258  28.231  55.896  1.00  0.00      PROA H
ATOM   2296  CE2 TRP   353      61.106  29.054  54.161  1.00  0.00      PROA C
ATOM   2297  CZ2 TRP   353      60.425  28.525  53.083  1.00  0.00      PROA C
ATOM   2298  HZ2 TRP   353      59.596  27.837  53.247  1.00  0.00      PROA H
ATOM   2299  CH2 TRP   353      60.841  28.905  51.815  1.00  0.00      PROA C
ATOM   2300  HH2 TRP   353      60.361  28.479  50.933  1.00  0.00      PROA H
ATOM   2301  CZ3 TRP   353      61.868  29.826  51.632  1.00  0.00      PROA C
ATOM   2302  HZ3 TRP   353      62.167  30.116  50.624  1.00  0.00      PROA H
ATOM   2303  CE3 TRP   353      62.518  30.383  52.730  1.00  0.00      PROA C
ATOM   2304  HE3 TRP   353      63.297  31.130  52.581  1.00  0.00      PROA H
ATOM   2305  CD2 TRP   353      62.163  29.976  54.003  1.00  0.00      PROA C
ATOM   2306  C   TRP   353      66.260  31.385  55.255  1.00  0.00      PROA C
ATOM   2307  O   TRP   353      66.612  31.393  54.079  1.00  0.00      PROA O
ATOM   2308  N   TRP   354      66.911  32.135  56.162  1.00  0.00      PROA N
ATOM   2309  H   TRP   354      66.542  32.228  57.097  1.00  0.00      PROA H
ATOM   2310  CA  TRP   354      68.142  32.817  55.821  1.00  0.00      PROA C
ATOM   2311  HA  TRP   354      68.004  33.375  54.895  1.00  0.00      PROA H
ATOM   2312  CB  TRP   354      68.567  33.804  56.923  1.00  0.00      PROA C
ATOM   2313  HB2 TRP   354      67.717  34.430  57.198  1.00  0.00      PROA H
ATOM   2314  HB3 TRP   354      68.907  33.249  57.797  1.00  0.00      PROA H
ATOM   2315  CG  TRP   354      69.679  34.714  56.506  1.00  0.00      PROA C
ATOM   2316  CD1 TRP   354      69.579  35.803  55.677  1.00  0.00      PROA C
ATOM   2317  HD1 TRP   354      68.610  36.090  55.269  1.00  0.00      PROA H
ATOM   2318  NE1 TRP   354      70.821  36.369  55.508  1.00  0.00      PROA N
ATOM   2319  HE1 TRP   354      71.022  37.186  54.950  1.00  0.00      PROA H
ATOM   2320  CE2 TRP   354      71.740  35.649  56.215  1.00  0.00      PROA C
ATOM   2321  CZ2 TRP   354      73.104  35.828  56.358  1.00  0.00      PROA C
ATOM   2322  HZ2 TRP   354      73.600  36.659  55.855  1.00  0.00      PROA H
ATOM   2323  CH2 TRP   354      73.807  34.923  57.154  1.00  0.00      PROA C
ATOM   2324  HH2 TRP   354      74.884  35.034  57.284  1.00  0.00      PROA H
ATOM   2325  CZ3 TRP   354      73.153  33.871  57.789  1.00  0.00      PROA C
ATOM   2326  HZ3 TRP   354      73.715  33.177  58.413  1.00  0.00      PROA H
ATOM   2327  CE3 TRP   354      71.777  33.680  57.646  1.00  0.00      PROA C
ATOM   2328  HE3 TRP   354      71.289  32.842  58.144  1.00  0.00      PROA H
ATOM   2329  CD2 TRP   354      71.063  34.585  56.856  1.00  0.00      PROA C
ATOM   2330  C   TRP   354      69.281  31.854  55.536  1.00  0.00      PROA C
ATOM   2331  O   TRP   354      70.122  32.086  54.668  1.00  0.00      PROA O
ATOM   2332  N   VAL   355      69.333  30.721  56.258  1.00  0.00      PROA N
ATOM   2333  H   VAL   355      68.678  30.572  57.012  1.00  0.00      PROA H
ATOM   2334  CA  VAL   355      70.311  29.685  55.989  1.00  0.00      PROA C
ATOM   2335  HA  VAL   355      71.314  30.107  56.048  1.00  0.00      PROA H
ATOM   2336  CB  VAL   355      70.205  28.545  56.999  1.00  0.00      PROA C
ATOM   2337  HB  VAL   355      69.157  28.286  57.146  1.00  0.00      PROA H
ATOM   2338  CG1 VAL   355      70.952  27.288  56.521  1.00  0.00      PROA C
ATOM   2339 HG11 VAL   355      72.007  27.523  56.379  1.00  0.00      PROA H
ATOM   2340 HG12 VAL   355      70.853  26.500  57.267  1.00  0.00      PROA H
ATOM   2341 HG13 VAL   355      70.526  26.949  55.576  1.00  0.00      PROA H
ATOM   2342  CG2 VAL   355      70.742  29.009  58.352  1.00  0.00      PROA C
ATOM   2343 HG21 VAL   355      70.158  29.859  58.704  1.00  0.00      PROA H
ATOM   2344 HG22 VAL   355      70.666  28.194  59.072  1.00  0.00      PROA H
ATOM   2345 HG23 VAL   355      71.787  29.304  58.247  1.00  0.00      PROA H
ATOM   2346  C   VAL   355      70.174  29.142  54.585  1.00  0.00      PROA C
ATOM   2347  O   VAL   355      71.144  29.049  53.835  1.00  0.00      PROA O
ATOM   2348  N   ILE   356      68.939  28.840  54.154  1.00  0.00      PROA N
ATOM   2349  H   ILE   356      68.145  28.974  54.763  1.00  0.00      PROA H
ATOM   2350  CA  ILE   356      68.717  28.320  52.822  1.00  0.00      PROA C
ATOM   2351  HA  ILE   356      69.524  27.637  52.558  1.00  0.00      PROA H
ATOM   2352  CB  ILE   356      67.405  27.556  52.690  1.00  0.00      PROA C
ATOM   2353  HB  ILE   356      67.372  27.054  51.723  1.00  0.00      PROA H
ATOM   2354  CG2 ILE   356      67.309  26.509  53.820  1.00  0.00      PROA C
ATOM   2355 HG21 ILE   356      67.343  27.012  54.786  1.00  0.00      PROA H
ATOM   2356 HG22 ILE   356      66.372  25.960  53.729  1.00  0.00      PROA H
ATOM   2357 HG23 ILE   356      68.145  25.814  53.744  1.00  0.00      PROA H
ATOM   2358  CG1 ILE   356      66.195  28.497  52.702  1.00  0.00      PROA C
ATOM   2359 HG12 ILE   356      66.201  29.086  53.619  1.00  0.00      PROA H
ATOM   2360 HG13 ILE   356      66.245  29.165  51.842  1.00  0.00      PROA H
ATOM   2361  CD1 ILE   356      64.867  27.755  52.636  1.00  0.00      PROA C
ATOM   2362 HD11 ILE   356      64.779  27.090  53.495  1.00  0.00      PROA H
ATOM   2363 HD12 ILE   356      64.048  28.474  52.648  1.00  0.00      PROA H
ATOM   2364 HD13 ILE   356      64.823  27.170  51.718  1.00  0.00      PROA H
ATOM   2365  C   ILE   356      68.801  29.413  51.781  1.00  0.00      PROA C
ATOM   2366  O   ILE   356      69.087  29.133  50.625  1.00  0.00      PROA O
ATOM   2367  N   LEU   357      68.606  30.694  52.149  1.00  0.00      PROA N
ATOM   2368  H   LEU   357      68.243  30.906  53.067  1.00  0.00      PROA H
ATOM   2369  CA  LEU   357      68.900  31.805  51.268  1.00  0.00      PROA C
ATOM   2370  HA  LEU   357      68.373  31.669  50.323  1.00  0.00      PROA H
ATOM   2371  CB  LEU   357      68.446  33.126  51.918  1.00  0.00      PROA C
ATOM   2372  HB2 LEU   357      67.374  33.086  52.112  1.00  0.00      PROA H
ATOM   2373  HB3 LEU   357      68.979  33.272  52.858  1.00  0.00      PROA H
ATOM   2374  CG  LEU   357      68.690  34.389  51.076  1.00  0.00      PROA C
ATOM   2375  HG  LEU   357      69.762  34.539  50.948  1.00  0.00      PROA H
ATOM   2376  CD1 LEU   357      68.048  34.271  49.690  1.00  0.00      PROA C
ATOM   2377 HD11 LEU   357      66.972  34.131  49.798  1.00  0.00      PROA H
ATOM   2378 HD12 LEU   357      68.240  35.181  49.121  1.00  0.00      PROA H
ATOM   2379 HD13 LEU   357      68.473  33.417  49.163  1.00  0.00      PROA H
ATOM   2380  CD2 LEU   357      68.158  35.616  51.819  1.00  0.00      PROA C
ATOM   2381 HD21 LEU   357      68.673  35.714  52.775  1.00  0.00      PROA H
ATOM   2382 HD22 LEU   357      68.333  36.509  51.219  1.00  0.00      PROA H
ATOM   2383 HD23 LEU   357      67.088  35.499  51.993  1.00  0.00      PROA H
ATOM   2384  C   LEU   357      70.375  31.905  50.931  1.00  0.00      PROA C
ATOM   2385  O   LEU   357      70.796  32.054  49.783  1.00  0.00      PROA O
ATOM   2386  N   SER   358      71.226  31.771  51.958  1.00  0.00      PROA N
ATOM   2387  H   SER   358      70.873  31.722  52.903  1.00  0.00      PROA H
ATOM   2388  CA  SER   358      72.657  31.693  51.759  1.00  0.00      PROA C
ATOM   2389  HA  SER   358      72.987  32.539  51.156  1.00  0.00      PROA H
ATOM   2390  CB  SER   358      73.388  31.726  53.110  1.00  0.00      PROA C
ATOM   2391  HB2 SER   358      73.164  32.662  53.622  1.00  0.00      PROA H
ATOM   2392  HB3 SER   358      73.057  30.889  53.724  1.00  0.00      PROA H
ATOM   2393  OG  SER   358      74.782  31.630  52.908  1.00  0.00      PROA O
ATOM   2394  HG  SER   358      75.231  31.652  53.757  1.00  0.00      PROA H
ATOM   2395  C   SER   358      73.064  30.467  50.958  1.00  0.00      PROA C
ATOM   2396  O   SER   358      73.951  30.505  50.104  1.00  0.00      PROA O
ATOM   2397  N   LEU   359      72.382  29.332  51.191  1.00  0.00      PROA N
ATOM   2398  H   LEU   359      71.688  29.302  51.924  1.00  0.00      PROA H
ATOM   2399  CA  LEU   359      72.603  28.127  50.423  1.00  0.00      PROA C
ATOM   2400  HA  LEU   359      73.659  27.860  50.460  1.00  0.00      PROA H
ATOM   2401  CB  LEU   359      71.758  26.984  51.026  1.00  0.00      PROA C
ATOM   2402  HB2 LEU   359      71.909  26.950  52.105  1.00  0.00      PROA H
ATOM   2403  HB3 LEU   359      70.704  27.159  50.812  1.00  0.00      PROA H
ATOM   2404  CG  LEU   359      72.059  25.565  50.516  1.00  0.00      PROA C
ATOM   2405  HG  LEU   359      71.611  25.429  49.531  1.00  0.00      PROA H
ATOM   2406  CD1 LEU   359      73.563  25.316  50.401  1.00  0.00      PROA C
ATOM   2407 HD11 LEU   359      74.027  25.435  51.380  1.00  0.00      PROA H
ATOM   2408 HD12 LEU   359      73.737  24.303  50.037  1.00  0.00      PROA H
ATOM   2409 HD13 LEU   359      73.998  26.031  49.703  1.00  0.00      PROA H
ATOM   2410  CD2 LEU   359      71.426  24.537  51.460  1.00  0.00      PROA C
ATOM   2411 HD21 LEU   359      70.347  24.690  51.493  1.00  0.00      PROA H
ATOM   2412 HD22 LEU   359      71.639  23.531  51.098  1.00  0.00      PROA H
ATOM   2413 HD23 LEU   359      71.840  24.659  52.460  1.00  0.00      PROA H
ATOM   2414  C   LEU   359      72.268  28.269  48.952  1.00  0.00      PROA C
ATOM   2415  O   LEU   359      73.036  27.891  48.071  1.00  0.00      PROA O
ATOM   2416  N   THR   360      71.116  28.875  48.627  1.00  0.00      PROA N
ATOM   2417  H   THR   360      70.474  29.161  49.353  1.00  0.00      PROA H
ATOM   2418  CA  THR   360      70.724  29.154  47.260  1.00  0.00      PROA C
ATOM   2419  HA  THR   360      70.768  28.236  46.675  1.00  0.00      PROA H
ATOM   2420  CB  THR   360      69.317  29.704  47.156  1.00  0.00      PROA C
ATOM   2421  HB  THR   360      69.154  30.100  46.154  1.00  0.00      PROA H
ATOM   2422  CG2 THR   360      68.319  28.573  47.433  1.00  0.00      PROA C
ATOM   2423 HG21 THR   360      68.486  28.177  48.435  1.00  0.00      PROA H
ATOM   2424 HG22 THR   360      67.302  28.959  47.360  1.00  0.00      PROA H
ATOM   2425 HG23 THR   360      68.458  27.777  46.701  1.00  0.00      PROA H
ATOM   2426  OG1 THR   360      69.087  30.702  48.134  1.00  0.00      PROA O
ATOM   2427  HG1 THR   360      68.190  31.034  48.047  1.00  0.00      PROA H
ATOM   2428  C   THR   360      71.665  30.109  46.581  1.00  0.00      PROA C
ATOM   2429  O   THR   360      72.011  29.940  45.414  1.00  0.00      PROA O
ATOM   2430  N   TRP   361      72.132  31.141  47.308  1.00  0.00      PROA N
ATOM   2431  H   TRP   361      71.774  31.307  48.238  1.00  0.00      PROA H
ATOM   2432  CA  TRP   361      73.144  32.044  46.806  1.00  0.00      PROA C
ATOM   2433  HA  TRP   361      72.816  32.467  45.857  1.00  0.00      PROA H
ATOM   2434  CB  TRP   361      73.375  33.183  47.819  1.00  0.00      PROA C
ATOM   2435  HB2 TRP   361      72.427  33.457  48.281  1.00  0.00      PROA H
ATOM   2436  HB3 TRP   361      74.071  32.849  48.589  1.00  0.00      PROA H
ATOM   2437  CG  TRP   361      73.946  34.411  47.203  1.00  0.00      PROA C
ATOM   2438  CD1 TRP   361      73.255  35.361  46.500  1.00  0.00      PROA C
ATOM   2439  HD1 TRP   361      72.177  35.269  46.374  1.00  0.00      PROA H
ATOM   2440  NE1 TRP   361      74.130  36.312  46.060  1.00  0.00      PROA N
ATOM   2441  HE1 TRP   361      73.888  37.120  45.504  1.00  0.00      PROA H
ATOM   2442  CE2 TRP   361      75.399  36.009  46.488  1.00  0.00      PROA C
ATOM   2443  CZ2 TRP   361      76.615  36.664  46.312  1.00  0.00      PROA C
ATOM   2444  HZ2 TRP   361      76.664  37.572  45.711  1.00  0.00      PROA H
ATOM   2445  CH2 TRP   361      77.745  36.136  46.912  1.00  0.00      PROA C
ATOM   2446  HH2 TRP   361      78.697  36.660  46.836  1.00  0.00      PROA H
ATOM   2447  CZ3 TRP   361      77.667  34.948  47.608  1.00  0.00      PROA C
ATOM   2448  HZ3 TRP   361      78.562  34.522  48.061  1.00  0.00      PROA H
ATOM   2449  CE3 TRP   361      76.472  34.253  47.760  1.00  0.00      PROA C
ATOM   2450  HE3 TRP   361      76.458  33.304  48.297  1.00  0.00      PROA H
ATOM   2451  CD2 TRP   361      75.320  34.806  47.213  1.00  0.00      PROA C
ATOM   2452  C   TRP   361      74.453  31.335  46.517  1.00  0.00      PROA C
ATOM   2453  O   TRP   361      75.096  31.573  45.500  1.00  0.00      PROA O
ATOM   2454  N   PHE   362      74.868  30.405  47.395  1.00  0.00      PROA N
ATOM   2455  H   PHE   362      74.343  30.241  48.242  1.00  0.00      PROA H
ATOM   2456  CA  PHE   362      76.059  29.611  47.180  1.00  0.00      PROA C
ATOM   2457  HA  PHE   362      76.900  30.268  46.962  1.00  0.00      PROA H
ATOM   2458  CB  PHE   362      76.393  28.772  48.440  1.00  0.00      PROA C
ATOM   2459  HB2 PHE   362      76.694  29.437  49.250  1.00  0.00      PROA H
ATOM   2460  HB3 PHE   362      75.513  28.206  48.743  1.00  0.00      PROA H
ATOM   2461  CG  PHE   362      77.510  27.794  48.212  1.00  0.00      PROA C
ATOM   2462  CD1 PHE   362      78.824  28.249  48.051  1.00  0.00      PROA C
ATOM   2463  HD1 PHE   362      79.042  29.316  48.100  1.00  0.00      PROA H
ATOM   2464  CE1 PHE   362      79.865  27.341  47.828  1.00  0.00      PROA C
ATOM   2465  HE1 PHE   362      80.887  27.702  47.709  1.00  0.00      PROA H
ATOM   2466  CZ  PHE   362      79.591  25.969  47.757  1.00  0.00      PROA C
ATOM   2467  HZ  PHE   362      80.403  25.259  47.597  1.00  0.00      PROA H
ATOM   2468  CE2 PHE   362      78.276  25.509  47.892  1.00  0.00      PROA C
ATOM   2469  HE2 PHE   362      78.062  24.443  47.818  1.00  0.00      PROA H
ATOM   2470  CD2 PHE   362      77.244  26.422  48.121  1.00  0.00      PROA C
ATOM   2471  HD2 PHE   362      76.222  26.057  48.229  1.00  0.00      PROA H
ATOM   2472  C   PHE   362      75.984  28.732  45.950  1.00  0.00      PROA C
ATOM   2473  O   PHE   362      76.929  28.644  45.165  1.00  0.00      PROA O
ATOM   2474  N   LEU   363      74.843  28.063  45.717  1.00  0.00      PROA N
ATOM   2475  H   LEU   363      74.079  28.125  46.375  1.00  0.00      PROA H
ATOM   2476  CA  LEU   363      74.700  27.255  44.530  1.00  0.00      PROA C
ATOM   2477  HA  LEU   363      75.601  26.659  44.384  1.00  0.00      PROA H
ATOM   2478  CB  LEU   363      73.500  26.293  44.624  1.00  0.00      PROA C
ATOM   2479  HB2 LEU   363      72.687  26.778  45.164  1.00  0.00      PROA H
ATOM   2480  HB3 LEU   363      73.164  26.030  43.621  1.00  0.00      PROA H
ATOM   2481  CG  LEU   363      73.767  24.963  45.351  1.00  0.00      PROA C
ATOM   2482  HG  LEU   363      74.703  24.534  44.992  1.00  0.00      PROA H
ATOM   2483  CD1 LEU   363      73.887  25.086  46.861  1.00  0.00      PROA C
ATOM   2484 HD11 LEU   363      72.960  25.490  47.268  1.00  0.00      PROA H
ATOM   2485 HD12 LEU   363      74.075  24.103  47.292  1.00  0.00      PROA H
ATOM   2486 HD13 LEU   363      74.712  25.754  47.107  1.00  0.00      PROA H
ATOM   2487  CD2 LEU   363      72.623  24.013  45.081  1.00  0.00      PROA C
ATOM   2488 HD21 LEU   363      72.543  23.835  44.009  1.00  0.00      PROA H
ATOM   2489 HD22 LEU   363      72.805  23.068  45.593  1.00  0.00      PROA H
ATOM   2490 HD23 LEU   363      71.693  24.450  45.447  1.00  0.00      PROA H
ATOM   2491  C   LEU   363      74.557  28.092  43.278  1.00  0.00      PROA C
ATOM   2492  O   LEU   363      74.956  27.660  42.199  1.00  0.00      PROA O
ATOM   2493  N   ALA   364      74.052  29.330  43.382  1.00  0.00      PROA N
ATOM   2494  H   ALA   364      73.701  29.660  44.270  1.00  0.00      PROA H
ATOM   2495  CA  ALA   364      73.987  30.226  42.257  1.00  0.00      PROA C
ATOM   2496  HA  ALA   364      73.710  29.668  41.363  1.00  0.00      PROA H
ATOM   2497  CB  ALA   364      72.936  31.302  42.544  1.00  0.00      PROA C
ATOM   2498  HB1 ALA   364      73.216  31.854  43.440  1.00  0.00      PROA H
ATOM   2499  HB2 ALA   364      72.878  31.988  41.698  1.00  0.00      PROA H
ATOM   2500  HB3 ALA   364      71.965  30.830  42.696  1.00  0.00      PROA H
ATOM   2501  C   ALA   364      75.312  30.900  41.926  1.00  0.00      PROA C
ATOM   2502  O   ALA   364      75.503  31.431  40.828  1.00  0.00      PROA O
ATOM   2503  N   ALA   365      76.285  30.876  42.865  1.00  0.00      PROA N
ATOM   2504  H   ALA   365      76.135  30.386  43.735  1.00  0.00      PROA H
ATOM   2505  CA  ALA   365      77.551  31.543  42.652  1.00  0.00      PROA C
ATOM   2506  HA  ALA   365      77.516  32.101  41.717  1.00  0.00      PROA H
ATOM   2507  CB  ALA   365      77.847  32.518  43.804  1.00  0.00      PROA C
ATOM   2508  HB1 ALA   365      77.890  31.969  44.745  1.00  0.00      PROA H
ATOM   2509  HB2 ALA   365      78.803  33.011  43.628  1.00  0.00      PROA H
ATOM   2510  HB3 ALA   365      77.057  33.268  43.858  1.00  0.00      PROA H
ATOM   2511  C   ALA   365      78.728  30.606  42.492  1.00  0.00      PROA C
ATOM   2512  O   ALA   365      79.647  30.923  41.737  1.00  0.00      PROA O
ATOM   2513  N   GLY   366      78.731  29.421  43.137  1.00  0.00      PROA N
ATOM   2514  H   GLY   366      77.913  29.122  43.648  1.00  0.00      PROA H
ATOM   2515  CA  GLY   366      79.902  28.547  43.118  1.00  0.00      PROA C
ATOM   2516  HA2 GLY   366      80.788  29.131  42.866  1.00  0.00      PROA H
ATOM   2517  HA3 GLY   366      80.034  28.093  44.100  1.00  0.00      PROA H
ATOM   2518  C   GLY   366      79.809  27.430  42.122  1.00  0.00      PROA C
ATOM   2519  O   GLY   366      80.711  27.190  41.325  1.00  0.00      PROA O
ATOM   2520  N   MET   367      78.655  26.735  42.095  1.00  0.00      PROA N
ATOM   2521  H   MET   367      77.921  26.948  42.755  1.00  0.00      PROA H
ATOM   2522  CA  MET   367      78.419  25.673  41.138  1.00  0.00      PROA C
ATOM   2523  HA  MET   367      79.373  25.314  40.751  1.00  0.00      PROA H
ATOM   2524  CB  MET   367      77.670  24.472  41.788  1.00  0.00      PROA C
ATOM   2525  HB2 MET   367      76.645  24.763  42.017  1.00  0.00      PROA H
ATOM   2526  HB3 MET   367      77.661  23.631  41.094  1.00  0.00      PROA H
ATOM   2527  CG  MET   367      78.294  23.968  43.095  1.00  0.00      PROA C
ATOM   2528  HG2 MET   367      77.917  24.558  43.930  1.00  0.00      PROA H
ATOM   2529  HG3 MET   367      78.032  22.920  43.243  1.00  0.00      PROA H
ATOM   2530  SD  MET   367      80.066  24.112  43.048  1.00  0.00      PROA S
ATOM   2531  CE  MET   367      80.493  24.409  44.762  1.00  0.00      PROA C
ATOM   2532  HE1 MET   367      80.157  23.569  45.371  1.00  0.00      PROA H
ATOM   2533  HE2 MET   367      81.574  24.515  44.855  1.00  0.00      PROA H
ATOM   2534  HE3 MET   367      80.008  25.323  45.104  1.00  0.00      PROA H
ATOM   2535  C   MET   367      77.617  26.176  39.969  1.00  0.00      PROA C
ATOM   2536  O   MET   367      77.338  25.410  39.049  1.00  0.00      PROA O
ATOM   2537  N   LYS   368      77.231  27.473  39.986  1.00  0.00      PROA N
ATOM   2538  H   LYS   368      77.310  28.013  40.836  1.00  0.00      PROA H
ATOM   2539  CA  LYS   368      76.694  28.170  38.831  1.00  0.00      PROA C
ATOM   2540  HA  LYS   368      76.432  29.190  39.111  1.00  0.00      PROA H
ATOM   2541  CB  LYS   368      77.703  28.242  37.660  1.00  0.00      PROA C
ATOM   2542  HB2 LYS   368      77.825  27.250  37.224  1.00  0.00      PROA H
ATOM   2543  HB3 LYS   368      77.330  28.929  36.900  1.00  0.00      PROA H
ATOM   2544  CG  LYS   368      79.096  28.732  38.076  1.00  0.00      PROA C
ATOM   2545  HG2 LYS   368      79.502  28.070  38.841  1.00  0.00      PROA H
ATOM   2546  HG3 LYS   368      79.756  28.732  37.208  1.00  0.00      PROA H
ATOM   2547  CD  LYS   368      79.075  30.152  38.648  1.00  0.00      PROA C
ATOM   2548  HD2 LYS   368      78.296  30.227  39.406  1.00  0.00      PROA H
ATOM   2549  HD3 LYS   368      80.042  30.377  39.098  1.00  0.00      PROA H
ATOM   2550  CE  LYS   368      78.796  31.178  37.560  1.00  0.00      PROA C
ATOM   2551  HE2 LYS   368      79.534  31.076  36.765  1.00  0.00      PROA H
ATOM   2552  HE3 LYS   368      77.798  31.014  37.153  1.00  0.00      PROA H
ATOM   2553  NZ  LYS   368      78.873  32.533  38.121  1.00  0.00      PROA N
ATOM   2554  HZ1 LYS   368      79.797  32.689  38.497  1.00  0.00      PROA H
ATOM   2555  HZ2 LYS   368      78.687  33.209  37.394  1.00  0.00      PROA H
ATOM   2556  HZ3 LYS   368      78.189  32.632  38.857  1.00  0.00      PROA H
ATOM   2557  C   LYS   368      75.379  27.604  38.364  1.00  0.00      PROA C
ATOM   2558  O   LYS   368      75.062  27.544  37.180  1.00  0.00      PROA O
ATOM   2559  N   TRP   369      74.562  27.147  39.312  1.00  0.00      PROA N
ATOM   2560  H   TRP   369      74.877  27.100  40.270  1.00  0.00      PROA H
ATOM   2561  CA  TRP   369      73.228  26.715  39.000  1.00  0.00      PROA C
ATOM   2562  HA  TRP   369      73.268  25.933  38.242  1.00  0.00      PROA H
ATOM   2563  CB  TRP   369      72.513  26.165  40.200  1.00  0.00      PROA C
ATOM   2564  HB2 TRP   369      72.564  26.885  41.017  1.00  0.00      PROA H
ATOM   2565  HB3 TRP   369      71.469  25.977  39.947  1.00  0.00      PROA H
ATOM   2566  CG  TRP   369      73.135  24.945  40.597  1.00  0.00      PROA C
ATOM   2567  CD1 TRP   369      74.453  24.543  40.656  1.00  0.00      PROA C
ATOM   2568  HD1 TRP   369      75.231  25.160  40.208  1.00  0.00      PROA H
ATOM   2569  NE1 TRP   369      74.531  23.408  41.288  1.00  0.00      PROA N
ATOM   2570  HE1 TRP   369      75.386  22.914  41.503  1.00  0.00      PROA H
ATOM   2571  CE2 TRP   369      73.218  23.121  41.545  1.00  0.00      PROA C
ATOM   2572  CZ2 TRP   369      72.726  22.529  42.479  1.00  0.00      PROA C
ATOM   2573  HZ2 TRP   369      73.347  22.235  43.325  1.00  0.00      PROA H
ATOM   2574  CH2 TRP   369      71.268  22.137  42.594  1.00  0.00      PROA C
ATOM   2575  HH2 TRP   369      70.980  21.282  43.207  1.00  0.00      PROA H
ATOM   2576  CZ3 TRP   369      70.337  22.726  42.032  1.00  0.00      PROA C
ATOM   2577  HZ3 TRP   369      69.322  22.333  42.102  1.00  0.00      PROA H
ATOM   2578  CE3 TRP   369      70.852  23.842  41.390  1.00  0.00      PROA C
ATOM   2579  HE3 TRP   369      70.184  24.638  41.060  1.00  0.00      PROA H
ATOM   2580  CD2 TRP   369      72.294  23.997  41.135  1.00  0.00      PROA C
ATOM   2581  C   TRP   369      72.370  27.818  38.496  1.00  0.00      PROA C
ATOM   2582  O   TRP   369      72.469  28.957  38.937  1.00  0.00      PROA O
ATOM   2583  N   GLY   370      71.498  27.513  37.528  1.00  0.00      PROA N
ATOM   2584  H   GLY   370      71.527  26.604  37.090  1.00  0.00      PROA H
ATOM   2585  CA  GLY   370      70.503  28.470  37.091  1.00  0.00      PROA C
ATOM   2586  HA2 GLY   370      70.949  29.464  37.046  1.00  0.00      PROA H
ATOM   2587  HA3 GLY   370      70.139  28.190  36.102  1.00  0.00      PROA H
ATOM   2588  C   GLY   370      69.337  28.524  38.019  1.00  0.00      PROA C
ATOM   2589  O   GLY   370      69.279  27.849  39.045  1.00  0.00      PROA O
ATOM   2590  N   HIP   371      68.311  29.304  37.657  1.00  0.00      PROA N
ATOM   2591  H   HIP   371      68.364  29.845  36.805  1.00  0.00      PROA H
ATOM   2592  CA  HIP   371      67.110  29.401  38.457  1.00  0.00      PROA C
ATOM   2593  HA  HIP   371      67.380  29.567  39.500  1.00  0.00      PROA H
ATOM   2594  CB  HIP   371      66.239  30.578  37.964  1.00  0.00      PROA C
ATOM   2595  HB2 HIP   371      65.440  30.765  38.682  1.00  0.00      PROA H
ATOM   2596  HB3 HIP   371      66.857  31.472  37.868  1.00  0.00      PROA H
ATOM   2597  CG  HIP   371      65.589  30.345  36.630  1.00  0.00      PROA C
ATOM   2598  ND1 HIP   371      64.370  29.724  36.498  1.00  0.00      PROA N
ATOM   2599  HD1 HIP   371      63.805  29.358  37.251  1.00  0.00      PROA H
ATOM   2600  CE1 HIP   371      64.059  29.687  35.206  1.00  0.00      PROA C
ATOM   2601  HE1 HIP   371      63.117  29.244  34.885  1.00  0.00      PROA H
ATOM   2602  NE2 HIP   371      65.042  30.244  34.522  1.00  0.00      PROA N
ATOM   2603  HE2 HIP   371      65.068  30.335  33.516  1.00  0.00      PROA H
ATOM   2604  CD2 HIP   371      66.006  30.670  35.390  1.00  0.00      PROA C
ATOM   2605  HD2 HIP   371      66.895  31.167  35.002  1.00  0.00      PROA H
ATOM   2606  C   HIP   371      66.294  28.126  38.391  1.00  0.00      PROA C
ATOM   2607  O   HIP   371      65.473  27.873  39.259  1.00  0.00      PROA O
ATOM   2608  N   GLU   372      66.474  27.290  37.362  1.00  0.00      PROA N
ATOM   2609  H   GLU   372      67.198  27.474  36.683  1.00  0.00      PROA H
ATOM   2610  CA  GLU   372      65.675  26.106  37.156  1.00  0.00      PROA C
ATOM   2611  HA  GLU   372      64.666  26.277  37.532  1.00  0.00      PROA H
ATOM   2612  CB  GLU   372      65.605  25.770  35.646  1.00  0.00      PROA C
ATOM   2613  HB2 GLU   372      64.964  24.901  35.496  1.00  0.00      PROA H
ATOM   2614  HB3 GLU   372      65.195  26.621  35.103  1.00  0.00      PROA H
ATOM   2615  CG  GLU   372      66.931  25.431  34.942  1.00  0.00      PROA C
ATOM   2616  HG2 GLU   372      67.501  24.732  35.555  1.00  0.00      PROA H
ATOM   2617  HG3 GLU   372      66.723  24.977  33.973  1.00  0.00      PROA H
ATOM   2618  CD  GLU   372      67.811  26.655  34.699  1.00  0.00      PROA C
ATOM   2619  OE1 GLU   372      67.295  27.807  34.725  1.00  0.00      PROA O
ATOM   2620  OE2 GLU   372      69.047  26.451  34.664  1.00  0.00      PROA O
ATOM   2621  C   GLU   372      66.178  24.904  37.918  1.00  0.00      PROA C
ATOM   2622  O   GLU   372      65.396  24.102  38.417  1.00  0.00      PROA O
ATOM   2623  N   ALA   373      67.506  24.737  38.054  1.00  0.00      PROA N
ATOM   2624  H   ALA   373      68.143  25.414  37.659  1.00  0.00      PROA H
ATOM   2625  CA  ALA   373      68.042  23.603  38.757  1.00  0.00      PROA C
ATOM   2626  HA  ALA   373      67.505  22.703  38.459  1.00  0.00      PROA H
ATOM   2627  CB  ALA   373      69.526  23.432  38.428  1.00  0.00      PROA C
ATOM   2628  HB1 ALA   373      70.070  24.327  38.728  1.00  0.00      PROA H
ATOM   2629  HB2 ALA   373      69.920  22.570  38.967  1.00  0.00      PROA H
ATOM   2630  HB3 ALA   373      69.645  23.276  37.356  1.00  0.00      PROA H
ATOM   2631  C   ALA   373      67.876  23.738  40.238  1.00  0.00      PROA C
ATOM   2632  O   ALA   373      67.608  22.764  40.927  1.00  0.00      PROA O
ATOM   2633  N   ILE   374      67.986  24.974  40.771  1.00  0.00      PROA N
ATOM   2634  H   ILE   374      68.177  25.766  40.175  1.00  0.00      PROA H
ATOM   2635  CA  ILE   374      67.836  25.213  42.196  1.00  0.00      PROA C
ATOM   2636  HA  ILE   374      68.386  24.454  42.752  1.00  0.00      PROA H
ATOM   2637  CB  ILE   374      68.372  26.583  42.586  1.00  0.00      PROA C
ATOM   2638  HB  ILE   374      69.405  26.679  42.250  1.00  0.00      PROA H
ATOM   2639  CG2 ILE   374      67.533  27.693  41.941  1.00  0.00      PROA C
ATOM   2640 HG21 ILE   374      66.499  27.609  42.276  1.00  0.00      PROA H
ATOM   2641 HG22 ILE   374      67.930  28.665  42.230  1.00  0.00      PROA H
ATOM   2642 HG23 ILE   374      67.571  27.593  40.856  1.00  0.00      PROA H
ATOM   2643  CG1 ILE   374      68.456  26.757  44.112  1.00  0.00      PROA C
ATOM   2644 HG12 ILE   374      68.573  27.814  44.352  1.00  0.00      PROA H
ATOM   2645 HG13 ILE   374      67.543  26.379  44.572  1.00  0.00      PROA H
ATOM   2646  CD1 ILE   374      69.631  26.008  44.727  1.00  0.00      PROA C
ATOM   2647 HD11 ILE   374      70.562  26.378  44.298  1.00  0.00      PROA H
ATOM   2648 HD12 ILE   374      69.639  26.168  45.805  1.00  0.00      PROA H
ATOM   2649 HD13 ILE   374      69.533  24.943  44.518  1.00  0.00      PROA H
ATOM   2650  C   ILE   374      66.404  24.978  42.632  1.00  0.00      PROA C
ATOM   2651  O   ILE   374      66.130  24.456  43.710  1.00  0.00      PROA O
ATOM   2652  N   GLU   375      65.430  25.264  41.748  1.00  0.00      PROA N
ATOM   2653  H   GLU   375      65.658  25.720  40.876  1.00  0.00      PROA H
ATOM   2654  CA  GLU   375      64.040  24.955  41.964  1.00  0.00      PROA C
ATOM   2655  HA  GLU   375      63.735  25.317  42.947  1.00  0.00      PROA H
ATOM   2656  CB  GLU   375      63.136  25.613  40.907  1.00  0.00      PROA C
ATOM   2657  HB2 GLU   375      63.611  25.543  39.928  1.00  0.00      PROA H
ATOM   2658  HB3 GLU   375      62.174  25.102  40.882  1.00  0.00      PROA H
ATOM   2659  CG  GLU   375      62.856  27.105  41.174  1.00  0.00      PROA C
ATOM   2660  HG2 GLU   375      62.966  27.311  42.239  1.00  0.00      PROA H
ATOM   2661  HG3 GLU   375      63.563  27.714  40.612  1.00  0.00      PROA H
ATOM   2662  CD  GLU   375      61.454  27.581  40.778  1.00  0.00      PROA C
ATOM   2663  OE1 GLU   375      60.554  26.777  40.426  1.00  0.00      PROA O
ATOM   2664  OE2 GLU   375      61.260  28.826  40.917  1.00  0.00      PROA O
ATOM   2665  C   GLU   375      63.744  23.474  41.973  1.00  0.00      PROA C
ATOM   2666  O   GLU   375      62.700  23.042  42.459  1.00  0.00      PROA O
ATOM   2667  N   ALA   376      64.685  22.629  41.507  1.00  0.00      PROA N
ATOM   2668  H   ALA   376      65.483  22.990  41.003  1.00  0.00      PROA H
ATOM   2669  CA  ALA   376      64.599  21.203  41.701  1.00  0.00      PROA C
ATOM   2670  HA  ALA   376      63.619  20.850  41.379  1.00  0.00      PROA H
ATOM   2671  CB  ALA   376      65.679  20.480  40.886  1.00  0.00      PROA C
ATOM   2672  HB1 ALA   376      66.664  20.820  41.205  1.00  0.00      PROA H
ATOM   2673  HB2 ALA   376      65.597  19.405  41.046  1.00  0.00      PROA H
ATOM   2674  HB3 ALA   376      65.544  20.700  39.827  1.00  0.00      PROA H
ATOM   2675  C   ALA   376      64.716  20.791  43.156  1.00  0.00      PROA C
ATOM   2676  O   ALA   376      64.256  19.720  43.540  1.00  0.00      PROA O
ATOM   2677  N   ASN   377      65.263  21.670  44.031  1.00  0.00      PROA N
ATOM   2678  H   ASN   377      65.630  22.550  43.699  1.00  0.00      PROA H
ATOM   2679  CA  ASN   377      65.344  21.391  45.452  1.00  0.00      PROA C
ATOM   2680  HA  ASN   377      65.042  20.360  45.638  1.00  0.00      PROA H
ATOM   2681  CB  ASN   377      66.783  21.582  45.990  1.00  0.00      PROA C
ATOM   2682  HB2 ASN   377      67.139  22.579  45.730  1.00  0.00      PROA H
ATOM   2683  HB3 ASN   377      66.784  21.468  47.074  1.00  0.00      PROA H
ATOM   2684  CG  ASN   377      67.724  20.551  45.385  1.00  0.00      PROA C
ATOM   2685  OD1 ASN   377      67.450  19.848  44.419  1.00  0.00      PROA O
ATOM   2686  ND2 ASN   377      68.928  20.430  45.999  1.00  0.00      PROA N
ATOM   2687 HD21 ASN   377      69.604  19.764  45.652  1.00  0.00      PROA H
ATOM   2688 HD22 ASN   377      69.143  21.006  46.800  1.00  0.00      PROA H
ATOM   2689  C   ASN   377      64.415  22.297  46.229  1.00  0.00      PROA C
ATOM   2690  O   ASN   377      64.559  22.469  47.438  1.00  0.00      PROA O
ATOM   2691  N   SER   378      63.420  22.911  45.560  1.00  0.00      PROA N
ATOM   2692  H   SER   378      63.273  22.714  44.580  1.00  0.00      PROA H
ATOM   2693  CA  SER   378      62.539  23.861  46.208  1.00  0.00      PROA C
ATOM   2694  HA  SER   378      63.134  24.623  46.713  1.00  0.00      PROA H
ATOM   2695  CB  SER   378      61.620  24.554  45.181  1.00  0.00      PROA C
ATOM   2696  HB2 SER   378      62.228  25.087  44.450  1.00  0.00      PROA H
ATOM   2697  HB3 SER   378      61.015  23.804  44.672  1.00  0.00      PROA H
ATOM   2698  OG  SER   378      60.741  25.493  45.803  1.00  0.00      PROA O
ATOM   2699  HG  SER   378      60.186  25.903  45.136  1.00  0.00      PROA H
ATOM   2700  C   SER   378      61.713  23.242  47.303  1.00  0.00      PROA C
ATOM   2701  O   SER   378      61.721  23.692  48.441  1.00  0.00      PROA O
ATOM   2702  N   GLN   379      61.058  22.106  47.051  1.00  0.00      PROA N
ATOM   2703  H   GLN   379      61.147  21.662  46.148  1.00  0.00      PROA H
ATOM   2704  CA  GLN   379      60.211  21.474  48.038  1.00  0.00      PROA C
ATOM   2705  HA  GLN   379      59.616  22.232  48.546  1.00  0.00      PROA H
ATOM   2706  CB  GLN   379      59.256  20.455  47.375  1.00  0.00      PROA C
ATOM   2707  HB2 GLN   379      58.536  20.099  48.112  1.00  0.00      PROA H
ATOM   2708  HB3 GLN   379      58.726  20.935  46.553  1.00  0.00      PROA H
ATOM   2709  CG  GLN   379      59.929  19.199  46.783  1.00  0.00      PROA C
ATOM   2710  HG2 GLN   379      60.766  18.902  47.415  1.00  0.00      PROA H
ATOM   2711  HG3 GLN   379      59.204  18.386  46.737  1.00  0.00      PROA H
ATOM   2712  CD  GLN   379      60.463  19.437  45.372  1.00  0.00      PROA C
ATOM   2713  OE1 GLN   379      60.653  20.553  44.891  1.00  0.00      PROA O
ATOM   2714  NE2 GLN   379      60.731  18.321  44.671  1.00  0.00      PROA N
ATOM   2715 HE21 GLN   379      61.088  18.394  43.728  1.00  0.00      PROA H
ATOM   2716 HE22 GLN   379      60.575  17.415  45.089  1.00  0.00      PROA H
ATOM   2717  C   GLN   379      61.021  20.787  49.116  1.00  0.00      PROA C
ATOM   2718  O   GLN   379      60.555  20.605  50.233  1.00  0.00      PROA O
ATOM   2719  N   TYR   380      62.291  20.442  48.837  1.00  0.00      PROA N
ATOM   2720  H   TYR   380      62.661  20.588  47.908  1.00  0.00      PROA H
ATOM   2721  CA  TYR   380      63.167  19.859  49.829  1.00  0.00      PROA C
ATOM   2722  HA  TYR   380      62.621  19.108  50.401  1.00  0.00      PROA H
ATOM   2723  CB  TYR   380      64.403  19.170  49.191  1.00  0.00      PROA C
ATOM   2724  HB2 TYR   380      64.891  19.862  48.505  1.00  0.00      PROA H
ATOM   2725  HB3 TYR   380      65.104  18.882  49.975  1.00  0.00      PROA H
ATOM   2726  CG  TYR   380      64.066  17.925  48.409  1.00  0.00      PROA C
ATOM   2727  CD1 TYR   380      64.610  16.683  48.795  1.00  0.00      PROA C
ATOM   2728  HD1 TYR   380      65.246  16.618  49.678  1.00  0.00      PROA H
ATOM   2729  CE1 TYR   380      64.345  15.521  48.060  1.00  0.00      PROA C
ATOM   2730  HE1 TYR   380      64.764  14.567  48.380  1.00  0.00      PROA H
ATOM   2731  CZ  TYR   380      63.547  15.597  46.922  1.00  0.00      PROA C
ATOM   2732  OH  TYR   380      63.286  14.458  46.156  1.00  0.00      PROA O
ATOM   2733  HH  TYR   380      63.707  13.668  46.502  1.00  0.00      PROA H
ATOM   2734  CE2 TYR   380      63.016  16.814  46.514  1.00  0.00      PROA C
ATOM   2735  HE2 TYR   380      62.384  16.862  45.627  1.00  0.00      PROA H
ATOM   2736  CD2 TYR   380      63.292  17.977  47.238  1.00  0.00      PROA C
ATOM   2737  HD2 TYR   380      62.899  18.931  46.886  1.00  0.00      PROA H
ATOM   2738  C   TYR   380      63.659  20.905  50.810  1.00  0.00      PROA C
ATOM   2739  O   TYR   380      64.029  20.591  51.939  1.00  0.00      PROA O
ATOM   2740  N   PHE   381      63.631  22.193  50.425  1.00  0.00      PROA N
ATOM   2741  H   PHE   381      63.328  22.435  49.493  1.00  0.00      PROA H
ATOM   2742  CA  PHE   381      64.028  23.259  51.314  1.00  0.00      PROA C
ATOM   2743  HA  PHE   381      64.779  22.889  52.013  1.00  0.00      PROA H
ATOM   2744  CB  PHE   381      64.623  24.434  50.517  1.00  0.00      PROA C
ATOM   2745  HB2 PHE   381      64.002  24.634  49.644  1.00  0.00      PROA H
ATOM   2746  HB3 PHE   381      64.657  25.322  51.149  1.00  0.00      PROA H
ATOM   2747  CG  PHE   381      66.016  24.160  50.036  1.00  0.00      PROA C
ATOM   2748  CD1 PHE   381      66.926  23.415  50.795  1.00  0.00      PROA C
ATOM   2749  HD1 PHE   381      66.627  23.012  51.763  1.00  0.00      PROA H
ATOM   2750  CE1 PHE   381      68.219  23.178  50.329  1.00  0.00      PROA C
ATOM   2751  HE1 PHE   381      68.909  22.575  50.920  1.00  0.00      PROA H
ATOM   2752  CZ  PHE   381      68.633  23.712  49.105  1.00  0.00      PROA C
ATOM   2753  HZ  PHE   381      69.646  23.530  48.746  1.00  0.00      PROA H
ATOM   2754  CE2 PHE   381      67.745  24.478  48.343  1.00  0.00      PROA C
ATOM   2755  HE2 PHE   381      68.069  24.902  47.392  1.00  0.00      PROA H
ATOM   2756  CD2 PHE   381      66.447  24.691  48.816  1.00  0.00      PROA C
ATOM   2757  HD2 PHE   381      65.765  25.287  48.210  1.00  0.00      PROA H
ATOM   2758  C   PHE   381      62.912  23.787  52.163  1.00  0.00      PROA C
ATOM   2759  O   PHE   381      63.129  24.203  53.293  1.00  0.00      PROA O
ATOM   2760  N   HID   382      61.659  23.745  51.682  1.00  0.00      PROA N
ATOM   2761  H   HID   382      61.495  23.474  50.722  1.00  0.00      PROA H
ATOM   2762  CA  HID   382      60.513  24.079  52.503  1.00  0.00      PROA C
ATOM   2763  HA  HID   382      60.648  25.074  52.928  1.00  0.00      PROA H
ATOM   2764  CB  HID   382      59.207  24.073  51.683  1.00  0.00      PROA C
ATOM   2765  HB2 HID   382      59.119  23.128  51.146  1.00  0.00      PROA H
ATOM   2766  HB3 HID   382      58.356  24.190  52.354  1.00  0.00      PROA H
ATOM   2767  CG  HID   382      59.165  25.185  50.679  1.00  0.00      PROA C
ATOM   2768  ND1 HID   382      59.857  25.132  49.504  1.00  0.00      PROA N
ATOM   2769  HD1 HID   382      60.462  24.380  49.205  1.00  0.00      PROA H
ATOM   2770  CE1 HID   382      59.598  26.252  48.806  1.00  0.00      PROA C
ATOM   2771  HE1 HID   382      60.066  26.409  47.834  1.00  0.00      PROA H
ATOM   2772  NE2 HID   382      58.765  27.028  49.454  1.00  0.00      PROA N
ATOM   2773  CD2 HID   382      58.473  26.352  50.626  1.00  0.00      PROA C
ATOM   2774  HD2 HID   382      57.765  26.837  51.297  1.00  0.00      PROA H
ATOM   2775  C   HID   382      60.359  23.136  53.671  1.00  0.00      PROA C
ATOM   2776  O   HID   382      60.126  23.558  54.798  1.00  0.00      PROA O
ATOM   2777  N   LEU   383      60.529  21.821  53.449  1.00  0.00      PROA N
ATOM   2778  H   LEU   383      60.653  21.480  52.506  1.00  0.00      PROA H
ATOM   2779  CA  LEU   383      60.541  20.859  54.530  1.00  0.00      PROA C
ATOM   2780  HA  LEU   383      59.626  20.956  55.114  1.00  0.00      PROA H
ATOM   2781  CB  LEU   383      60.630  19.417  53.972  1.00  0.00      PROA C
ATOM   2782  HB2 LEU   383      61.206  19.420  53.047  1.00  0.00      PROA H
ATOM   2783  HB3 LEU   383      61.121  18.774  54.702  1.00  0.00      PROA H
ATOM   2784  CG  LEU   383      59.290  18.726  53.633  1.00  0.00      PROA C
ATOM   2785  HG  LEU   383      59.487  17.759  53.170  1.00  0.00      PROA H
ATOM   2786  CD1 LEU   383      58.459  18.508  54.901  1.00  0.00      PROA C
ATOM   2787 HD11 LEU   383      58.251  19.470  55.369  1.00  0.00      PROA H
ATOM   2788 HD12 LEU   383      57.520  18.020  54.641  1.00  0.00      PROA H
ATOM   2789 HD13 LEU   383      59.014  17.879  55.596  1.00  0.00      PROA H
ATOM   2790  CD2 LEU   383      58.467  19.455  52.567  1.00  0.00      PROA C
ATOM   2791 HD21 LEU   383      59.042  19.516  51.643  1.00  0.00      PROA H
ATOM   2792 HD22 LEU   383      57.542  18.909  52.384  1.00  0.00      PROA H
ATOM   2793 HD23 LEU   383      58.232  20.461  52.915  1.00  0.00      PROA H
ATOM   2794  C   LEU   383      61.687  21.086  55.501  1.00  0.00      PROA C
ATOM   2795  O   LEU   383      61.483  21.177  56.711  1.00  0.00      PROA O
ATOM   2796  N   ALA   384      62.915  21.289  54.987  1.00  0.00      PROA N
ATOM   2797  H   ALA   384      63.047  21.308  53.986  1.00  0.00      PROA H
ATOM   2798  CA  ALA   384      64.073  21.483  55.831  1.00  0.00      PROA C
ATOM   2799  HA  ALA   384      64.083  20.727  56.615  1.00  0.00      PROA H
ATOM   2800  CB  ALA   384      65.363  21.364  55.000  1.00  0.00      PROA C
ATOM   2801  HB1 ALA   384      65.362  22.121  54.216  1.00  0.00      PROA H
ATOM   2802  HB2 ALA   384      66.227  21.512  55.647  1.00  0.00      PROA H
ATOM   2803  HB3 ALA   384      65.414  20.373  54.548  1.00  0.00      PROA H
ATOM   2804  C   ALA   384      64.056  22.818  56.556  1.00  0.00      PROA C
ATOM   2805  O   ALA   384      64.818  23.023  57.494  1.00  0.00      PROA O
ATOM   2806  N   ALA   385      63.160  23.744  56.164  1.00  0.00      PROA N
ATOM   2807  H   ALA   385      62.524  23.543  55.406  1.00  0.00      PROA H
ATOM   2808  CA  ALA   385      63.057  25.039  56.782  1.00  0.00      PROA C
ATOM   2809  HA  ALA   385      63.900  25.189  57.456  1.00  0.00      PROA H
ATOM   2810  CB  ALA   385      63.070  26.129  55.703  1.00  0.00      PROA C
ATOM   2811  HB1 ALA   385      62.226  25.982  55.028  1.00  0.00      PROA H
ATOM   2812  HB2 ALA   385      62.991  27.109  56.174  1.00  0.00      PROA H
ATOM   2813  HB3 ALA   385      64.000  26.071  55.138  1.00  0.00      PROA H
ATOM   2814  C   ALA   385      61.819  25.217  57.623  1.00  0.00      PROA C
ATOM   2815  O   ALA   385      61.718  26.183  58.376  1.00  0.00      PROA O
ATOM   2816  N   TRP   386      60.861  24.273  57.578  1.00  0.00      PROA N
ATOM   2817  H   TRP   386      60.986  23.454  57.000  1.00  0.00      PROA H
ATOM   2818  CA  TRP   386      59.649  24.412  58.348  1.00  0.00      PROA C
ATOM   2819  HA  TRP   386      59.751  25.251  59.037  1.00  0.00      PROA H
ATOM   2820  CB  TRP   386      58.444  24.670  57.428  1.00  0.00      PROA C
ATOM   2821  HB2 TRP   386      58.605  24.176  56.470  1.00  0.00      PROA H
ATOM   2822  HB3 TRP   386      57.541  24.275  57.893  1.00  0.00      PROA H
ATOM   2823  CG  TRP   386      58.228  26.116  57.166  1.00  0.00      PROA C
ATOM   2824  CD1 TRP   386      58.563  27.170  57.980  1.00  0.00      PROA C
ATOM   2825  HD1 TRP   386      59.045  26.986  58.940  1.00  0.00      PROA H
ATOM   2826  NE1 TRP   386      58.207  28.343  57.398  1.00  0.00      PROA N
ATOM   2827  HE1 TRP   386      58.356  29.262  57.791  1.00  0.00      PROA H
ATOM   2828  CE2 TRP   386      57.627  28.067  56.219  1.00  0.00      PROA C
ATOM   2829  CZ2 TRP   386      57.173  28.911  55.287  1.00  0.00      PROA C
ATOM   2830  HZ2 TRP   386      57.177  29.985  55.477  1.00  0.00      PROA H
ATOM   2831  CH2 TRP   386      56.722  28.334  54.126  1.00  0.00      PROA C
ATOM   2832  HH2 TRP   386      56.441  28.961  53.280  1.00  0.00      PROA H
ATOM   2833  CZ3 TRP   386      56.577  26.985  53.891  1.00  0.00      PROA C
ATOM   2834  HZ3 TRP   386      56.092  26.641  52.977  1.00  0.00      PROA H
ATOM   2835  CE3 TRP   386      57.062  26.109  54.847  1.00  0.00      PROA C
ATOM   2836  HE3 TRP   386      57.010  25.034  54.677  1.00  0.00      PROA H
ATOM   2837  CD2 TRP   386      57.612  26.664  56.015  1.00  0.00      PROA C
ATOM   2838  C   TRP   386      59.369  23.242  59.241  1.00  0.00      PROA C
ATOM   2839  O   TRP   386      58.734  23.370  60.280  1.00  0.00      PROA O
ATOM   2840  N   ALA   387      59.872  22.048  58.922  1.00  0.00      PROA N
ATOM   2841  H   ALA   387      60.374  21.928  58.054  1.00  0.00      PROA H
ATOM   2842  CA  ALA   387      59.697  20.928  59.818  1.00  0.00      PROA C
ATOM   2843  HA  ALA   387      58.676  20.923  60.200  1.00  0.00      PROA H
ATOM   2844  CB  ALA   387      59.964  19.615  59.072  1.00  0.00      PROA C
ATOM   2845  HB1 ALA   387      60.986  19.614  58.691  1.00  0.00      PROA H
ATOM   2846  HB2 ALA   387      59.831  18.776  59.754  1.00  0.00      PROA H
ATOM   2847  HB3 ALA   387      59.267  19.521  58.240  1.00  0.00      PROA H
ATOM   2848  C   ALA   387      60.600  21.001  61.030  1.00  0.00      PROA C
ATOM   2849  O   ALA   387      60.198  20.668  62.130  1.00  0.00      PROA O
ATOM   2850  N   VAL   388      61.844  21.473  60.870  1.00  0.00      PROA N
ATOM   2851  H   VAL   388      62.178  21.714  59.947  1.00  0.00      PROA H
ATOM   2852  CA  VAL   388      62.760  21.660  61.981  1.00  0.00      PROA C
ATOM   2853  HA  VAL   388      62.804  20.746  62.573  1.00  0.00      PROA H
ATOM   2854  CB  VAL   388      64.160  21.987  61.487  1.00  0.00      PROA C
ATOM   2855  HB  VAL   388      64.129  22.886  60.872  1.00  0.00      PROA H
ATOM   2856  CG1 VAL   388      65.107  22.226  62.673  1.00  0.00      PROA C
ATOM   2857 HG11 VAL   388      65.150  21.329  63.291  1.00  0.00      PROA H
ATOM   2858 HG12 VAL   388      66.104  22.459  62.301  1.00  0.00      PROA H
ATOM   2859 HG13 VAL   388      64.738  23.061  63.270  1.00  0.00      PROA H
ATOM   2860  CG2 VAL   388      64.685  20.829  60.621  1.00  0.00      PROA C
ATOM   2861 HG21 VAL   388      64.024  20.686  59.766  1.00  0.00      PROA H
ATOM   2862 HG22 VAL   388      65.689  21.065  60.268  1.00  0.00      PROA H
ATOM   2863 HG23 VAL   388      64.715  19.915  61.214  1.00  0.00      PROA H
ATOM   2864  C   VAL   388      62.283  22.664  63.022  1.00  0.00      PROA C
ATOM   2865  O   VAL   388      62.288  22.321  64.206  1.00  0.00      PROA O
ATOM   2866  N   PRO   389      61.755  23.852  62.708  1.00  0.00      PROA N
ATOM   2867  CD  PRO   389      61.882  24.572  61.433  1.00  0.00      PROA C
ATOM   2868  HD2 PRO   389      61.683  23.889  60.607  1.00  0.00      PROA H
ATOM   2869  HD3 PRO   389      62.893  24.970  61.339  1.00  0.00      PROA H
ATOM   2870  CG  PRO   389      60.838  25.673  61.539  1.00  0.00      PROA C
ATOM   2871  HG2 PRO   389      59.876  25.298  61.188  1.00  0.00      PROA H
ATOM   2872  HG3 PRO   389      61.141  26.523  60.926  1.00  0.00      PROA H
ATOM   2873  CB  PRO   389      60.831  26.008  63.023  1.00  0.00      PROA C
ATOM   2874  HB2 PRO   389      59.853  26.400  63.304  1.00  0.00      PROA H
ATOM   2875  HB3 PRO   389      61.595  26.757  63.231  1.00  0.00      PROA H
ATOM   2876  CA  PRO   389      61.133  24.679  63.733  1.00  0.00      PROA C
ATOM   2877  HA  PRO   389      61.879  24.961  64.475  1.00  0.00      PROA H
ATOM   2878  C   PRO   389      59.884  24.031  64.276  1.00  0.00      PROA C
ATOM   2879  O   PRO   389      59.590  24.219  65.455  1.00  0.00      PROA O
ATOM   2880  N   ALA   390      59.109  23.284  63.465  1.00  0.00      PROA N
ATOM   2881  H   ALA   390      59.321  23.224  62.479  1.00  0.00      PROA H
ATOM   2882  CA  ALA   390      57.967  22.553  63.964  1.00  0.00      PROA C
ATOM   2883  HA  ALA   390      57.313  23.230  64.514  1.00  0.00      PROA H
ATOM   2884  CB  ALA   390      57.161  21.923  62.818  1.00  0.00      PROA C
ATOM   2885  HB1 ALA   390      57.797  21.233  62.263  1.00  0.00      PROA H
ATOM   2886  HB2 ALA   390      56.309  21.380  63.228  1.00  0.00      PROA H
ATOM   2887  HB3 ALA   390      56.805  22.706  62.150  1.00  0.00      PROA H
ATOM   2888  C   ALA   390      58.361  21.485  64.951  1.00  0.00      PROA C
ATOM   2889  O   ALA   390      57.736  21.346  65.994  1.00  0.00      PROA O
ATOM   2890  N   VAL   391      59.446  20.739  64.679  1.00  0.00      PROA N
ATOM   2891  H   VAL   391      59.934  20.858  63.803  1.00  0.00      PROA H
ATOM   2892  CA  VAL   391      59.985  19.745  65.576  1.00  0.00      PROA C
ATOM   2893  HA  VAL   391      59.200  19.042  65.854  1.00  0.00      PROA H
ATOM   2894  CB  VAL   391      61.126  18.963  64.928  1.00  0.00      PROA C
ATOM   2895  HB  VAL   391      61.783  19.651  64.396  1.00  0.00      PROA H
ATOM   2896  CG1 VAL   391      61.958  18.208  65.976  1.00  0.00      PROA C
ATOM   2897 HG11 VAL   391      61.319  17.506  66.511  1.00  0.00      PROA H
ATOM   2898 HG12 VAL   391      62.761  17.663  65.479  1.00  0.00      PROA H
ATOM   2899 HG13 VAL   391      62.386  18.920  66.682  1.00  0.00      PROA H
ATOM   2900  CG2 VAL   391      60.552  17.960  63.920  1.00  0.00      PROA C
ATOM   2901 HG21 VAL   391      59.996  18.495  63.150  1.00  0.00      PROA H
ATOM   2902 HG22 VAL   391      61.367  17.402  63.458  1.00  0.00      PROA H
ATOM   2903 HG23 VAL   391      59.885  17.268  64.434  1.00  0.00      PROA H
ATOM   2904  C   VAL   391      60.415  20.374  66.878  1.00  0.00      PROA C
ATOM   2905  O   VAL   391      60.020  19.938  67.952  1.00  0.00      PROA O
ATOM   2906  N   LYS   392      61.154  21.493  66.826  1.00  0.00      PROA N
ATOM   2907  H   LYS   392      61.454  21.858  65.933  1.00  0.00      PROA H
ATOM   2908  CA  LYS   392      61.545  22.207  68.015  1.00  0.00      PROA C
ATOM   2909  HA  LYS   392      62.055  21.527  68.697  1.00  0.00      PROA H
ATOM   2910  CB  LYS   392      62.495  23.363  67.647  1.00  0.00      PROA C
ATOM   2911  HB2 LYS   392      62.018  24.006  66.907  1.00  0.00      PROA H
ATOM   2912  HB3 LYS   392      62.724  23.945  68.540  1.00  0.00      PROA H
ATOM   2913  CG  LYS   392      63.835  22.927  67.051  1.00  0.00      PROA C
ATOM   2914  HG2 LYS   392      63.663  22.413  66.106  1.00  0.00      PROA H
ATOM   2915  HG3 LYS   392      64.460  23.803  66.879  1.00  0.00      PROA H
ATOM   2916  CD  LYS   392      64.605  21.975  67.970  1.00  0.00      PROA C
ATOM   2917  HD2 LYS   392      65.002  22.530  68.819  1.00  0.00      PROA H
ATOM   2918  HD3 LYS   392      63.935  21.194  68.328  1.00  0.00      PROA H
ATOM   2919  CE  LYS   392      65.772  21.308  67.250  1.00  0.00      PROA C
ATOM   2920  HE2 LYS   392      65.958  20.328  67.689  1.00  0.00      PROA H
ATOM   2921  HE3 LYS   392      65.529  21.192  66.194  1.00  0.00      PROA H
ATOM   2922  NZ  LYS   392      66.997  22.127  67.372  1.00  0.00      PROA N
ATOM   2923  HZ1 LYS   392      67.234  22.235  68.347  1.00  0.00      PROA H
ATOM   2924  HZ2 LYS   392      67.757  21.669  66.889  1.00  0.00      PROA H
ATOM   2925  HZ3 LYS   392      66.837  23.036  66.961  1.00  0.00      PROA H
ATOM   2926  C   LYS   392      60.374  22.723  68.812  1.00  0.00      PROA C
ATOM   2927  O   LYS   392      60.317  22.611  70.028  1.00  0.00      PROA O
ATOM   2928  N   THR   393      59.362  23.257  68.129  1.00  0.00      PROA N
ATOM   2929  H   THR   393      59.407  23.315  67.122  1.00  0.00      PROA H
ATOM   2930  CA  THR   393      58.170  23.773  68.769  1.00  0.00      PROA C
ATOM   2931  HA  THR   393      58.452  24.493  69.538  1.00  0.00      PROA H
ATOM   2932  CB  THR   393      57.288  24.457  67.752  1.00  0.00      PROA C
ATOM   2933  HB  THR   393      56.966  23.733  67.003  1.00  0.00      PROA H
ATOM   2934  CG2 THR   393      56.056  25.055  68.410  1.00  0.00      PROA C
ATOM   2935 HG21 THR   393      56.362  25.789  69.156  1.00  0.00      PROA H
ATOM   2936 HG22 THR   393      55.439  25.541  67.654  1.00  0.00      PROA H
ATOM   2937 HG23 THR   393      55.482  24.264  68.893  1.00  0.00      PROA H
ATOM   2938  OG1 THR   393      58.003  25.534  67.173  1.00  0.00      PROA O
ATOM   2939  HG1 THR   393      57.448  25.974  66.524  1.00  0.00      PROA H
ATOM   2940  C   THR   393      57.388  22.716  69.504  1.00  0.00      PROA C
ATOM   2941  O   THR   393      57.032  22.876  70.671  1.00  0.00      PROA O
ATOM   2942  N   ILE   394      57.165  21.550  68.869  1.00  0.00      PROA N
ATOM   2943  H   ILE   394      57.498  21.418  67.924  1.00  0.00      PROA H
ATOM   2944  CA  ILE   394      56.448  20.467  69.517  1.00  0.00      PROA C
ATOM   2945  HA  ILE   394      55.569  20.864  70.024  1.00  0.00      PROA H
ATOM   2946  CB  ILE   394      55.976  19.399  68.536  1.00  0.00      PROA C
ATOM   2947  HB  ILE   394      55.410  18.638  69.072  1.00  0.00      PROA H
ATOM   2948  CG2 ILE   394      55.081  20.034  67.463  1.00  0.00      PROA C
ATOM   2949 HG21 ILE   394      55.644  20.794  66.923  1.00  0.00      PROA H
ATOM   2950 HG22 ILE   394      54.748  19.265  66.766  1.00  0.00      PROA H
ATOM   2951 HG23 ILE   394      54.214  20.493  67.938  1.00  0.00      PROA H
ATOM   2952  CG1 ILE   394      57.134  18.693  67.837  1.00  0.00      PROA C
ATOM   2953 HG12 ILE   394      57.704  19.417  67.255  1.00  0.00      PROA H
ATOM   2954 HG13 ILE   394      57.784  18.236  68.583  1.00  0.00      PROA H
ATOM   2955  CD1 ILE   394      56.656  17.583  66.879  1.00  0.00      PROA C
ATOM   2956 HD11 ILE   394      56.015  18.016  66.111  1.00  0.00      PROA H
ATOM   2957 HD12 ILE   394      57.518  17.112  66.408  1.00  0.00      PROA H
ATOM   2958 HD13 ILE   394      56.095  16.834  67.439  1.00  0.00      PROA H
ATOM   2959  C   ILE   394      57.255  19.877  70.642  1.00  0.00      PROA C
ATOM   2960  O   ILE   394      56.725  19.443  71.664  1.00  0.00      PROA O
ATOM   2961  N   THR   395      58.584  19.899  70.505  1.00  0.00      PROA N
ATOM   2962  H   THR   395      58.997  20.217  69.639  1.00  0.00      PROA H
ATOM   2963  CA  THR   395      59.453  19.481  71.559  1.00  0.00      PROA C
ATOM   2964  HA  THR   395      59.216  18.455  71.840  1.00  0.00      PROA H
ATOM   2965  CB  THR   395      60.872  19.561  71.078  1.00  0.00      PROA C
ATOM   2966  HB  THR   395      61.166  20.607  70.985  1.00  0.00      PROA H
ATOM   2967  CG2 THR   395      61.635  18.875  72.095  1.00  0.00      PROA C
ATOM   2968 HG21 THR   395      61.291  17.845  72.176  1.00  0.00      PROA H
ATOM   2969 HG22 THR   395      62.691  18.885  71.826  1.00  0.00      PROA H
ATOM   2970 HG23 THR   395      61.501  19.379  73.053  1.00  0.00      PROA H
ATOM   2971  OG1 THR   395      61.056  18.758  69.922  1.00  0.00      PROA O
ATOM   2972  HG1 THR   395      61.968  18.822  69.630  1.00  0.00      PROA H
ATOM   2973  C   THR   395      59.366  20.316  72.799  1.00  0.00      PROA C
ATOM   2974  O   THR   395      59.296  19.817  73.923  1.00  0.00      PROA O
ATOM   2975  N   ILE   396      59.348  21.640  72.621  1.00  0.00      PROA N
ATOM   2976  H   ILE   396      59.450  22.026  71.693  1.00  0.00      PROA H
ATOM   2977  CA  ILE   396      59.187  22.550  73.728  1.00  0.00      PROA C
ATOM   2978  HA  ILE   396      59.856  22.259  74.538  1.00  0.00      PROA H
ATOM   2979  CB  ILE   396      59.509  23.976  73.332  1.00  0.00      PROA C
ATOM   2980  HB  ILE   396      58.833  24.295  72.538  1.00  0.00      PROA H
ATOM   2981  CG2 ILE   396      59.342  24.911  74.542  1.00  0.00      PROA C
ATOM   2982 HG21 ILE   396      60.019  24.600  75.338  1.00  0.00      PROA H
ATOM   2983 HG22 ILE   396      59.576  25.934  74.247  1.00  0.00      PROA H
ATOM   2984 HG23 ILE   396      58.314  24.863  74.900  1.00  0.00      PROA H
ATOM   2985  CG1 ILE   396      60.949  24.079  72.802  1.00  0.00      PROA C
ATOM   2986 HG12 ILE   396      61.111  23.318  72.038  1.00  0.00      PROA H
ATOM   2987 HG13 ILE   396      61.108  25.067  72.369  1.00  0.00      PROA H
ATOM   2988  CD1 ILE   396      62.008  23.878  73.880  1.00  0.00      PROA C
ATOM   2989 HD11 ILE   396      61.892  22.888  74.322  1.00  0.00      PROA H
ATOM   2990 HD12 ILE   396      63.000  23.964  73.436  1.00  0.00      PROA H
ATOM   2991 HD13 ILE   396      61.889  24.637  74.653  1.00  0.00      PROA H
ATOM   2992  C   ILE   396      57.818  22.464  74.334  1.00  0.00      PROA C
ATOM   2993  O   ILE   396      57.665  22.503  75.547  1.00  0.00      PROA O
ATOM   2994  N   LEU   397      56.772  22.324  73.522  1.00  0.00      PROA N
ATOM   2995  H   LEU   397      56.905  22.333  72.520  1.00  0.00      PROA H
ATOM   2996  CA  LEU   397      55.435  22.156  74.025  1.00  0.00      PROA C
ATOM   2997  HA  LEU   397      55.206  22.962  74.722  1.00  0.00      PROA H
ATOM   2998  CB  LEU   397      54.470  22.196  72.847  1.00  0.00      PROA C
ATOM   2999  HB2 LEU   397      54.785  21.473  72.094  1.00  0.00      PROA H
ATOM   3000  HB3 LEU   397      53.466  21.947  73.190  1.00  0.00      PROA H
ATOM   3001  CG  LEU   397      54.403  23.599  72.159  1.00  0.00      PROA C
ATOM   3002  HG  LEU   397      55.374  24.088  72.233  1.00  0.00      PROA H
ATOM   3003  CD1 LEU   397      54.025  23.435  70.662  1.00  0.00      PROA C
ATOM   3004 HD11 LEU   397      53.053  22.949  70.583  1.00  0.00      PROA H
ATOM   3005 HD12 LEU   397      53.980  24.416  70.188  1.00  0.00      PROA H
ATOM   3006 HD13 LEU   397      54.778  22.825  70.161  1.00  0.00      PROA H
ATOM   3007  CD2 LEU   397      53.759  24.766  72.949  1.00  0.00      PROA C
ATOM   3008 HD21 LEU   397      54.314  24.931  73.873  1.00  0.00      PROA H
ATOM   3009 HD22 LEU   397      53.785  25.673  72.344  1.00  0.00      PROA H
ATOM   3010 HD23 LEU   397      52.724  24.518  73.186  1.00  0.00      PROA H
ATOM   3011  C   LEU   397      55.211  20.889  74.819  1.00  0.00      PROA C
ATOM   3012  O   LEU   397      54.518  20.900  75.832  1.00  0.00      PROA O
ATOM   3013  N   ALA   398      55.794  19.759  74.379  1.00  0.00      PROA N
ATOM   3014  H   ALA   398      56.231  19.739  73.469  1.00  0.00      PROA H
ATOM   3015  CA  ALA   398      55.813  18.558  75.180  1.00  0.00      PROA C
ATOM   3016  HA  ALA   398      54.799  18.316  75.498  1.00  0.00      PROA H
ATOM   3017  CB  ALA   398      56.375  17.392  74.369  1.00  0.00      PROA C
ATOM   3018  HB1 ALA   398      57.391  17.625  74.052  1.00  0.00      PROA H
ATOM   3019  HB2 ALA   398      56.384  16.492  74.984  1.00  0.00      PROA H
ATOM   3020  HB3 ALA   398      55.750  17.225  73.492  1.00  0.00      PROA H
ATOM   3021  C   ALA   398      56.611  18.723  76.459  1.00  0.00      PROA C
ATOM   3022  O   ALA   398      56.228  18.266  77.528  1.00  0.00      PROA O
ATOM   3023  N   MET   399      57.752  19.437  76.392  1.00  0.00      PROA N
ATOM   3024  H   MET   399      58.087  19.772  75.500  1.00  0.00      PROA H
ATOM   3025  CA  MET   399      58.533  19.747  77.574  1.00  0.00      PROA C
ATOM   3026  HA  MET   399      58.671  18.843  78.167  1.00  0.00      PROA H
ATOM   3027  CB  MET   399      59.940  20.311  77.203  1.00  0.00      PROA C
ATOM   3028  HB2 MET   399      59.892  20.795  76.228  1.00  0.00      PROA H
ATOM   3029  HB3 MET   399      60.250  21.038  77.954  1.00  0.00      PROA H
ATOM   3030  CG  MET   399      61.047  19.268  77.121  1.00  0.00      PROA C
ATOM   3031  HG2 MET   399      60.752  18.479  76.429  1.00  0.00      PROA H
ATOM   3032  HG3 MET   399      61.964  19.738  76.766  1.00  0.00      PROA H
ATOM   3033  SD  MET   399      61.507  18.414  78.657  1.00  0.00      PROA S
ATOM   3034  CE  MET   399      62.051  19.950  79.436  1.00  0.00      PROA C
ATOM   3035  HE1 MET   399      61.216  20.649  79.486  1.00  0.00      PROA H
ATOM   3036  HE2 MET   399      62.408  19.740  80.444  1.00  0.00      PROA H
ATOM   3037  HE3 MET   399      62.858  20.390  78.850  1.00  0.00      PROA H
ATOM   3038  C   MET   399      57.874  20.751  78.491  1.00  0.00      PROA C
ATOM   3039  O   MET   399      58.170  20.813  79.681  1.00  0.00      PROA O
ATOM   3040  N   GLY   400      57.001  21.619  77.953  1.00  0.00      PROA N
ATOM   3041  H   GLY   400      56.805  21.589  76.962  1.00  0.00      PROA H
ATOM   3042  CA  GLY   400      56.300  22.626  78.721  1.00  0.00      PROA C
ATOM   3043  HA2 GLY   400      55.588  23.143  78.078  1.00  0.00      PROA H
ATOM   3044  HA3 GLY   400      55.767  22.149  79.544  1.00  0.00      PROA H
ATOM   3045  C   GLY   400      57.185  23.682  79.328  1.00  0.00      PROA C
ATOM   3046  O   GLY   400      57.006  24.064  80.479  1.00  0.00      PROA O
ATOM   3047  N   GLN   401      58.176  24.191  78.571  1.00  0.00      PROA N
ATOM   3048  H   GLN   401      58.271  23.908  77.607  1.00  0.00      PROA H
ATOM   3049  CA  GLN   401      59.146  25.154  79.078  1.00  0.00      PROA C
ATOM   3050  HA  GLN   401      59.162  25.116  80.167  1.00  0.00      PROA H
ATOM   3051  CB  GLN   401      60.561  24.832  78.547  1.00  0.00      PROA C
ATOM   3052  HB2 GLN   401      60.503  24.582  77.487  1.00  0.00      PROA H
ATOM   3053  HB3 GLN   401      61.205  25.701  78.679  1.00  0.00      PROA H
ATOM   3054  CG  GLN   401      61.224  23.647  79.269  1.00  0.00      PROA C
ATOM   3055  HG2 GLN   401      60.473  23.102  79.840  1.00  0.00      PROA H
ATOM   3056  HG3 GLN   401      61.676  22.981  78.534  1.00  0.00      PROA H
ATOM   3057  CD  GLN   401      62.316  24.118  80.232  1.00  0.00      PROA C
ATOM   3058  OE1 GLN   401      62.432  25.262  80.654  1.00  0.00      PROA O
ATOM   3059  NE2 GLN   401      63.216  23.173  80.582  1.00  0.00      PROA N
ATOM   3060 HE21 GLN   401      63.968  23.407  81.215  1.00  0.00      PROA H
ATOM   3061 HE22 GLN   401      63.133  22.238  80.209  1.00  0.00      PROA H
ATOM   3062  C   GLN   401      58.799  26.587  78.736  1.00  0.00      PROA C
ATOM   3063  O   GLN   401      59.648  27.461  78.602  1.00  0.00      PROA O
ATOM   3064  N   VAL   402      57.508  26.862  78.522  1.00  0.00      PROA N
ATOM   3065  H   VAL   402      56.819  26.124  78.571  1.00  0.00      PROA H
ATOM   3066  CA  VAL   402      57.055  28.201  78.218  1.00  0.00      PROA C
ATOM   3067  HA  VAL   402      57.688  28.632  77.443  1.00  0.00      PROA H
ATOM   3068  CB  VAL   402      55.624  28.191  77.726  1.00  0.00      PROA C
ATOM   3069  HB  VAL   402      54.957  27.945  78.552  1.00  0.00      PROA H
ATOM   3070  CG1 VAL   402      55.226  29.556  77.167  1.00  0.00      PROA C
ATOM   3071 HG11 VAL   402      55.879  29.813  76.334  1.00  0.00      PROA H
ATOM   3072 HG12 VAL   402      54.193  29.520  76.821  1.00  0.00      PROA H
ATOM   3073 HG13 VAL   402      55.320  30.311  77.948  1.00  0.00      PROA H
ATOM   3074  CG2 VAL   402      55.472  27.138  76.632  1.00  0.00      PROA C
ATOM   3075 HG21 VAL   402      55.725  26.157  77.034  1.00  0.00      PROA H
ATOM   3076 HG22 VAL   402      54.442  27.130  76.276  1.00  0.00      PROA H
ATOM   3077 HG23 VAL   402      56.140  27.375  75.804  1.00  0.00      PROA H
ATOM   3078  C   VAL   402      57.174  29.102  79.431  1.00  0.00      PROA C
ATOM   3079  O   VAL   402      56.728  28.737  80.524  1.00  0.00      PROA O
ATOM   3080  N   ASP   403      57.793  30.282  79.245  1.00  0.00      PROA N
ATOM   3081  H   ASP   403      58.075  30.563  78.317  1.00  0.00      PROA H
ATOM   3082  CA  ASP   403      58.081  31.191  80.331  1.00  0.00      PROA C
ATOM   3083  HA  ASP   403      57.606  30.830  81.243  1.00  0.00      PROA H
ATOM   3084  CB  ASP   403      59.609  31.290  80.568  1.00  0.00      PROA C
ATOM   3085  HB2 ASP   403      60.102  31.598  79.645  1.00  0.00      PROA H
ATOM   3086  HB3 ASP   403      59.809  32.025  81.348  1.00  0.00      PROA H
ATOM   3087  CG  ASP   403      60.186  29.950  81.002  1.00  0.00      PROA C
ATOM   3088  OD1 ASP   403      59.502  29.183  81.715  1.00  0.00      PROA O
ATOM   3089  OD2 ASP   403      61.422  29.782  80.824  1.00  0.00      PROA O
ATOM   3090  C   ASP   403      57.501  32.557  80.002  1.00  0.00      PROA C
ATOM   3091  O   ASP   403      56.746  32.732  79.045  1.00  0.00      PROA O
ATOM   3092  N   GLY   404      57.845  33.588  80.795  1.00  0.00      PROA N
ATOM   3093  H   GLY   404      58.436  33.432  81.599  1.00  0.00      PROA H
ATOM   3094  CA  GLY   404      57.388  34.932  80.526  1.00  0.00      PROA C
ATOM   3095  HA2 GLY   404      57.452  35.131  79.456  1.00  0.00      PROA H
ATOM   3096  HA3 GLY   404      56.353  35.036  80.853  1.00  0.00      PROA H
ATOM   3097  C   GLY   404      58.213  35.955  81.245  1.00  0.00      PROA C
ATOM   3098  O   GLY   404      58.851  35.684  82.263  1.00  0.00      PROA O
ATOM   3099  N   ASP   405      58.177  37.167  80.678  1.00  0.00      PROA N
ATOM   3100  H   ASP   405      57.720  37.295  79.786  1.00  0.00      PROA H
ATOM   3101  CA  ASP   405      58.748  38.366  81.231  1.00  0.00      PROA C
ATOM   3102  HA  ASP   405      58.884  38.242  82.306  1.00  0.00      PROA H
ATOM   3103  CB  ASP   405      60.112  38.681  80.601  1.00  0.00      PROA C
ATOM   3104  HB2 ASP   405      60.864  38.004  81.006  1.00  0.00      PROA H
ATOM   3105  HB3 ASP   405      60.052  38.553  79.521  1.00  0.00      PROA H
ATOM   3106  CG  ASP   405      60.586  40.099  80.867  1.00  0.00      PROA C
ATOM   3107  OD1 ASP   405      60.650  40.470  82.067  1.00  0.00      PROA O
ATOM   3108  OD2 ASP   405      60.601  40.868  79.877  1.00  0.00      PROA O
ATOM   3109  C   ASP   405      57.772  39.496  81.002  1.00  0.00      PROA C
ATOM   3110  O   ASP   405      57.020  39.524  80.034  1.00  0.00      PROA O
ATOM   3111  N   LEU   406      57.780  40.477  81.904  1.00  0.00      PROA N
ATOM   3112  H   LEU   406      58.566  40.580  82.530  1.00  0.00      PROA H
ATOM   3113  CA  LEU   406      56.715  41.428  82.051  1.00  0.00      PROA C
ATOM   3114  HA  LEU   406      55.772  40.965  81.761  1.00  0.00      PROA H
ATOM   3115  CB  LEU   406      56.653  41.867  83.529  1.00  0.00      PROA C
ATOM   3116  HB2 LEU   406      57.514  42.496  83.758  1.00  0.00      PROA H
ATOM   3117  HB3 LEU   406      55.736  42.430  83.703  1.00  0.00      PROA H
ATOM   3118  CG  LEU   406      56.667  40.679  84.511  1.00  0.00      PROA C
ATOM   3119  HG  LEU   406      57.617  40.149  84.428  1.00  0.00      PROA H
ATOM   3120  CD1 LEU   406      56.498  41.176  85.945  1.00  0.00      PROA C
ATOM   3121 HD11 LEU   406      55.548  41.703  86.037  1.00  0.00      PROA H
ATOM   3122 HD12 LEU   406      56.509  40.327  86.629  1.00  0.00      PROA H
ATOM   3123 HD13 LEU   406      57.314  41.854  86.194  1.00  0.00      PROA H
ATOM   3124  CD2 LEU   406      55.583  39.655  84.183  1.00  0.00      PROA C
ATOM   3125 HD21 LEU   406      55.741  39.267  83.177  1.00  0.00      PROA H
ATOM   3126 HD22 LEU   406      55.629  38.834  84.899  1.00  0.00      PROA H
ATOM   3127 HD23 LEU   406      54.604  40.131  84.239  1.00  0.00      PROA H
ATOM   3128  C   LEU   406      56.889  42.635  81.165  1.00  0.00      PROA C
ATOM   3129  O   LEU   406      55.905  43.205  80.688  1.00  0.00      PROA O
ATOM   3130  N   LEU   407      58.148  43.041  80.901  1.00  0.00      PROA N
ATOM   3131  H   LEU   407      58.931  42.570  81.331  1.00  0.00      PROA H
ATOM   3132  CA  LEU   407      58.376  44.148  80.004  1.00  0.00      PROA C
ATOM   3133  HA  LEU   407      57.564  44.870  80.103  1.00  0.00      PROA H
ATOM   3134  CB  LEU   407      59.700  44.905  80.274  1.00  0.00      PROA C
ATOM   3135  HB2 LEU   407      59.814  45.710  79.548  1.00  0.00      PROA H
ATOM   3136  HB3 LEU   407      59.682  45.324  81.280  1.00  0.00      PROA H
ATOM   3137  CG  LEU   407      61.012  44.099  80.194  1.00  0.00      PROA C
ATOM   3138  HG  LEU   407      60.876  43.249  79.525  1.00  0.00      PROA H
ATOM   3139  CD1 LEU   407      62.158  44.971  79.658  1.00  0.00      PROA C
ATOM   3140 HD11 LEU   407      62.310  45.821  80.323  1.00  0.00      PROA H
ATOM   3141 HD12 LEU   407      63.073  44.380  79.610  1.00  0.00      PROA H
ATOM   3142 HD13 LEU   407      61.906  45.330  78.660  1.00  0.00      PROA H
ATOM   3143  CD2 LEU   407      61.407  43.526  81.557  1.00  0.00      PROA C
ATOM   3144 HD21 LEU   407      60.619  42.864  81.916  1.00  0.00      PROA H
ATOM   3145 HD22 LEU   407      62.336  42.964  81.459  1.00  0.00      PROA H
ATOM   3146 HD23 LEU   407      61.549  44.341  82.267  1.00  0.00      PROA H
ATOM   3147  C   LEU   407      58.251  43.675  78.581  1.00  0.00      PROA C
ATOM   3148  O   LEU   407      57.690  44.362  77.725  1.00  0.00      PROA O
ATOM   3149  N   SER   408      58.656  42.415  78.319  1.00  0.00      PROA N
ATOM   3150  H   SER   408      59.165  41.892  79.017  1.00  0.00      PROA H
ATOM   3151  CA  SER   408      58.385  41.773  77.052  1.00  0.00      PROA C
ATOM   3152  HA  SER   408      58.773  42.389  76.241  1.00  0.00      PROA H
ATOM   3153  CB  SER   408      59.067  40.375  76.998  1.00  0.00      PROA C
ATOM   3154  HB2 SER   408      59.231  40.090  75.959  1.00  0.00      PROA H
ATOM   3155  HB3 SER   408      60.025  40.417  77.518  1.00  0.00      PROA H
ATOM   3156  OG  SER   408      58.340  39.301  77.594  1.00  0.00      PROA O
ATOM   3157  HG  SER   408      58.843  38.488  77.508  1.00  0.00      PROA H
ATOM   3158  C   SER   408      56.898  41.637  76.831  1.00  0.00      PROA C
ATOM   3159  O   SER   408      56.352  41.963  75.782  1.00  0.00      PROA O
ATOM   3160  N   GLY   409      56.170  41.179  77.872  1.00  0.00      PROA N
ATOM   3161  H   GLY   409      56.601  41.065  78.778  1.00  0.00      PROA H
ATOM   3162  CA  GLY   409      54.769  40.833  77.763  1.00  0.00      PROA C
ATOM   3163  HA2 GLY   409      54.376  40.593  78.751  1.00  0.00      PROA H
ATOM   3164  HA3 GLY   409      54.217  41.676  77.348  1.00  0.00      PROA H
ATOM   3165  C   GLY   409      54.488  39.652  76.883  1.00  0.00      PROA C
ATOM   3166  O   GLY   409      53.347  39.426  76.509  1.00  0.00      PROA O
ATOM   3167  N   VAL   410      55.520  38.878  76.517  1.00  0.00      PROA N
ATOM   3168  H   VAL   410      56.445  39.065  76.879  1.00  0.00      PROA H
ATOM   3169  CA  VAL   410      55.345  37.772  75.607  1.00  0.00      PROA C
ATOM   3170  HA  VAL   410      54.281  37.572  75.478  1.00  0.00      PROA H
ATOM   3171  CB  VAL   410      55.938  38.026  74.216  1.00  0.00      PROA C
ATOM   3172  HB  VAL   410      55.728  37.173  73.570  1.00  0.00      PROA H
ATOM   3173  CG1 VAL   410      55.314  39.294  73.598  1.00  0.00      PROA C
ATOM   3174 HG11 VAL   410      55.523  40.151  74.238  1.00  0.00      PROA H
ATOM   3175 HG12 VAL   410      55.741  39.465  72.610  1.00  0.00      PROA H
ATOM   3176 HG13 VAL   410      54.235  39.162  73.509  1.00  0.00      PROA H
ATOM   3177  CG2 VAL   410      57.470  38.149  74.239  1.00  0.00      PROA C
ATOM   3178 HG21 VAL   410      57.903  37.226  74.623  1.00  0.00      PROA H
ATOM   3179 HG22 VAL   410      57.835  38.328  73.227  1.00  0.00      PROA H
ATOM   3180 HG23 VAL   410      57.759  38.980  74.881  1.00  0.00      PROA H
ATOM   3181  C   VAL   410      55.912  36.530  76.243  1.00  0.00      PROA C
ATOM   3182  O   VAL   410      56.672  36.573  77.211  1.00  0.00      PROA O
ATOM   3183  N   CYX   411      55.494  35.363  75.729  1.00  0.00      PROA N
ATOM   3184  H   CYX   411      54.859  35.356  74.943  1.00  0.00      PROA H
ATOM   3185  CA  CYX   411      55.915  34.088  76.256  1.00  0.00      PROA C
ATOM   3186  HA  CYX   411      56.340  34.228  77.250  1.00  0.00      PROA H
ATOM   3187  CB  CYX   411      54.726  33.106  76.362  1.00  0.00      PROA C
ATOM   3188  HB2 CYX   411      54.145  33.138  75.440  1.00  0.00      PROA H
ATOM   3189  HB3 CYX   411      55.102  32.095  76.519  1.00  0.00      PROA H
ATOM   3190  SG  CYX   411      53.623  33.524  77.745  1.00  0.00      PROA S
ATOM   3191  C   CYX   411      56.972  33.514  75.350  1.00  0.00      PROA C
ATOM   3192  O   CYX   411      56.766  33.385  74.148  1.00  0.00      PROA O
ATOM   3193  N   TYR   412      58.150  33.178  75.909  1.00  0.00      PROA N
ATOM   3194  H   TYR   412      58.267  33.230  76.911  1.00  0.00      PROA H
ATOM   3195  CA  TYR   412      59.275  32.736  75.116  1.00  0.00      PROA C
ATOM   3196  HA  TYR   412      58.913  32.212  74.232  1.00  0.00      PROA H
ATOM   3197  CB  TYR   412      60.151  33.930  74.652  1.00  0.00      PROA C
ATOM   3198  HB2 TYR   412      59.510  34.725  74.271  1.00  0.00      PROA H
ATOM   3199  HB3 TYR   412      60.732  34.305  75.495  1.00  0.00      PROA H
ATOM   3200  CG  TYR   412      61.107  33.530  73.561  1.00  0.00      PROA C
ATOM   3201  CD1 TYR   412      60.609  32.974  72.373  1.00  0.00      PROA C
ATOM   3202  HD1 TYR   412      59.535  32.843  72.241  1.00  0.00      PROA H
ATOM   3203  CE1 TYR   412      61.483  32.584  71.352  1.00  0.00      PROA C
ATOM   3204  HE1 TYR   412      61.088  32.148  70.434  1.00  0.00      PROA H
ATOM   3205  CZ  TYR   412      62.861  32.749  71.502  1.00  0.00      PROA C
ATOM   3206  OH  TYR   412      63.728  32.393  70.451  1.00  0.00      PROA O
ATOM   3207  HH  TYR   412      63.265  32.049  69.683  1.00  0.00      PROA H
ATOM   3208  CE2 TYR   412      63.369  33.288  72.689  1.00  0.00      PROA C
ATOM   3209  HE2 TYR   412      64.446  33.404  72.817  1.00  0.00      PROA H
ATOM   3210  CD2 TYR   412      62.495  33.679  73.713  1.00  0.00      PROA C
ATOM   3211  HD2 TYR   412      62.900  34.101  74.633  1.00  0.00      PROA H
ATOM   3212  C   TYR   412      60.085  31.734  75.917  1.00  0.00      PROA C
ATOM   3213  O   TYR   412      59.922  31.586  77.124  1.00  0.00      PROA O
ATOM   3214  N   VAL   413      60.910  30.933  75.216  1.00  0.00      PROA N
ATOM   3215  H   VAL   413      61.099  31.130  74.244  1.00  0.00      PROA H
ATOM   3216  CA  VAL   413      61.566  29.773  75.768  1.00  0.00      PROA C
ATOM   3217  HA  VAL   413      60.955  29.356  76.569  1.00  0.00      PROA H
ATOM   3218  CB  VAL   413      61.777  28.693  74.710  1.00  0.00      PROA C
ATOM   3219  HB  VAL   413      60.810  28.317  74.376  1.00  0.00      PROA H
ATOM   3220  CG1 VAL   413      62.531  29.224  73.486  1.00  0.00      PROA C
ATOM   3221 HG11 VAL   413      63.509  29.593  73.794  1.00  0.00      PROA H
ATOM   3222 HG12 VAL   413      62.658  28.421  72.761  1.00  0.00      PROA H
ATOM   3223 HG13 VAL   413      61.963  30.036  73.033  1.00  0.00      PROA H
ATOM   3224  CG2 VAL   413      62.389  27.395  75.257  1.00  0.00      PROA C
ATOM   3225 HG21 VAL   413      61.731  26.975  76.018  1.00  0.00      PROA H
ATOM   3226 HG22 VAL   413      62.508  26.678  74.445  1.00  0.00      PROA H
ATOM   3227 HG23 VAL   413      63.363  27.609  75.698  1.00  0.00      PROA H
ATOM   3228  C   VAL   413      62.880  30.157  76.383  1.00  0.00      PROA C
ATOM   3229  O   VAL   413      63.599  31.035  75.908  1.00  0.00      PROA O
ATOM   3230  N   GLY   414      63.217  29.495  77.500  1.00  0.00      PROA N
ATOM   3231  H   GLY   414      62.541  28.901  77.959  1.00  0.00      PROA H
ATOM   3232  CA  GLY   414      64.533  29.594  78.092  1.00  0.00      PROA C
ATOM   3233  HA2 GLY   414      64.748  28.686  78.655  1.00  0.00      PROA H
ATOM   3234  HA3 GLY   414      65.277  29.718  77.305  1.00  0.00      PROA H
ATOM   3235  C   GLY   414      64.690  30.744  79.033  1.00  0.00      PROA C
ATOM   3236  O   GLY   414      65.779  30.969  79.554  1.00  0.00      PROA O
ATOM   3237  N   LEU   415      63.627  31.517  79.312  1.00  0.00      PROA N
ATOM   3238  H   LEU   415      62.734  31.323  78.883  1.00  0.00      PROA H
ATOM   3239  CA  LEU   415      63.770  32.623  80.225  1.00  0.00      PROA C
ATOM   3240  HA  LEU   415      64.618  33.238  79.923  1.00  0.00      PROA H
ATOM   3241  CB  LEU   415      62.518  33.527  80.261  1.00  0.00      PROA C
ATOM   3242  HB2 LEU   415      61.621  32.908  80.237  1.00  0.00      PROA H
ATOM   3243  HB3 LEU   415      62.524  34.121  81.175  1.00  0.00      PROA H
ATOM   3244  CG  LEU   415      62.383  34.529  79.096  1.00  0.00      PROA C
ATOM   3245  HG  LEU   415      63.144  35.303  79.192  1.00  0.00      PROA H
ATOM   3246  CD1 LEU   415      62.554  33.885  77.717  1.00  0.00      PROA C
ATOM   3247 HD11 LEU   415      61.793  33.117  77.577  1.00  0.00      PROA H
ATOM   3248 HD12 LEU   415      62.447  34.646  76.944  1.00  0.00      PROA H
ATOM   3249 HD13 LEU   415      63.543  33.433  77.647  1.00  0.00      PROA H
ATOM   3250  CD2 LEU   415      61.033  35.251  79.172  1.00  0.00      PROA C
ATOM   3251 HD21 LEU   415      60.962  35.791  80.116  1.00  0.00      PROA H
ATOM   3252 HD22 LEU   415      60.950  35.955  78.344  1.00  0.00      PROA H
ATOM   3253 HD23 LEU   415      60.226  34.521  79.109  1.00  0.00      PROA H
ATOM   3254  C   LEU   415      64.042  32.119  81.619  1.00  0.00      PROA C
ATOM   3255  O   LEU   415      65.064  32.419  82.215  1.00  0.00      PROA O
ATOM   3256  N   SER   416      63.165  31.276  82.163  1.00  0.00      PROA N
ATOM   3257  H   SER   416      62.356  30.980  81.636  1.00  0.00      PROA H
ATOM   3258  CA  SER   416      63.339  30.763  83.507  1.00  0.00      PROA C
ATOM   3259  HA  SER   416      63.613  31.580  84.175  1.00  0.00      PROA H
ATOM   3260  CB  SER   416      62.032  30.115  84.023  1.00  0.00      PROA C
ATOM   3261  HB2 SER   416      62.077  30.018  85.107  1.00  0.00      PROA H
ATOM   3262  HB3 SER   416      61.183  30.741  83.749  1.00  0.00      PROA H
ATOM   3263  OG  SER   416      61.801  28.817  83.484  1.00  0.00      PROA O
ATOM   3264  HG  SER   416      60.980  28.466  83.838  1.00  0.00      PROA H
ATOM   3265  C   SER   416      64.469  29.760  83.606  1.00  0.00      PROA C
ATOM   3266  O   SER   416      65.215  29.722  84.582  1.00  0.00      PROA O
ATOM   3267  N   SER   417      64.663  28.946  82.557  1.00  0.00      PROA N
ATOM   3268  H   SER   417      64.123  29.073  81.713  1.00  0.00      PROA H
ATOM   3269  CA  SER   417      65.625  27.874  82.569  1.00  0.00      PROA C
ATOM   3270  HA  SER   417      66.025  27.757  83.576  1.00  0.00      PROA H
ATOM   3271  CB  SER   417      64.998  26.526  82.139  1.00  0.00      PROA C
ATOM   3272  HB2 SER   417      64.254  26.220  82.874  1.00  0.00      PROA H
ATOM   3273  HB3 SER   417      64.522  26.641  81.166  1.00  0.00      PROA H
ATOM   3274  OG  SER   417      65.977  25.485  82.036  1.00  0.00      PROA O
ATOM   3275  HG  SER   417      65.549  24.668  81.768  1.00  0.00      PROA H
ATOM   3276  C   SER   417      66.761  28.232  81.651  1.00  0.00      PROA C
ATOM   3277  O   SER   417      66.661  28.186  80.425  1.00  0.00      PROA O
ATOM   3278  N   VAL   418      67.918  28.578  82.252  1.00  0.00      PROA N
ATOM   3279  H   VAL   418      67.966  28.639  83.259  1.00  0.00      PROA H
ATOM   3280  CA  VAL   418      69.136  28.877  81.524  1.00  0.00      PROA C
ATOM   3281  HA  VAL   418      68.919  29.591  80.729  1.00  0.00      PROA H
ATOM   3282  CB  VAL   418      70.192  29.481  82.453  1.00  0.00      PROA C
ATOM   3283  HB  VAL   418      69.793  30.381  82.921  1.00  0.00      PROA H
ATOM   3284  CG1 VAL   418      70.599  28.497  83.561  1.00  0.00      PROA C
ATOM   3285 HG11 VAL   418      71.011  27.593  83.111  1.00  0.00      PROA H
ATOM   3286 HG12 VAL   418      71.350  28.959  84.201  1.00  0.00      PROA H
ATOM   3287 HG13 VAL   418      69.723  28.238  84.157  1.00  0.00      PROA H
ATOM   3288  CG2 VAL   418      71.424  29.923  81.659  1.00  0.00      PROA C
ATOM   3289 HG21 VAL   418      71.134  30.672  80.923  1.00  0.00      PROA H
ATOM   3290 HG22 VAL   418      72.161  30.349  82.339  1.00  0.00      PROA H
ATOM   3291 HG23 VAL   418      71.856  29.062  81.149  1.00  0.00      PROA H
ATOM   3292  C   VAL   418      69.649  27.662  80.770  1.00  0.00      PROA C
ATOM   3293  O   VAL   418      70.183  27.750  79.670  1.00  0.00      PROA O
ATOM   3294  N   ASP   419      69.505  26.458  81.357  1.00  0.00      PROA N
ATOM   3295  H   ASP   419      69.117  26.392  82.287  1.00  0.00      PROA H
ATOM   3296  CA  ASP   419      69.895  25.229  80.691  1.00  0.00      PROA C
ATOM   3297  HA  ASP   419      70.929  25.310  80.355  1.00  0.00      PROA H
ATOM   3298  CB  ASP   419      69.767  24.038  81.671  1.00  0.00      PROA C
ATOM   3299  HB2 ASP   419      70.301  24.267  82.593  1.00  0.00      PROA H
ATOM   3300  HB3 ASP   419      68.715  23.863  81.895  1.00  0.00      PROA H
ATOM   3301  CG  ASP   419      70.353  22.751  81.086  1.00  0.00      PROA C
ATOM   3302  OD1 ASP   419      71.278  22.873  80.236  1.00  0.00      PROA O
ATOM   3303  OD2 ASP   419      69.924  21.662  81.522  1.00  0.00      PROA O
ATOM   3304  C   ASP   419      69.094  24.962  79.428  1.00  0.00      PROA C
ATOM   3305  O   ASP   419      69.641  24.699  78.356  1.00  0.00      PROA O
ATOM   3306  N   ALA   420      67.754  25.108  79.519  1.00  0.00      PROA N
ATOM   3307  H   ALA   420      67.328  25.316  80.412  1.00  0.00      PROA H
ATOM   3308  CA  ALA   420      66.903  24.974  78.363  1.00  0.00      PROA C
ATOM   3309  HA  ALA   420      67.102  24.021  77.873  1.00  0.00      PROA H
ATOM   3310  CB  ALA   420      65.428  25.023  78.761  1.00  0.00      PROA C
ATOM   3311  HB1 ALA   420      65.212  25.975  79.245  1.00  0.00      PROA H
ATOM   3312  HB2 ALA   420      64.807  24.919  77.871  1.00  0.00      PROA H
ATOM   3313  HB3 ALA   420      65.210  24.207  79.452  1.00  0.00      PROA H
ATOM   3314  C   ALA   420      67.167  26.025  77.312  1.00  0.00      PROA C
ATOM   3315  O   ALA   420      67.201  25.721  76.124  1.00  0.00      PROA O
ATOM   3316  N   LEU   421      67.394  27.288  77.725  1.00  0.00      PROA N
ATOM   3317  H   LEU   421      67.251  27.536  78.693  1.00  0.00      PROA H
ATOM   3318  CA  LEU   421      67.844  28.362  76.857  1.00  0.00      PROA C
ATOM   3319  HA  LEU   421      67.052  28.619  76.154  1.00  0.00      PROA H
ATOM   3320  CB  LEU   421      68.186  29.585  77.743  1.00  0.00      PROA C
ATOM   3321  HB2 LEU   421      67.313  29.862  78.334  1.00  0.00      PROA H
ATOM   3322  HB3 LEU   421      69.010  29.332  78.411  1.00  0.00      PROA H
ATOM   3323  CG  LEU   421      68.633  30.924  77.121  1.00  0.00      PROA C
ATOM   3324  HG  LEU   421      69.496  30.756  76.476  1.00  0.00      PROA H
ATOM   3325  CD1 LEU   421      67.531  31.571  76.278  1.00  0.00      PROA C
ATOM   3326 HD11 LEU   421      66.660  31.764  76.905  1.00  0.00      PROA H
ATOM   3327 HD12 LEU   421      67.894  32.511  75.863  1.00  0.00      PROA H
ATOM   3328 HD13 LEU   421      67.252  30.899  75.467  1.00  0.00      PROA H
ATOM   3329  CD2 LEU   421      69.056  31.887  78.247  1.00  0.00      PROA C
ATOM   3330 HD21 LEU   421      69.882  31.450  78.808  1.00  0.00      PROA H
ATOM   3331 HD22 LEU   421      69.374  32.836  77.814  1.00  0.00      PROA H
ATOM   3332 HD23 LEU   421      68.213  32.057  78.916  1.00  0.00      PROA H
ATOM   3333  C   LEU   421      69.050  27.973  76.026  1.00  0.00      PROA C
ATOM   3334  O   LEU   421      68.992  27.838  74.800  1.00  0.00      PROA O
ATOM   3335  N   ARG   422      70.171  27.705  76.710  1.00  0.00      PROA N
ATOM   3336  H   ARG   422      70.163  27.721  77.720  1.00  0.00      PROA H
ATOM   3337  CA  ARG   422      71.422  27.385  76.082  1.00  0.00      PROA C
ATOM   3338  HA  ARG   422      71.660  28.144  75.337  1.00  0.00      PROA H
ATOM   3339  CB  ARG   422      72.530  27.341  77.129  1.00  0.00      PROA C
ATOM   3340  HB2 ARG   422      72.683  28.339  77.539  1.00  0.00      PROA H
ATOM   3341  HB3 ARG   422      72.246  26.659  77.931  1.00  0.00      PROA H
ATOM   3342  CG  ARG   422      73.903  26.872  76.645  1.00  0.00      PROA C
ATOM   3343  HG2 ARG   422      73.787  25.975  76.037  1.00  0.00      PROA H
ATOM   3344  HG3 ARG   422      74.366  27.657  76.048  1.00  0.00      PROA H
ATOM   3345  CD  ARG   422      74.864  26.532  77.785  1.00  0.00      PROA C
ATOM   3346  HD2 ARG   422      75.605  25.814  77.435  1.00  0.00      PROA H
ATOM   3347  HD3 ARG   422      75.368  27.440  78.118  1.00  0.00      PROA H
ATOM   3348  NE  ARG   422      74.163  25.935  78.963  1.00  0.00      PROA N
ATOM   3349  HE  ARG   422      73.792  25.000  78.880  1.00  0.00      PROA H
ATOM   3350  CZ  ARG   422      74.001  26.573  80.119  1.00  0.00      PROA C
ATOM   3351  NH1 ARG   422      74.526  27.742  80.396  1.00  0.00      PROA N
ATOM   3352 HH11 ARG   422      75.095  28.212  79.706  1.00  0.00      PROA H
ATOM   3353 HH12 ARG   422      74.360  28.166  81.297  1.00  0.00      PROA H
ATOM   3354  NH2 ARG   422      73.426  25.928  81.110  1.00  0.00      PROA N
ATOM   3355 HH21 ARG   422      73.122  24.974  80.979  1.00  0.00      PROA H
ATOM   3356 HH22 ARG   422      73.291  26.389  81.999  1.00  0.00      PROA H
ATOM   3357  C   ARG   422      71.375  26.137  75.232  1.00  0.00      PROA C
ATOM   3358  O   ARG   422      71.981  26.060  74.161  1.00  0.00      PROA O
ATOM   3359  N   GLY   423      70.619  25.126  75.689  1.00  0.00      PROA N
ATOM   3360  H   GLY   423      70.122  25.222  76.563  1.00  0.00      PROA H
ATOM   3361  CA  GLY   423      70.517  23.901  74.930  1.00  0.00      PROA C
ATOM   3362  HA2 GLY   423      71.513  23.570  74.637  1.00  0.00      PROA H
ATOM   3363  HA3 GLY   423      70.044  23.132  75.541  1.00  0.00      PROA H
ATOM   3364  C   GLY   423      69.703  24.020  73.665  1.00  0.00      PROA C
ATOM   3365  O   GLY   423      70.059  23.471  72.624  1.00  0.00      PROA O
ATOM   3366  N   PHE   424      68.538  24.699  73.723  1.00  0.00      PROA N
ATOM   3367  H   PHE   424      68.367  25.343  74.482  1.00  0.00      PROA H
ATOM   3368  CA  PHE   424      67.524  24.511  72.703  1.00  0.00      PROA C
ATOM   3369  HA  PHE   424      67.867  23.771  71.980  1.00  0.00      PROA H
ATOM   3370  CB  PHE   424      66.175  24.014  73.304  1.00  0.00      PROA C
ATOM   3371  HB2 PHE   424      66.052  24.422  74.308  1.00  0.00      PROA H
ATOM   3372  HB3 PHE   424      65.351  24.348  72.674  1.00  0.00      PROA H
ATOM   3373  CG  PHE   424      66.099  22.522  73.405  1.00  0.00      PROA C
ATOM   3374  CD1 PHE   424      64.851  21.882  73.311  1.00  0.00      PROA C
ATOM   3375  HD1 PHE   424      63.947  22.470  73.154  1.00  0.00      PROA H
ATOM   3376  CE1 PHE   424      64.741  20.504  73.413  1.00  0.00      PROA C
ATOM   3377  HE1 PHE   424      63.763  20.028  73.337  1.00  0.00      PROA H
ATOM   3378  CZ  PHE   424      65.896  19.768  73.612  1.00  0.00      PROA C
ATOM   3379  HZ  PHE   424      65.841  18.685  73.719  1.00  0.00      PROA H
ATOM   3380  CE2 PHE   424      67.153  20.344  73.684  1.00  0.00      PROA C
ATOM   3381  HE2 PHE   424      68.035  19.716  73.811  1.00  0.00      PROA H
ATOM   3382  CD2 PHE   424      67.237  21.723  73.590  1.00  0.00      PROA C
ATOM   3383  HD2 PHE   424      68.221  22.186  73.664  1.00  0.00      PROA H
ATOM   3384  C   PHE   424      67.247  25.731  71.887  1.00  0.00      PROA C
ATOM   3385  O   PHE   424      66.656  25.599  70.833  1.00  0.00      PROA O
ATOM   3386  N   VAL   425      67.682  26.939  72.271  1.00  0.00      PROA N
ATOM   3387  H   VAL   425      68.217  27.036  73.122  1.00  0.00      PROA H
ATOM   3388  CA  VAL   425      67.399  28.135  71.481  1.00  0.00      PROA C
ATOM   3389  HA  VAL   425      67.056  27.842  70.489  1.00  0.00      PROA H
ATOM   3390  CB  VAL   425      66.312  28.999  72.133  1.00  0.00      PROA C
ATOM   3391  HB  VAL   425      65.340  28.528  71.994  1.00  0.00      PROA H
ATOM   3392  CG1 VAL   425      66.549  29.175  73.637  1.00  0.00      PROA C
ATOM   3393 HG11 VAL   425      67.513  29.657  73.799  1.00  0.00      PROA H
ATOM   3394 HG12 VAL   425      65.758  29.793  74.060  1.00  0.00      PROA H
ATOM   3395 HG13 VAL   425      66.546  28.199  74.122  1.00  0.00      PROA H
ATOM   3396  CG2 VAL   425      66.142  30.365  71.453  1.00  0.00      PROA C
ATOM   3397 HG21 VAL   425      65.866  30.219  70.409  1.00  0.00      PROA H
ATOM   3398 HG22 VAL   425      65.360  30.929  71.960  1.00  0.00      PROA H
ATOM   3399 HG23 VAL   425      67.080  30.917  71.506  1.00  0.00      PROA H
ATOM   3400  C   VAL   425      68.665  28.898  71.174  1.00  0.00      PROA C
ATOM   3401  O   VAL   425      68.880  29.350  70.049  1.00  0.00      PROA O
ATOM   3402  N   LEU   426      69.592  28.992  72.140  1.00  0.00      PROA N
ATOM   3403  H   LEU   426      69.410  28.603  73.054  1.00  0.00      PROA H
ATOM   3404  CA  LEU   426      70.854  29.648  71.891  1.00  0.00      PROA C
ATOM   3405  HA  LEU   426      70.674  30.625  71.442  1.00  0.00      PROA H
ATOM   3406  CB  LEU   426      71.608  29.823  73.222  1.00  0.00      PROA C
ATOM   3407  HB2 LEU   426      71.135  30.613  73.806  1.00  0.00      PROA H
ATOM   3408  HB3 LEU   426      71.577  28.889  73.782  1.00  0.00      PROA H
ATOM   3409  CG  LEU   426      73.088  30.204  73.093  1.00  0.00      PROA C
ATOM   3410  HG  LEU   426      73.571  29.548  72.369  1.00  0.00      PROA H
ATOM   3411  CD1 LEU   426      73.169  31.648  72.623  1.00  0.00      PROA C
ATOM   3412 HD11 LEU   426      72.679  32.295  73.350  1.00  0.00      PROA H
ATOM   3413 HD12 LEU   426      74.215  31.940  72.525  1.00  0.00      PROA H
ATOM   3414 HD13 LEU   426      72.673  31.745  71.658  1.00  0.00      PROA H
ATOM   3415  CD2 LEU   426      73.839  30.003  74.407  1.00  0.00      PROA C
ATOM   3416 HD21 LEU   426      73.779  28.956  74.704  1.00  0.00      PROA H
ATOM   3417 HD22 LEU   426      74.884  30.284  74.276  1.00  0.00      PROA H
ATOM   3418 HD23 LEU   426      73.391  30.626  75.181  1.00  0.00      PROA H
ATOM   3419  C   LEU   426      71.739  28.929  70.888  1.00  0.00      PROA C
ATOM   3420  O   LEU   426      72.240  29.520  69.932  1.00  0.00      PROA O
ATOM   3421  N   ALA   427      71.954  27.614  71.088  1.00  0.00      PROA N
ATOM   3422  H   ALA   427      71.554  27.154  71.894  1.00  0.00      PROA H
ATOM   3423  CA  ALA   427      72.745  26.815  70.186  1.00  0.00      PROA C
ATOM   3424  HA  ALA   427      73.698  27.312  70.000  1.00  0.00      PROA H
ATOM   3425  CB  ALA   427      73.022  25.429  70.778  1.00  0.00      PROA C
ATOM   3426  HB1 ALA   427      72.078  24.916  70.961  1.00  0.00      PROA H
ATOM   3427  HB2 ALA   427      73.621  24.847  70.078  1.00  0.00      PROA H
ATOM   3428  HB3 ALA   427      73.565  25.536  71.717  1.00  0.00      PROA H
ATOM   3429  C   ALA   427      72.190  26.692  68.777  1.00  0.00      PROA C
ATOM   3430  O   ALA   427      72.992  26.832  67.850  1.00  0.00      PROA O
ATOM   3431  N   PRO   428      70.886  26.509  68.504  1.00  0.00      PROA N
ATOM   3432  CD  PRO   428      69.863  26.012  69.434  1.00  0.00      PROA C
ATOM   3433  HD2 PRO   428      69.436  26.849  69.986  1.00  0.00      PROA H
ATOM   3434  HD3 PRO   428      70.318  25.311  70.133  1.00  0.00      PROA H
ATOM   3435  CG  PRO   428      68.835  25.333  68.539  1.00  0.00      PROA C
ATOM   3436  HG2 PRO   428      67.853  25.387  69.008  1.00  0.00      PROA H
ATOM   3437  HG3 PRO   428      69.112  24.289  68.395  1.00  0.00      PROA H
ATOM   3438  CB  PRO   428      68.914  26.131  67.248  1.00  0.00      PROA C
ATOM   3439  HB2 PRO   428      68.291  27.022  67.333  1.00  0.00      PROA H
ATOM   3440  HB3 PRO   428      68.560  25.518  66.419  1.00  0.00      PROA H
ATOM   3441  CA  PRO   428      70.401  26.468  67.132  1.00  0.00      PROA C
ATOM   3442  HA  PRO   428      70.808  25.592  66.628  1.00  0.00      PROA H
ATOM   3443  C   PRO   428      70.615  27.766  66.413  1.00  0.00      PROA C
ATOM   3444  O   PRO   428      70.954  27.762  65.235  1.00  0.00      PROA O
ATOM   3445  N   LEU   429      70.469  28.904  67.093  1.00  0.00      PROA N
ATOM   3446  H   LEU   429      70.214  28.880  68.070  1.00  0.00      PROA H
ATOM   3447  CA  LEU   429      70.681  30.156  66.412  1.00  0.00      PROA C
ATOM   3448  HA  LEU   429      70.208  30.121  65.430  1.00  0.00      PROA H
ATOM   3449  CB  LEU   429      70.069  31.295  67.231  1.00  0.00      PROA C
ATOM   3450  HB2 LEU   429      70.490  31.288  68.236  1.00  0.00      PROA H
ATOM   3451  HB3 LEU   429      70.291  32.248  66.751  1.00  0.00      PROA H
ATOM   3452  CG  LEU   429      68.539  31.120  67.324  1.00  0.00      PROA C
ATOM   3453  HG  LEU   429      68.307  30.090  67.596  1.00  0.00      PROA H
ATOM   3454  CD1 LEU   429      67.934  32.048  68.377  1.00  0.00      PROA C
ATOM   3455 HD11 LEU   429      68.148  33.085  68.115  1.00  0.00      PROA H
ATOM   3456 HD12 LEU   429      66.855  31.900  68.417  1.00  0.00      PROA H
ATOM   3457 HD13 LEU   429      68.367  31.824  69.352  1.00  0.00      PROA H
ATOM   3458  CD2 LEU   429      67.880  31.313  65.952  1.00  0.00      PROA C
ATOM   3459 HD21 LEU   429      68.274  30.577  65.252  1.00  0.00      PROA H
ATOM   3460 HD22 LEU   429      66.802  31.184  66.045  1.00  0.00      PROA H
ATOM   3461 HD23 LEU   429      68.095  32.316  65.583  1.00  0.00      PROA H
ATOM   3462  C   LEU   429      72.124  30.382  66.062  1.00  0.00      PROA C
ATOM   3463  O   LEU   429      72.458  30.869  64.985  1.00  0.00      PROA O
ATOM   3464  N   PHE   430      73.033  29.955  66.943  1.00  0.00      PROA N
ATOM   3465  H   PHE   430      72.736  29.594  67.839  1.00  0.00      PROA H
ATOM   3466  CA  PHE   430      74.433  29.996  66.646  1.00  0.00      PROA C
ATOM   3467  HA  PHE   430      74.710  31.005  66.338  1.00  0.00      PROA H
ATOM   3468  CB  PHE   430      75.144  29.595  67.938  1.00  0.00      PROA C
ATOM   3469  HB2 PHE   430      74.990  30.367  68.693  1.00  0.00      PROA H
ATOM   3470  HB3 PHE   430      74.739  28.650  68.298  1.00  0.00      PROA H
ATOM   3471  CG  PHE   430      76.511  29.443  67.729  1.00  0.00      PROA C
ATOM   3472  CD1 PHE   430      77.348  30.531  67.421  1.00  0.00      PROA C
ATOM   3473  HD1 PHE   430      77.040  31.545  67.676  1.00  0.00      PROA H
ATOM   3474  CE1 PHE   430      78.536  30.246  66.801  1.00  0.00      PROA C
ATOM   3475  HE1 PHE   430      79.167  31.055  66.433  1.00  0.00      PROA H
ATOM   3476  CZ  PHE   430      78.803  28.871  66.713  1.00  0.00      PROA C
ATOM   3477  HZ  PHE   430      79.294  28.466  65.828  1.00  0.00      PROA H
ATOM   3478  CE2 PHE   430      78.384  28.135  67.833  1.00  0.00      PROA C
ATOM   3479  HE2 PHE   430      79.123  27.694  68.502  1.00  0.00      PROA H
ATOM   3480  CD2 PHE   430      77.039  28.157  67.807  1.00  0.00      PROA C
ATOM   3481  HD2 PHE   430      76.372  27.296  67.839  1.00  0.00      PROA H
ATOM   3482  C   PHE   430      74.849  29.135  65.456  1.00  0.00      PROA C
ATOM   3483  O   PHE   430      75.566  29.579  64.557  1.00  0.00      PROA O
ATOM   3484  N   VAL   431      74.388  27.872  65.423  1.00  0.00      PROA N
ATOM   3485  H   VAL   431      73.789  27.534  66.162  1.00  0.00      PROA H
ATOM   3486  CA  VAL   431      74.729  26.976  64.346  1.00  0.00      PROA C
ATOM   3487  HA  VAL   431      75.791  27.068  64.118  1.00  0.00      PROA H
ATOM   3488  CB  VAL   431      74.445  25.512  64.692  1.00  0.00      PROA C
ATOM   3489  HB  VAL   431      74.974  25.246  65.608  1.00  0.00      PROA H
ATOM   3490  CG1 VAL   431      72.964  25.267  64.906  1.00  0.00      PROA C
ATOM   3491 HG11 VAL   431      72.419  25.517  63.996  1.00  0.00      PROA H
ATOM   3492 HG12 VAL   431      72.801  24.218  65.151  1.00  0.00      PROA H
ATOM   3493 HG13 VAL   431      72.607  25.891  65.726  1.00  0.00      PROA H
ATOM   3494  CG2 VAL   431      74.891  24.597  63.566  1.00  0.00      PROA C
ATOM   3495 HG21 VAL   431      75.962  24.718  63.401  1.00  0.00      PROA H
ATOM   3496 HG22 VAL   431      74.680  23.561  63.834  1.00  0.00      PROA H
ATOM   3497 HG23 VAL   431      74.352  24.853  62.654  1.00  0.00      PROA H
ATOM   3498  C   VAL   431      74.162  27.401  63.032  1.00  0.00      PROA C
ATOM   3499  O   VAL   431      74.836  27.363  62.004  1.00  0.00      PROA O
ATOM   3500  N   TYR   432      72.919  27.888  63.021  1.00  0.00      PROA N
ATOM   3501  H   TYR   432      72.378  27.908  63.874  1.00  0.00      PROA H
ATOM   3502  CA  TYR   432      72.322  28.391  61.809  1.00  0.00      PROA C
ATOM   3503  HA  TYR   432      72.473  27.673  61.004  1.00  0.00      PROA H
ATOM   3504  CB  TYR   432      70.809  28.615  61.999  1.00  0.00      PROA C
ATOM   3505  HB2 TYR   432      70.642  29.274  62.851  1.00  0.00      PROA H
ATOM   3506  HB3 TYR   432      70.394  29.073  61.101  1.00  0.00      PROA H
ATOM   3507  CG  TYR   432      70.082  27.320  62.250  1.00  0.00      PROA C
ATOM   3508  CD1 TYR   432      70.541  26.097  61.725  1.00  0.00      PROA C
ATOM   3509  HD1 TYR   432      71.446  26.070  61.117  1.00  0.00      PROA H
ATOM   3510  CE1 TYR   432      69.853  24.908  61.970  1.00  0.00      PROA C
ATOM   3511  HE1 TYR   432      70.218  23.970  61.551  1.00  0.00      PROA H
ATOM   3512  CZ  TYR   432      68.698  24.924  62.754  1.00  0.00      PROA C
ATOM   3513  OH  TYR   432      68.006  23.726  62.996  1.00  0.00      PROA O
ATOM   3514  HH  TYR   432      68.415  22.966  62.576  1.00  0.00      PROA H
ATOM   3515  CE2 TYR   432      68.226  26.125  63.284  1.00  0.00      PROA C
ATOM   3516  HE2 TYR   432      67.329  26.132  63.903  1.00  0.00      PROA H
ATOM   3517  CD2 TYR   432      68.906  27.320  63.020  1.00  0.00      PROA C
ATOM   3518  HD2 TYR   432      68.516  28.257  63.418  1.00  0.00      PROA H
ATOM   3519  C   TYR   432      72.992  29.631  61.285  1.00  0.00      PROA C
ATOM   3520  O   TYR   432      73.270  29.759  60.092  1.00  0.00      PROA O
ATOM   3521  N   LEU   433      73.358  30.550  62.197  1.00  0.00      PROA N
ATOM   3522  H   LEU   433      73.119  30.419  63.169  1.00  0.00      PROA H
ATOM   3523  CA  LEU   433      74.092  31.741  61.835  1.00  0.00      PROA C
ATOM   3524  HA  LEU   433      73.543  32.288  61.069  1.00  0.00      PROA H
ATOM   3525  CB  LEU   433      74.260  32.628  63.088  1.00  0.00      PROA C
ATOM   3526  HB2 LEU   433      73.282  32.834  63.522  1.00  0.00      PROA H
ATOM   3527  HB3 LEU   433      74.880  32.110  63.820  1.00  0.00      PROA H
ATOM   3528  CG  LEU   433      74.925  33.996  62.850  1.00  0.00      PROA C
ATOM   3529  HG  LEU   433      75.948  33.849  62.504  1.00  0.00      PROA H
ATOM   3530  CD1 LEU   433      74.174  34.820  61.794  1.00  0.00      PROA C
ATOM   3531 HD11 LEU   433      73.150  34.990  62.127  1.00  0.00      PROA H
ATOM   3532 HD12 LEU   433      74.675  35.778  61.656  1.00  0.00      PROA H
ATOM   3533 HD13 LEU   433      74.163  34.276  60.849  1.00  0.00      PROA H
ATOM   3534  CD2 LEU   433      75.018  34.775  64.170  1.00  0.00      PROA C
ATOM   3535 HD21 LEU   433      75.614  34.208  64.885  1.00  0.00      PROA H
ATOM   3536 HD22 LEU   433      75.489  35.741  63.990  1.00  0.00      PROA H
ATOM   3537 HD23 LEU   433      74.017  34.929  64.573  1.00  0.00      PROA H
ATOM   3538  C   LEU   433      75.444  31.415  61.226  1.00  0.00      PROA C
ATOM   3539  O   LEU   433      75.855  31.960  60.197  1.00  0.00      PROA O
ATOM   3540  N   PHE   434      76.149  30.446  61.841  1.00  0.00      PROA N
ATOM   3541  H   PHE   434      75.793  30.022  62.686  1.00  0.00      PROA H
ATOM   3542  CA  PHE   434      77.416  29.967  61.345  1.00  0.00      PROA C
ATOM   3543  HA  PHE   434      78.085  30.812  61.181  1.00  0.00      PROA H
ATOM   3544  CB  PHE   434      78.071  28.996  62.368  1.00  0.00      PROA C
ATOM   3545  HB2 PHE   434      78.523  29.571  63.177  1.00  0.00      PROA H
ATOM   3546  HB3 PHE   434      77.311  28.331  62.777  1.00  0.00      PROA H
ATOM   3547  CG  PHE   434      79.168  28.126  61.740  1.00  0.00      PROA C
ATOM   3548  CD1 PHE   434      80.399  28.628  61.490  1.00  0.00      PROA C
ATOM   3549  HD1 PHE   434      80.618  29.672  61.714  1.00  0.00      PROA H
ATOM   3550  CE1 PHE   434      81.504  27.959  60.952  1.00  0.00      PROA C
ATOM   3551  HE1 PHE   434      82.455  28.480  60.838  1.00  0.00      PROA H
ATOM   3552  CZ  PHE   434      81.315  26.643  60.589  1.00  0.00      PROA C
ATOM   3553  HZ  PHE   434      82.173  25.980  60.476  1.00  0.00      PROA H
ATOM   3554  CE2 PHE   434      80.012  26.254  60.390  1.00  0.00      PROA C
ATOM   3555  HE2 PHE   434      79.790  25.400  59.751  1.00  0.00      PROA H
ATOM   3556  CD2 PHE   434      78.940  26.981  61.030  1.00  0.00      PROA C
ATOM   3557  HD2 PHE   434      77.927  26.591  60.934  1.00  0.00      PROA H
ATOM   3558  C   PHE   434      77.326  29.343  59.969  1.00  0.00      PROA C
ATOM   3559  O   PHE   434      78.143  29.624  59.091  1.00  0.00      PROA O
ATOM   3560  N   ILE   435      76.322  28.473  59.756  1.00  0.00      PROA N
ATOM   3561  H   ILE   435      75.674  28.257  60.500  1.00  0.00      PROA H
ATOM   3562  CA  ILE   435      76.125  27.820  58.480  1.00  0.00      PROA C
ATOM   3563  HA  ILE   435      77.052  27.336  58.172  1.00  0.00      PROA H
ATOM   3564  CB  ILE   435      75.024  26.755  58.559  1.00  0.00      PROA C
ATOM   3565  HB  ILE   435      74.125  27.192  58.994  1.00  0.00      PROA H
ATOM   3566  CG2 ILE   435      74.674  26.206  57.168  1.00  0.00      PROA C
ATOM   3567 HG21 ILE   435      75.560  25.754  56.722  1.00  0.00      PROA H
ATOM   3568 HG22 ILE   435      73.891  25.453  57.260  1.00  0.00      PROA H
ATOM   3569 HG23 ILE   435      74.323  27.019  56.533  1.00  0.00      PROA H
ATOM   3570  CG1 ILE   435      75.511  25.572  59.346  1.00  0.00      PROA C
ATOM   3571 HG12 ILE   435      75.750  25.884  60.363  1.00  0.00      PROA H
ATOM   3572 HG13 ILE   435      74.733  24.809  59.375  1.00  0.00      PROA H
ATOM   3573  CD1 ILE   435      76.757  25.104  58.574  1.00  0.00      PROA C
ATOM   3574 HD11 ILE   435      77.491  25.909  58.545  1.00  0.00      PROA H
ATOM   3575 HD12 ILE   435      77.189  24.237  59.073  1.00  0.00      PROA H
ATOM   3576 HD13 ILE   435      76.474  24.834  57.557  1.00  0.00      PROA H
ATOM   3577  C   ILE   435      75.821  28.787  57.385  1.00  0.00      PROA C
ATOM   3578  O   ILE   435      76.447  28.766  56.324  1.00  0.00      PROA O
ATOM   3579  N   GLY   436      74.918  29.741  57.661  1.00  0.00      PROA N
ATOM   3580  H   GLY   436      74.459  29.757  58.561  1.00  0.00      PROA H
ATOM   3581  CA  GLY   436      74.585  30.759  56.686  1.00  0.00      PROA C
ATOM   3582  HA2 GLY   436      74.247  30.284  55.765  1.00  0.00      PROA H
ATOM   3583  HA3 GLY   436      73.791  31.393  57.080  1.00  0.00      PROA H
ATOM   3584  C   GLY   436      75.756  31.641  56.348  1.00  0.00      PROA C
ATOM   3585  O   GLY   436      76.026  31.936  55.189  1.00  0.00      PROA O
ATOM   3586  N   THR   437      76.531  32.062  57.355  1.00  0.00      PROA N
ATOM   3587  H   THR   437      76.296  31.821  58.308  1.00  0.00      PROA H
ATOM   3588  CA  THR   437      77.722  32.869  57.143  1.00  0.00      PROA C
ATOM   3589  HA  THR   437      77.469  33.737  56.535  1.00  0.00      PROA H
ATOM   3590  CB  THR   437      78.303  33.354  58.460  1.00  0.00      PROA C
ATOM   3591  HB  THR   437      78.652  32.500  59.040  1.00  0.00      PROA H
ATOM   3592  CG2 THR   437      79.480  34.300  58.226  1.00  0.00      PROA C
ATOM   3593 HG21 THR   437      79.145  35.164  57.654  1.00  0.00      PROA H
ATOM   3594 HG22 THR   437      79.876  34.631  59.186  1.00  0.00      PROA H
ATOM   3595 HG23 THR   437      80.261  33.778  57.672  1.00  0.00      PROA H
ATOM   3596  OG1 THR   437      77.326  34.076  59.190  1.00  0.00      PROA O
ATOM   3597  HG1 THR   437      77.704  34.377  60.019  1.00  0.00      PROA H
ATOM   3598  C   THR   437      78.784  32.141  56.347  1.00  0.00      PROA C
ATOM   3599  O   THR   437      79.396  32.696  55.434  1.00  0.00      PROA O
ATOM   3600  N   SER   438      79.007  30.846  56.654  1.00  0.00      PROA N
ATOM   3601  H   SER   438      78.496  30.411  57.409  1.00  0.00      PROA H
ATOM   3602  CA  SER   438      79.969  30.027  55.933  1.00  0.00      PROA C
ATOM   3603  HA  SER   438      80.938  30.528  55.924  1.00  0.00      PROA H
ATOM   3604  CB  SER   438      80.128  28.642  56.609  1.00  0.00      PROA C
ATOM   3605  HB2 SER   438      81.077  28.197  56.308  1.00  0.00      PROA H
ATOM   3606  HB3 SER   438      80.111  28.762  57.692  1.00  0.00      PROA H
ATOM   3607  OG  SER   438      79.097  27.721  56.265  1.00  0.00      PROA O
ATOM   3608  HG  SER   438      79.251  26.887  56.713  1.00  0.00      PROA H
ATOM   3609  C   SER   438      79.618  29.853  54.460  1.00  0.00      PROA C
ATOM   3610  O   SER   438      80.452  29.984  53.565  1.00  0.00      PROA O
ATOM   3611  N   PHE   439      78.336  29.580  54.165  1.00  0.00      PROA N
ATOM   3612  H   PHE   439      77.663  29.455  54.907  1.00  0.00      PROA H
ATOM   3613  CA  PHE   439      77.877  29.457  52.804  1.00  0.00      PROA C
ATOM   3614  HA  PHE   439      78.557  28.811  52.247  1.00  0.00      PROA H
ATOM   3615  CB  PHE   439      76.458  28.844  52.751  1.00  0.00      PROA C
ATOM   3616  HB2 PHE   439      75.830  29.316  53.507  1.00  0.00      PROA H
ATOM   3617  HB3 PHE   439      76.026  29.011  51.764  1.00  0.00      PROA H
ATOM   3618  CG  PHE   439      76.443  27.363  53.009  1.00  0.00      PROA C
ATOM   3619  CD1 PHE   439      77.604  26.575  52.931  1.00  0.00      PROA C
ATOM   3620  HD1 PHE   439      78.562  27.037  52.694  1.00  0.00      PROA H
ATOM   3621  CE1 PHE   439      77.560  25.201  53.151  1.00  0.00      PROA C
ATOM   3622  HE1 PHE   439      78.473  24.609  53.084  1.00  0.00      PROA H
ATOM   3623  CZ  PHE   439      76.347  24.584  53.458  1.00  0.00      PROA C
ATOM   3624  HZ  PHE   439      76.310  23.507  53.623  1.00  0.00      PROA H
ATOM   3625  CE2 PHE   439      75.180  25.349  53.554  1.00  0.00      PROA C
ATOM   3626  HE2 PHE   439      74.234  24.870  53.809  1.00  0.00      PROA H
ATOM   3627  CD2 PHE   439      75.226  26.732  53.321  1.00  0.00      PROA C
ATOM   3628  HD2 PHE   439      74.309  27.317  53.385  1.00  0.00      PROA H
ATOM   3629  C   PHE   439      77.945  30.743  52.035  1.00  0.00      PROA C
ATOM   3630  O   PHE   439      78.314  30.775  50.859  1.00  0.00      PROA O
ATOM   3631  N   LEU   440      77.624  31.860  52.704  1.00  0.00      PROA N
ATOM   3632  H   LEU   440      77.316  31.802  53.664  1.00  0.00      PROA H
ATOM   3633  CA  LEU   440      77.700  33.165  52.099  1.00  0.00      PROA C
ATOM   3634  HA  LEU   440      77.165  33.158  51.149  1.00  0.00      PROA H
ATOM   3635  CB  LEU   440      77.057  34.183  53.057  1.00  0.00      PROA C
ATOM   3636  HB2 LEU   440      76.054  33.848  53.324  1.00  0.00      PROA H
ATOM   3637  HB3 LEU   440      77.663  34.267  53.959  1.00  0.00      PROA H
ATOM   3638  CG  LEU   440      76.877  35.624  52.560  1.00  0.00      PROA C
ATOM   3639  HG  LEU   440      76.880  35.637  51.470  1.00  0.00      PROA H
ATOM   3640  CD1 LEU   440      75.538  36.161  53.084  1.00  0.00      PROA C
ATOM   3641 HD11 LEU   440      75.540  36.142  54.174  1.00  0.00      PROA H
ATOM   3642 HD12 LEU   440      75.396  37.185  52.739  1.00  0.00      PROA H
ATOM   3643 HD13 LEU   440      74.726  35.537  52.712  1.00  0.00      PROA H
ATOM   3644  CD2 LEU   440      78.020  36.501  53.085  1.00  0.00      PROA C
ATOM   3645 HD21 LEU   440      78.972  36.112  52.725  1.00  0.00      PROA H
ATOM   3646 HD22 LEU   440      77.887  37.523  52.730  1.00  0.00      PROA H
ATOM   3647 HD23 LEU   440      78.014  36.492  54.175  1.00  0.00      PROA H
ATOM   3648  C   LEU   440      79.117  33.544  51.753  1.00  0.00      PROA C
ATOM   3649  O   LEU   440      79.409  34.000  50.649  1.00  0.00      PROA O
ATOM   3650  N   LEU   441      80.073  33.302  52.670  1.00  0.00      PROA N
ATOM   3651  H   LEU   441      79.823  32.917  53.570  1.00  0.00      PROA H
ATOM   3652  CA  LEU   441      81.463  33.580  52.399  1.00  0.00      PROA C
ATOM   3653  HA  LEU   441      81.550  34.546  51.900  1.00  0.00      PROA H
ATOM   3654  CB  LEU   441      82.336  33.635  53.677  1.00  0.00      PROA C
ATOM   3655  HB2 LEU   441      83.359  33.899  53.408  1.00  0.00      PROA H
ATOM   3656  HB3 LEU   441      81.935  34.385  54.359  1.00  0.00      PROA H
ATOM   3657  CG  LEU   441      82.495  32.378  54.556  1.00  0.00      PROA C
ATOM   3658  HG  LEU   441      81.565  31.810  54.550  1.00  0.00      PROA H
ATOM   3659  CD1 LEU   441      83.614  31.442  54.076  1.00  0.00      PROA C
ATOM   3660 HD11 LEU   441      84.565  31.974  54.089  1.00  0.00      PROA H
ATOM   3661 HD12 LEU   441      83.673  30.577  54.738  1.00  0.00      PROA H
ATOM   3662 HD13 LEU   441      83.399  31.108  53.061  1.00  0.00      PROA H
ATOM   3663  CD2 LEU   441      82.753  32.802  56.010  1.00  0.00      PROA C
ATOM   3664 HD21 LEU   441      81.913  33.395  56.372  1.00  0.00      PROA H
ATOM   3665 HD22 LEU   441      82.866  31.915  56.633  1.00  0.00      PROA H
ATOM   3666 HD23 LEU   441      83.665  33.398  56.059  1.00  0.00      PROA H
ATOM   3667  C   LEU   441      82.045  32.672  51.345  1.00  0.00      PROA C
ATOM   3668  O   LEU   441      82.851  33.103  50.528  1.00  0.00      PROA O
ATOM   3669  N   ALA   442      81.611  31.399  51.290  1.00  0.00      PROA N
ATOM   3670  H   ALA   442      80.984  31.048  52.000  1.00  0.00      PROA H
ATOM   3671  CA  ALA   442      82.013  30.500  50.236  1.00  0.00      PROA C
ATOM   3672  HA  ALA   442      83.101  30.475  50.175  1.00  0.00      PROA H
ATOM   3673  CB  ALA   442      81.498  29.081  50.514  1.00  0.00      PROA C
ATOM   3674  HB1 ALA   442      80.409  29.095  50.572  1.00  0.00      PROA H
ATOM   3675  HB2 ALA   442      81.811  28.416  49.710  1.00  0.00      PROA H
ATOM   3676  HB3 ALA   442      81.907  28.725  51.460  1.00  0.00      PROA H
ATOM   3677  C   ALA   442      81.544  30.965  48.875  1.00  0.00      PROA C
ATOM   3678  O   ALA   442      82.287  30.949  47.890  1.00  0.00      PROA O
ATOM   3679  N   GLY   443      80.290  31.463  48.791  1.00  0.00      PROA N
ATOM   3680  H   GLY   443      79.679  31.430  49.595  1.00  0.00      PROA H
ATOM   3681  CA  GLY   443      79.793  32.053  47.558  1.00  0.00      PROA C
ATOM   3682  HA2 GLY   443      79.902  31.338  46.743  1.00  0.00      PROA H
ATOM   3683  HA3 GLY   443      78.740  32.310  47.676  1.00  0.00      PROA H
ATOM   3684  C   GLY   443      80.546  33.308  47.188  1.00  0.00      PROA C
ATOM   3685  O   GLY   443      80.789  33.599  46.026  1.00  0.00      PROA O
ATOM   3686  N   PHE   444      80.957  34.117  48.173  1.00  0.00      PROA N
ATOM   3687  H   PHE   444      80.719  33.906  49.132  1.00  0.00      PROA H
ATOM   3688  CA  PHE   444      81.743  35.301  47.891  1.00  0.00      PROA C
ATOM   3689  HA  PHE   444      81.293  35.849  47.064  1.00  0.00      PROA H
ATOM   3690  CB  PHE   444      81.809  36.228  49.119  1.00  0.00      PROA C
ATOM   3691  HB2 PHE   444      81.718  35.635  50.029  1.00  0.00      PROA H
ATOM   3692  HB3 PHE   444      82.762  36.758  49.124  1.00  0.00      PROA H
ATOM   3693  CG  PHE   444      80.699  37.226  49.077  1.00  0.00      PROA C
ATOM   3694  CD1 PHE   444      80.744  38.290  48.161  1.00  0.00      PROA C
ATOM   3695  HD1 PHE   444      81.571  38.367  47.455  1.00  0.00      PROA H
ATOM   3696  CE1 PHE   444      79.735  39.252  48.147  1.00  0.00      PROA C
ATOM   3697  HE1 PHE   444      79.765  40.063  47.419  1.00  0.00      PROA H
ATOM   3698  CZ  PHE   444      78.697  39.165  49.066  1.00  0.00      PROA C
ATOM   3699  HZ  PHE   444      77.923  39.932  49.088  1.00  0.00      PROA H
ATOM   3700  CE2 PHE   444      78.620  38.106  49.974  1.00  0.00      PROA C
ATOM   3701  HE2 PHE   444      77.777  38.037  50.661  1.00  0.00      PROA H
ATOM   3702  CD2 PHE   444      79.633  37.149  49.982  1.00  0.00      PROA C
ATOM   3703  HD2 PHE   444      79.590  36.333  50.704  1.00  0.00      PROA H
ATOM   3704  C   PHE   444      83.137  34.997  47.415  1.00  0.00      PROA C
ATOM   3705  O   PHE   444      83.687  35.682  46.558  1.00  0.00      PROA O
ATOM   3706  N   VAL   445      83.749  33.937  47.942  1.00  0.00      PROA N
ATOM   3707  H   VAL   445      83.339  33.458  48.731  1.00  0.00      PROA H
ATOM   3708  CA  VAL   445      84.986  33.450  47.419  1.00  0.00      PROA C
ATOM   3709  HA  VAL   445      85.701  34.270  47.351  1.00  0.00      PROA H
ATOM   3710  CB  VAL   445      85.519  32.400  48.317  1.00  0.00      PROA C
ATOM   3711  HB  VAL   445      84.793  31.591  48.402  1.00  0.00      PROA H
ATOM   3712  CG1 VAL   445      86.771  31.970  47.643  1.00  0.00      PROA C
ATOM   3713 HG11 VAL   445      87.446  32.820  47.551  1.00  0.00      PROA H
ATOM   3714 HG12 VAL   445      87.250  31.187  48.230  1.00  0.00      PROA H
ATOM   3715 HG13 VAL   445      86.535  31.586  46.650  1.00  0.00      PROA H
ATOM   3716  CG2 VAL   445      85.918  32.941  49.707  1.00  0.00      PROA C
ATOM   3717 HG21 VAL   445      85.046  33.380  50.191  1.00  0.00      PROA H
ATOM   3718 HG22 VAL   445      86.301  32.125  50.319  1.00  0.00      PROA H
ATOM   3719 HG23 VAL   445      86.690  33.702  49.593  1.00  0.00      PROA H
ATOM   3720  C   VAL   445      84.859  32.933  45.992  1.00  0.00      PROA C
ATOM   3721  O   VAL   445      85.716  33.131  45.131  1.00  0.00      PROA O
ATOM   3722  N   SER   446      83.750  32.254  45.684  1.00  0.00      PROA N
ATOM   3723  H   SER   446      83.083  32.022  46.406  1.00  0.00      PROA H
ATOM   3724  CA  SER   446      83.470  31.835  44.324  1.00  0.00      PROA C
ATOM   3725  HA  SER   446      84.308  31.250  43.944  1.00  0.00      PROA H
ATOM   3726  CB  SER   446      82.197  30.973  44.282  1.00  0.00      PROA C
ATOM   3727  HB2 SER   446      82.198  30.365  43.377  1.00  0.00      PROA H
ATOM   3728  HB3 SER   446      82.169  30.322  45.156  1.00  0.00      PROA H
ATOM   3729  OG  SER   446      80.996  31.732  44.281  1.00  0.00      PROA O
ATOM   3730  HG  SER   446      80.242  31.138  44.254  1.00  0.00      PROA H
ATOM   3731  C   SER   446      83.341  33.004  43.363  1.00  0.00      PROA C
ATOM   3732  O   SER   446      83.867  32.992  42.254  1.00  0.00      PROA O
ATOM   3733  N   LEU   447      82.673  34.089  43.792  1.00  0.00      PROA N
ATOM   3734  H   LEU   447      82.225  34.080  44.697  1.00  0.00      PROA H
ATOM   3735  CA  LEU   447      82.586  35.267  42.983  1.00  0.00      PROA C
ATOM   3736  HA  LEU   447      82.347  34.986  41.957  1.00  0.00      PROA H
ATOM   3737  CB  LEU   447      81.488  36.173  43.536  1.00  0.00      PROA C
ATOM   3738  HB2 LEU   447      81.349  35.970  44.598  1.00  0.00      PROA H
ATOM   3739  HB3 LEU   447      81.775  37.215  43.400  1.00  0.00      PROA H
ATOM   3740  CG  LEU   447      80.112  36.024  42.892  1.00  0.00      PROA C
ATOM   3741  HG  LEU   447      79.835  34.970  42.865  1.00  0.00      PROA H
ATOM   3742  CD1 LEU   447      79.073  36.799  43.705  1.00  0.00      PROA C
ATOM   3743 HD11 LEU   447      79.346  37.854  43.733  1.00  0.00      PROA H
ATOM   3744 HD12 LEU   447      78.092  36.690  43.242  1.00  0.00      PROA H
ATOM   3745 HD13 LEU   447      79.040  36.407  44.722  1.00  0.00      PROA H
ATOM   3746  CD2 LEU   447      80.118  36.517  41.443  1.00  0.00      PROA C
ATOM   3747 HD21 LEU   447      80.836  35.936  40.864  1.00  0.00      PROA H
ATOM   3748 HD22 LEU   447      79.124  36.397  41.014  1.00  0.00      PROA H
ATOM   3749 HD23 LEU   447      80.400  37.570  41.418  1.00  0.00      PROA H
ATOM   3750  C   LEU   447      83.899  36.019  42.884  1.00  0.00      PROA C
ATOM   3751  O   LEU   447      84.180  36.707  41.901  1.00  0.00      PROA O
ATOM   3752  N   PHE   448      84.756  35.922  43.904  1.00  0.00      PROA N
ATOM   3753  H   PHE   448      84.462  35.495  44.771  1.00  0.00      PROA H
ATOM   3754  CA  PHE   448      86.102  36.407  43.828  1.00  0.00      PROA C
ATOM   3755  HA  PHE   448      86.094  37.466  43.570  1.00  0.00      PROA H
ATOM   3756  CB  PHE   448      86.698  36.178  45.207  1.00  0.00      PROA C
ATOM   3757  HB2 PHE   448      85.951  36.402  45.968  1.00  0.00      PROA H
ATOM   3758  HB3 PHE   448      87.010  35.137  45.300  1.00  0.00      PROA H
ATOM   3759  CG  PHE   448      87.794  37.030  45.332  1.00  0.00      PROA C
ATOM   3760  CD1 PHE   448      88.960  36.751  44.681  1.00  0.00      PROA C
ATOM   3761  HD1 PHE   448      89.076  35.805  44.151  1.00  0.00      PROA H
ATOM   3762  CE1 PHE   448      89.909  37.664  44.729  1.00  0.00      PROA C
ATOM   3763  HE1 PHE   448      90.809  37.548  44.125  1.00  0.00      PROA H
ATOM   3764  CZ  PHE   448      89.777  38.746  45.523  1.00  0.00      PROA C
ATOM   3765  HZ  PHE   448      90.326  39.659  45.295  1.00  0.00      PROA H
ATOM   3766  CE2 PHE   448      88.942  38.667  46.611  1.00  0.00      PROA C
ATOM   3767  HE2 PHE   448      89.247  39.098  47.565  1.00  0.00      PROA H
ATOM   3768  CD2 PHE   448      87.781  38.013  46.288  1.00  0.00      PROA C
ATOM   3769  HD2 PHE   448      86.849  38.272  46.791  1.00  0.00      PROA H
ATOM   3770  C   PHE   448      86.919  35.675  42.773  1.00  0.00      PROA C
ATOM   3771  O   PHE   448      87.680  36.267  41.995  1.00  0.00      PROA O
ATOM   3772  N   ARG   449      86.768  34.342  42.725  1.00  0.00      PROA N
ATOM   3773  H   ARG   449      86.235  33.868  43.440  1.00  0.00      PROA H
ATOM   3774  CA  ARG   449      87.346  33.550  41.673  1.00  0.00      PROA C
ATOM   3775  HA  ARG   449      88.422  33.720  41.639  1.00  0.00      PROA H
ATOM   3776  CB  ARG   449      87.104  32.053  41.885  1.00  0.00      PROA C
ATOM   3777  HB2 ARG   449      86.054  31.884  42.125  1.00  0.00      PROA H
ATOM   3778  HB3 ARG   449      87.360  31.510  40.975  1.00  0.00      PROA H
ATOM   3779  CG  ARG   449      87.925  31.422  43.023  1.00  0.00      PROA C
ATOM   3780  HG2 ARG   449      88.932  31.838  43.019  1.00  0.00      PROA H
ATOM   3781  HG3 ARG   449      87.448  31.636  43.979  1.00  0.00      PROA H
ATOM   3782  CD  ARG   449      88.001  29.904  42.822  1.00  0.00      PROA C
ATOM   3783  HD2 ARG   449      87.347  29.614  41.999  1.00  0.00      PROA H
ATOM   3784  HD3 ARG   449      89.027  29.619  42.588  1.00  0.00      PROA H
ATOM   3785  NE  ARG   449      87.564  29.221  44.074  1.00  0.00      PROA N
ATOM   3786  HE  ARG   449      87.740  29.676  44.958  1.00  0.00      PROA H
ATOM   3787  CZ  ARG   449      86.952  28.040  44.121  1.00  0.00      PROA C
ATOM   3788  NH1 ARG   449      86.651  27.350  43.037  1.00  0.00      PROA N
ATOM   3789 HH11 ARG   449      86.886  27.717  42.126  1.00  0.00      PROA H
ATOM   3790 HH12 ARG   449      86.186  26.457  43.124  1.00  0.00      PROA H
ATOM   3791  NH2 ARG   449      86.619  27.505  45.271  1.00  0.00      PROA N
ATOM   3792 HH21 ARG   449      86.828  27.993  46.130  1.00  0.00      PROA H
ATOM   3793 HH22 ARG   449      86.155  26.608  45.292  1.00  0.00      PROA H
ATOM   3794  C   ARG   449      86.856  33.948  40.304  1.00  0.00      PROA C
ATOM   3795  O   ARG   449      87.655  34.102  39.386  1.00  0.00      PROA O
ATOM   3796  N   ILE   450      85.540  34.189  40.169  1.00  0.00      PROA N
ATOM   3797  H   ILE   450      84.912  34.006  40.939  1.00  0.00      PROA H
ATOM   3798  CA  ILE   450      84.947  34.710  38.953  1.00  0.00      PROA C
ATOM   3799  HA  ILE   450      85.247  34.090  38.108  1.00  0.00      PROA H
ATOM   3800  CB  ILE   450      83.421  34.706  39.053  1.00  0.00      PROA C
ATOM   3801  HB  ILE   450      83.118  35.141  40.005  1.00  0.00      PROA H
ATOM   3802  CG2 ILE   450      82.807  35.531  37.905  1.00  0.00      PROA C
ATOM   3803 HG21 ILE   450      83.102  35.099  36.949  1.00  0.00      PROA H
ATOM   3804 HG22 ILE   450      81.721  35.519  37.989  1.00  0.00      PROA H
ATOM   3805 HG23 ILE   450      83.165  36.559  37.964  1.00  0.00      PROA H
ATOM   3806  CG1 ILE   450      82.805  33.283  39.097  1.00  0.00      PROA C
ATOM   3807 HG12 ILE   450      83.428  32.636  39.715  1.00  0.00      PROA H
ATOM   3808 HG13 ILE   450      81.802  33.333  39.520  1.00  0.00      PROA H
ATOM   3809  CD1 ILE   450      82.683  32.612  37.723  1.00  0.00      PROA C
ATOM   3810 HD11 ILE   450      83.672  32.521  37.273  1.00  0.00      PROA H
ATOM   3811 HD12 ILE   450      82.244  31.621  37.840  1.00  0.00      PROA H
ATOM   3812 HD13 ILE   450      82.046  33.218  37.078  1.00  0.00      PROA H
ATOM   3813  C   ILE   450      85.440  36.130  38.537  1.00  0.00      PROA C
ATOM   3814  O   ILE   450      85.985  36.261  37.447  1.00  0.00      PROA O
ATOM   3815  N   ARG   451      85.319  37.243  39.359  1.00  0.00      PROA N
ATOM   3816  H   ARG   451      84.940  37.145  40.290  1.00  0.00      PROA H
ATOM   3817  CA  ARG   451      85.718  38.612  38.961  1.00  0.00      PROA C
ATOM   3818  HA  ARG   451      84.957  39.037  38.306  1.00  0.00      PROA H
ATOM   3819  CB  ARG   451      85.886  39.559  40.138  1.00  0.00      PROA C
ATOM   3820  HB2 ARG   451      84.948  39.624  40.690  1.00  0.00      PROA H
ATOM   3821  HB3 ARG   451      86.669  39.184  40.798  1.00  0.00      PROA H
ATOM   3822  CG  ARG   451      86.268  41.044  40.097  1.00  0.00      PROA C
ATOM   3823  HG2 ARG   451      87.291  41.147  39.733  1.00  0.00      PROA H
ATOM   3824  HG3 ARG   451      85.590  41.576  39.430  1.00  0.00      PROA H
ATOM   3825  CD  ARG   451      86.236  41.834  41.395  1.00  0.00      PROA C
ATOM   3826  HD2 ARG   451      85.234  41.792  41.822  1.00  0.00      PROA H
ATOM   3827  HD3 ARG   451      86.948  41.405  42.100  1.00  0.00      PROA H
ATOM   3828  NE  ARG   451      86.606  43.182  40.990  1.00  0.00      PROA N
ATOM   3829  HE  ARG   451      85.923  43.742  40.500  1.00  0.00      PROA H
ATOM   3830  CZ  ARG   451      87.803  43.586  41.285  1.00  0.00      PROA C
ATOM   3831  NH1 ARG   451      88.605  42.709  41.855  1.00  0.00      PROA N
ATOM   3832 HH11 ARG   451      88.275  41.773  42.041  1.00  0.00      PROA H
ATOM   3833 HH12 ARG   451      89.547  42.978  42.103  1.00  0.00      PROA H
ATOM   3834  NH2 ARG   451      88.101  44.852  41.202  1.00  0.00      PROA N
ATOM   3835 HH21 ARG   451      87.399  45.515  40.907  1.00  0.00      PROA H
ATOM   3836 HH22 ARG   451      89.034  45.164  41.432  1.00  0.00      PROA H
ATOM   3837  C   ARG   451      87.045  38.832  38.557  1.00  0.00      PROA C
ATOM   3838  O   ARG   451      87.373  39.637  37.694  1.00  0.00      PROA O
ATOM   3839  N   THR   452      87.899  38.185  39.261  1.00  0.00      PROA N
ATOM   3840  H   THR   452      87.591  37.639  40.053  1.00  0.00      PROA H
ATOM   3841  CA  THR   452      89.228  38.320  38.822  1.00  0.00      PROA C
ATOM   3842  HA  THR   452      89.473  39.378  38.727  1.00  0.00      PROA H
ATOM   3843  CB  THR   452      90.018  37.722  39.763  1.00  0.00      PROA C
ATOM   3844  HB  THR   452      89.745  36.670  39.852  1.00  0.00      PROA H
ATOM   3845  CG2 THR   452      91.563  37.978  39.078  1.00  0.00      PROA C
ATOM   3846 HG21 THR   452      91.740  39.048  38.971  1.00  0.00      PROA H
ATOM   3847 HG22 THR   452      92.325  37.547  39.727  1.00  0.00      PROA H
ATOM   3848 HG23 THR   452      91.610  37.503  38.098  1.00  0.00      PROA H
ATOM   3849  OG1 THR   452      89.578  38.177  41.088  1.00  0.00      PROA O
ATOM   3850  HG1 THR   452      90.122  37.767  41.764  1.00  0.00      PROA H
ATOM   3851  C   THR   452      89.490  37.715  37.473  1.00  0.00      PROA C
ATOM   3852  O   THR   452      90.245  38.248  36.662  1.00  0.00      PROA O
ATOM   3853  N   ILE   453      88.846  36.577  37.173  1.00  0.00      PROA N
ATOM   3854  H   ILE   453      88.313  36.096  37.883  1.00  0.00      PROA H
ATOM   3855  CA  ILE   453      88.909  36.031  35.838  1.00  0.00      PROA C
ATOM   3856  HA  ILE   453      89.951  35.932  35.534  1.00  0.00      PROA H
ATOM   3857  CB  ILE   453      88.257  34.665  35.767  1.00  0.00      PROA C
ATOM   3858  HB  ILE   453      87.240  34.727  36.154  1.00  0.00      PROA H
ATOM   3859  CG2 ILE   453      88.218  34.188  34.315  1.00  0.00      PROA C
ATOM   3860 HG21 ILE   453      89.234  34.124  33.926  1.00  0.00      PROA H
ATOM   3861 HG22 ILE   453      87.748  33.206  34.267  1.00  0.00      PROA H
ATOM   3862 HG23 ILE   453      87.644  34.894  33.716  1.00  0.00      PROA H
ATOM   3863  CG1 ILE   453      89.036  33.652  36.618  1.00  0.00      PROA C
ATOM   3864 HG12 ILE   453      89.995  33.440  36.144  1.00  0.00      PROA H
ATOM   3865 HG13 ILE   453      89.206  34.066  37.612  1.00  0.00      PROA H
ATOM   3866  CD1 ILE   453      88.313  32.317  36.798  1.00  0.00      PROA C
ATOM   3867 HD11 ILE   453      88.144  31.861  35.823  1.00  0.00      PROA H
ATOM   3868 HD12 ILE   453      88.923  31.652  37.409  1.00  0.00      PROA H
ATOM   3869 HD13 ILE   453      87.355  32.486  37.290  1.00  0.00      PROA H
ATOM   3870  C   ILE   453      88.331  36.995  34.824  1.00  0.00      PROA C
ATOM   3871  O   ILE   453      88.881  37.201  33.749  1.00  0.00      PROA O
ATOM   3872  N   MET   454      87.224  37.673  35.175  1.00  0.00      PROA N
ATOM   3873  H   MET   454      86.778  37.488  36.063  1.00  0.00      PROA H
ATOM   3874  CA  MET   454      86.645  38.671  34.308  1.00  0.00      PROA C
ATOM   3875  HA  MET   454      86.427  38.227  33.337  1.00  0.00      PROA H
ATOM   3876  CB  MET   454      85.340  39.221  34.908  1.00  0.00      PROA C
ATOM   3877  HB2 MET   454      85.511  39.514  35.944  1.00  0.00      PROA H
ATOM   3878  HB3 MET   454      85.012  40.088  34.335  1.00  0.00      PROA H
ATOM   3879  CG  MET   454      84.188  38.209  34.905  1.00  0.00      PROA C
ATOM   3880  HG2 MET   454      83.838  38.060  33.884  1.00  0.00      PROA H
ATOM   3881  HG3 MET   454      84.536  37.260  35.312  1.00  0.00      PROA H
ATOM   3882  SD  MET   454      82.779  38.757  35.902  1.00  0.00      PROA S
ATOM   3883  CE  MET   454      82.292  40.242  34.981  1.00  0.00      PROA C
ATOM   3884  HE1 MET   454      82.030  39.967  33.959  1.00  0.00      PROA H
ATOM   3885  HE2 MET   454      81.432  40.704  35.464  1.00  0.00      PROA H
ATOM   3886  HE3 MET   454      83.122  40.948  34.965  1.00  0.00      PROA H
ATOM   3887  C   MET   454      87.574  39.827  34.028  1.00  0.00      PROA C
ATOM   3888  O   MET   454      87.783  40.212  32.887  1.00  0.00      PROA O
ATOM   3889  N   LYS   455      88.232  40.368  35.066  1.00  0.00      PROA N
ATOM   3890  H   LYS   455      88.047  40.045  36.005  1.00  0.00      PROA H
ATOM   3891  CA  LYS   455      89.210  41.412  34.898  1.00  0.00      PROA C
ATOM   3892  HA  LYS   455      88.765  42.241  34.348  1.00  0.00      PROA H
ATOM   3893  CB  LYS   455      89.698  41.926  36.264  1.00  0.00      PROA C
ATOM   3894  HB2 LYS   455      88.847  42.285  36.843  1.00  0.00      PROA H
ATOM   3895  HB3 LYS   455      90.189  41.117  36.803  1.00  0.00      PROA H
ATOM   3896  CG  LYS   455      90.700  43.080  36.173  1.00  0.00      PROA C
ATOM   3897  HG2 LYS   455      91.598  42.743  35.655  1.00  0.00      PROA H
ATOM   3898  HG3 LYS   455      90.253  43.908  35.621  1.00  0.00      PROA H
ATOM   3899  CD  LYS   455      91.126  43.612  37.545  1.00  0.00      PROA C
ATOM   3900  HD2 LYS   455      90.253  43.994  38.074  1.00  0.00      PROA H
ATOM   3901  HD3 LYS   455      91.576  42.805  38.124  1.00  0.00      PROA H
ATOM   3902  CE  LYS   455      92.146  44.741  37.396  1.00  0.00      PROA C
ATOM   3903  HE2 LYS   455      92.973  44.403  36.772  1.00  0.00      PROA H
ATOM   3904  HE3 LYS   455      91.669  45.603  36.930  1.00  0.00      PROA H
ATOM   3905  NZ  LYS   455      92.672  45.141  38.699  1.00  0.00      PROA N
ATOM   3906  HZ1 LYS   455      93.124  44.351  39.137  1.00  0.00      PROA H
ATOM   3907  HZ2 LYS   455      93.343  45.887  38.577  1.00  0.00      PROA H
ATOM   3908  HZ3 LYS   455      91.914  45.463  39.284  1.00  0.00      PROA H
ATOM   3909  C   LYS   455      90.388  40.960  34.074  1.00  0.00      PROA C
ATOM   3910  O   LYS   455      90.875  41.705  33.232  1.00  0.00      PROA O
ATOM   3911  N   HIP   456      90.865  39.716  34.299  1.00  0.00      PROA N
ATOM   3912  H   HIP   456      90.469  39.150  35.036  1.00  0.00      PROA H
ATOM   3913  CA  HIP   456      91.941  39.141  33.516  1.00  0.00      PROA C
ATOM   3914  HA  HIP   456      92.813  39.793  33.563  1.00  0.00      PROA H
ATOM   3915  CB  HIP   456      92.323  37.755  34.061  1.00  0.00      PROA C
ATOM   3916  HB2 HIP   456      92.673  37.852  35.088  1.00  0.00      PROA H
ATOM   3917  HB3 HIP   456      91.451  37.101  34.035  1.00  0.00      PROA H
ATOM   3918  CG  HIP   456      93.406  37.068  33.293  1.00  0.00      PROA C
ATOM   3919  ND1 HIP   456      94.721  37.450  33.385  1.00  0.00      PROA N
ATOM   3920  HD1 HIP   456      95.083  38.200  33.957  1.00  0.00      PROA H
ATOM   3921  CE1 HIP   456      95.442  36.671  32.599  1.00  0.00      PROA C
ATOM   3922  HE1 HIP   456      96.520  36.819  32.525  1.00  0.00      PROA H
ATOM   3923  NE2 HIP   456      94.632  35.799  32.017  1.00  0.00      PROA N
ATOM   3924  HE2 HIP   456      94.924  35.074  31.377  1.00  0.00      PROA H
ATOM   3925  CD2 HIP   456      93.341  36.036  32.422  1.00  0.00      PROA C
ATOM   3926  HD2 HIP   456      92.522  35.431  32.034  1.00  0.00      PROA H
ATOM   3927  C   HIP   456      91.638  39.047  32.048  1.00  0.00      PROA C
ATOM   3928  O   HIP   456      92.448  39.436  31.210  1.00  0.00      PROA O
ATOM   3929  N   ASP   457      90.431  38.578  31.710  1.00  0.00      PROA N
ATOM   3930  H   ASP   457      89.776  38.306  32.429  1.00  0.00      PROA H
ATOM   3931  CA  ASP   457      90.034  38.447  30.326  1.00  0.00      PROA C
ATOM   3932  HA  ASP   457      90.841  37.984  29.758  1.00  0.00      PROA H
ATOM   3933  CB  ASP   457      88.767  37.568  30.213  1.00  0.00      PROA C
ATOM   3934  HB2 ASP   457      87.999  37.946  30.887  1.00  0.00      PROA H
ATOM   3935  HB3 ASP   457      88.396  37.595  29.188  1.00  0.00      PROA H
ATOM   3936  CG  ASP   457      89.049  36.115  30.578  1.00  0.00      PROA C
ATOM   3937  OD1 ASP   457      90.220  35.777  30.903  1.00  0.00      PROA O
ATOM   3938  OD2 ASP   457      88.077  35.307  30.518  1.00  0.00      PROA O
ATOM   3939  C   ASP   457      89.746  39.794  29.691  1.00  0.00      PROA C
ATOM   3940  O   ASP   457      89.772  39.950  28.473  1.00  0.00      PROA O
ATOM   3941  N   GLY   458      89.488  40.843  30.502  1.00  0.00      PROA N
ATOM   3942  H   GLY   458      89.536  40.730  31.505  1.00  0.00      PROA H
ATOM   3943  CA  GLY   458      89.137  42.150  29.986  1.00  0.00      PROA C
ATOM   3944  HA2 GLY   458      89.671  42.918  30.547  1.00  0.00      PROA H
ATOM   3945  HA3 GLY   458      89.413  42.212  28.934  1.00  0.00      PROA H
ATOM   3946  C   GLY   458      87.675  42.453  30.087  1.00  0.00      PROA C
ATOM   3947  O   GLY   458      87.209  43.464  29.568  1.00  0.00      PROA O
ATOM   3948  N   THR   459      86.890  41.614  30.771  1.00  0.00      PROA N
ATOM   3949  H   THR   459      87.284  40.785  31.192  1.00  0.00      PROA H
ATOM   3950  CA  THR   459      85.466  41.812  30.960  1.00  0.00      PROA C
ATOM   3951  HA  THR   459      85.032  42.224  30.049  1.00  0.00      PROA H
ATOM   3952  CB  THR   459      84.760  40.505  31.280  1.00  0.00      PROA C
ATOM   3953  HB  THR   459      85.116  40.124  32.238  1.00  0.00      PROA H
ATOM   3954  CG2 THR   459      83.240  40.680  31.372  1.00  0.00      PROA C
ATOM   3955 HG21 THR   459      82.858  41.048  30.420  1.00  0.00      PROA H
ATOM   3956 HG22 THR   459      82.776  39.721  31.603  1.00  0.00      PROA H
ATOM   3957 HG23 THR   459      83.003  41.396  32.159  1.00  0.00      PROA H
ATOM   3958  OG1 THR   459      85.015  39.590  30.219  1.00  0.00      PROA O
ATOM   3959  HG1 THR   459      84.577  38.756  30.402  1.00  0.00      PROA H
ATOM   3960  C   THR   459      85.161  42.865  31.994  1.00  0.00      PROA C
ATOM   3961  O   THR   459      85.743  42.893  33.072  1.00  0.00      PROA O
ATOM   3962  N   LYS   460      84.215  43.766  31.666  1.00  0.00      PROA N
ATOM   3963  H   LYS   460      83.787  43.739  30.752  1.00  0.00      PROA H
ATOM   3964  CA  LYS   460      83.786  44.783  32.592  1.00  0.00      PROA C
ATOM   3965  HA  LYS   460      84.643  45.383  32.897  1.00  0.00      PROA H
ATOM   3966  CB  LYS   460      82.746  45.680  31.904  1.00  0.00      PROA C
ATOM   3967  HB2 LYS   460      83.156  46.063  30.969  1.00  0.00      PROA H
ATOM   3968  HB3 LYS   460      81.846  45.101  31.694  1.00  0.00      PROA H
ATOM   3969  CG  LYS   460      82.294  46.899  32.705  1.00  0.00      PROA C
ATOM   3970  HG2 LYS   460      81.796  46.570  33.617  1.00  0.00      PROA H
ATOM   3971  HG3 LYS   460      83.162  47.506  32.964  1.00  0.00      PROA H
ATOM   3972  CD  LYS   460      81.321  47.730  31.861  1.00  0.00      PROA C
ATOM   3973  HD2 LYS   460      81.846  48.138  30.997  1.00  0.00      PROA H
ATOM   3974  HD3 LYS   460      80.501  47.098  31.523  1.00  0.00      PROA H
ATOM   3975  CE  LYS   460      80.725  48.895  32.640  1.00  0.00      PROA C
ATOM   3976  HE2 LYS   460      79.927  49.353  32.056  1.00  0.00      PROA H
ATOM   3977  HE3 LYS   460      80.320  48.531  33.585  1.00  0.00      PROA H
ATOM   3978  NZ  LYS   460      81.758  49.908  32.919  1.00  0.00      PROA N
ATOM   3979  HZ1 LYS   460      82.135  50.254  32.048  1.00  0.00      PROA H
ATOM   3980  HZ2 LYS   460      81.348  50.673  33.436  1.00  0.00      PROA H
ATOM   3981  HZ3 LYS   460      82.499  49.492  33.465  1.00  0.00      PROA H
ATOM   3982  C   LYS   460      83.183  44.185  33.849  1.00  0.00      PROA C
ATOM   3983  O   LYS   460      82.328  43.298  33.801  1.00  0.00      PROA O
ATOM   3984  N   THR   461      83.610  44.669  35.019  1.00  0.00      PROA N
ATOM   3985  H   THR   461      84.208  45.483  35.041  1.00  0.00      PROA H
ATOM   3986  CA  THR   461      83.243  44.058  36.281  1.00  0.00      PROA C
ATOM   3987  HA  THR   461      82.655  43.159  36.093  1.00  0.00      PROA H
ATOM   3988  CB  THR   461      84.453  43.658  37.113  1.00  0.00      PROA C
ATOM   3989  HB  THR   461      84.120  43.284  38.082  1.00  0.00      PROA H
ATOM   3990  CG2 THR   461      85.243  42.558  36.389  1.00  0.00      PROA C
ATOM   3991 HG21 THR   461      85.579  42.930  35.421  1.00  0.00      PROA H
ATOM   3992 HG22 THR   461      86.107  42.276  36.989  1.00  0.00      PROA H
ATOM   3993 HG23 THR   461      84.603  41.688  36.241  1.00  0.00      PROA H
ATOM   3994  OG1 THR   461      85.311  44.771  37.284  1.00  0.00      PROA O
ATOM   3995  HG1 THR   461      86.071  44.511  37.810  1.00  0.00      PROA H
ATOM   3996  C   THR   461      82.412  44.984  37.112  1.00  0.00      PROA C
ATOM   3997  O   THR   461      81.996  44.613  38.195  1.00  0.00      PROA O
ATOM   3998  N   GLU   462      82.067  46.187  36.633  1.00  0.00      PROA N
ATOM   3999  H   GLU   462      82.287  46.433  35.678  1.00  0.00      PROA H
ATOM   4000  CA  GLU   462      81.375  47.176  37.436  1.00  0.00      PROA C
ATOM   4001  HA  GLU   462      81.939  47.361  38.351  1.00  0.00      PROA H
ATOM   4002  CB  GLU   462      81.232  48.502  36.666  1.00  0.00      PROA C
ATOM   4003  HB2 GLU   462      80.921  48.295  35.642  1.00  0.00      PROA H
ATOM   4004  HB3 GLU   462      80.484  49.127  37.153  1.00  0.00      PROA H
ATOM   4005  CG  GLU   462      82.559  49.301  36.609  1.00  0.00      PROA C
ATOM   4006  HG2 GLU   462      82.896  49.518  37.622  1.00  0.00      PROA H
ATOM   4007  HG3 GLU   462      83.316  48.713  36.092  1.00  0.00      PROA H
ATOM   4008  CD  GLU   462      82.450  50.634  35.877  1.00  0.00      PROA C
ATOM   4009  OE1 GLU   462      81.360  50.869  35.273  1.00  0.00      PROA O
ATOM   4010  OE2 GLU   462      83.403  51.449  35.886  1.00  0.00      PROA O
ATOM   4011  C   GLU   462      80.025  46.713  37.922  1.00  0.00      PROA C
ATOM   4012  O   GLU   462      79.673  46.883  39.083  1.00  0.00      PROA O
ATOM   4013  N   LYS   463      79.248  46.039  37.047  1.00  0.00      PROA N
ATOM   4014  H   LYS   463      79.545  45.930  36.088  1.00  0.00      PROA H
ATOM   4015  CA  LYS   463      77.984  45.463  37.462  1.00  0.00      PROA C
ATOM   4016  HA  LYS   463      77.339  46.248  37.856  1.00  0.00      PROA H
ATOM   4017  CB  LYS   463      77.280  44.789  36.272  1.00  0.00      PROA C
ATOM   4018  HB2 LYS   463      77.929  44.019  35.853  1.00  0.00      PROA H
ATOM   4019  HB3 LYS   463      76.349  44.334  36.610  1.00  0.00      PROA H
ATOM   4020  CG  LYS   463      76.930  45.756  35.140  1.00  0.00      PROA C
ATOM   4021  HG2 LYS   463      76.288  46.548  35.525  1.00  0.00      PROA H
ATOM   4022  HG3 LYS   463      77.845  46.192  34.739  1.00  0.00      PROA H
ATOM   4023  CD  LYS   463      76.195  45.054  34.000  1.00  0.00      PROA C
ATOM   4024  HD2 LYS   463      76.792  44.215  33.643  1.00  0.00      PROA H
ATOM   4025  HD3 LYS   463      75.233  44.688  34.358  1.00  0.00      PROA H
ATOM   4026  CE  LYS   463      75.917  45.943  32.807  1.00  0.00      PROA C
ATOM   4027  HE2 LYS   463      75.242  46.746  33.101  1.00  0.00      PROA H
ATOM   4028  HE3 LYS   463      76.853  46.369  32.445  1.00  0.00      PROA H
ATOM   4029  NZ  LYS   463      75.291  45.163  31.716  1.00  0.00      PROA N
ATOM   4030  HZ1 LYS   463      74.420  44.769  32.042  1.00  0.00      PROA H
ATOM   4031  HZ2 LYS   463      75.112  45.770  30.929  1.00  0.00      PROA H
ATOM   4032  HZ3 LYS   463      75.913  44.419  31.434  1.00  0.00      PROA H
ATOM   4033  C   LYS   463      78.134  44.434  38.551  1.00  0.00      PROA C
ATOM   4034  O   LYS   463      77.464  44.452  39.580  1.00  0.00      PROA O
ATOM   4035  N   LEU   464      79.112  43.533  38.383  1.00  0.00      PROA N
ATOM   4036  H   LEU   464      79.671  43.546  37.542  1.00  0.00      PROA H
ATOM   4037  CA  LEU   464      79.393  42.547  39.362  1.00  0.00      PROA C
ATOM   4038  HA  LEU   464      78.471  42.035  39.638  1.00  0.00      PROA H
ATOM   4039  CB  LEU   464      80.410  41.567  38.689  1.00  0.00      PROA C
ATOM   4040  HB2 LEU   464      79.994  41.196  37.752  1.00  0.00      PROA H
ATOM   4041  HB3 LEU   464      81.344  42.093  38.488  1.00  0.00      PROA H
ATOM   4042  CG  LEU   464      80.727  40.380  39.555  1.00  0.00      PROA C
ATOM   4043  HG  LEU   464      81.445  40.671  40.321  1.00  0.00      PROA H
ATOM   4044  CD1 LEU   464      79.697  39.632  40.363  1.00  0.00      PROA C
ATOM   4045 HD11 LEU   464      78.935  39.226  39.697  1.00  0.00      PROA H
ATOM   4046 HD12 LEU   464      80.179  38.816  40.902  1.00  0.00      PROA H
ATOM   4047 HD13 LEU   464      79.230  40.311  41.076  1.00  0.00      PROA H
ATOM   4048  CD2 LEU   464      81.936  39.546  39.172  1.00  0.00      PROA C
ATOM   4049 HD21 LEU   464      82.830  40.169  39.194  1.00  0.00      PROA H
ATOM   4050 HD22 LEU   464      82.050  38.724  39.878  1.00  0.00      PROA H
ATOM   4051 HD23 LEU   464      81.798  39.145  38.168  1.00  0.00      PROA H
ATOM   4052  C   LEU   464      79.817  43.169  40.713  1.00  0.00      PROA C
ATOM   4053  O   LEU   464      79.456  42.696  41.787  1.00  0.00      PROA O
ATOM   4054  N   GLU   465      80.661  44.206  40.676  1.00  0.00      PROA N
ATOM   4055  H   GLU   465      81.030  44.526  39.792  1.00  0.00      PROA H
ATOM   4056  CA  GLU   465      81.089  44.918  41.853  1.00  0.00      PROA C
ATOM   4057  HA  GLU   465      81.518  44.215  42.568  1.00  0.00      PROA H
ATOM   4058  CB  GLU   465      82.148  45.969  41.499  1.00  0.00      PROA C
ATOM   4059  HB2 GLU   465      81.710  46.721  40.843  1.00  0.00      PROA H
ATOM   4060  HB3 GLU   465      82.506  46.447  42.411  1.00  0.00      PROA H
ATOM   4061  CG  GLU   465      83.375  45.384  40.774  1.00  0.00      PROA C
ATOM   4062  HG2 GLU   465      83.869  44.659  41.421  1.00  0.00      PROA H
ATOM   4063  HG3 GLU   465      83.054  44.892  39.856  1.00  0.00      PROA H
ATOM   4064  CD  GLU   465      84.457  46.361  40.355  1.00  0.00      PROA C
ATOM   4065  OE1 GLU   465      84.229  47.587  40.403  1.00  0.00      PROA O
ATOM   4066  OE2 GLU   465      85.528  45.859  39.890  1.00  0.00      PROA O
ATOM   4067  C   GLU   465      79.960  45.568  42.597  1.00  0.00      PROA C
ATOM   4068  O   GLU   465      79.856  45.479  43.817  1.00  0.00      PROA O
ATOM   4069  N   LYS   466      79.015  46.176  41.862  1.00  0.00      PROA N
ATOM   4070  H   LYS   466      79.136  46.270  40.863  1.00  0.00      PROA H
ATOM   4071  CA  LYS   466      77.816  46.705  42.462  1.00  0.00      PROA C
ATOM   4072  HA  LYS   466      78.084  47.388  43.268  1.00  0.00      PROA H
ATOM   4073  CB  LYS   466      76.973  47.469  41.428  1.00  0.00      PROA C
ATOM   4074  HB2 LYS   466      76.791  46.831  40.563  1.00  0.00      PROA H
ATOM   4075  HB3 LYS   466      76.020  47.755  41.875  1.00  0.00      PROA H
ATOM   4076  CG  LYS   466      77.656  48.743  40.932  1.00  0.00      PROA C
ATOM   4077  HG2 LYS   466      77.775  49.439  41.762  1.00  0.00      PROA H
ATOM   4078  HG3 LYS   466      78.635  48.495  40.522  1.00  0.00      PROA H
ATOM   4079  CD  LYS   466      76.840  49.440  39.836  1.00  0.00      PROA C
ATOM   4080  HD2 LYS   466      76.689  48.754  39.003  1.00  0.00      PROA H
ATOM   4081  HD3 LYS   466      75.873  49.741  40.239  1.00  0.00      PROA H
ATOM   4082  CE  LYS   466      77.560  50.681  39.320  1.00  0.00      PROA C
ATOM   4083  HE2 LYS   466      77.681  51.396  40.134  1.00  0.00      PROA H
ATOM   4084  HE3 LYS   466      78.541  50.399  38.936  1.00  0.00      PROA H
ATOM   4085  NZ  LYS   466      76.798  51.333  38.230  1.00  0.00      PROA N
ATOM   4086  HZ1 LYS   466      75.889  51.609  38.573  1.00  0.00      PROA H
ATOM   4087  HZ2 LYS   466      77.300  52.149  37.910  1.00  0.00      PROA H
ATOM   4088  HZ3 LYS   466      76.686  50.685  37.463  1.00  0.00      PROA H
ATOM   4089  C   LYS   466      76.964  45.646  43.128  1.00  0.00      PROA C
ATOM   4090  O   LYS   466      76.475  45.822  44.248  1.00  0.00      PROA O
ATOM   4091  N   LEU   467      76.796  44.479  42.477  1.00  0.00      PROA N
ATOM   4092  H   LEU   467      77.157  44.367  41.540  1.00  0.00      PROA H
ATOM   4093  CA  LEU   467      76.105  43.368  43.085  1.00  0.00      PROA C
ATOM   4094  HA  LEU   467      75.103  43.679  43.380  1.00  0.00      PROA H
ATOM   4095  CB  LEU   467      75.995  42.205  42.097  1.00  0.00      PROA C
ATOM   4096  HB2 LEU   467      75.381  42.506  41.248  1.00  0.00      PROA H
ATOM   4097  HB3 LEU   467      76.989  41.930  41.746  1.00  0.00      PROA H
ATOM   4098  CG  LEU   467      75.365  40.917  42.641  1.00  0.00      PROA C
ATOM   4099  HG  LEU   467      75.909  40.593  43.529  1.00  0.00      PROA H
ATOM   4100  CD1 LEU   467      73.897  41.156  43.015  1.00  0.00      PROA C
ATOM   4101 HD11 LEU   467      73.344  41.475  42.132  1.00  0.00      PROA H
ATOM   4102 HD12 LEU   467      73.465  40.233  43.400  1.00  0.00      PROA H
ATOM   4103 HD13 LEU   467      73.838  41.931  43.780  1.00  0.00      PROA H
ATOM   4104  CD2 LEU   467      75.477  39.777  41.628  1.00  0.00      PROA C
ATOM   4105 HD21 LEU   467      76.528  39.586  41.410  1.00  0.00      PROA H
ATOM   4106 HD22 LEU   467      75.023  38.877  42.040  1.00  0.00      PROA H
ATOM   4107 HD23 LEU   467      74.962  40.056  40.709  1.00  0.00      PROA H
ATOM   4108  C   LEU   467      76.773  42.872  44.333  1.00  0.00      PROA C
ATOM   4109  O   LEU   467      76.131  42.640  45.354  1.00  0.00      PROA O
ATOM   4110  N   MET   468      78.106  42.738  44.302  1.00  0.00      PROA N
ATOM   4111  H   MET   468      78.609  42.892  43.440  1.00  0.00      PROA H
ATOM   4112  CA  MET   468      78.831  42.375  45.487  1.00  0.00      PROA C
ATOM   4113  HA  MET   468      78.487  41.403  45.841  1.00  0.00      PROA H
ATOM   4114  CB  MET   468      80.302  42.294  45.198  1.00  0.00      PROA C
ATOM   4115  HB2 MET   468      80.592  43.123  44.553  1.00  0.00      PROA H
ATOM   4116  HB3 MET   468      80.860  42.349  46.133  1.00  0.00      PROA H
ATOM   4117  CG  MET   468      80.586  40.984  44.508  1.00  0.00      PROA C
ATOM   4118  HG2 MET   468      79.796  40.271  44.742  1.00  0.00      PROA H
ATOM   4119  HG3 MET   468      80.625  41.141  43.430  1.00  0.00      PROA H
ATOM   4120  SD  MET   468      82.140  40.438  45.127  1.00  0.00      PROA S
ATOM   4121  CE  MET   468      82.522  39.179  43.973  1.00  0.00      PROA C
ATOM   4122  HE1 MET   468      82.575  39.607  42.972  1.00  0.00      PROA H
ATOM   4123  HE2 MET   468      83.482  38.731  44.228  1.00  0.00      PROA H
ATOM   4124  HE3 MET   468      81.746  38.414  44.000  1.00  0.00      PROA H
ATOM   4125  C   MET   468      78.684  43.308  46.630  1.00  0.00      PROA C
ATOM   4126  O   MET   468      78.540  42.887  47.774  1.00  0.00      PROA O
ATOM   4127  N   VAL   469      78.719  44.614  46.342  1.00  0.00      PROA N
ATOM   4128  H   VAL   469      78.885  44.917  45.393  1.00  0.00      PROA H
ATOM   4129  CA  VAL   469      78.525  45.593  47.369  1.00  0.00      PROA C
ATOM   4130  HA  VAL   469      79.216  45.402  48.190  1.00  0.00      PROA H
ATOM   4131  CB  VAL   469      78.764  46.966  46.868  1.00  0.00      PROA C
ATOM   4132  HB  VAL   469      78.219  47.114  45.936  1.00  0.00      PROA H
ATOM   4133  CG1 VAL   469      78.258  47.960  47.954  1.00  0.00      PROA C
ATOM   4134 HG11 VAL   469      78.804  47.795  48.882  1.00  0.00      PROA H
ATOM   4135 HG12 VAL   469      78.420  48.983  47.614  1.00  0.00      PROA H
ATOM   4136 HG13 VAL   469      77.193  47.800  48.126  1.00  0.00      PROA H
ATOM   4137  CG2 VAL   469      80.273  46.935  46.581  1.00  0.00      PROA C
ATOM   4138 HG21 VAL   469      80.487  46.165  45.839  1.00  0.00      PROA H
ATOM   4139 HG22 VAL   469      80.591  47.905  46.198  1.00  0.00      PROA H
ATOM   4140 HG23 VAL   469      80.815  46.713  47.500  1.00  0.00      PROA H
ATOM   4141  C   VAL   469      77.183  45.488  47.974  1.00  0.00      PROA C
ATOM   4142  O   VAL   469      77.076  45.429  49.200  1.00  0.00      PROA O
ATOM   4143  N   ARG   470      76.135  45.340  47.125  1.00  0.00      PROA N
ATOM   4144  H   ARG   470      76.277  45.425  46.129  1.00  0.00      PROA H
ATOM   4145  CA  ARG   470      74.811  45.061  47.599  1.00  0.00      PROA C
ATOM   4146  HA  ARG   470      74.531  45.800  48.350  1.00  0.00      PROA H
ATOM   4147  CB  ARG   470      73.677  45.091  46.503  1.00  0.00      PROA C
ATOM   4148  HB2 ARG   470      74.071  44.708  45.562  1.00  0.00      PROA H
ATOM   4149  HB3 ARG   470      72.842  44.469  46.827  1.00  0.00      PROA H
ATOM   4150  CG  ARG   470      72.953  46.371  46.041  1.00  0.00      PROA C
ATOM   4151  HG2 ARG   470      72.507  46.868  46.903  1.00  0.00      PROA H
ATOM   4152  HG3 ARG   470      73.668  47.042  45.566  1.00  0.00      PROA H
ATOM   4153  CD  ARG   470      71.828  46.359  45.064  1.00  0.00      PROA C
ATOM   4154  HD2 ARG   470      71.395  47.357  44.994  1.00  0.00      PROA H
ATOM   4155  HD3 ARG   470      72.200  46.056  44.085  1.00  0.00      PROA H
ATOM   4156  NE  ARG   470      70.799  45.386  45.546  1.00  0.00      PROA N
ATOM   4157  HE  ARG   470      71.017  44.400  45.517  1.00  0.00      PROA H
ATOM   4158  CZ  ARG   470      69.603  45.727  46.017  1.00  0.00      PROA C
ATOM   4159  NH1 ARG   470      69.326  46.961  46.396  1.00  0.00      PROA N
ATOM   4160 HH11 ARG   470      70.036  47.677  46.331  1.00  0.00      PROA H
ATOM   4161 HH12 ARG   470      68.406  47.184  46.749  1.00  0.00      PROA H
ATOM   4162  NH2 ARG   470      68.674  44.798  46.007  1.00  0.00      PROA N
ATOM   4163 HH21 ARG   470      68.888  43.877  45.651  1.00  0.00      PROA H
ATOM   4164 HH22 ARG   470      67.749  45.009  46.354  1.00  0.00      PROA H
ATOM   4165  C   ARG   470      74.639  43.947  48.546  1.00  0.00      PROA C
ATOM   4166  O   ARG   470      74.118  44.050  49.659  1.00  0.00      PROA O
ATOM   4167  N   ILE   471      75.173  42.841  48.134  1.00  0.00      PROA N
ATOM   4168  H   ILE   471      75.647  42.810  47.243  1.00  0.00      PROA H
ATOM   4169  CA  ILE   471      75.104  41.660  48.922  1.00  0.00      PROA C
ATOM   4170  HA  ILE   471      74.076  41.501  49.249  1.00  0.00      PROA H
ATOM   4171  CB  ILE   471      75.559  40.512  48.077  1.00  0.00      PROA C
ATOM   4172  HB  ILE   471      76.554  40.722  47.684  1.00  0.00      PROA H
ATOM   4173  CG2 ILE   471      75.612  39.225  48.912  1.00  0.00      PROA C
ATOM   4174 HG21 ILE   471      74.619  39.005  49.305  1.00  0.00      PROA H
ATOM   4175 HG22 ILE   471      75.944  38.398  48.285  1.00  0.00      PROA H
ATOM   4176 HG23 ILE   471      76.309  39.356  49.739  1.00  0.00      PROA H
ATOM   4177  CG1 ILE   471      74.595  40.344  46.894  1.00  0.00      PROA C
ATOM   4178 HG12 ILE   471      73.666  39.893  47.243  1.00  0.00      PROA H
ATOM   4179 HG13 ILE   471      74.382  41.320  46.457  1.00  0.00      PROA H
ATOM   4180  CD1 ILE   471      75.173  39.462  45.822  1.00  0.00      PROA C
ATOM   4181 HD11 ILE   471      75.382  38.476  46.235  1.00  0.00      PROA H
ATOM   4182 HD12 ILE   471      74.459  39.369  45.003  1.00  0.00      PROA H
ATOM   4183 HD13 ILE   471      76.098  39.902  45.448  1.00  0.00      PROA H
ATOM   4184  C   ILE   471      75.873  41.788  50.210  1.00  0.00      PROA C
ATOM   4185  O   ILE   471      75.385  41.400  51.269  1.00  0.00      PROA O
ATOM   4186  N   GLY   472      77.084  42.377  50.182  1.00  0.00      PROA N
ATOM   4187  H   GLY   472      77.452  42.733  49.311  1.00  0.00      PROA H
ATOM   4188  CA  GLY   472      77.888  42.520  51.381  1.00  0.00      PROA C
ATOM   4189  HA2 GLY   472      78.033  41.542  51.841  1.00  0.00      PROA H
ATOM   4190  HA3 GLY   472      78.858  42.945  51.121  1.00  0.00      PROA H
ATOM   4191  C   GLY   472      77.266  43.407  52.397  1.00  0.00      PROA C
ATOM   4192  O   GLY   472      77.229  43.095  53.582  1.00  0.00      PROA O
ATOM   4193  N   VAL   473      76.713  44.540  51.980  1.00  0.00      PROA N
ATOM   4194  H   VAL   473      76.761  44.796  51.004  1.00  0.00      PROA H
ATOM   4195  CA  VAL   473      76.060  45.351  52.981  1.00  0.00      PROA C
ATOM   4196  HA  VAL   473      76.764  45.577  53.782  1.00  0.00      PROA H
ATOM   4197  CB  VAL   473      75.596  46.579  52.414  1.00  0.00      PROA C
ATOM   4198  HB  VAL   473      75.112  46.378  51.458  1.00  0.00      PROA H
ATOM   4199  CG1 VAL   473      74.558  47.294  53.356  1.00  0.00      PROA C
ATOM   4200 HG11 VAL   473      75.027  47.514  54.315  1.00  0.00      PROA H
ATOM   4201 HG12 VAL   473      74.227  48.224  52.893  1.00  0.00      PROA H
ATOM   4202 HG13 VAL   473      73.699  46.642  53.513  1.00  0.00      PROA H
ATOM   4203  CG2 VAL   473      76.742  47.504  51.848  1.00  0.00      PROA C
ATOM   4204 HG21 VAL   473      77.283  46.974  51.064  1.00  0.00      PROA H
ATOM   4205 HG22 VAL   473      76.305  48.413  51.436  1.00  0.00      PROA H
ATOM   4206 HG23 VAL   473      77.430  47.763  52.652  1.00  0.00      PROA H
ATOM   4207  C   VAL   473      74.855  44.685  53.620  1.00  0.00      PROA C
ATOM   4208  O   VAL   473      74.705  44.723  54.834  1.00  0.00      PROA O
ATOM   4209  N   PHE   474      73.959  44.045  52.834  1.00  0.00      PROA N
ATOM   4210  H   PHE   474      74.090  44.025  51.832  1.00  0.00      PROA H
ATOM   4211  CA  PHE   474      72.825  43.398  53.448  1.00  0.00      PROA C
ATOM   4212  HA  PHE   474      72.361  44.078  54.163  1.00  0.00      PROA H
ATOM   4213  CB  PHE   474      71.759  42.991  52.415  1.00  0.00      PROA C
ATOM   4214  HB2 PHE   474      72.248  42.617  51.516  1.00  0.00      PROA H
ATOM   4215  HB3 PHE   474      71.124  42.211  52.835  1.00  0.00      PROA H
ATOM   4216  CG  PHE   474      70.919  44.182  52.065  1.00  0.00      PROA C
ATOM   4217  CD1 PHE   474      69.745  44.451  52.780  1.00  0.00      PROA C
ATOM   4218  HD1 PHE   474      69.450  43.805  53.607  1.00  0.00      PROA H
ATOM   4219  CE1 PHE   474      68.943  45.545  52.443  1.00  0.00      PROA C
ATOM   4220  HE1 PHE   474      68.038  45.754  53.014  1.00  0.00      PROA H
ATOM   4221  CZ  PHE   474      69.307  46.371  51.371  1.00  0.00      PROA C
ATOM   4222  HZ  PHE   474      68.694  47.237  51.118  1.00  0.00      PROA H
ATOM   4223  CE2 PHE   474      70.451  46.090  50.625  1.00  0.00      PROA C
ATOM   4224  HE2 PHE   474      70.702  46.703  49.760  1.00  0.00      PROA H
ATOM   4225  CD2 PHE   474      71.262  45.022  51.000  1.00  0.00      PROA C
ATOM   4226  HD2 PHE   474      72.183  44.847  50.443  1.00  0.00      PROA H
ATOM   4227  C   PHE   474      73.225  42.216  54.294  1.00  0.00      PROA C
ATOM   4228  O   PHE   474      72.627  41.942  55.331  1.00  0.00      PROA O
ATOM   4229  N   SER   475      74.279  41.488  53.888  1.00  0.00      PROA N
ATOM   4230  H   SER   475      74.712  41.681  52.996  1.00  0.00      PROA H
ATOM   4231  CA  SER   475      74.829  40.419  54.695  1.00  0.00      PROA C
ATOM   4232  HA  SER   475      74.046  39.696  54.924  1.00  0.00      PROA H
ATOM   4233  CB  SER   475      75.967  39.678  53.981  1.00  0.00      PROA C
ATOM   4234  HB2 SER   475      76.804  40.359  53.825  1.00  0.00      PROA H
ATOM   4235  HB3 SER   475      76.293  38.836  54.592  1.00  0.00      PROA H
ATOM   4236  OG  SER   475      75.511  39.198  52.723  1.00  0.00      PROA O
ATOM   4237  HG  SER   475      76.226  38.735  52.280  1.00  0.00      PROA H
ATOM   4238  C   SER   475      75.376  40.901  56.018  1.00  0.00      PROA C
ATOM   4239  O   SER   475      75.070  40.312  57.054  1.00  0.00      PROA O
ATOM   4240  N   VAL   476      76.146  42.024  56.044  1.00  0.00      PROA N
ATOM   4241  H   VAL   476      76.430  42.462  55.179  1.00  0.00      PROA H
ATOM   4242  CA  VAL   476      76.591  42.638  57.292  1.00  0.00      PROA C
ATOM   4243  HA  VAL   476      77.179  41.919  57.862  1.00  0.00      PROA H
ATOM   4244  CB  VAL   476      77.464  43.882  57.077  1.00  0.00      PROA C
ATOM   4245  HB  VAL   476      76.927  44.601  56.457  1.00  0.00      PROA H
ATOM   4246  CG1 VAL   476      77.814  44.554  58.419  1.00  0.00      PROA C
ATOM   4247 HG11 VAL   476      78.360  43.849  59.047  1.00  0.00      PROA H
ATOM   4248 HG12 VAL   476      78.432  45.432  58.236  1.00  0.00      PROA H
ATOM   4249 HG13 VAL   476      76.896  44.855  58.925  1.00  0.00      PROA H
ATOM   4250  CG2 VAL   476      78.771  43.482  56.378  1.00  0.00      PROA C
ATOM   4251 HG21 VAL   476      78.544  43.029  55.413  1.00  0.00      PROA H
ATOM   4252 HG22 VAL   476      79.388  44.367  56.227  1.00  0.00      PROA H
ATOM   4253 HG23 VAL   476      79.310  42.765  56.997  1.00  0.00      PROA H
ATOM   4254  C   VAL   476      75.407  43.009  58.155  1.00  0.00      PROA C
ATOM   4255  O   VAL   476      75.333  42.641  59.325  1.00  0.00      PROA O
ATOM   4256  N   LEU   477      74.383  43.637  57.561  1.00  0.00      PROA N
ATOM   4257  H   LEU   477      74.415  43.829  56.569  1.00  0.00      PROA H
ATOM   4258  CA  LEU   477      73.204  44.067  58.281  1.00  0.00      PROA C
ATOM   4259  HA  LEU   477      73.502  44.568  59.202  1.00  0.00      PROA H
ATOM   4260  CB  LEU   477      72.359  45.051  57.436  1.00  0.00      PROA C
ATOM   4261  HB2 LEU   477      72.435  44.783  56.383  1.00  0.00      PROA H
ATOM   4262  HB3 LEU   477      71.316  44.997  57.750  1.00  0.00      PROA H
ATOM   4263  CG  LEU   477      72.734  46.542  57.509  1.00  0.00      PROA C
ATOM   4264  HG  LEU   477      72.108  47.108  56.820  1.00  0.00      PROA H
ATOM   4265  CD1 LEU   477      72.532  47.104  58.921  1.00  0.00      PROA C
ATOM   4266 HD11 LEU   477      73.160  46.557  59.624  1.00  0.00      PROA H
ATOM   4267 HD12 LEU   477      72.807  48.159  58.935  1.00  0.00      PROA H
ATOM   4268 HD13 LEU   477      71.487  46.997  59.209  1.00  0.00      PROA H
ATOM   4269  CD2 LEU   477      74.142  46.822  57.009  1.00  0.00      PROA C
ATOM   4270 HD21 LEU   477      74.227  46.509  55.968  1.00  0.00      PROA H
ATOM   4271 HD22 LEU   477      74.349  47.890  57.084  1.00  0.00      PROA H
ATOM   4272 HD23 LEU   477      74.860  46.269  57.615  1.00  0.00      PROA H
ATOM   4273  C   LEU   477      72.317  42.916  58.716  1.00  0.00      PROA C
ATOM   4274  O   LEU   477      71.377  43.116  59.474  1.00  0.00      PROA O
ATOM   4275  N   TYR   478      72.591  41.669  58.288  1.00  0.00      PROA N
ATOM   4276  H   TYR   478      73.264  41.525  57.548  1.00  0.00      PROA H
ATOM   4277  CA  TYR   478      71.928  40.527  58.882  1.00  0.00      PROA C
ATOM   4278  HA  TYR   478      71.031  40.859  59.405  1.00  0.00      PROA H
ATOM   4279  CB  TYR   478      71.535  39.521  57.774  1.00  0.00      PROA C
ATOM   4280  HB2 TYR   478      71.175  40.065  56.900  1.00  0.00      PROA H
ATOM   4281  HB3 TYR   478      72.406  38.927  57.497  1.00  0.00      PROA H
ATOM   4282  CG  TYR   478      70.449  38.604  58.265  1.00  0.00      PROA C
ATOM   4283  CD1 TYR   478      70.770  37.412  58.934  1.00  0.00      PROA C
ATOM   4284  HD1 TYR   478      71.813  37.158  59.125  1.00  0.00      PROA H
ATOM   4285  CE1 TYR   478      69.758  36.543  59.360  1.00  0.00      PROA C
ATOM   4286  HE1 TYR   478      70.015  35.623  59.885  1.00  0.00      PROA H
ATOM   4287  CZ  TYR   478      68.421  36.855  59.112  1.00  0.00      PROA C
ATOM   4288  OH  TYR   478      67.413  35.977  59.542  1.00  0.00      PROA O
ATOM   4289  HH  TYR   478      67.759  35.202  59.992  1.00  0.00      PROA H
ATOM   4290  CE2 TYR   478      68.083  38.050  58.469  1.00  0.00      PROA C
ATOM   4291  HE2 TYR   478      67.035  38.303  58.303  1.00  0.00      PROA H
ATOM   4292  CD2 TYR   478      69.096  38.918  58.039  1.00  0.00      PROA C
ATOM   4293  HD2 TYR   478      68.830  39.843  57.527  1.00  0.00      PROA H
ATOM   4294  C   TYR   478      72.847  39.862  59.893  1.00  0.00      PROA C
ATOM   4295  O   TYR   478      72.467  39.551  61.020  1.00  0.00      PROA O
ATOM   4296  N   THR   479      74.113  39.619  59.524  1.00  0.00      PROA N
ATOM   4297  H   THR   479      74.466  39.994  58.655  1.00  0.00      PROA H
ATOM   4298  CA  THR   479      75.022  38.823  60.333  1.00  0.00      PROA C
ATOM   4299  HA  THR   479      74.538  37.886  60.608  1.00  0.00      PROA H
ATOM   4300  CB  THR   479      76.304  38.493  59.590  1.00  0.00      PROA C
ATOM   4301  HB  THR   479      76.952  39.369  59.576  1.00  0.00      PROA H
ATOM   4302  CG2 THR   479      77.037  37.344  60.275  1.00  0.00      PROA C
ATOM   4303 HG21 THR   479      76.399  36.461  60.288  1.00  0.00      PROA H
ATOM   4304 HG22 THR   479      77.954  37.121  59.730  1.00  0.00      PROA H
ATOM   4305 HG23 THR   479      77.284  37.629  61.298  1.00  0.00      PROA H
ATOM   4306  OG1 THR   479      76.011  38.060  58.275  1.00  0.00      PROA O
ATOM   4307  HG1 THR   479      76.828  37.854  57.816  1.00  0.00      PROA H
ATOM   4308  C   THR   479      75.375  39.490  61.634  1.00  0.00      PROA C
ATOM   4309  O   THR   479      75.331  38.891  62.709  1.00  0.00      PROA O
ATOM   4310  N   VAL   480      75.700  40.788  61.581  1.00  0.00      PROA N
ATOM   4311  H   VAL   480      75.751  41.260  60.689  1.00  0.00      PROA H
ATOM   4312  CA  VAL   480      75.986  41.559  62.756  1.00  0.00      PROA C
ATOM   4313  HA  VAL   480      76.889  41.175  63.232  1.00  0.00      PROA H
ATOM   4314  CB  VAL   480      76.212  43.056  62.426  1.00  0.00      PROA C
ATOM   4315  HB  VAL   480      75.308  43.470  61.979  1.00  0.00      PROA H
ATOM   4316  CG1 VAL   480      76.537  43.834  63.671  1.00  0.00      PROA C
ATOM   4317 HG11 VAL   480      77.444  43.434  64.124  1.00  0.00      PROA H
ATOM   4318 HG12 VAL   480      76.691  44.882  63.415  1.00  0.00      PROA H
ATOM   4319 HG13 VAL   480      75.711  43.751  64.378  1.00  0.00      PROA H
ATOM   4320  CG2 VAL   480      77.290  43.197  61.513  1.00  0.00      PROA C
ATOM   4321 HG21 VAL   480      77.061  42.659  60.593  1.00  0.00      PROA H
ATOM   4322 HG22 VAL   480      77.440  44.253  61.288  1.00  0.00      PROA H
ATOM   4323 HG23 VAL   480      78.198  42.788  61.956  1.00  0.00      PROA H
ATOM   4324  C   VAL   480      74.914  41.676  63.758  1.00  0.00      PROA C
ATOM   4325  O   VAL   480      75.175  41.354  64.913  1.00  0.00      PROA O
ATOM   4326  N   PRO   481      73.694  42.056  63.428  1.00  0.00      PROA N
ATOM   4327  CD  PRO   481      73.258  42.702  62.179  1.00  0.00      PROA C
ATOM   4328  HD2 PRO   481      72.960  41.939  61.460  1.00  0.00      PROA H
ATOM   4329  HD3 PRO   481      74.078  43.289  61.768  1.00  0.00      PROA H
ATOM   4330  CG  PRO   481      72.093  43.582  62.565  1.00  0.00      PROA C
ATOM   4331  HG2 PRO   481      71.408  43.669  61.722  1.00  0.00      PROA H
ATOM   4332  HG3 PRO   481      72.459  44.572  62.839  1.00  0.00      PROA H
ATOM   4333  CB  PRO   481      71.496  42.832  63.744  1.00  0.00      PROA C
ATOM   4334  HB2 PRO   481      70.784  42.091  63.382  1.00  0.00      PROA H
ATOM   4335  HB3 PRO   481      70.986  43.535  64.403  1.00  0.00      PROA H
ATOM   4336  CA  PRO   481      72.681  42.165  64.451  1.00  0.00      PROA C
ATOM   4337  HA  PRO   481      72.983  42.913  65.184  1.00  0.00      PROA H
ATOM   4338  C   PRO   481      72.333  40.802  64.984  1.00  0.00      PROA C
ATOM   4339  O   PRO   481      72.047  40.673  66.169  1.00  0.00      PROA O
ATOM   4340  N   ALA   482      72.400  39.754  64.140  1.00  0.00      PROA N
ATOM   4341  H   ALA   482      72.578  39.907  63.157  1.00  0.00      PROA H
ATOM   4342  CA  ALA   482      72.223  38.397  64.603  1.00  0.00      PROA C
ATOM   4343  HA  ALA   482      71.255  38.304  65.095  1.00  0.00      PROA H
ATOM   4344  CB  ALA   482      72.283  37.425  63.415  1.00  0.00      PROA C
ATOM   4345  HB1 ALA   482      73.251  37.512  62.922  1.00  0.00      PROA H
ATOM   4346  HB2 ALA   482      72.149  36.404  63.773  1.00  0.00      PROA H
ATOM   4347  HB3 ALA   482      71.491  37.667  62.706  1.00  0.00      PROA H
ATOM   4348  C   ALA   482      73.268  38.012  65.636  1.00  0.00      PROA C
ATOM   4349  O   ALA   482      72.986  37.418  66.675  1.00  0.00      PROA O
ATOM   4350  N   THR   483      74.516  38.423  65.383  1.00  0.00      PROA N
ATOM   4351  H   THR   483      74.728  38.885  64.510  1.00  0.00      PROA H
ATOM   4352  CA  THR   483      75.631  38.254  66.290  1.00  0.00      PROA C
ATOM   4353  HA  THR   483      75.714  37.205  66.573  1.00  0.00      PROA H
ATOM   4354  CB  THR   483      76.933  38.688  65.638  1.00  0.00      PROA C
ATOM   4355  HB  THR   483      76.879  39.747  65.386  1.00  0.00      PROA H
ATOM   4356  CG2 THR   483      78.119  38.470  66.579  1.00  0.00      PROA C
ATOM   4357 HG21 THR   483      78.193  37.413  66.834  1.00  0.00      PROA H
ATOM   4358 HG22 THR   483      79.038  38.789  66.087  1.00  0.00      PROA H
ATOM   4359 HG23 THR   483      77.974  39.053  67.489  1.00  0.00      PROA H
ATOM   4360  OG1 THR   483      77.168  37.923  64.463  1.00  0.00      PROA O
ATOM   4361  HG1 THR   483      77.992  38.203  64.058  1.00  0.00      PROA H
ATOM   4362  C   THR   483      75.422  38.975  67.603  1.00  0.00      PROA C
ATOM   4363  O   THR   483      75.725  38.469  68.680  1.00  0.00      PROA O
ATOM   4364  N   ILE   484      74.860  40.193  67.565  1.00  0.00      PROA N
ATOM   4365  H   ILE   484      74.657  40.628  66.676  1.00  0.00      PROA H
ATOM   4366  CA  ILE   484      74.519  40.937  68.764  1.00  0.00      PROA C
ATOM   4367  HA  ILE   484      75.376  40.953  69.438  1.00  0.00      PROA H
ATOM   4368  CB  ILE   484      74.140  42.364  68.426  1.00  0.00      PROA C
ATOM   4369  HB  ILE   484      73.272  42.363  67.767  1.00  0.00      PROA H
ATOM   4370  CG2 ILE   484      73.795  43.142  69.719  1.00  0.00      PROA C
ATOM   4371 HG21 ILE   484      74.661  43.149  70.381  1.00  0.00      PROA H
ATOM   4372 HG22 ILE   484      73.523  44.166  69.465  1.00  0.00      PROA H
ATOM   4373 HG23 ILE   484      72.957  42.658  70.222  1.00  0.00      PROA H
ATOM   4374  CG1 ILE   484      75.276  43.004  67.620  1.00  0.00      PROA C
ATOM   4375 HG12 ILE   484      75.268  42.610  66.603  1.00  0.00      PROA H
ATOM   4376 HG13 ILE   484      75.139  44.084  67.592  1.00  0.00      PROA H
ATOM   4377  CD1 ILE   484      76.633  42.733  68.200  1.00  0.00      PROA C
ATOM   4378 HD11 ILE   484      76.811  41.658  68.224  1.00  0.00      PROA H
ATOM   4379 HD12 ILE   484      77.394  43.213  67.584  1.00  0.00      PROA H
ATOM   4380 HD13 ILE   484      76.682  43.132  69.213  1.00  0.00      PROA H
ATOM   4381  C   ILE   484      73.432  40.284  69.569  1.00  0.00      PROA C
ATOM   4382  O   ILE   484      73.468  40.242  70.797  1.00  0.00      PROA O
ATOM   4383  N   VAL   485      72.426  39.718  68.886  1.00  0.00      PROA N
ATOM   4384  H   VAL   485      72.377  39.821  67.882  1.00  0.00      PROA H
ATOM   4385  CA  VAL   485      71.382  38.950  69.526  1.00  0.00      PROA C
ATOM   4386  HA  VAL   485      70.939  39.538  70.330  1.00  0.00      PROA H
ATOM   4387  CB  VAL   485      70.297  38.592  68.508  1.00  0.00      PROA C
ATOM   4388  HB  VAL   485      70.762  38.187  67.609  1.00  0.00      PROA H
ATOM   4389  CG1 VAL   485      69.314  37.546  69.046  1.00  0.00      PROA C
ATOM   4390 HG11 VAL   485      68.822  37.933  69.938  1.00  0.00      PROA H
ATOM   4391 HG12 VAL   485      68.564  37.326  68.285  1.00  0.00      PROA H
ATOM   4392 HG13 VAL   485      69.854  36.633  69.296  1.00  0.00      PROA H
ATOM   4393  CG2 VAL   485      69.527  39.860  68.098  1.00  0.00      PROA C
ATOM   4394 HG21 VAL   485      70.217  40.577  67.652  1.00  0.00      PROA H
ATOM   4395 HG22 VAL   485      68.757  39.600  67.373  1.00  0.00      PROA H
ATOM   4396 HG23 VAL   485      69.062  40.304  68.978  1.00  0.00      PROA H
ATOM   4397  C   VAL   485      71.957  37.735  70.235  1.00  0.00      PROA C
ATOM   4398  O   VAL   485      71.702  37.494  71.414  1.00  0.00      PROA O
ATOM   4399  N   LEU   486      72.865  37.002  69.565  1.00  0.00      PROA N
ATOM   4400  H   LEU   486      73.076  37.217  68.601  1.00  0.00      PROA H
ATOM   4401  CA  LEU   486      73.579  35.892  70.162  1.00  0.00      PROA C
ATOM   4402  HA  LEU   486      72.864  35.178  70.571  1.00  0.00      PROA H
ATOM   4403  CB  LEU   486      74.439  35.199  69.091  1.00  0.00      PROA C
ATOM   4404  HB2 LEU   486      73.843  35.038  68.193  1.00  0.00      PROA H
ATOM   4405  HB3 LEU   486      75.296  35.829  68.849  1.00  0.00      PROA H
ATOM   4406  CG  LEU   486      74.997  33.832  69.504  1.00  0.00      PROA C
ATOM   4407  HG  LEU   486      75.231  33.840  70.568  1.00  0.00      PROA H
ATOM   4408  CD1 LEU   486      73.961  32.742  69.224  1.00  0.00      PROA C
ATOM   4409 HD11 LEU   486      73.726  32.728  68.159  1.00  0.00      PROA H
ATOM   4410 HD12 LEU   486      74.363  31.773  69.519  1.00  0.00      PROA H
ATOM   4411 HD13 LEU   486      73.054  32.947  69.793  1.00  0.00      PROA H
ATOM   4412  CD2 LEU   486      76.296  33.558  68.750  1.00  0.00      PROA C
ATOM   4413 HD21 LEU   486      77.026  34.332  68.988  1.00  0.00      PROA H
ATOM   4414 HD22 LEU   486      76.690  32.585  69.045  1.00  0.00      PROA H
ATOM   4415 HD23 LEU   486      76.102  33.560  67.677  1.00  0.00      PROA H
ATOM   4416  C   LEU   486      74.444  36.300  71.341  1.00  0.00      PROA C
ATOM   4417  O   LEU   486      74.536  35.597  72.343  1.00  0.00      PROA O
ATOM   4418  N   ALA   487      75.094  37.475  71.263  1.00  0.00      PROA N
ATOM   4419  H   ALA   487      75.055  38.018  70.412  1.00  0.00      PROA H
ATOM   4420  CA  ALA   487      75.863  38.013  72.357  1.00  0.00      PROA C
ATOM   4421  HA  ALA   487      76.572  37.263  72.707  1.00  0.00      PROA H
ATOM   4422  CB  ALA   487      76.639  39.261  71.911  1.00  0.00      PROA C
ATOM   4423  HB1 ALA   487      75.938  40.021  71.565  1.00  0.00      PROA H
ATOM   4424  HB2 ALA   487      77.212  39.652  72.752  1.00  0.00      PROA H
ATOM   4425  HB3 ALA   487      77.318  38.997  71.100  1.00  0.00      PROA H
ATOM   4426  C   ALA   487      75.001  38.342  73.553  1.00  0.00      PROA C
ATOM   4427  O   ALA   487      75.376  38.125  74.702  1.00  0.00      PROA O
ATOM   4428  N   CYS   488      73.789  38.873  73.317  1.00  0.00      PROA N
ATOM   4429  H   CYS   488      73.525  39.130  72.376  1.00  0.00      PROA H
ATOM   4430  CA  CYS   488      72.853  39.084  74.392  1.00  0.00      PROA C
ATOM   4431  HA  CYS   488      73.344  39.622  75.203  1.00  0.00      PROA H
ATOM   4432  CB  CYS   488      71.625  39.903  73.968  1.00  0.00      PROA C
ATOM   4433  HB2 CYS   488      71.950  40.793  73.430  1.00  0.00      PROA H
ATOM   4434  HB3 CYS   488      70.991  39.298  73.319  1.00  0.00      PROA H
ATOM   4435  SG  CYS   488      70.687  40.393  75.458  1.00  0.00      PROA S
ATOM   4436  HG  CYS   488      69.732  41.053  74.810  1.00  0.00      PROA H
ATOM   4437  C   CYS   488      72.408  37.778  75.017  1.00  0.00      PROA C
ATOM   4438  O   CYS   488      72.363  37.647  76.237  1.00  0.00      PROA O
ATOM   4439  N   TYR   489      72.148  36.748  74.189  1.00  0.00      PROA N
ATOM   4440  H   TYR   489      72.173  36.886  73.189  1.00  0.00      PROA H
ATOM   4441  CA  TYR   489      71.828  35.434  74.705  1.00  0.00      PROA C
ATOM   4442  HA  TYR   489      70.952  35.499  75.350  1.00  0.00      PROA H
ATOM   4443  CB  TYR   489      71.521  34.422  73.583  1.00  0.00      PROA C
ATOM   4444  HB2 TYR   489      72.362  34.379  72.892  1.00  0.00      PROA H
ATOM   4445  HB3 TYR   489      71.357  33.436  74.017  1.00  0.00      PROA H
ATOM   4446  CG  TYR   489      70.306  34.732  72.758  1.00  0.00      PROA C
ATOM   4447  CD1 TYR   489      69.172  35.389  73.272  1.00  0.00      PROA C
ATOM   4448  HD1 TYR   489      69.172  35.751  74.300  1.00  0.00      PROA H
ATOM   4449  CE1 TYR   489      68.037  35.583  72.471  1.00  0.00      PROA C
ATOM   4450  HE1 TYR   489      67.164  36.095  72.877  1.00  0.00      PROA H
ATOM   4451  CZ  TYR   489      68.032  35.118  71.153  1.00  0.00      PROA C
ATOM   4452  OH  TYR   489      66.911  35.276  70.326  1.00  0.00      PROA O
ATOM   4453  HH  TYR   489      66.183  35.725  70.763  1.00  0.00      PROA H
ATOM   4454  CE2 TYR   489      69.152  34.473  70.633  1.00  0.00      PROA C
ATOM   4455  HE2 TYR   489      69.148  34.123  69.601  1.00  0.00      PROA H
ATOM   4456  CD2 TYR   489      70.279  34.273  71.431  1.00  0.00      PROA C
ATOM   4457  HD2 TYR   489      71.143  33.756  71.015  1.00  0.00      PROA H
ATOM   4458  C   TYR   489      72.947  34.882  75.571  1.00  0.00      PROA C
ATOM   4459  O   TYR   489      72.723  34.340  76.645  1.00  0.00      PROA O
ATOM   4460  N   PHE   490      74.208  35.080  75.162  1.00  0.00      PROA N
ATOM   4461  H   PHE   490      74.389  35.434  74.234  1.00  0.00      PROA H
ATOM   4462  CA  PHE   490      75.350  34.804  76.007  1.00  0.00      PROA C
ATOM   4463  HA  PHE   490      75.336  33.757  76.307  1.00  0.00      PROA H
ATOM   4464  CB  PHE   490      76.663  35.087  75.262  1.00  0.00      PROA C
ATOM   4465  HB2 PHE   490      76.673  36.123  74.924  1.00  0.00      PROA H
ATOM   4466  HB3 PHE   490      77.505  34.915  75.932  1.00  0.00      PROA H
ATOM   4467  CG  PHE   490      76.809  34.183  74.057  1.00  0.00      PROA C
ATOM   4468  CD1 PHE   490      76.241  32.908  73.973  1.00  0.00      PROA C
ATOM   4469  HD1 PHE   490      75.537  32.573  74.735  1.00  0.00      PROA H
ATOM   4470  CE1 PHE   490      76.566  32.049  72.916  1.00  0.00      PROA C
ATOM   4471  HE1 PHE   490      76.089  31.072  72.841  1.00  0.00      PROA H
ATOM   4472  CZ  PHE   490      77.494  32.424  71.951  1.00  0.00      PROA C
ATOM   4473  HZ  PHE   490      77.859  31.691  71.232  1.00  0.00      PROA H
ATOM   4474  CE2 PHE   490      77.936  33.736  71.929  1.00  0.00      PROA C
ATOM   4475  HE2 PHE   490      78.620  34.067  71.148  1.00  0.00      PROA H
ATOM   4476  CD2 PHE   490      77.495  34.643  72.926  1.00  0.00      PROA C
ATOM   4477  HD2 PHE   490      77.695  35.708  72.805  1.00  0.00      PROA H
ATOM   4478  C   PHE   490      75.366  35.581  77.303  1.00  0.00      PROA C
ATOM   4479  O   PHE   490      75.661  35.048  78.369  1.00  0.00      PROA O
ATOM   4480  N   TYR   491      75.014  36.868  77.257  1.00  0.00      PROA N
ATOM   4481  H   TYR   491      74.800  37.301  76.370  1.00  0.00      PROA H
ATOM   4482  CA  TYR   491      74.921  37.698  78.436  1.00  0.00      PROA C
ATOM   4483  HA  TYR   491      75.863  37.658  78.984  1.00  0.00      PROA H
ATOM   4484  CB  TYR   491      74.629  39.164  78.026  1.00  0.00      PROA C
ATOM   4485  HB2 TYR   491      75.471  39.556  77.456  1.00  0.00      PROA H
ATOM   4486  HB3 TYR   491      73.729  39.197  77.412  1.00  0.00      PROA H
ATOM   4487  CG  TYR   491      74.408  40.099  79.182  1.00  0.00      PROA C
ATOM   4488  CD1 TYR   491      73.259  40.907  79.229  1.00  0.00      PROA C
ATOM   4489  HD1 TYR   491      72.521  40.854  78.429  1.00  0.00      PROA H
ATOM   4490  CE1 TYR   491      73.050  41.786  80.298  1.00  0.00      PROA C
ATOM   4491  HE1 TYR   491      72.154  42.405  80.327  1.00  0.00      PROA H
ATOM   4492  CZ  TYR   491      74.004  41.852  81.317  1.00  0.00      PROA C
ATOM   4493  OH  TYR   491      73.819  42.685  82.417  1.00  0.00      PROA O
ATOM   4494  HH  TYR   491      72.996  43.178  82.380  1.00  0.00      PROA H
ATOM   4495  CE2 TYR   491      75.153  41.069  81.282  1.00  0.00      PROA C
ATOM   4496  HE2 TYR   491      75.890  41.146  82.082  1.00  0.00      PROA H
ATOM   4497  CD2 TYR   491      75.352  40.187  80.217  1.00  0.00      PROA C
ATOM   4498  HD2 TYR   491      76.246  39.565  80.194  1.00  0.00      PROA H
ATOM   4499  C   TYR   491      73.903  37.184  79.439  1.00  0.00      PROA C
ATOM   4500  O   TYR   491      74.173  37.120  80.636  1.00  0.00      PROA O
ATOM   4501  N   GLU   492      72.731  36.739  78.958  1.00  0.00      PROA N
ATOM   4502  H   GLU   492      72.579  36.695  77.960  1.00  0.00      PROA H
ATOM   4503  CA  GLU   492      71.646  36.306  79.806  1.00  0.00      PROA C
ATOM   4504  HA  GLU   492      71.793  36.698  80.813  1.00  0.00      PROA H
ATOM   4505  CB  GLU   492      70.297  36.824  79.253  1.00  0.00      PROA C
ATOM   4506  HB2 GLU   492      69.507  36.625  79.976  1.00  0.00      PROA H
ATOM   4507  HB3 GLU   492      70.365  37.898  79.076  1.00  0.00      PROA H
ATOM   4508  CG  GLU   492      69.863  36.176  77.921  1.00  0.00      PROA C
ATOM   4509  HG2 GLU   492      70.731  36.061  77.272  1.00  0.00      PROA H
ATOM   4510  HG3 GLU   492      69.424  35.198  78.118  1.00  0.00      PROA H
ATOM   4511  CD  GLU   492      68.833  37.022  77.194  1.00  0.00      PROA C
ATOM   4512  OE1 GLU   492      67.646  37.057  77.616  1.00  0.00      PROA O
ATOM   4513  OE2 GLU   492      69.185  37.724  76.211  1.00  0.00      PROA O
ATOM   4514  C   GLU   492      71.637  34.802  79.996  1.00  0.00      PROA C
ATOM   4515  O   GLU   492      70.736  34.245  80.630  1.00  0.00      PROA O
ATOM   4516  N   GLN   493      72.699  34.101  79.544  1.00  0.00      PROA N
ATOM   4517  H   GLN   493      73.355  34.532  78.909  1.00  0.00      PROA H
ATOM   4518  CA  GLN   493      72.932  32.721  79.949  1.00  0.00      PROA C
ATOM   4519  HA  GLN   493      72.101  32.376  80.563  1.00  0.00      PROA H
ATOM   4520  CB  GLN   493      73.056  31.790  78.712  1.00  0.00      PROA C
ATOM   4521  HB2 GLN   493      72.970  30.751  79.029  1.00  0.00      PROA H
ATOM   4522  HB3 GLN   493      72.260  32.020  78.003  1.00  0.00      PROA H
ATOM   4523  CG  GLN   493      74.375  31.879  77.909  1.00  0.00      PROA C
ATOM   4524  HG2 GLN   493      74.170  31.704  76.852  1.00  0.00      PROA H
ATOM   4525  HG3 GLN   493      74.811  32.870  78.034  1.00  0.00      PROA H
ATOM   4526  CD  GLN   493      75.425  30.864  78.340  1.00  0.00      PROA C
ATOM   4527  OE1 GLN   493      75.243  29.992  79.183  1.00  0.00      PROA O
ATOM   4528  NE2 GLN   493      76.618  30.943  77.723  1.00  0.00      PROA N
ATOM   4529 HE21 GLN   493      77.354  30.295  77.968  1.00  0.00      PROA H
ATOM   4530 HE22 GLN   493      76.773  31.649  77.017  1.00  0.00      PROA H
ATOM   4531  C   GLN   493      74.173  32.568  80.819  1.00  0.00      PROA C
ATOM   4532  O   GLN   493      74.327  31.582  81.545  1.00  0.00      PROA O
ATOM   4533  N   ALA   494      75.085  33.564  80.825  1.00  0.00      PROA N
ATOM   4534  H   ALA   494      74.919  34.403  80.287  1.00  0.00      PROA H
ATOM   4535  CA  ALA   494      76.310  33.454  81.595  1.00  0.00      PROA C
ATOM   4536  HA  ALA   494      76.469  32.413  81.877  1.00  0.00      PROA H
ATOM   4537  CB  ALA   494      77.507  33.939  80.755  1.00  0.00      PROA C
ATOM   4538  HB1 ALA   494      77.354  34.981  80.472  1.00  0.00      PROA H
ATOM   4539  HB2 ALA   494      78.421  33.853  81.341  1.00  0.00      PROA H
ATOM   4540  HB3 ALA   494      77.592  33.329  79.856  1.00  0.00      PROA H
ATOM   4541  C   ALA   494      76.220  34.244  82.881  1.00  0.00      PROA C
ATOM   4542  O   ALA   494      76.464  33.729  83.975  1.00  0.00      PROA O
ATOM   4543  N   PHE   495      75.827  35.528  82.793  1.00  0.00      PROA N
ATOM   4544  H   PHE   495      75.550  35.912  81.901  1.00  0.00      PROA H
ATOM   4545  CA  PHE   495      75.783  36.407  83.949  1.00  0.00      PROA C
ATOM   4546  HA  PHE   495      76.448  36.024  84.723  1.00  0.00      PROA H
ATOM   4547  CB  PHE   495      76.232  37.849  83.589  1.00  0.00      PROA C
ATOM   4548  HB2 PHE   495      75.926  38.082  82.569  1.00  0.00      PROA H
ATOM   4549  HB3 PHE   495      75.768  38.557  84.277  1.00  0.00      PROA H
ATOM   4550  CG  PHE   495      77.718  38.041  83.673  1.00  0.00      PROA C
ATOM   4551  CD1 PHE   495      78.235  39.342  83.788  1.00  0.00      PROA C
ATOM   4552  HD1 PHE   495      77.560  40.197  83.810  1.00  0.00      PROA H
ATOM   4553  CE1 PHE   495      79.616  39.556  83.876  1.00  0.00      PROA C
ATOM   4554  HE1 PHE   495      80.006  40.569  83.966  1.00  0.00      PROA H
ATOM   4555  CZ  PHE   495      80.493  38.465  83.847  1.00  0.00      PROA C
ATOM   4556  HZ  PHE   495      81.569  38.629  83.911  1.00  0.00      PROA H
ATOM   4557  CE2 PHE   495      79.991  37.167  83.737  1.00  0.00      PROA C
ATOM   4558  HE2 PHE   495      80.673  36.318  83.719  1.00  0.00      PROA H
ATOM   4559  CD2 PHE   495      78.616  36.961  83.650  1.00  0.00      PROA C
ATOM   4560  HD2 PHE   495      78.240  35.942  83.562  1.00  0.00      PROA H
ATOM   4561  C   PHE   495      74.416  36.460  84.571  1.00  0.00      PROA C
ATOM   4562  O   PHE   495      74.172  37.177  85.540  1.00  0.00      PROA O
ATOM   4563  N   ARG   496      73.477  35.634  84.090  1.00  0.00      PROA N
ATOM   4564  H   ARG   496      73.679  35.050  83.291  1.00  0.00      PROA H
ATOM   4565  CA  ARG   496      72.175  35.577  84.712  1.00  0.00      PROA C
ATOM   4566  HA  ARG   496      71.854  36.585  84.975  1.00  0.00      PROA H
ATOM   4567  CB  ARG   496      71.088  34.967  83.804  1.00  0.00      PROA C
ATOM   4568  HB2 ARG   496      71.475  34.865  82.790  1.00  0.00      PROA H
ATOM   4569  HB3 ARG   496      70.804  33.986  84.185  1.00  0.00      PROA H
ATOM   4570  CG  ARG   496      69.827  35.851  83.755  1.00  0.00      PROA C
ATOM   4571  HG2 ARG   496      69.492  36.065  84.770  1.00  0.00      PROA H
ATOM   4572  HG3 ARG   496      70.057  36.786  83.244  1.00  0.00      PROA H
ATOM   4573  CD  ARG   496      68.625  35.251  83.027  1.00  0.00      PROA C
ATOM   4574  HD2 ARG   496      67.796  35.958  83.049  1.00  0.00      PROA H
ATOM   4575  HD3 ARG   496      68.895  35.041  81.992  1.00  0.00      PROA H
ATOM   4576  NE  ARG   496      68.233  33.984  83.718  1.00  0.00      PROA N
ATOM   4577  HE  ARG   496      68.274  33.952  84.726  1.00  0.00      PROA H
ATOM   4578  CZ  ARG   496      67.830  32.896  83.065  1.00  0.00      PROA C
ATOM   4579  NH1 ARG   496      67.808  32.854  81.739  1.00  0.00      PROA N
ATOM   4580 HH11 ARG   496      68.102  33.660  81.207  1.00  0.00      PROA H
ATOM   4581 HH12 ARG   496      67.499  32.015  81.269  1.00  0.00      PROA H
ATOM   4582  NH2 ARG   496      67.463  31.820  83.724  1.00  0.00      PROA N
ATOM   4583 HH21 ARG   496      67.486  31.819  84.734  1.00  0.00      PROA H
ATOM   4584 HH22 ARG   496      67.159  31.000  83.219  1.00  0.00      PROA H
ATOM   4585  C   ARG   496      72.221  34.828  86.011  1.00  0.00      PROA C
ATOM   4586  O   ARG   496      71.457  35.182  86.880  1.00  0.00      PROA O
ATOM   4587  N   GLU   497      73.158  33.876  86.205  1.00  0.00      PROA N
ATOM   4588  H   GLU   497      73.772  33.610  85.449  1.00  0.00      PROA H
ATOM   4589  CA  GLU   497      73.354  33.179  87.478  1.00  0.00      PROA C
ATOM   4590  HA  GLU   497      72.416  32.721  87.791  1.00  0.00      PROA H
ATOM   4591  CB  GLU   497      74.429  32.078  87.315  1.00  0.00      PROA C
ATOM   4592  HB2 GLU   497      74.046  31.288  86.669  1.00  0.00      PROA H
ATOM   4593  HB3 GLU   497      75.326  32.508  86.868  1.00  0.00      PROA H
ATOM   4594  CG  GLU   497      74.913  31.360  88.613  1.00  0.00      PROA C
ATOM   4595  HG2 GLU   497      75.632  30.583  88.352  1.00  0.00      PROA H
ATOM   4596  HG3 GLU   497      75.388  32.085  89.274  1.00  0.00      PROA H
ATOM   4597  CD  GLU   497      73.854  30.655  89.481  1.00  0.00      PROA C
ATOM   4598  OE1 GLU   497      74.245  30.111  90.565  1.00  0.00      PROA O
ATOM   4599  OE2 GLU   497      72.705  30.524  89.006  1.00  0.00      PROA O
ATOM   4600  C   GLU   497      73.725  34.123  88.612  1.00  0.00      PROA C
ATOM   4601  O   GLU   497      73.410  33.960  89.790  1.00  0.00      PROA O
ATOM   4602  N   HIP   498      74.444  35.215  88.279  1.00  0.00      PROA N
ATOM   4603  H   HIP   498      74.916  35.256  87.387  1.00  0.00      PROA H
ATOM   4604  CA  HIP   498      74.544  36.330  89.188  1.00  0.00      PROA C
ATOM   4605  HA  HIP   498      74.890  35.976  90.160  1.00  0.00      PROA H
ATOM   4606  CB  HIP   498      75.539  37.380  88.658  1.00  0.00      PROA C
ATOM   4607  HB2 HIP   498      75.268  37.657  87.640  1.00  0.00      PROA H
ATOM   4608  HB3 HIP   498      75.508  38.264  89.295  1.00  0.00      PROA H
ATOM   4609  CG  HIP   498      76.966  36.902  88.627  1.00  0.00      PROA C
ATOM   4610  ND1 HIP   498      77.691  36.680  89.774  1.00  0.00      PROA N
ATOM   4611  HD1 HIP   498      77.357  36.800  90.720  1.00  0.00      PROA H
ATOM   4612  CE1 HIP   498      78.909  36.279  89.432  1.00  0.00      PROA C
ATOM   4613  HE1 HIP   498      79.637  36.029  90.204  1.00  0.00      PROA H
ATOM   4614  NE2 HIP   498      78.992  36.267  88.116  1.00  0.00      PROA N
ATOM   4615  HE2 HIP   498      79.816  36.015  87.590  1.00  0.00      PROA H
ATOM   4616  CD2 HIP   498      77.791  36.648  87.581  1.00  0.00      PROA C
ATOM   4617  HD2 HIP   498      77.668  36.692  86.498  1.00  0.00      PROA H
ATOM   4618  C   HIP   498      73.226  37.014  89.481  1.00  0.00      PROA C
ATOM   4619  O   HIP   498      72.994  37.497  90.595  1.00  0.00      PROA O
ATOM   4620  N   TRP   499      72.351  37.115  88.471  1.00  0.00      PROA N
ATOM   4621  H   TRP   499      72.575  36.721  87.568  1.00  0.00      PROA H
ATOM   4622  CA  TRP   499      71.087  37.769  88.611  1.00  0.00      PROA C
ATOM   4623  HA  TRP   499      71.228  38.731  89.103  1.00  0.00      PROA H
ATOM   4624  CB  TRP   499      70.442  38.005  87.249  1.00  0.00      PROA C
ATOM   4625  HB2 TRP   499      71.127  38.568  86.615  1.00  0.00      PROA H
ATOM   4626  HB3 TRP   499      70.219  37.047  86.781  1.00  0.00      PROA H
ATOM   4627  CG  TRP   499      69.199  38.752  87.288  1.00  0.00      PROA C
ATOM   4628  CD1 TRP   499      69.151  40.047  87.445  1.00  0.00      PROA C
ATOM   4629  HD1 TRP   499      70.021  40.583  87.826  1.00  0.00      PROA H
ATOM   4630  NE1 TRP   499      67.903  40.506  87.064  1.00  0.00      PROA N
ATOM   4631  HE1 TRP   499      67.672  41.464  86.843  1.00  0.00      PROA H
ATOM   4632  CE2 TRP   499      67.112  39.443  87.055  1.00  0.00      PROA C
ATOM   4633  CZ2 TRP   499      65.861  39.360  87.443  1.00  0.00      PROA C
ATOM   4634  HZ2 TRP   499      65.350  40.243  87.827  1.00  0.00      PROA H
ATOM   4635  CH2 TRP   499      65.201  38.131  87.356  1.00  0.00      PROA C
ATOM   4636  HH2 TRP   499      64.120  38.101  87.226  1.00  0.00      PROA H
ATOM   4637  CZ3 TRP   499      65.948  36.994  87.439  1.00  0.00      PROA C
ATOM   4638  HZ3 TRP   499      65.457  36.025  87.532  1.00  0.00      PROA H
ATOM   4639  CE3 TRP   499      67.325  37.074  87.406  1.00  0.00      PROA C
ATOM   4640  HE3 TRP   499      67.926  36.169  87.501  1.00  0.00      PROA H
ATOM   4641  CD2 TRP   499      67.886  38.310  87.252  1.00  0.00      PROA C
ATOM   4642  C   TRP   499      70.158  37.082  89.569  1.00  0.00      PROA C
ATOM   4643  O   TRP   499      69.591  37.745  90.424  1.00  0.00      PROA O
ATOM   4644  N   GLU   500      70.012  35.754  89.591  1.00  0.00      PROA N
ATOM   4645  H   GLU   500      70.509  35.181  88.924  1.00  0.00      PROA H
ATOM   4646  CA  GLU   500      69.121  35.211  90.603  1.00  0.00      PROA C
ATOM   4647  HA  GLU   500      68.204  35.800  90.634  1.00  0.00      PROA H
ATOM   4648  CB  GLU   500      68.738  33.731  90.312  1.00  0.00      PROA C
ATOM   4649  HB2 GLU   500      69.639  33.118  90.300  1.00  0.00      PROA H
ATOM   4650  HB3 GLU   500      68.064  33.370  91.089  1.00  0.00      PROA H
ATOM   4651  CG  GLU   500      68.015  33.373  88.981  1.00  0.00      PROA C
ATOM   4652  HG2 GLU   500      67.339  32.535  89.148  1.00  0.00      PROA H
ATOM   4653  HG3 GLU   500      67.444  34.235  88.634  1.00  0.00      PROA H
ATOM   4654  CD  GLU   500      68.986  32.979  87.877  1.00  0.00      PROA C
ATOM   4655  OE1 GLU   500      70.170  33.321  88.032  1.00  0.00      PROA O
ATOM   4656  OE2 GLU   500      68.568  32.414  86.822  1.00  0.00      PROA O
ATOM   4657  C   GLU   500      69.584  35.409  92.096  1.00  0.00      PROA C
ATOM   4658  O   GLU   500      68.749  35.396  92.989  1.00  0.00      PROA O
ATOM   4659  N   ARG   501      70.873  35.688  92.470  1.00  0.00      PROA N
ATOM   4660  H   ARG   501      71.591  35.795  91.767  1.00  0.00      PROA H
ATOM   4661  CA  ARG   501      71.343  35.855  93.857  1.00  0.00      PROA C
ATOM   4662  HA  ARG   501      70.753  35.223  94.520  1.00  0.00      PROA H
ATOM   4663  CB  ARG   501      72.835  35.444  93.923  1.00  0.00      PROA C
ATOM   4664  HB2 ARG   501      73.384  35.932  93.118  1.00  0.00      PROA H
ATOM   4665  HB3 ARG   501      73.254  35.747  94.883  1.00  0.00      PROA H
ATOM   4666  CG  ARG   501      73.083  33.928  93.782  1.00  0.00      PROA C
ATOM   4667  HG2 ARG   501      72.668  33.409  94.646  1.00  0.00      PROA H
ATOM   4668  HG3 ARG   501      72.602  33.563  92.875  1.00  0.00      PROA H
ATOM   4669  CD  ARG   501      74.592  33.666  93.703  1.00  0.00      PROA C
ATOM   4670  HD2 ARG   501      75.021  34.252  92.891  1.00  0.00      PROA H
ATOM   4671  HD3 ARG   501      75.061  33.953  94.645  1.00  0.00      PROA H
ATOM   4672  NE  ARG   501      74.882  32.220  93.450  1.00  0.00      PROA N
ATOM   4673  HE  ARG   501      74.105  31.590  93.309  1.00  0.00      PROA H
ATOM   4674  CZ  ARG   501      76.114  31.725  93.401  1.00  0.00      PROA C
ATOM   4675  NH1 ARG   501      77.177  32.484  93.589  1.00  0.00      PROA N
ATOM   4676 HH11 ARG   501      77.064  33.470  93.775  1.00  0.00      PROA H
ATOM   4677 HH12 ARG   501      78.100  32.075  93.545  1.00  0.00      PROA H
ATOM   4678  NH2 ARG   501      76.344  30.452  93.158  1.00  0.00      PROA N
ATOM   4679 HH21 ARG   501      75.570  29.823  93.001  1.00  0.00      PROA H
ATOM   4680 HH22 ARG   501      77.294  30.111  93.128  1.00  0.00      PROA H
ATOM   4681  C   ARG   501      71.227  37.274  94.400  1.00  0.00      PROA C
ATOM   4682  O   ARG   501      70.887  37.497  95.563  1.00  0.00      PROA O
ATOM   4683  N   THR   502      71.495  38.280  93.543  1.00  0.00      PROA N
ATOM   4684  H   THR   502      71.812  38.074  92.606  1.00  0.00      PROA H
ATOM   4685  CA  THR   502      71.359  39.701  93.873  1.00  0.00      PROA C
ATOM   4686  HA  THR   502      71.913  39.917  94.786  1.00  0.00      PROA H
ATOM   4687  CB  THR   502      71.896  40.609  92.769  1.00  0.00      PROA C
ATOM   4688  HB  THR   502      71.330  40.442  91.852  1.00  0.00      PROA H
ATOM   4689  CG2 THR   502      71.781  42.096  93.139  1.00  0.00      PROA C
ATOM   4690 HG21 THR   502      72.352  42.291  94.046  1.00  0.00      PROA H
ATOM   4691 HG22 THR   502      72.175  42.705  92.325  1.00  0.00      PROA H
ATOM   4692 HG23 THR   502      70.734  42.349  93.307  1.00  0.00      PROA H
ATOM   4693  OG1 THR   502      73.276  40.347  92.553  1.00  0.00      PROA O
ATOM   4694  HG1 THR   502      73.606  40.921  91.858  1.00  0.00      PROA H
ATOM   4695  C   THR   502      69.935  40.072  94.201  1.00  0.00      PROA C
ATOM   4696  O   THR   502      69.657  40.722  95.210  1.00  0.00      PROA O
ATOM   4697  N   TRP   503      68.973  39.583  93.397  1.00  0.00      PROA N
ATOM   4698  H   TRP   503      69.223  39.073  92.562  1.00  0.00      PROA H
ATOM   4699  CA  TRP   503      67.565  39.752  93.668  1.00  0.00      PROA C
ATOM   4700  HA  TRP   503      67.327  40.815  93.705  1.00  0.00      PROA H
ATOM   4701  CB  TRP   503      66.783  39.079  92.549  1.00  0.00      PROA C
ATOM   4702  HB2 TRP   503      67.253  38.129  92.297  1.00  0.00      PROA H
ATOM   4703  HB3 TRP   503      65.758  38.902  92.877  1.00  0.00      PROA H
ATOM   4704  CG  TRP   503      66.743  39.896  91.357  1.00  0.00      PROA C
ATOM   4705  CD1 TRP   503      67.409  39.580  90.263  1.00  0.00      PROA C
ATOM   4706  HD1 TRP   503      67.795  38.569  90.132  1.00  0.00      PROA H
ATOM   4707  NE1 TRP   503      67.438  40.661  89.553  1.00  0.00      PROA N
ATOM   4708  HE1 TRP   503      68.040  40.825  88.759  1.00  0.00      PROA H
ATOM   4709  CE2 TRP   503      66.635  41.570  89.903  1.00  0.00      PROA C
ATOM   4710  CZ2 TRP   503      66.330  42.724  89.296  1.00  0.00      PROA C
ATOM   4711  HZ2 TRP   503      66.810  42.988  88.353  1.00  0.00      PROA H
ATOM   4712  CH2 TRP   503      65.391  43.560  89.909  1.00  0.00      PROA C
ATOM   4713  HH2 TRP   503      64.984  44.414  89.367  1.00  0.00      PROA H
ATOM   4714  CZ3 TRP   503      65.010  43.259  91.208  1.00  0.00      PROA C
ATOM   4715  HZ3 TRP   503      64.305  43.904  91.733  1.00  0.00      PROA H
ATOM   4716  CE3 TRP   503      65.520  42.131  91.864  1.00  0.00      PROA C
ATOM   4717  HE3 TRP   503      65.353  42.001  92.934  1.00  0.00      PROA H
ATOM   4718  CD2 TRP   503      66.222  41.209  91.137  1.00  0.00      PROA C
ATOM   4719  C   TRP   503      67.094  39.149  94.965  1.00  0.00      PROA C
ATOM   4720  O   TRP   503      66.400  39.787  95.757  1.00  0.00      PROA O
ATOM   4721  N   LEU   504      67.530  37.910  95.258  1.00  0.00      PROA N
ATOM   4722  H   LEU   504      68.090  37.400  94.589  1.00  0.00      PROA H
ATOM   4723  CA  LEU   504      67.227  37.263  96.511  1.00  0.00      PROA C
ATOM   4724  HA  LEU   504      66.150  37.274  96.674  1.00  0.00      PROA H
ATOM   4725  CB  LEU   504      67.720  35.801  96.487  1.00  0.00      PROA C
ATOM   4726  HB2 LEU   504      67.238  35.267  95.668  1.00  0.00      PROA H
ATOM   4727  HB3 LEU   504      68.800  35.783  96.346  1.00  0.00      PROA H
ATOM   4728  CG  LEU   504      67.423  35.009  97.775  1.00  0.00      PROA C
ATOM   4729  HG  LEU   504      67.931  35.479  98.617  1.00  0.00      PROA H
ATOM   4730  CD1 LEU   504      65.923  34.956  98.095  1.00  0.00      PROA C
ATOM   4731 HD11 LEU   504      65.392  34.475  97.274  1.00  0.00      PROA H
ATOM   4732 HD12 LEU   504      65.766  34.387  99.012  1.00  0.00      PROA H
ATOM   4733 HD13 LEU   504      65.543  35.970  98.228  1.00  0.00      PROA H
ATOM   4734  CD2 LEU   504      67.963  33.583  97.655  1.00  0.00      PROA C
ATOM   4735 HD21 LEU   504      69.041  33.615  97.496  1.00  0.00      PROA H
ATOM   4736 HD22 LEU   504      67.746  33.034  98.571  1.00  0.00      PROA H
ATOM   4737 HD23 LEU   504      67.486  33.084  96.811  1.00  0.00      PROA H
ATOM   4738  C   LEU   504      67.787  38.012  97.706  1.00  0.00      PROA C
ATOM   4739  O   LEU   504      67.094  38.237  98.691  1.00  0.00      PROA O
ATOM   4740  N   LEU   505      69.043  38.489  97.634  1.00  0.00      PROA N
ATOM   4741  H   LEU   505      69.610  38.298  96.820  1.00  0.00      PROA H
ATOM   4742  CA  LEU   505      69.663  39.285  98.673  1.00  0.00      PROA C
ATOM   4743  HA  LEU   505      69.639  38.736  99.615  1.00  0.00      PROA H
ATOM   4744  CB  LEU   505      71.128  39.575  98.276  1.00  0.00      PROA C
ATOM   4745  HB2 LEU   505      71.657  38.634  98.126  1.00  0.00      PROA H
ATOM   4746  HB3 LEU   505      71.146  40.153  97.352  1.00  0.00      PROA H
ATOM   4747  CG  LEU   505      71.955  40.375  99.298  1.00  0.00      PROA C
ATOM   4748  HG  LEU   505      71.432  41.299  99.546  1.00  0.00      PROA H
ATOM   4749  CD1 LEU   505      72.174  39.582 100.594  1.00  0.00      PROA C
ATOM   4750 HD11 LEU   505      72.707  38.658 100.369  1.00  0.00      PROA H
ATOM   4751 HD12 LEU   505      72.762  40.180 101.291  1.00  0.00      PROA H
ATOM   4752 HD13 LEU   505      71.210  39.345 101.043  1.00  0.00      PROA H
ATOM   4753  CD2 LEU   505      73.313  40.753  98.703  1.00  0.00      PROA C
ATOM   4754 HD21 LEU   505      73.162  41.363  97.812  1.00  0.00      PROA H
ATOM   4755 HD22 LEU   505      73.887  41.318  99.437  1.00  0.00      PROA H
ATOM   4756 HD23 LEU   505      73.858  39.848  98.435  1.00  0.00      PROA H
ATOM   4757  C   LEU   505      68.917  40.577  98.962  1.00  0.00      PROA C
ATOM   4758  O   LEU   505      68.790  40.989 100.106  1.00  0.00      PROA O
ATOM   4759  N   GLN   506      68.389  41.247  97.926  1.00  0.00      PROA N
ATOM   4760  H   GLN   506      68.524  40.908  96.984  1.00  0.00      PROA H
ATOM   4761  CA  GLN   506      67.615  42.459  98.058  1.00  0.00      PROA C
ATOM   4762  HA  GLN   506      68.074  43.104  98.807  1.00  0.00      PROA H
ATOM   4763  CB  GLN   506      67.582  43.186  96.690  1.00  0.00      PROA C
ATOM   4764  HB2 GLN   506      67.295  42.481  95.910  1.00  0.00      PROA H
ATOM   4765  HB3 GLN   506      66.858  44.000  96.727  1.00  0.00      PROA H
ATOM   4766  CG  GLN   506      68.955  43.782  96.315  1.00  0.00      PROA C
ATOM   4767  HG2 GLN   506      69.195  44.600  96.995  1.00  0.00      PROA H
ATOM   4768  HG3 GLN   506      69.720  43.010  96.391  1.00  0.00      PROA H
ATOM   4769  CD  GLN   506      69.004  44.340  94.891  1.00  0.00      PROA C
ATOM   4770  OE1 GLN   506      68.170  44.080  94.030  1.00  0.00      PROA O
ATOM   4771  NE2 GLN   506      70.049  45.150  94.603  1.00  0.00      PROA N
ATOM   4772 HE21 GLN   506      70.135  45.548  93.680  1.00  0.00      PROA H
ATOM   4773 HE22 GLN   506      70.737  45.352  95.314  1.00  0.00      PROA H
ATOM   4774  C   GLN   506      66.208  42.266  98.592  1.00  0.00      PROA C
ATOM   4775  O   GLN   506      65.672  43.140  99.266  1.00  0.00      PROA O
ATOM   4776  N   THR   507      65.575  41.115  98.304  1.00  0.00      PROA N
ATOM   4777  H   THR   507      66.085  40.350  97.886  1.00  0.00      PROA H
ATOM   4778  CA  THR   507      64.156  40.920  98.576  1.00  0.00      PROA C
ATOM   4779  HA  THR   507      63.712  41.865  98.889  1.00  0.00      PROA H
ATOM   4780  CB  THR   507      63.391  40.423  97.349  1.00  0.00      PROA C
ATOM   4781  HB  THR   507      62.348  40.251  97.615  1.00  0.00      PROA H
ATOM   4782  CG2 THR   507      63.431  41.439  96.198  1.00  0.00      PROA C
ATOM   4783 HG21 THR   507      64.466  41.617  95.905  1.00  0.00      PROA H
ATOM   4784 HG22 THR   507      62.876  41.047  95.346  1.00  0.00      PROA H
ATOM   4785 HG23 THR   507      62.981  42.377  96.524  1.00  0.00      PROA H
ATOM   4786  OG1 THR   507      63.929  39.210  96.857  1.00  0.00      PROA O
ATOM   4787  HG1 THR   507      63.427  38.926  96.089  1.00  0.00      PROA H
ATOM   4788  C   THR   507      63.904  39.955  99.719  1.00  0.00      PROA C
ATOM   4789  O   THR   507      62.793  39.876 100.234  1.00  0.00      PROA O
ATOM   4790  N   CYX   508      64.912  39.235 100.228  1.00  0.00      PROA N
ATOM   4791  H   CYX   508      65.858  39.397  99.914  1.00  0.00      PROA H
ATOM   4792  CA  CYX   508      64.745  38.199 101.234  1.00  0.00      PROA C
ATOM   4793  HA  CYX   508      64.059  37.438 100.863  1.00  0.00      PROA H
ATOM   4794  CB  CYX   508      66.105  37.528 101.563  1.00  0.00      PROA C
ATOM   4795  HB2 CYX   508      65.977  36.837 102.397  1.00  0.00      PROA H
ATOM   4796  HB3 CYX   508      66.461  36.981 100.690  1.00  0.00      PROA H
ATOM   4797  SG  CYX   508      67.406  38.711 102.033  1.00  0.00      PROA S
ATOM   4798  C   CYX   508      64.086  38.686 102.512  1.00  0.00      PROA C
ATOM   4799  O   CYX   508      63.206  38.035 103.071  1.00  0.00      PROA O
ATOM   4800  N   LYS   509      64.458  39.889 102.991  1.00  0.00      PROA N
ATOM   4801  H   LYS   509      65.195  40.408 102.537  1.00  0.00      PROA H
ATOM   4802  CA  LYS   509      63.854  40.508 104.148  1.00  0.00      PROA C
ATOM   4803  HA  LYS   509      63.906  39.823 104.995  1.00  0.00      PROA H
ATOM   4804  CB  LYS   509      64.597  41.807 104.508  1.00  0.00      PROA C
ATOM   4805  HB2 LYS   509      64.653  42.449 103.629  1.00  0.00      PROA H
ATOM   4806  HB3 LYS   509      64.059  42.325 105.302  1.00  0.00      PROA H
ATOM   4807  CG  LYS   509      66.020  41.532 104.993  1.00  0.00      PROA C
ATOM   4808  HG2 LYS   509      65.989  40.847 105.840  1.00  0.00      PROA H
ATOM   4809  HG3 LYS   509      66.599  41.084 104.185  1.00  0.00      PROA H
ATOM   4810  CD  LYS   509      66.716  42.824 105.434  1.00  0.00      PROA C
ATOM   4811  HD2 LYS   509      66.758  43.519 104.596  1.00  0.00      PROA H
ATOM   4812  HD3 LYS   509      66.156  43.277 106.253  1.00  0.00      PROA H
ATOM   4813  CE  LYS   509      68.130  42.531 105.905  1.00  0.00      PROA C
ATOM   4814  HE2 LYS   509      68.097  41.855 106.760  1.00  0.00      PROA H
ATOM   4815  HE3 LYS   509      68.694  42.065 105.097  1.00  0.00      PROA H
ATOM   4816  NZ  LYS   509      68.818  43.778 106.309  1.00  0.00      PROA N
ATOM   4817  HZ1 LYS   509      68.307  44.215 107.063  1.00  0.00      PROA H
ATOM   4818  HZ2 LYS   509      69.755  43.561 106.618  1.00  0.00      PROA H
ATOM   4819  HZ3 LYS   509      68.861  44.409 105.522  1.00  0.00      PROA H
ATOM   4820  C   LYS   509      62.393  40.790 103.983  1.00  0.00      PROA C
ATOM   4821  O   LYS   509      61.573  40.449 104.819  1.00  0.00      PROA O
ATOM   4822  N   SER   510      62.019  41.364 102.838  1.00  0.00      PROA N
ATOM   4823  H   SER   510      62.710  41.590 102.137  1.00  0.00      PROA H
ATOM   4824  CA  SER   510      60.647  41.675 102.564  1.00  0.00      PROA C
ATOM   4825  HA  SER   510      60.240  42.275 103.379  1.00  0.00      PROA H
ATOM   4826  CB  SER   510      60.647  42.427 101.298  1.00  0.00      PROA C
ATOM   4827  HB2 SER   510      59.661  42.862 101.133  1.00  0.00      PROA H
ATOM   4828  HB3 SER   510      61.390  43.223 101.348  1.00  0.00      PROA H
ATOM   4829  OG  SER   510      60.955  41.637 100.156  1.00  0.00      PROA O
ATOM   4830  HG  SER   510      60.937  42.188  99.370  1.00  0.00      PROA H
ATOM   4831  C   SER   510      59.703  40.516 102.380  1.00  0.00      PROA C
ATOM   4832  O   SER   510      58.524  40.625 102.679  1.00  0.00      PROA O
ATOM   4833  N   TYR   511      60.241  39.402 101.862  1.00  0.00      PROA N
ATOM   4834  H   TYR   511      61.211  39.393 101.580  1.00  0.00      PROA H
ATOM   4835  CA  TYR   511      59.488  38.197 101.684  1.00  0.00      PROA C
ATOM   4836  HA  TYR   511      58.431  38.441 101.580  1.00  0.00      PROA H
ATOM   4837  CB  TYR   511      59.993  37.488 100.410  1.00  0.00      PROA C
ATOM   4838  HB2 TYR   511      61.082  37.492 100.399  1.00  0.00      PROA H
ATOM   4839  HB3 TYR   511      59.634  36.459 100.400  1.00  0.00      PROA H
ATOM   4840  CG  TYR   511      59.526  38.140  99.154  1.00  0.00      PROA C
ATOM   4841  CD1 TYR   511      58.156  38.253  98.933  1.00  0.00      PROA C
ATOM   4842  HD1 TYR   511      57.454  38.013  99.731  1.00  0.00      PROA H
ATOM   4843  CE1 TYR   511      57.734  38.672  97.691  1.00  0.00      PROA C
ATOM   4844  HE1 TYR   511      56.675  38.642  97.436  1.00  0.00      PROA H
ATOM   4845  CZ  TYR   511      58.568  39.143  96.708  1.00  0.00      PROA C
ATOM   4846  OH  TYR   511      57.956  39.417  95.472  1.00  0.00      PROA O
ATOM   4847  HH  TYR   511      57.013  39.236  95.472  1.00  0.00      PROA H
ATOM   4848  CE2 TYR   511      59.945  39.044  96.909  1.00  0.00      PROA C
ATOM   4849  HE2 TYR   511      60.634  39.383  96.136  1.00  0.00      PROA H
ATOM   4850  CD2 TYR   511      60.419  38.503  98.120  1.00  0.00      PROA C
ATOM   4851  HD2 TYR   511      61.492  38.366  98.254  1.00  0.00      PROA H
ATOM   4852  C   TYR   511      59.599  37.256 102.875  1.00  0.00      PROA C
ATOM   4853  O   TYR   511      59.013  36.174 102.870  1.00  0.00      PROA O
ATOM   4854  N   ALA   512      60.318  37.660 103.945  1.00  0.00      PROA N
ATOM   4855  H   ALA   512      60.719  38.586 103.964  1.00  0.00      PROA H
ATOM   4856  CA  ALA   512      60.576  36.846 105.116  1.00  0.00      PROA C
ATOM   4857  HA  ALA   512      61.417  37.262 105.670  1.00  0.00      PROA H
ATOM   4858  CB  ALA   512      59.329  36.829 106.019  1.00  0.00      PROA C
ATOM   4859  HB1 ALA   512      58.487  36.412 105.467  1.00  0.00      PROA H
ATOM   4860  HB2 ALA   512      59.526  36.216 106.899  1.00  0.00      PROA H
ATOM   4861  HB3 ALA   512      59.091  37.846 106.330  1.00  0.00      PROA H
ATOM   4862  C   ALA   512      61.152  35.458 104.840  1.00  0.00      PROA C
ATOM   4863  O   ALA   512      60.800  34.464 105.471  1.00  0.00      PROA O
ATOM   4864  N   VAL   513      62.121  35.389 103.897  1.00  0.00      PROA N
ATOM   4865  H   VAL   513      62.383  36.217 103.381  1.00  0.00      PROA H
ATOM   4866  CA  VAL   513      62.848  34.176 103.546  1.00  0.00      PROA C
ATOM   4867  HA  VAL   513      62.430  33.330 104.092  1.00  0.00      PROA H
ATOM   4868  CB  VAL   513      62.766  33.860 102.047  1.00  0.00      PROA C
ATOM   4869  HB  VAL   513      61.721  33.825 101.739  1.00  0.00      PROA H
ATOM   4870  CG1 VAL   513      63.488  34.934 101.239  1.00  0.00      PROA C
ATOM   4871 HG11 VAL   513      64.536  34.971 101.538  1.00  0.00      PROA H
ATOM   4872 HG12 VAL   513      63.422  34.697 100.177  1.00  0.00      PROA H
ATOM   4873 HG13 VAL   513      63.024  35.903 101.424  1.00  0.00      PROA H
ATOM   4874  CG2 VAL   513      63.408  32.515 101.721  1.00  0.00      PROA C
ATOM   4875 HG21 VAL   513      62.894  31.724 102.268  1.00  0.00      PROA H
ATOM   4876 HG22 VAL   513      63.331  32.325 100.650  1.00  0.00      PROA H
ATOM   4877 HG23 VAL   513      64.459  32.533 102.011  1.00  0.00      PROA H
ATOM   4878  C   VAL   513      64.309  34.286 103.980  1.00  0.00      PROA C
ATOM   4879  O   VAL   513      64.821  35.405 104.086  1.00  0.00      PROA O
ATOM   4880  N   PRO   514      65.040  33.183 104.283  1.00  0.00      PROA N
ATOM   4881  CD  PRO   514      64.541  31.810 104.376  1.00  0.00      PROA C
ATOM   4882  HD2 PRO   514      64.430  31.394 103.375  1.00  0.00      PROA H
ATOM   4883  HD3 PRO   514      63.574  31.807 104.880  1.00  0.00      PROA H
ATOM   4884  CG  PRO   514      65.558  31.043 105.167  1.00  0.00      PROA C
ATOM   4885  HG2 PRO   514      65.525  29.992 104.880  1.00  0.00      PROA H
ATOM   4886  HG3 PRO   514      65.337  31.135 106.231  1.00  0.00      PROA H
ATOM   4887  CB  PRO   514      66.848  31.742 104.765  1.00  0.00      PROA C
ATOM   4888  HB2 PRO   514      67.227  31.303 103.842  1.00  0.00      PROA H
ATOM   4889  HB3 PRO   514      67.589  31.623 105.555  1.00  0.00      PROA H
ATOM   4890  CA  PRO   514      66.457  33.222 104.569  1.00  0.00      PROA C
ATOM   4891  HA  PRO   514      66.617  33.652 105.558  1.00  0.00      PROA H
ATOM   4892  C   PRO   514      67.290  33.911 103.512  1.00  0.00      PROA C
ATOM   4893  O   PRO   514      67.267  33.494 102.359  1.00  0.00      PROA O
ATOM   4894  N   CYX   515      68.036  34.950 103.911  1.00  0.00      PROA N
ATOM   4895  H   CYX   515      67.957  35.296 104.857  1.00  0.00      PROA H
ATOM   4896  CA  CYX   515      68.971  35.617 103.037  1.00  0.00      PROA C
ATOM   4897  HA  CYX   515      68.517  35.754 102.056  1.00  0.00      PROA H
ATOM   4898  CB  CYX   515      69.351  36.999 103.615  1.00  0.00      PROA C
ATOM   4899  HB2 CYX   515      69.844  36.868 104.579  1.00  0.00      PROA H
ATOM   4900  HB3 CYX   515      70.027  37.507 102.928  1.00  0.00      PROA H
ATOM   4901  SG  CYX   515      67.942  38.120 103.893  1.00  0.00      PROA S
ATOM   4902  C   CYX   515      70.239  34.786 102.845  1.00  0.00      PROA C
ATOM   4903  O   CYX   515      70.708  34.185 103.816  1.00  0.00      PROA O
ATOM   4904  N   PRO   516      70.831  34.702 101.641  1.00  0.00      PROA N
ATOM   4905  CD  PRO   516      70.415  35.440 100.445  1.00  0.00      PROA C
ATOM   4906  HD2 PRO   516      70.148  36.460 100.722  1.00  0.00      PROA H
ATOM   4907  HD3 PRO   516      69.553  34.949  99.995  1.00  0.00      PROA H
ATOM   4908  CG  PRO   516      71.622  35.416  99.501  1.00  0.00      PROA C
ATOM   4909  HG2 PRO   516      72.211  36.322  99.641  1.00  0.00      PROA H
ATOM   4910  HG3 PRO   516      71.275  35.366  98.469  1.00  0.00      PROA H
ATOM   4911  CB  PRO   516      72.373  34.148  99.924  1.00  0.00      PROA C
ATOM   4912  HB2 PRO   516      73.436  34.267  99.712  1.00  0.00      PROA H
ATOM   4913  HB3 PRO   516      71.986  33.293  99.368  1.00  0.00      PROA H
ATOM   4914  CA  PRO   516      72.101  34.023 101.433  1.00  0.00      PROA C
ATOM   4915  HA  PRO   516      71.965  32.949 101.567  1.00  0.00      PROA H
ATOM   4916  C   PRO   516      73.222  34.622 102.267  1.00  0.00      PROA C
ATOM   4917  O   PRO   516      73.319  35.852 102.318  1.00  0.00      PROA O
ATOM   4918  N   PRO   517      74.071  33.845 102.950  1.00  0.00      PROA N
ATOM   4919  CD  PRO   517      74.020  32.385 103.035  1.00  0.00      PROA C
ATOM   4920  HD2 PRO   517      73.953  31.964 102.032  1.00  0.00      PROA H
ATOM   4921  HD3 PRO   517      73.147  32.085 103.615  1.00  0.00      PROA H
ATOM   4922  CG  PRO   517      75.324  31.972 103.734  1.00  0.00      PROA C
ATOM   4923  HG2 PRO   517      76.063  31.687 102.985  1.00  0.00      PROA H
ATOM   4924  HG3 PRO   517      75.131  31.126 104.393  1.00  0.00      PROA H
ATOM   4925  CB  PRO   517      75.733  33.224 104.513  1.00  0.00      PROA C
ATOM   4926  HB2 PRO   517      76.816  33.240 104.632  1.00  0.00      PROA H
ATOM   4927  HB3 PRO   517      75.260  33.212 105.495  1.00  0.00      PROA H
ATOM   4928  CA  PRO   517      75.228  34.381 103.637  1.00  0.00      PROA C
ATOM   4929  HA  PRO   517      74.905  35.119 104.371  1.00  0.00      PROA H
ATOM   4930  C   PRO   517      76.291  34.830 102.670  1.00  0.00      PROA C
ATOM   4931  O   PRO   517      76.551  34.163 101.671  1.00  0.00      PROA O
ATOM   4932  N   GLY   518      76.984  35.931 103.006  1.00  0.00      PROA N
ATOM   4933  H   GLY   518      76.748  36.440 103.846  1.00  0.00      PROA H
ATOM   4934  CA  GLY   518      78.084  36.452 102.215  1.00  0.00      PROA C
ATOM   4935  HA2 GLY   518      78.948  36.619 102.858  1.00  0.00      PROA H
ATOM   4936  HA3 GLY   518      78.344  35.734 101.437  1.00  0.00      PROA H
ATOM   4937  C   GLY   518      77.747  37.755 101.547  1.00  0.00      PROA C
ATOM   4938  O   GLY   518      76.683  37.985 100.988  1.00  0.00      PROA O
ATOM   4939  N   HIP   519      78.703  38.689 101.582  1.00  0.00      PROA N
ATOM   4940  H   HIP   519      79.524  38.550 102.153  1.00  0.00      PROA H
ATOM   4941  CA  HIP   519      78.636  39.916 100.834  1.00  0.00      PROA C
ATOM   4942  HA  HIP   519      77.592  40.187 100.671  1.00  0.00      PROA H
ATOM   4943  CB  HIP   519      79.341  41.046 101.620  1.00  0.00      PROA C
ATOM   4944  HB2 HIP   519      80.325  40.706 101.942  1.00  0.00      PROA H
ATOM   4945  HB3 HIP   519      79.452  41.921 100.979  1.00  0.00      PROA H
ATOM   4946  CG  HIP   519      78.558  41.456 102.848  1.00  0.00      PROA C
ATOM   4947  ND1 HIP   519      78.731  40.964 104.123  1.00  0.00      PROA N
ATOM   4948  HD1 HIP   519      79.387  40.247 104.398  1.00  0.00      PROA H
ATOM   4949  CE1 HIP   519      77.891  41.591 104.942  1.00  0.00      PROA C
ATOM   4950  HE1 HIP   519      77.884  41.350 106.005  1.00  0.00      PROA H
ATOM   4951  NE2 HIP   519      77.175  42.453 104.230  1.00  0.00      PROA N
ATOM   4952  HE2 HIP   519      76.447  43.047 104.600  1.00  0.00      PROA H
ATOM   4953  CD2 HIP   519      77.589  42.399 102.924  1.00  0.00      PROA C
ATOM   4954  HD2 HIP   519      77.125  43.060 102.193  1.00  0.00      PROA H
ATOM   4955  C   HIP   519      79.254  39.725  99.465  1.00  0.00      PROA C
ATOM   4956  O   HIP   519      80.470  39.714  99.302  1.00  0.00      PROA O
ATOM   4957  N   PHE   520      78.413  39.540  98.433  1.00  0.00      PROA N
ATOM   4958  H   PHE   520      77.439  39.337  98.605  1.00  0.00      PROA H
ATOM   4959  CA  PHE   520      78.842  39.619  97.054  1.00  0.00      PROA C
ATOM   4960  HA  PHE   520      79.931  39.605  97.010  1.00  0.00      PROA H
ATOM   4961  CB  PHE   520      78.309  38.429  96.204  1.00  0.00      PROA C
ATOM   4962  HB2 PHE   520      78.437  38.653  95.145  1.00  0.00      PROA H
ATOM   4963  HB3 PHE   520      78.866  37.526  96.453  1.00  0.00      PROA H
ATOM   4964  CG  PHE   520      76.847  38.137  96.432  1.00  0.00      PROA C
ATOM   4965  CD1 PHE   520      76.444  37.258  97.454  1.00  0.00      PROA C
ATOM   4966  HD1 PHE   520      77.189  36.794  98.100  1.00  0.00      PROA H
ATOM   4967  CE1 PHE   520      75.089  36.967  97.656  1.00  0.00      PROA C
ATOM   4968  HE1 PHE   520      74.788  36.304  98.468  1.00  0.00      PROA H
ATOM   4969  CZ  PHE   520      74.125  37.531  96.811  1.00  0.00      PROA C
ATOM   4970  HZ  PHE   520      73.069  37.305  96.961  1.00  0.00      PROA H
ATOM   4971  CE2 PHE   520      74.516  38.386  95.774  1.00  0.00      PROA C
ATOM   4972  HE2 PHE   520      73.765  38.818  95.111  1.00  0.00      PROA H
ATOM   4973  CD2 PHE   520      75.870  38.688  95.585  1.00  0.00      PROA C
ATOM   4974  HD2 PHE   520      76.164  39.355  94.775  1.00  0.00      PROA H
ATOM   4975  C   PHE   520      78.492  40.986  96.474  1.00  0.00      PROA C
ATOM   4976  O   PHE   520      77.491  41.595  96.872  1.00  0.00      PROA O
ATOM   4977  N   PRO   521      79.279  41.569  95.565  1.00  0.00      PROA N
ATOM   4978  CD  PRO   521      80.488  40.988  94.997  1.00  0.00      PROA C
ATOM   4979  HD2 PRO   521      80.334  39.923  94.823  1.00  0.00      PROA H
ATOM   4980  HD3 PRO   521      81.319  41.126  95.689  1.00  0.00      PROA H
ATOM   4981  CG  PRO   521      80.696  41.758  93.697  1.00  0.00      PROA C
ATOM   4982  HG2 PRO   521      80.209  41.228  92.878  1.00  0.00      PROA H
ATOM   4983  HG3 PRO   521      81.763  41.844  93.490  1.00  0.00      PROA H
ATOM   4984  CB  PRO   521      80.065  43.125  93.943  1.00  0.00      PROA C
ATOM   4985  HB2 PRO   521      79.736  43.551  92.995  1.00  0.00      PROA H
ATOM   4986  HB3 PRO   521      80.799  43.787  94.402  1.00  0.00      PROA H
ATOM   4987  CA  PRO   521      78.898  42.796  94.879  1.00  0.00      PROA C
ATOM   4988  HA  PRO   521      78.918  43.628  95.583  1.00  0.00      PROA H
ATOM   4989  C   PRO   521      77.574  42.616  94.145  1.00  0.00      PROA C
ATOM   4990  O   PRO   521      77.486  41.679  93.341  1.00  0.00      PROA O
ATOM   4991  N   PRO   522      76.543  43.423  94.410  1.00  0.00      PROA N
ATOM   4992  CD  PRO   522      76.565  44.579  95.308  1.00  0.00      PROA C
ATOM   4993  HD2 PRO   522      77.466  45.165  95.124  1.00  0.00      PROA H
ATOM   4994  HD3 PRO   522      76.561  44.236  96.343  1.00  0.00      PROA H
ATOM   4995  CG  PRO   522      75.310  45.378  94.988  1.00  0.00      PROA C
ATOM   4996  HG2 PRO   522      75.551  46.162  94.270  1.00  0.00      PROA H
ATOM   4997  HG3 PRO   522      74.923  45.829  95.902  1.00  0.00      PROA H
ATOM   4998  CB  PRO   522      74.366  44.327  94.420  1.00  0.00      PROA C
ATOM   4999  HB2 PRO   522      73.682  44.797  93.713  1.00  0.00      PROA H
ATOM   5000  HB3 PRO   522      73.796  43.874  95.230  1.00  0.00      PROA H
ATOM   5001  CA  PRO   522      75.279  43.307  93.729  1.00  0.00      PROA C
ATOM   5002  HA  PRO   522      74.815  42.354  93.983  1.00  0.00      PROA H
ATOM   5003  C   PRO   522      75.427  43.584  92.260  1.00  0.00      PROA C
ATOM   5004  O   PRO   522      76.009  44.590  91.859  1.00  0.00      PROA O
ATOM   5005  N   MET   523      74.862  42.694  91.443  1.00  0.00      PROA N
ATOM   5006  H   MET   523      74.407  41.877  91.823  1.00  0.00      PROA H
ATOM   5007  CA  MET   523      74.860  42.828  90.021  1.00  0.00      PROA C
ATOM   5008  HA  MET   523      75.192  43.830  89.749  1.00  0.00      PROA H
ATOM   5009  CB  MET   523      75.805  41.803  89.357  1.00  0.00      PROA C
ATOM   5010  HB2 MET   523      76.820  41.950  89.726  1.00  0.00      PROA H
ATOM   5011  HB3 MET   523      75.474  40.793  89.599  1.00  0.00      PROA H
ATOM   5012  CG  MET   523      75.878  41.888  87.820  1.00  0.00      PROA C
ATOM   5013  HG2 MET   523      74.887  41.717  87.399  1.00  0.00      PROA H
ATOM   5014  HG3 MET   523      76.231  42.876  87.526  1.00  0.00      PROA H
ATOM   5015  SD  MET   523      76.982  40.694  87.027  1.00  0.00      PROA S
ATOM   5016  CE  MET   523      78.588  41.409  87.507  1.00  0.00      PROA C
ATOM   5017  HE1 MET   523      78.665  41.436  88.594  1.00  0.00      PROA H
ATOM   5018  HE2 MET   523      79.395  40.798  87.102  1.00  0.00      PROA H
ATOM   5019  HE3 MET   523      78.668  42.422  87.113  1.00  0.00      PROA H
ATOM   5020  C   MET   523      73.470  42.650  89.490  1.00  0.00      PROA C
ATOM   5021  O   MET   523      72.758  41.680  89.738  1.00  0.00      PROA O
ATOM   5022  N   SER   524      73.048  43.624  88.699  1.00  0.00      PROA N
ATOM   5023  H   SER   524      73.637  44.427  88.528  1.00  0.00      PROA H
ATOM   5024  CA  SER   524      71.795  43.625  88.053  1.00  0.00      PROA C
ATOM   5025  HA  SER   524      71.218  42.759  88.379  1.00  0.00      PROA H
ATOM   5026  CB  SER   524      71.235  44.961  88.545  1.00  0.00      PROA C
ATOM   5027  HB2 SER   524      70.187  45.044  88.258  1.00  0.00      PROA H
ATOM   5028  HB3 SER   524      71.319  45.013  89.630  1.00  0.00      PROA H
ATOM   5029  OG  SER   524      71.852  46.163  88.063  1.00  0.00      PROA O
ATOM   5030  HG  SER   524      71.410  46.925  88.444  1.00  0.00      PROA H
ATOM   5031  C   SER   524      71.958  43.515  86.514  1.00  0.00      PROA C
ATOM   5032  O   SER   524      73.005  43.912  86.010  1.00  0.00      PROA O
ATOM   5033  N   PRO   525      71.043  42.952  85.686  1.00  0.00      PROA N
ATOM   5034  CD  PRO   525      69.726  42.526  86.058  1.00  0.00      PROA C
ATOM   5035  HD2 PRO   525      69.198  43.352  86.534  1.00  0.00      PROA H
ATOM   5036  HD3 PRO   525      69.796  41.690  86.754  1.00  0.00      PROA H
ATOM   5037  CG  PRO   525      68.854  42.052  84.865  1.00  0.00      PROA C
ATOM   5038  HG2 PRO   525      68.009  42.729  84.739  1.00  0.00      PROA H
ATOM   5039  HG3 PRO   525      68.486  41.045  85.060  1.00  0.00      PROA H
ATOM   5040  CB  PRO   525      69.852  42.112  83.739  1.00  0.00      PROA C
ATOM   5041  HB2 PRO   525      69.392  42.581  82.870  1.00  0.00      PROA H
ATOM   5042  HB3 PRO   525      70.169  41.102  83.481  1.00  0.00      PROA H
ATOM   5043  CA  PRO   525      71.106  42.979  84.237  1.00  0.00      PROA C
ATOM   5044  HA  PRO   525      71.955  42.384  83.899  1.00  0.00      PROA H
ATOM   5045  C   PRO   525      71.377  44.431  83.652  1.00  0.00      PROA C
ATOM   5046  O   PRO   525      71.209  45.531  84.169  1.00  0.00      PROA O
ATOM   5047  N   ASP   526      71.911  44.560  82.513  1.00  0.00      PROA N
ATOM   5048  H   ASP   526      72.311  43.758  82.048  1.00  0.00      PROA H
ATOM   5049  CA  ASP   526      71.928  45.868  81.918  1.00  0.00      PROA C
ATOM   5050  HA  ASP   526      71.825  46.623  82.696  1.00  0.00      PROA H
ATOM   5051  CB  ASP   526      73.262  45.975  81.218  1.00  0.00      PROA C
ATOM   5052  HB2 ASP   526      74.064  45.835  81.942  1.00  0.00      PROA H
ATOM   5053  HB3 ASP   526      73.331  45.207  80.447  1.00  0.00      PROA H
ATOM   5054  CG  ASP   526      73.435  47.322  80.568  1.00  0.00      PROA C
ATOM   5055  OD1 ASP   526      72.408  48.036  80.417  1.00  0.00      PROA O
ATOM   5056  OD2 ASP   526      74.563  47.630  80.150  1.00  0.00      PROA O
ATOM   5057  C   ASP   526      70.680  45.946  81.071  1.00  0.00      PROA C
ATOM   5058  O   ASP   526      70.505  45.183  80.121  1.00  0.00      PROA O
ATOM   5059  N   PHE   527      69.754  46.882  81.396  1.00  0.00      PROA N
ATOM   5060  H   PHE   527      69.909  47.493  82.185  1.00  0.00      PROA H
ATOM   5061  CA  PHE   527      68.497  47.116  80.698  1.00  0.00      PROA C
ATOM   5062  HA  PHE   527      67.811  46.292  80.897  1.00  0.00      PROA H
ATOM   5063  CB  PHE   527      67.923  48.444  81.236  1.00  0.00      PROA C
[truncated: 5,232,981 more chars]
