# Supplementary material for: In silico docking yields small molecule negative allosteric modulators targeting the core of Frizzled 7
Source: Nat Commun. 2025 Dec 14;16:11138. doi: 10.1038/s41467-025-67147-z (PMC12705740; doi:10.1038/s41467-025-67147-z)
Supplement: Supplementary file 7 — Supplementary Data 5 [file 41467_2025_67147_MOESM7_ESM.zip › MD_input/step6.5_equilibration.mdp]

define                  = -DPOSRES -DPOSRES_FC_BB=200.0 -DPOSRES_FC_SC=50.0 -DPOSRES_FC_LIPID=40.0 -DDIHRES -DDIHRES_FC=100.0
integrator              = md
dt                      = 0.002
nsteps                  = 500000
nstxout-compressed      = 5000
nstxout                 = 5000
nstvout                 = 5000
nstfout                 = 5000
nstcalcenergy           = 100
nstenergy               = 2500
nstlog                  = 2500
;
cutoff-scheme           = Verlet
nstlist                 = 20
rlist                   = 0.9
vdwtype                 = Cut-off
vdw-modifier            = None
DispCorr                = EnerPres
rvdw                    = 0.9
coulombtype             = PME
rcoulomb                = 0.9
;
tcoupl                  = v-rescale
tc_grps                 = SOLU MEMB SOLV
tau_t                   = 1.0 1.0 1.0
ref_t                   = 310 310 310
;
pcoupl                  = C-rescale
pcoupltype              = semiisotropic 
tau_p                   = 5.0
compressibility         = 4.5e-5  4.5e-5
ref_p                   = 1.0     1.0
refcoord_scaling        = com
;
constraints             = h-bonds
constraint_algorithm    = LINCS
continuation            = yes
;
nstcomm                 = 100
comm_mode               = linear
comm_grps               = SOLU_MEMB SOLV
