# Supplementary material for: In silico docking yields small molecule negative allosteric modulators targeting the core of Frizzled 7
Source: Nat Commun. 2025 Dec 14;16:11138. doi: 10.1038/s41467-025-67147-z (PMC12705740; doi:10.1038/s41467-025-67147-z)
Supplement: Supplementary file 11 — Source Data [file 41467_2025_67147_MOESM11_ESM.xlsx]

## Sheet: Figure1
Fig. 1B
Compound		BRET ratio
pos		0.202082	0.202604	0.202472
neg		0.184449	0.183696	0.180722
C11		0.200307	0.200906	0.200199
C12		0.205259	0.201803	0.201908
C13		0.203577	0.206514	0.198859
C14		0.204474	0.204961	0.203723
C15		0.205231	0.200195	0.203374
C16		0.205475	0.203201	0.203015
C17		0.198281	0.201809	0.2009
C21		0.198624	0.202056	0.202306
C22		0.207481	0.202103	0.209331
C31		0.200546	0.203433	0.205726
C32		0.205996	0.202995	0.204672
C33		0.19895	0.20281	0.20241
C34		0.20252	0.201396	0.202407
C35		0.201254	0.201696	0.20157
C36		0.206466	0.19922	0.201902
C37		0.20074	0.198936	0.198677
C38		0.201627	0.202937	0.203446
C41		0.203641	0.206614	0.206261
C42		0.202551	0.206207	0.204128
C43		0.200983	0.200502	0.200033
C44		0.200708	0.200318	0.201912
C45		0.196876	0.195816	0.190243
Fig. 1D
Compound		BRET ratio
Pos		0.175265	0.176147	0.175324
Neg		0.16769	0.167901	0.169866
C401		0.176964	0.174931	0.176454
C402		0.176185	0.175278	0.176708
C403		0.174424	0.176548	0.174523
C404		0.173746	0.174995	0.174597
C405		0.175044	0.174913	0.174531
C406		0.174549	0.174867	0.17519
C407		0.173847	0.171999	0.173462
C408		0.17665	0.17635	0.176448
C409		0.178001	0.176821	0.174792
C410		0.175323	0.175388	0.173978
C411		0.175071	0.177988	0.175961
Fig. 1E
log [compound] (M)	netBRET
	C407
-4	-0.00046	-0.00141	-0.00241
-4.3013	0.001908	-0.001	0.00099
-4.52288	0.006103	0.003002	0.003488
-5	0.014607	0.01273	0.014654
-5.52288	0.018914	0.019416	0.019391
-6	0.023118	0.020869	0.019859
-7	0.021526	0.020775	0.020277
-9	0.020333	0.023315	0.023485
Fig. 1G
log [compound] (M)	netBRET
	407			471			472			473				474
-4	-0.00046	-0.00141	-0.00241	0.009992	0.009091	0.006839	0.00557	0.006522	0.003076	0.003756	0.007607	0.004879	0.004525	0.018012	0.017588	0.016571
-4.3013	0.001908	-0.001	0.00099	0.007981	0.010657	0.009893	0.006358	0.012669	0.004106	0.011504	0.013906	0.011788	0.012601	0.021638	0.022109	0.019805
-4.52288	0.006103	0.003002	0.003488	0.013748	0.013211	0.015201	0.006362	0.010372	0.005646	0.016445	0.013624	0.013888	0.01362	0.021623	0.023058	0.020388
-5	0.014607	0.01273	0.014654	0.018546	0.0179	0.019229	0.014115	0.021408	0.013818	0.021722	0.017528	0.018798	0.018539	0.023318	0.022745	0.021917
-5.52288	0.018914	0.019416	0.019391	0.021928	0.021987	0.020391	0.017737	0.02525	0.018929	0.021849	0.021353	0.019373	0.019211	0.023799	0.023227	0.021794
-6	0.023118	0.020869	0.019859	0.02191	0.024069	0.020366	0.019084	0.024957	0.019627	0.023174	0.022594	0.019309	0.019767	0.022259	0.022932	0.021343
-7	0.021526	0.020775	0.020277	0.022128	0.02299	0.01963	0.019524	0.024134	0.018428	0.023476	0.022198	0.019205	0.018151	0.022981	0.021969	0.020548
-9	0.020333	0.023315	0.023485	0.020333	0.019825	0.021055	0.019825	0.023485	0.019503	0.024112	0.019825	0.021055	0.019503	0.020333	0.024112	0.021055

## Sheet: Figure2
Fig. 2A
		TOPFlash ratio (Fluc/Rluc) normalised to vehicle
DMSO		6.53885	4.77194	14.6625
50 µM cmpd 45		4.03377	4.95857	7.31463
50 µM cmpd 407		1.93652	1.83232	6.39006
50 µM cmpd 471		2.80595	2.59505	8.49311
50 µM cmpd 472		3.13529	2.34472	8.11295
50 µM cmpd 473		2.41971	2.70731	6.04042
50 µM cmpd 474		2.83427	3.71348	14.1324
50 µM cmpd 475		3.15632	2.7363	6.41491
50 µM cmpd 476		10.4861	4.87839	15.1095
50 µM cmpd 477		2.28606	1.89408	7.64163
50 µM cmpd 478		3.84588	3.57404	14.7011
		6.53885	4.77194	14.6625
Fig. 2D
Raw average BRET
wt DMSO				wt 100 µM				wt 50 µM
0.013746	0.008702	0.016545	0.016592	0.004436	0.004923	0.009018	0.004409	0.008674	0.005511	0.007795	0.007255
Average BRET normalised to DMSO
DMSO				100 µM C407				50 µM C407
1	1	1	1	0.322717	0.565753	0.545065	0.265738	0.631008	0.633277	0.471149	0.437267
Ordinary 1-way ANOVA
Dunnett's multiple comparisons test	Mean Diff,	95,00% CI of diff,	Below threshold?	Summary	Adjusted P Value	A-?
DMSO vs. 100 µM C407	0.5752	0,3781 to 0,7722	Yes	****	<0,0001	B	100 µM C407
DMSO vs. 50 µM C407	0.4568	0,2598 to 0,6539	Yes	***	0.0004	C	50 µM C407
Test details	Mean 1	Mean 2	Mean Diff,	SE of diff,	n1	n2	q	DF
DMSO vs. 100 µM C407	1	0.4248	0.5752	0.07538	4	4	7.63	9
DMSO vs. 50 µM C407	1	0.5432	0.4568	0.07538	4	4	6.06	9
Fig. 2E
Raw average BRET
Y489F DMSO				Y489F 100 µM				Y489F 50 µM
0.011018	0.009076	0.014442	0.012029	0.009972	0.007179	0.007701	0.004935	0.006253	0.008641	0.013827	0.014763
Average BRET normalised to DMSO
Y489F DMSO				Y489F 100 µM				Y489F 50 µM
1	1	1	1	0.905053	0.790961	0.533272	0.41024	0.567507	0.952105	0.957429	1.2273
Ordinary 1-way ANOVA
Dunnett's multiple comparisons test	Mean Diff,	95,00% CI of diff,	Below threshold?	Summary	Adjusted P Value	A-?
DMSO vs. 100 µM C407	0.3401	-0,03801 to 0,7182	No	ns	0.076	B	100 µM C407
DMSO vs. 50 µM C407	0.07392	-0,3042 to 0,4520	No	ns	0.832	C	50 µM C407
Test details	Mean 1	Mean 2	Mean Diff,	SE of diff,	n1	n2	q	DF
DMSO vs. 100 µM C407	1	0.6599	0.3401	0.1446	4	4	2.351	9
DMSO vs. 50 µM C407	1	0.9261	0.07392	0.1446	4	4	0.511	9
Fig. 2F
Raw average BRET
Y489A DMSO				Y489A 100 µM				Y489A 50 µM
0.009429	0.009398	0.01412	0.013881	0.005922	0.008318	0.011762	0.010377	0.006963	0.010062	0.0142	0.013592
Average BRET normalised to DMSO
Y489A DMSO				Y489A 100 µM				Y489A 50 µM
1	1	1	1	0.628089	0.885074	0.833028	0.747545	0.738469	1.07065	1.0057	0.979199
Ordinary 1-way ANOVA
Dunnett's multiple comparisons test	Mean Diff,	95,00% CI of diff,	Below threshold?	Summary	Adjusted P Value	A-?
DMSO vs. 100 µM C407	0.2266	0,03069 to 0,4224	Yes	*	0.026	B	100 µM C407
DMSO vs. 50 µM C407	0.0515	-0,1444 to 0,2474	No	ns	0.7241	C	50 µM C407
Test details	Mean 1	Mean 2	Mean Diff,	SE of diff,	n1	n2	q	DF
DMSO vs. 100 µM C407	1	0.7734	0.2266	0.07493	4	4	3.024	9
DMSO vs. 50 µM C407	1	0.9485	0.0515	0.07493	4	4	0.6873	9

## Sheet: Figure5
Fig. 5C
Average BRET normalised to DMSO
DMSO				100 µM C407				50 µM C407
1	1	1	1	0.616902	0.888819	0.665947	0.977273	1.0538	0.719023	1.05106	0.913043
Ordinary 1-way ANOVA
Dunnett's multiple comparisons test	Mean Diff,	95,00% CI of diff,	Below threshold?	Summary	Adjusted P Value	A-?
DMSO vs. 100 µM C407	0.2128	-0,03742 to 0,4629	No	ns	0.0931	B	100 µM C407
DMSO vs. 50 µM C407	0.06577	-0,1844 to 0,3160	No	ns	0.7242	C	50 µM C407
Test details	Mean 1	Mean 2	Mean Diff,	SE of diff,	n1	n2	q	DF
DMSO vs. 100 µM C407	1	0.7872	0.2128	0.0957	4	4	2.223	9
DMSO vs. 50 µM C407	1	0.9342	0.06577	0.0957	4	4	0.6872	9
Fig. 5G
Average BRET normalised to DMSO
DMSO				100 µM C407				50 µM C407
1	1	1	1	0.874469	0.878031	1.02648	1.2767	0.565212	1.07439	0.760415
Ordinary 1-way ANOVA
Dunnett's multiple comparisons test	Mean Diff,	95,00% CI of diff,	Below threshold?	Summary	Adjusted P Value	A-?
DMSO vs. 100 µM C407	-0.01392	-0,3415 to 0,3137	No	ns	0.9908	B	100 µM C407
DMSO vs. 50 µM C407	0.2	-0,1539 to 0,5539	No	ns	0.28	C	50 µM C407
Test details	Mean 1	Mean 2	Mean Diff,	SE of diff,	n1	n2	q	DF
DMSO vs. 100 µM C407	1	1.014	-0.01392	0.1222	4	4	0.1139	8
DMSO vs. 50 µM C407	1	0.8	0.2	0.132	4	3	1.515	8

## Sheet: Figure-S2
Fig S2
	log[Cmpd45]	net BRET
		C45
Neg		9.17958e-18	0	-9.4326e-18	-1.30104e-18	-9.34e-18
	-4.1549	0.00358167	0.00511733	0.00665867	0.002937	0.004242
	-4.30103	0.00563017	0.00470567	0.007628	0.00289367	0.00358767
	-4.52288	0.00679633	0.00982067	0.008048	0.00378067	0.00420333
	-5	0.0113273	0.016102	0.0102503	0.007605	0.00650667
	-5.52288	0.0156927	0.0185567	0.0122997	0.00784467	0.008811
	-6	0.0174593	0.0199347	0.0128477	0.00973333	0.010736
Pos	-9	0.0178703	0.020392	0.0139897	0.010928	0.00963533

## Sheet: Figure-S5
Fig. S5A
	TOPFlash ratio (Fluc/Rluc) normalised to vehicle
DMSO	1	1	1
50 µM cmpd 45	2.57627	3.87467	3.37667
50 µM cmpd 407	0.878699	1.25008	1.069
50 µM cmpd 471	1.19438	1.04618	1.12658
50 µM cmpd 472	1.39749	0.811391	1.1027
50 µM cmpd 473	1.00531	1.20463	1.03153
50 µM cmpd 474	0.908309	1.03479	1.12929
50 µM cmpd 475	1.2871	1.2085	1.33538
50 µM cmpd 476	1.73618	1.33985	1.25768
50 µM cmpd 477	0.963146	0.960469	1.06676
50 µM cmpd 478	0.935871	0.960726	0.87523
Fig. S5B
Average Fluc bioluminescence
C45			C475			C476			C477			C478			C407			C471			C472			C473			C474			DMSO
1831292	7448265	8519953	3501761	8000037	9165038	4473656	7816618	9343541	2886646	6313245	7588046	2699457	4280323	7606969	2931344	4937864	7310863	781224	5697146	6437619	2768170	5843803	6164540	3488934	6634312	7401899	474856	2140943	7625850	3748787	6437521	7937466
Fig. S5C
Average TOPFlash ratio
control	vehicle	300 ng/mL WNT-3A	50 µM C407	300 ng/mLWNT-3A + C407
	0.725186	0.808004	0.783849	0.848441
0.025955	0.803208	0.983093	1.01646	1.05845
0.013471	0.964454	0.948574	0.933079	1.00846

## Sheet: Figure-S6
Fig. S6
Average cell viability
DMSO			45			407			472			475			476			477
40380.6	43514.7	43093.8	1074.22	4218.44	4185.89	40650.8	44120.9	44023.8	40234.3	41274.1	41003.6	40113.2	43510.2	42555.9	39737.2	42786.7	41364.3	39578.2	42521.9	43024.3

## Sheet: Figure-S7
Fig. S7A
BRET ratio
Time (min)	DMSO					100 µM C407					50 µM C407
-6	0.001281	-0.00095	0.002124	0.001236	0.00106322	0.001923	-0.00173	0.001295	0.000581	-0.00197511	0.003035	-0.00163	0.002702	-0.00186	-0.00454989
-4	-0.00168	0.000287	-0.00013	0.002168	-0.000464444	-0.00185	0.00056	-0.00038	-0.00132	0.00123156	-0.00191	0.000775	-0.00351	0.001025	0.00148178
-2	0.000403	0.000667	-0.00199	-0.0034	-0.000598778	-7.3e-05	0.00117	-0.00091	0.000738	0.000743556	-0.00113	0.000854	0.000804	0.000838	0.00306811
	-0.01011	-0.03318	-0.01246	-0.02747	-0.0488971	-0.00477	-0.00908	-0.01905	-0.02561	-0.0268178	-0.00711	-0.00114	-0.02659	-0.00797	-0.0145229
2	0.004997	-0.00616	-0.0054	0.011602	0.00465622	-0.00645	-0.00343	-0.00545	0.001556	-0.00281244	-0.00982	-0.00016	0.000218	0.006406	-0.000887556
4	0.011282	0.009397	0.005876	0.018223	0.0168696	0.002789	0.003066	0.00194	0.005217	0.00381989	-0.00433	-0.00112	0.003354	0.011224	0.00935044
6	0.010619	0.011161	0.007134	0.015682	0.0208819	-0.00275	0.006319	0.004105	0.00833	0.00630889	0.002187	0.0002	0.007234	0.010719	0.0116098
8	0.009445	0.015244	0.007306	0.017647	0.0211396	-0.00196	0.007212	0.003504	0.00868	0.00717622	0.002006	0.004283	0.005353	0.009096	0.0143028
10	0.012139	0.015496	0.00748	0.011077	0.0195819	0.000188	0.009062	0.003485	0.005125	0.00578789	0.005404	0.005629	0.007982	0.007139	0.0121478
12	0.016257	0.018908	0.007763	0.008893	0.0213746	0.000731	0.009862	0.004438	0.009573	0.00793156	0.00598	0.006147	0.0075	0.008153	0.0144744
14	0.010476	0.017098	0.008867	0.017544	0.0194312	0.004577	0.00989	0.005032	0.007185	0.00827122	0.005167	0.005978	0.006439	0.011245	0.0112694
16	0.012711	0.018324	0.005583	0.011767	0.0197412	0.001088	0.010992	0.005154	0.007858	0.00657456	0.004671	0.008949	0.006919	0.012317	0.0106364
18	0.013258	0.019301	0.005908	0.013636	0.0185272	0.000922	0.012624	0.007411	0.004704	0.00534722	0.005333	0.009211	0.005957	0.010147	0.0113111
20	0.014621	0.017114	0.005478	0.009306	0.0192029	0.005996	0.011099	0.00472	0.006365	0.00627389	0.006834	0.009476	0.004864	0.00929	0.0146574
22	0.017477	0.017596	0.008809	0.010339	0.0189582	0.006008	0.0121	0.005249	0.004508	0.00591256	0.008557	0.00869	0.004423	0.010078	0.0121471
24	0.01795	0.017367	0.008227	0.01468	0.0176246	0.003074	0.012766	0.006395	0.004025	0.00238156	0.010612	0.010072	0.002753	0.007174	0.0121268
26	0.018276	0.020293	0.00733	0.01253	0.0184056	0.006166	0.010466	0.004596	0.002942	0.00632222	0.007554	0.009352	0.00746	0.005304	0.0125274
28	0.014862	0.018331	0.008482	0.011191	0.0173546	0.00442	0.01157	0.007523	0.007243	0.00385422	0.00694	0.009589	0.003066	0.004908	0.0127551
30	0.01567	0.019175	0.009095	0.016762	0.0166862	0.004773	0.009833	0.005196	0.005686	0.00446289	0.013182	0.010291	0.006465	0.010632	0.0121631
32	0.019762	0.017941	0.010582	0.010624	0.0191572	0.0065	0.009261	0.005467	0.004615	0.00659189	0.011055	0.010351	0.004679	0.004681	0.0116524
34	0.017211	0.017587	0.0074	0.014596	0.0176509	0.006281	0.010324	0.004306	0.003445	0.00424889	0.01115	0.00868	0.003881	0.01109	0.0101298
36	0.020959	0.01927	0.00812	0.022476	0.0186059	0.00624	0.010504	0.006978	0.002675	0.00280656	0.010707	0.009322	0.005649	0.009463	0.00953911
38	0.017276	0.019281	0.008901	0.013867	0.0195279	0.006288	0.009046	0.005421	0.001755	0.00518356	0.006574	0.009568	0.005409	0.009812	0.0124934
40	0.022729	0.019962	0.010739	0.018355	0.0180002	0.005882	0.008248	0.005159	0.004884	0.00591722	0.009518	0.0114	0.006513	0.002504	0.0105944
42	0.015594	0.019209	0.011411	0.023046	0.0188946	0.002498	0.010979	0.003628	0.003387	0.00198522	0.011453	0.010314	0.006949	0.011702	0.0110874
44	0.018758	0.018362	0.013394	0.004521	0.0207366	0.007794	0.010016	0.006352	0.001663	0.00252422	0.008365	0.008683	0.004914	0.01073	0.0149864
46	0.02074	0.016949	0.012619	0.006682	0.0171596	0.006282	0.009228	0.004123	0.005515	0.00497189	0.009257	0.010219	0.001758	0.007185	0.00959911
48	0.015915	0.019319	0.013535	0.017423	0.0161836	0.00537	0.008389	0.00643	0.002423	0.00529256	0.007537	0.008587	0.004387	0.008388	0.00924111
50	0.018207	0.020237	0.016357	0.012249	0.0173102	0.011942	0.007036	0.006975	0.004402	0.000290556	0.011909	0.007213	0.004438	0.008667	0.00709911
52	0.021167	0.0161	0.009508	0.018276	0.0165076	0.006932	0.009412	0.00568	-0.00193	0.00418456	0.007924	0.008153	0.007904	0.009344	0.00804611
54	0.025162	0.01346	0.011192	0.00607	0.0198399	0.005983	0.007026	0.008352	0.002591	0.000893556	0.015351	0.009936	0.007894	0.009427	0.00928044
56	0.026314	0.016891	0.010256	0.009969	0.0142359	0.011194	0.010227	0.00586	0.001907	0.00521922	0.01081	0.00926	0.007368	0.006188	0.0118864
58	0.021331	0.016591	0.010413	0.019612	0.0188946	0.009112	0.008401	0.004744	0.002322	0.00357422	0.008513	0.007213	0.00809	0.008538	0.0105928
Fig. S7B
Averaged basal BRET ratio
DMSO	100 µM 407	50 µM 407
0.270054	0.278795	0.275287
0.27683	0.275795	0.280413
0.26331	0.270148	0.270394
0.270615	0.269792	0.265363
0.253307	0.263538	0.260463
0.270826	0.279279	0.281021
0.270578	0.276025	0.280718
0.262184	0.268121	0.268012
0.270881	0.269183	0.264577
0.253545	0.265869	0.260881
Fig. S7C
BRET ratio
Time (min)	DMSO				100 µM C407				50 µM C407
-6	1.13e-05	-0.00095	0.00376	-0.00024	1.17e-05	-0.00011	0.00291	0.000189	-0.00086	0.000509	0.000555	-0.00154
-4	0.000664	0.00056	-0.00326	-0.00029	-0.00128	0.000277	-0.00133	-0.00081	0.001743	-0.00081	0.001207	0.000267
-2	-0.00068	0.000388	-0.0005	0.000534	0.001264	-0.00016	-0.00158	0.000622	-0.00088	0.000298	-0.00176	0.00127
	-0.03235	-0.02298	-0.03361	-0.01015	-0.02462	-0.01123	-0.02936	-0.00657	-0.03485	-0.02252	-0.0312	-0.00315
2	0.002885	-0.00115	0.002924	0.008796	-0.00474	-0.00427	0.00442	0.008606	0.00426	0.002415	0.006329	0.00548
4	0.012793	0.007491	0.0075	0.012706	0.00533	6.99e-05	0.01138	0.010991	0.012159	0.010744	0.015429	0.00648
6	0.016202	0.012676	0.008704	0.010786	0.006235	0.004767	0.015795	0.010247	0.015171	0.012496	0.013643	0.005618
8	0.010656	0.014186	0.007771	0.009122	0.003627	0.005792	0.009756	0.009689	0.014484	0.012591	0.010633	0.007023
10	0.013992	0.013712	0.008383	0.010097	0.006333	0.008312	0.007404	0.011422	0.016714	0.013961	0.00937	0.002514
12	0.012523	0.013702	0.008113	0.010817	0.003814	0.008729	0.007777	0.011441	0.019061	0.014167	0.008084	0.006416
14	0.00943	0.01562	0.008885	0.012162	0.005445	0.00798	0.006024	0.011836	0.018338	0.013707	0.009586	0.004275
16	0.009207	0.014221	0.008591	0.011206	0.00327	0.008846	0.007616	0.011718	0.017418	0.014209	0.007947	0.003483
18	0.011353	0.014062	0.008968	0.012764	0.00504	0.008188	0.00758	0.010507	0.01655	0.015249	0.009486	0.00804
20	0.011825	0.013697	0.007278	0.009736	0.005699	0.00852	0.006744	0.009289	0.014687	0.014468	0.007598	0.005328
22	0.00888	0.015754	0.006939	0.00901	0.009877	0.009637	0.007359	0.013764	0.016911	0.01252	0.008755	0.005664
24	0.010176	0.018006	0.006813	0.00824	0.004491	0.009788	0.006195	0.011374	0.013562	0.012655	0.008068	0.007906
26	0.011796	0.013124	0.008237	0.013926	0.006982	0.00944	0.007599	0.009121	0.013998	0.014811	0.008806	0.00613
28	0.012925	0.014245	0.008956	0.011363	0.00468	0.009826	0.006154	0.01206	0.016449	0.01518	0.008252	0.008179
30	0.011495	0.014534	0.00912	0.006022	0.005852	0.008365	0.006009	0.007907	0.015964	0.013451	0.009968	0.004785
32	0.011955	0.016856	0.008521	0.01201	0.002816	0.0094	0.007555	0.012463	0.013622	0.016177	0.00861	0.007068
34	0.011248	0.016248	0.008693	0.010826	0.004918	0.007395	0.00246	0.008434	0.012717	0.012523	0.00708	0.005386
36	0.013672	0.016819	0.010284	0.010883	0.007641	0.009956	0.005267	0.007205	0.016479	0.015313	0.009063	0.004755
38	0.012769	0.015331	0.009606	0.008547	0.007188	0.010402	0.005473	0.007929	0.01297	0.01684	0.006765	0.005916
40	0.014395	0.013927	0.011278	0.013481	0.005008	0.00865	0.00591	0.011972	0.012673	0.016024	0.008311	0.001432
42	0.013701	0.016153	0.010982	0.01627	0.003182	0.008673	0.006198	0.012231	0.017249	0.01482	0.007009	0.009517
44	0.016997	0.013652	0.011049	0.01191	0.005966	0.009803	0.005582	0.008752	0.017024	0.015305	0.006554	0.00718
46	0.015663	0.013581	0.011381	0.016023	0.005522	0.005438	0.004787	0.003374	0.014645	0.012775	0.0075	0.007415
48	0.01243	0.018182	0.00978	0.014939	0.004577	0.00956	0.006621	0.009172	0.012897	0.013481	0.008654	0.009461
50	0.010424	0.018126	0.01407	0.009301	0.00855	0.009823	0.006611	0.006572	0.014064	0.014555	0.006449	0.004986
52	0.013369	0.01904	0.01257	0.012903	0.004508	0.006432	0.005869	0.007814	0.015352	0.015488	0.008186	0.011631
54	0.012082	0.017542	0.011619	0.009712	0.000845	0.009382	0.007984	0.013953	0.015178	0.013081	0.008068	0.003199
56	0.013746	0.014907	0.010322	0.007665	0.003425	0.00642	0.011158	0.009164	0.014181	0.016103	0.0079	0.008243
58	0.010236	0.014564	0.005869	0.00831	0.007022	0.008022	0.008899	0.01019	0.013338	0.01587	0.008503	0.007831
Fig. S7D
BRET ratio
Time (min)	DMSO				100 µM C407				50 µM C407
-6	-0.00033	-0.00186	0.000776	-0.00194	0.000824	-0.00021	6.97e-05	-0.00038	0.001273	-0.0008	0.000185	-0.00122
-4	-0.00113	0.001191	0.000415	0.000489	-0.00119	0.000284	0.000827	0.001332	-0.00125	0.000124	0.000893	0.001713
-2	0.001455	0.00067	-0.00119	0.001448	0.00037	-7.3e-05	-0.0009	-0.00095	-1.9e-05	0.000676	-0.00108	-0.00049
	-0.02808	-0.03519	-0.00614	-0.03175	-0.03975	-0.02868	-0.01767	-0.02653	-0.03525	-0.03683	-0.025	-0.01542
2	0.003911	0.003126	-0.00136	0.000853	-0.00182	-0.00114	-0.00207	0.002665	0.003503	0.000401	0.000925	0.003946
4	0.008959	0.009582	0.006469	0.010506	0.00888	0.007303	0.008926	0.00948	0.021205	0.007616	0.0094	0.009193
6	0.011416	0.012228	0.01358	0.010414	0.012303	0.010128	0.01241	0.011625	0.020754	0.010091	0.014118	0.009435
8	0.013467	0.014399	0.011654	0.011227	0.011472	0.011304	0.012569	0.007647	0.018118	0.014722	0.012052	0.009337
10	0.013068	0.01503	0.009646	0.009236	0.012371	0.012449	0.010525	0.005577	0.016583	0.013696	0.010783	0.009002
12	0.01178	0.016574	0.011462	0.008954	0.011704	0.012813	0.010983	0.007065	0.016456	0.015461	0.008601	0.00556
14	0.010037	0.01618	0.007991	0.011332	0.010944	0.014669	0.008916	0.007144	0.014904	0.017888	0.011516	0.006522
16	0.013925	0.01766	0.007686	0.009088	0.009775	0.013831	0.00981	0.00695	0.014816	0.018078	0.0089	0.00763
18	0.012101	0.017579	0.007761	0.008949	0.010924	0.014326	0.009388	0.007561	0.013313	0.017339	0.008268	0.009744
20	0.012914	0.01833	0.008019	0.009755	0.013405	0.013701	0.009536	0.007302	0.01106	0.017562	0.010358	0.002909
22	0.01276	0.014601	0.010349	0.007393	0.009522	0.014704	0.00847	0.012428	0.012702	0.017277	0.007922	0.00421
24	0.01538	0.014799	0.008051	0.009028	0.009583	0.011883	0.008636	0.004028	0.013043	0.015461	0.009781	0.010102
26	0.012682	0.015282	0.010556	0.012943	0.012979	0.012797	0.00885	0.004627	0.013804	0.014547	0.010062	0.007674
28	0.013984	0.013417	0.008753	0.005647	0.011785	0.013413	0.007379	0.00477	0.011006	0.015395	0.009504	0.007915
30	0.016306	0.016027	0.008305	0.005841	0.009089	0.014376	0.008973	0.00646	0.013822	0.015441	0.009147	0.007527
32	0.014564	0.01528	0.011607	0.007228	0.011209	0.012371	0.007563	0.00768	0.009661	0.014097	0.008357	0.002442
34	0.012166	0.013698	0.0101	0.0078	0.007883	0.013576	0.007785	0.006793	0.01396	0.013728	0.009935	0.006335
36	0.013932	0.014758	0.007004	0.009385	0.007955	0.014163	0.008398	0.005386	0.011105	0.015291	0.011593	0.005571
38	0.013738	0.013334	0.010971	0.010301	0.01018	0.011451	0.011259	0.007111	0.012796	0.01471	0.010634	0.00746
40	0.015829	0.016135	0.008191	0.009085	0.010268	0.011852	0.008808	0.005968	0.017218	0.015174	0.010828	0.005087
42	0.017423	0.017086	0.006758	0.008783	0.011233	0.010477	0.006792	0.002705	0.010823	0.012986	0.011033	0.008601
44	0.017973	0.01429	0.010614	0.010806	0.010873	0.011032	0.006962	0.002874	0.011607	0.015723	0.009079	0.009629
46	0.014298	0.015369	0.010826	0.010488	0.009543	0.009754	0.005109	0.004312	0.012939	0.013208	0.012735	0.005442
48	0.014699	0.011423	0.01172	0.013485	0.012588	0.011954	0.010095	0.003306	0.012019	0.015246	0.012918	0.008426
50	0.018276	0.012945	0.009471	0.01202	0.011469	0.01101	0.008763	0.002262	0.014198	0.012845	0.008971	0.006636
52	0.016358	0.014017	0.009068	0.009134	0.01154	0.010051	0.006794	0.005428	0.012179	0.016121	0.011713	0.008914
54	0.01639	0.013288	0.015522	0.01051	0.009578	0.011803	0.007125	0.002701	0.012075	0.012385	0.011259	0.000821
56	0.01507	0.011197	0.01154	0.011123	0.011066	0.011369	0.005949	0.001856	0.015229	0.014167	0.01255	0.009482
58	0.019151	0.011829	0.010229	0.012135	0.012624	0.013678	0.006512	0.008037	0.013283	0.015145	0.00885	0.00638
Fig. S7E
BRET ratio
Time (min)	DMSO			100 µM C407			50 µM C407
-6	0.00016	-0.00046	0.004413	0.001924	-0.0036	0.000368	-0.00063	0.000817	0.001312
-4	0.000487	-0.00065	-0.00211	-8.6e-05	0.000334	-0.00084	0.000426	8.43e-05	-0.00052
-2	-0.00065	0.001112	-0.0023	-0.00184	0.003262	0.00047	0.000208	-0.0009	-0.00079
	-0.04783	-0.04919	-0.00652	-0.05777	-0.03194	-0.00233	-0.02801	-0.033	0.001701
2	-0.00931	0.006869	0.008844	-0.01419	0.004931	0.011268	-0.00395	0.007607	0.008215
4	-0.00269	0.016974	0.012285	-0.00658	0.015925	0.010332	0.001984	0.015992	0.00604
6	0.002897	0.020493	0.010823	-0.00262	0.018563	0.011013	0.00667	0.014397	0.005212
8	0.004731	0.018482	0.008552	0.001727	0.018585	0.010371	0.008098	0.016129	0.005891
10	0.008817	0.020021	0.00784	0.002268	0.018992	0.009117	0.008779	0.017187	0.006372
12	0.008491	0.018675	0.008361	0.005635	0.020172	0.009181	0.009725	0.01532	0.006303
14	0.012105	0.016449	0.007413	0.008792	0.018613	0.00979	0.010426	0.016152	0.006997
16	0.012824	0.015598	0.006675	0.008493	0.017082	0.00905	0.011916	0.01489	0.008177
18	0.012911	0.018487	0.010485	0.009817	0.017858	0.008848	0.013411	0.012036	0.007299
20	0.012747	0.017213	0.009904	0.009529	0.015013	0.008359	0.012235	0.011244	0.007033
22	0.013042	0.01676	0.009652	0.009083	0.014524	0.008578	0.012325	0.011895	0.006828
24	0.012508	0.01601	0.008692	0.010396	0.014621	0.006663	0.012822	0.012364	0.009621
26	0.014132	0.01636	0.010192	0.010427	0.01276	0.008641	0.011454	0.011599	0.008747
28	0.014852	0.018107	0.008209	0.010376	0.011921	0.008991	0.012586	0.012566	0.006135
30	0.013099	0.017122	0.011324	0.010441	0.014221	0.007207	0.013559	0.010973	0.009707
32	0.014617	0.015831	0.008855	0.010519	0.014732	0.009914	0.01255	0.009651	0.009203
34	0.014632	0.015371	0.011597	0.009416	0.012035	0.010228	0.012652	0.009402	0.010736
36	0.013395	0.018338	0.011914	0.008955	0.014599	0.009047	0.013648	0.012043	0.007716
38	0.013396	0.016323	0.010808	0.0095	0.015732	0.009422	0.014034	0.011269	0.009268
40	0.013488	0.014495	0.008134	0.010039	0.011936	0.011231	0.01487	0.01068	0.010335
42	0.01337	0.020652	0.009447	0.009756	0.0147	0.009486	0.012851	0.012125	0.011757
44	0.012074	0.019449	0.01078	0.008063	0.014872	0.009541	0.015613	0.01084	0.010269
46	0.01354	0.016359	0.010136	0.008419	0.013817	0.009372	0.014453	0.011249	0.010624
48	0.014089	0.015047	0.008176	0.010355	0.014116	0.010864	0.014963	0.0125	0.011662
50	0.013115	0.013732	0.011561	0.009116	0.014491	0.011316	0.01469	0.011134	0.011029
52	0.015694	0.020962	0.010317	0.008219	0.015425	0.00929	0.014119	0.011615	0.01227
54	0.012375	0.017009	0.011758	0.007798	0.014983	0.010755	0.014356	0.010115	0.012337
56	0.015981	0.015628	0.009609	0.007072	0.017554	0.009662	0.014804	0.007248	0.012656
58	0.012756	0.017195	0.010974	0.008858	0.012754	0.009334	0.015444	0.012104	0.010233
Fig. S7F
BRET ratio
Time (min)	DMSO						100 µM C407						50 µM C407
-6	0.000307	0.002003	-0.00019	-0.00101	0.000355		0.000548	-0.00244	-0.0014	-0.00056	-0.00174				0.0001	-0.00226		0.000359
-4	0.000423	0.000474	0.000321	0.000628	0.001664		-0.00021	0.001093	8.2e-05	0.000221	0.000138				-6.2e-05	0.000464		0.000617
-2	-0.00073	-0.00248	-0.00013	0.000383	-0.00202		-0.00034	0.001346	0.001316	0.000343	0.001599				-3.9e-05	0.001798		-0.00098
	-0.03033	-0.03191	-0.03795	-0.00724	-0.01746		-0.02851	-0.01619	-0.03946	-0.00119	-0.00743				-0.00771	-0.00519		-0.00514
2	-0.00458	-0.00282	0.010379	0.005057	-0.00426		-0.00436	-0.00466	0.004321	0.003606	0.002239				0.005263	0.004783		-0.00208
4	0.000165	0.004142	0.017454	0.006896	0.007227		8.91e-05	0.001566	0.009901	0.007301	0.00917				0.010534	0.005789		-0.00062
6	0.001233	0.006117	0.017886	0.008372	0.005034		0.003659	0.003583	0.01315	0.005336	0.004259				0.007991	0.006219		0.000101
8	0.006624	0.007984	0.014314	0.008235	0.007037		0.004256	0.007734	0.013435	0.006625	0.005495				0.007547	0.007202		0.001433
10	0.005683	0.004442	0.014955	0.00873	0.004642		0.005266	0.006175	0.015043	0.005589	0.005937				0.006765	0.005702		0.003004
12	0.006734	0.003415	0.01529	0.005518	0.006877		0.006772	0.008218	0.013676	0.007829	0.003352				0.006551	0.00732		0.001895
14	0.005513	0.005037	0.010427	0.007015	0.008026		0.006336	0.004822	0.012837	0.007172	0.003702				0.00677	0.006763		0.001681
16	0.007411	0.002978	0.010977	0.006224	0.006369		0.005909	0.005323	0.01064	0.007433	0.005951				0.004788	0.004372		0.002962
18	0.00853	0.00267	0.009902	0.005906	0.004891		0.006513	0.005902	0.009776	0.005416	0.003295				0.003897	0.006405		0.002782
20	0.009264	0.003224	0.010559	0.004901	0.005316		0.006246	0.005199	0.011045	0.008145	0.00722				0.004816	0.00736		0.001673
22	0.006211	-0.00196	0.009816	0.005819	0.00416		0.00697	0.003868	0.007845	0.006071	0.001452				0.005193	0.005979		0.001914
24	0.005504	-0.00201	0.009313	0.007177	0.006465		0.007238	0.002653	0.00984	0.005105	0.004721				0.003692	0.006669		-0.00017
26	0.008635	-0.00573	0.008421	0.004753	0.004091		0.006969	0.003004	0.006245	0.006093	0.005662				0.005574	0.008449		0.001002
28	0.004728	-0.00224	0.010588	0.009514	0.004981		0.006419	0.004371	0.00862	0.005669	0.000417				0.004154	0.006238		0.00296
30	0.009249	-8.7e-05	0.010901	0.0061	0.007216		0.005421	0.005765	0.006831	0.007492	0.000961				0.005009	0.006247		0.004183
32	0.006361	0.005108	0.007372	0.008053	0.006366		0.005889	0.004303	0.00633	0.006717	0.002662				0.004442	0.006339		0.002237
34	0.007344	0.00047	0.007914	0.004353	0.006156		0.00725	0.002368	0.00424	0.00707	0.004275				0.005858	0.007527		0.001795
36	0.007371	-0.00355	0.009856	0.004571	0.00225		0.005552	0.005718	0.007117	0.003945	0.004408				0.006583	0.006067		0.003293
38	0.00537	0.001	0.008715	0.00469	-0.00115		0.008848	0.000926	0.005499	0.006358	0.003425				0.004862	0.007891		0.005389
40	0.008298	-0.00211	0.008984	0.004809	0.001477		0.005344	0.003834	0.005239	0.004301	0.007644				0.003751	0.006673		0.004282
42	0.009378	-0.00355	0.007014	0.006168	0.000348		0.006479	0.004448	0.007804	0.007676	0.0077				0.006836	0.00489		0.002136
44	0.007146	-0.00255	0.006698	0.007264	0.00107		0.005915	0.00484	0.005904	0.006689	0.004934				0.008037	0.003009		0.004686
46	0.00672	-0.00515	0.007172	0.000901	-0.00098		0.007212	0.003748	0.004586	0.005052	0.006262				0.003613	0.00694		0.003303
48	0.009326	0.00227	0.007027	0.004914	-0.00394		0.006286	0.004776	0.007099	0.005185	0.006632				0.004052	0.005772		0.003897
50	0.006112	-0.00672	0.005983	0.005761	0.000584		0.006096	0.003846	0.008908	0.00282	0.002324				0.004187	0.00763		0.000858
52	0.005481	-0.0036	0.004349	0.010025	-0.00023		0.008009	0.006182	0.007287	0.008526	0.000652				0.003824	0.006834		0.000988
54	0.008363	-0.00316	0.007987	0.002045	-0.0004		0.004255	0.005117	0.007621	0.005064	-0.0033				0.004282	0.005362		0.003588
56	0.010436	-0.00111	0.007024	0.006379	-0.00027		0.006311	0.004281	0.008198	0.007741	-0.00423				0.006364	0.005153		0.004248
58	0.00804	-0.00341	0.004724	0.000524	0.003148		0.006066	0.004933	0.008571	0.003167	0.010859				0.004156	0.00778		0.001301
Fig. S7G
BRET ratio
Time (min)	DMSO						100 µM C407						50 µM C407
-6	0.000103	-0.0068	-0.00267				0.000113	-0.00461	-0.00023				-0.00117	-0.00191	0.00038	-0.00122
-4	-0.00085	0.003083	-0.00075				-0.00086	0.002758	-0.00065				0.000431	0.002155	-0.00048	0.001713
-2	0.000747	0.003721	0.003415				0.000742	0.001856	0.000885				0.000736	-0.00025	0.0001	-0.00049
	-0.01601	0.003708	-0.01874				-0.01037	0.00091	-0.00973				-0.02045	0.000882	-0.01548	-0.01542
2	-0.0012	0.008926	0.006488				-0.00267	0.002241	0.005384				-0.00139	0.004355	0.007879	0.003946
4	0.001946	0.011947	0.011105				-0.00109	0.003965	0.007636				0.000524	0.005109	0.007223	0.009193
6	0.001614	0.009017	0.009359				0.000578	0.003361	0.007117				0.003829	0.00472	0.005412	0.009435
8	0.001198	0.008733	0.008949				-0.00106	0.001752	0.004939				0.003353	0.005457	0.003777	0.009337
10	0.003519	0.007862	0.005377				0.000924	0.004112	0.005718				0.002707	0.005476	0.001779	0.009002
12	-0.00043	0.005639	0.005623				0.001717	0.001708	0.004327				0.001555	0.005955	0.003158	0.00556
14	0.001087	0.006183	0.007097				0.000369	0.003457	0.004365				0.003982	0.005634	0.001059	0.006522
16	0.000917	0.00653	0.005263				-0.00025	0.001639	0.002019				0.004307	0.003007	0.001098	0.00763
18	0.000228	0.004562	0.002964				0.001972	0.001058	0.003267				0.002871	0.003725	0.00069	0.009744
20	1.25e-05	0.00495	0.005048				-0.00097	0.000531	0.002856				0.002523	0.002171	8.89e-07	0.002909
22	-0.00045	0.005309	0.003281				-0.00057	0.000909	0.002907				0.003042	0.001462	0.001211	0.00421
24	0.000452	0.005327	0.004211				-0.00153	0.002984	0.002303				0.003578	0.002494	-2.9e-05	0.010102
26	-0.00167	0.004319	0.00189				-0.00161	0.002673	0.002729				0.001543	0.003559	-0.00145	0.007674
28	-0.00153	0.005146	0.004312				8.44e-06	0.003829	0.001558				0.002149	0.001339	-0.00042	0.007915
30	-0.00145	0.005292	0.003229				0.002049	0.003068	0.002233				0.002312	0.001833	-0.0005	0.007527
32	-0.00251	0.003929	0.002132				4.98e-05	-0.00084	0.001525				0.001948	0.003482	-0.00113	0.002442
34	-0.0021	0.005031	0.00284				0.000234	-0.00026	0.001189				0.002119	-0.00088	0.000527	0.006335
36	0.000252	0.00155	0.002785				-0.00223	0.003047	0.002519				0.003514	0.002071	0.000321	0.005571
38	-0.00179	0.005452	0.002877				0.001544	0.002673	0.002456				0.002872	0.001241	-0.00141	0.00746
40	7.02e-05	0.002339	-0.00049				-0.0013	0.004448	0.002375				0.001327	0.001601	0.001153	0.005087
42	0.00061	0.001242	0.003156				-0.00024	0.000757	0.00248				0.001308	0.00218	-0.00096	0.008601
44	-0.00115	0.002259	0.004104				-0.00218	-0.0018	0.003407				0.001293	0.002947	0.002541	0.009629
46	-6.3e-05	0.001451	0.001116				-0.00266	-0.00158	0.000736				8.48e-05	0.00319	0.001439	0.005442
48	-0.00034	0.000224	0.002402				0.000439	0.000303	6.87e-05				0.002411	0.00128	-0.00095	0.008426
50	-0.00144	0.003635	0.003788				-0.00097	0.000601	0.00286				0.00263	0.001675	0.000569	0.006636
52	0.000547	0.00938	0.004245				0.000359	0.001182	0.0035				0.001514	0.00165	-0.00039	0.008914
54	0.002823	0.007106	0.002743				-0.00126	0.000176	0.003132				0.001874	0.002662	-0.00059	0.000821
56	-0.00166	0.006125	0.005075				-0.00183	0.00199	0.001103				0.001433	-0.00018	0.001069	0.009482
58	-0.00013	0.004055	0.002325				0.000105	-0.00047	0.005771				0.001392	0.000399	0.000277	0.00638

## Sheet: Figure-S8
Fig. S8A
Average BRET normalised to DMSO
	DMSO						100 µM 407
FZD2	1	1	1	1			0.593001	0.700016	0.694444	0.664216
FZD4	1	1*	1	1	1	1	-0.2248	0,751421*	0.174595	0.095593	-0.00044	0.133792
FZD5	1	1	1*	1	1		0.587373	0.476005	0,79403*	0.476581	0.588597
Fig. S8B
BRET ratio
	FZD2 DMSO				FZD2 Cpd407 100 µM
-6	-0.000436333	0.000917889	0.000425778	-0.00269311	-0.00037	-0.000580556	0.00215922	-0.000111111
-4	-0.00146767	-0.000134444	0.00100378	0.00338889	0.002302	-0.000989889	-0.000733111	-0.00207144
-2	0.001904	-0.000783444	-0.00142956	-0.000695778	-0.001932	0.00157044	-0.00142611	0.00218256
	-0.0228917	-0.0195261	0.00273478		-0.019818	-0.0138199	0.00294656
2	0.0101403	0.00724522	0.00728644	0.00624856	0.00570867	0.00392544	0.00588856	0.00699856
4	0.015664	0.0137006	0.00833511	0.0122432	0.014572	0.0102854	0.00615656	0.0121496
6	0.0218933	0.0196122	0.0105588	0.0188466	0.0152067	0.0150674	0.00748456	0.0159009
8	0.0240773	0.0196619	0.0108204	0.0225652	0.0155387	0.0151724	0.00772289	0.0158169
10	0.0244363	0.0238179	0.0123764	0.0248446	0.0158017	0.0153364	0.0100752	0.0171012
12	0.0276443	0.0240786	0.0135781	0.0273216	0.0164203	0.0169811	0.0103969	0.0186956
14	0.029857	0.0249506	0.0145361	0.0269196	0.0160697	0.0190224	0.0102016	0.0206302
16	0.029863	0.0237846	0.0145578	0.0263812	0.01737	0.0175878	0.00990022	0.0199749
18	0.0276667	0.0229569	0.0164094	0.0267146	0.0158673	0.0169554	0.00990689	0.0200486
20	0.0286183	0.0232119	0.0146234	0.0272146	0.0168613	0.0175078	0.0118806	0.0206676
22	0.02868	0.0249042	0.0161254	0.0272622	0.0165247	0.0169078	0.0108672	0.0171896
24	0.0287713	0.0242569	0.0154501	0.0268932	0.018335	0.0143988	0.0114949	0.0177912
26	0.02881	0.0242802	0.0172368	0.0292112	0.0168003	0.0144764	0.0113969	0.0166852
28	0.029656	0.0246339	0.0167791	0.0260789	0.0154373	0.0164231	0.0114626	0.0181709
30	0.0282983	0.0262826	0.0160108	0.0266296	0.0163003	0.0181158	0.0103642	0.0170032
32	0.0278	0.0242299	0.0161804	0.0278482	0.0165227	0.0161021	0.0123692	0.0175422
34	0.0278667	0.0223816	0.0177208	0.0252276	0.0165127	0.0160104	0.0125522	0.0169569
36	0.0284867	0.0232656	0.0167571	0.0256782	0.0154227	0.0168604	0.0123819	0.0165189
38	0.0247907	0.0232406	0.0170721	0.0259822	0.015728	0.0149114	0.0128916	0.0172799
40	0.0278117	0.0243922	0.0170368	0.0281469	0.0155963	0.0147034	0.0112509	0.0162982
42	0.0254487	0.0239126	0.0174824	0.0260099	0.0176913	0.0142568	0.0117122	0.0173452
44	0.0274017	0.0240539	0.0196018	0.0268066	0.0153047	0.0162828	0.0115912	0.0166756
46	0.0270823	0.0213622	0.0184444	0.0284722	0.0159383	0.0148848	0.0128299	0.0144052
48	0.025334	0.0228666	0.0176304	0.0268016	0.017132	0.0157651	0.0105022	0.0151972
50	0.026382	0.0204822	0.0180434	0.0225876	0.015923	0.0140064	0.0128862	0.0159219
52	0.0275533	0.0242789	0.0163288	0.0252402	0.01619	0.0158304	0.0104606	0.0132039
54	0.0289497	0.0207549	0.0155744	0.0247966	0.0144777	0.0190258	0.0117212	0.0147832
56	0.0263037	0.0224672	0.0182174	0.0276102	0.016766	0.0163984	0.0125049	0.0147589
58	0.0272273	0.0211759	0.0199678	0.0208782	0.0163957	0.0193288	0.0111142	0.0148376
Fig. S8C
BRET ratio
	FZD4 DMSO						FZD4 Cpd407 100 µM
-6	-0.00056		0.004145	-0.00424	0.002969	0.001394	0.00081	0.001965		-0.00066	0.001311	-0.00013
-4	0.000684		-0.0012	0.00057	-8.5e-05	-0.00086	0.001069	-0.00071		-0.00037	0.000114	-0.00059
-2	-0.00013		-0.00295	0.00367	-0.00288	-0.00053	-0.00188	-0.00125		0.001021	-0.00143	0.000721
	-0.0387		-0.02772	-0.00806	-0.04033	-0.03604	-0.04252	-0.02206		-0.01207	-0.01679	-0.01087
2	-0.00427		-0.01097	0.000499	-0.00756	0.00126	-0.00566	0.000359		-0.00401	-0.00782	-0.00274
4	0.003863		-0.00651	0.004329	0.000551	0.001857	-0.00133	0.007096		-0.00115	-0.00207	-0.00034
6	0.008198		-0.00193	0.006928	0.003358	0.004471	0.000595	0.006785		-0.00024	-0.00203	0.002757
8	0.010852		0.001573	0.011079	0.008472	0.004249	0.00353	0.00571		-0.0002	-0.00066	-0.00103
10	0.012508		0.003949	0.01328	0.008522	0.008217	0.003314	0.00384		0.002921	0.000449	0.001091
12	0.013371		0.004887	0.016506	0.00783	0.012274	0.002201	0.004897		0.002233	0.001057	0.003211
14	0.013954		0.005724	0.01723	0.00789	0.011882	0.004465	0.004925		0.001793	6.01e-05	0.001804
16	0.013459		0.007972	0.017952	0.008968	0.012223	0.000361	0.002852		0.003429	0.00104	0.002635
18	0.013005		0.008579	0.019553	0.007581	0.014559	0.001052	0.003013		0.004085	0.00082	0.004549
20	0.010847		0.007876	0.021979	0.009571	0.014048	-0.00104	0.003434		0.003633	6.71e-05	0.002544
22	0.009294		0.011893	0.020789	0.007579	0.013659	0.000596	0.001664		0.00172	-0.00071	0.00148
24	0.006504		0.011515	0.021489	0.009949	0.012754	-0.00264	0.000893		0.002655	-0.00053	0.001512
26	0.007729		0.009356	0.023236	0.01041	0.014305	-0.00297	0.000964		0.000415	-0.0008	0.001593
28	0.007374		0.01399	0.022697	0.008152	0.011779	-0.00389	0.001877		0.003072	0.000194	0.002452
30	0.005418		0.014586	0.021418	0.010736	0.016299	-0.00226	0.000895		0.001066	0.000395	0.000538
32	0.006158		0.014099	0.023314	0.010784	0.013476	-0.00348	0.002245		0.002163	0.000149	0.001453
34	0.007404		0.016067	0.024349	0.008256	0.01642	0.002633	0.000443		0.002454	0.000835	0.000308
36	0.003872		0.01432	0.021982	0.010914	0.015789	-0.00284	0.000696		0.002713	3.08e-05	0.002571
38	0.005244		0.014655	0.022914	0.010096	0.016907	-0.00445	0.001427		0.002281	-0.00163	0.001553
40	0.003415		0.016306	0.020899	0.012359	0.013389	-0.0014	0.000848		0.002136	0.00236	0.003534
42	0.006745		0.015032	0.023855	0.012139	0.014168	-0.00142	0.002969		0.002947	0.001789	0.003292
44	0.004958		0.015637	0.021992	0.008288	0.015546	-0.00077	-0.00018		0.002429	-6.6e-05	0.002369
46	0.003589		0.015544	0.02186	0.010041	0.016442	-0.0046	0.00253		0.001048	0.002357	0.002543
48	0.002642		0.016863	0.02234	0.012505	0.018483	-0.00323	0.002405		0.003118	0.001745	0.001315
50	0.004645		0.013965	0.021944	0.009316	0.01205	-0.00439	0.002192		0.001809	7.31e-05	0.003003
52	0.007101		0.012011	0.026079	0.011666	0.016735	-0.00411	0.001336		-0.00027	0.001926	0.001535
54	0.004008		0.019543	0.021708	0.008075	0.017687	-0.00295	0.002401		0.003171	-0.00017	0.001971
56	0.001495		0.016111	0.019028	0.010889	0.013772	-0.00747	0.005309		0.003012	0.000106	0.002069
58	0.002583		0.014894	0.022887	0.010559	0.015848	-0.0019	0.000177		0.002521	0.000921	3.22e-06
Fig. S8D
BRET ratio
	FZD5 DMSO						FZD5 Cpd407 100 µM
-6	0.002809	-0.00286		0.001969	0.000725		0.000869	-0.00248		-0.00121	0.001605
-4	-0.00225	0.001067		-0.00164	0.000664		0.000809	0.000718		-0.00091	-0.00078
-2	-0.00056	0.001796		-0.00032	-0.00139		-0.00168	0.001758		0.002111	-0.00083
	-0.03656	-0.00908		-0.01518	-0.02388		-0.02191	-0.01078		-0.00917	-0.01477
2	0.006616	0.008155		-0.00181	-0.00477		0.011192	0.005124		0.00023	-0.00561
4	0.016894	0.013687		0.005296	0.004493		0.017282	0.007553		0.007854	0.003515
6	0.021425	0.013868		0.010704	0.008255		0.015633	0.006332		0.008954	0.010641
8	0.021253	0.015237		0.012356	0.00914		0.016332	0.009507		0.008684	0.009776
10	0.025434	0.015526		0.015957	0.014048		0.018496	0.009357		0.010079	0.008964
12	0.028902	0.018212		0.018472	0.01446		0.017977	0.00903		0.012565	0.011049
14	0.0286	0.019197		0.02156	0.016091		0.015163	0.008854		0.013036	0.012723
16	0.032392	0.018495		0.020391	0.019135		0.017221	0.00958		0.013186	0.011573
18	0.029502	0.021297		0.02292	0.018277		0.017287	0.011904		0.010627	0.011288
20	0.03309	0.022651		0.021091	0.022885		0.017635	0.01049		0.014605	0.014379
22	0.030541	0.023323		0.023725	0.023432		0.016996	0.011357		0.013432	0.013238
24	0.033552	0.025894		0.024654	0.02611		0.018389	0.011258		0.013818	0.014974
26	0.032349	0.024409		0.023472	0.024988		0.016699	0.011967		0.011769	0.016106
28	0.032743	0.029406		0.025777	0.027336		0.019636	0.01359		0.014822	0.015269
30	0.036157	0.02599		0.026354	0.0289		0.01868	0.01256		0.013707	0.017128
32	0.034453	0.027631		0.028206	0.027756		0.019866	0.01148		0.014223	0.017764
34	0.033465	0.028661		0.029165	0.029892		0.01818	0.014872		0.012878	0.016896
36	0.033041	0.030881		0.02997	0.027985		0.017891	0.017069		0.013722	0.017582
38	0.036877	0.029871		0.032033	0.031118		0.02029	0.015199		0.014432	0.016132
40	0.031866	0.032539		0.031777	0.030589		0.01761	0.016389		0.012278	0.018628
42	0.034064	0.031738		0.034273	0.031631		0.016646	0.012555		0.01468	0.019183
44	0.035744	0.031414		0.033916	0.033917		0.021819	0.014338		0.014488	0.01959
46	0.038973	0.034371		0.033802	0.035671		0.020678	0.015262		0.013214	0.017959
48	0.037108	0.034415		0.034181	0.031117		0.019558	0.016232		0.009027	0.01801
50	0.038392	0.032726		0.035823	0.034281		0.020976	0.015753		0.011737	0.020717
52	0.031869	0.038016		0.035073	0.033905		0.02169	0.015445		0.011976	0.02199
54	0.03795	0.03525		0.032415	0.036347		0.019342	0.012485		0.012131	0.016159
56	0.037334	0.037584		0.032534	0.037946		0.019543	0.017695		0.01406	0.016075
58	0.034974	0.034614		0.039042	0.036377		0.023194	0.016181		0.01318	0.016984
